# Supplementary material for: In Silico Study of Superoxide Dismutase Gene Family in Potato and Effects of Elevated Temperature and Salicylic Acid on Gene Expression
Source: Antioxidants (Basel). 2022 Feb 28;11(3):488. doi: 10.3390/antiox11030488 (PMC8944489; doi:10.3390/antiox11030488)
Supplement: Supplementary file 1 [file antioxidants-11-00488-s001.zip]

Archive with 38 entries (37 files):
- __MACOSX/._Supplement S1-S6.xlsx
- __MACOSX/._Supplement S7
- __MACOSX/._Supplement S8.pdf
- __MACOSX/Supplement S7/
- __MACOSX/Supplement S7/._Soltu.DM.01G022650.1.pdb
- __MACOSX/Supplement S7/._Soltu.DM.01G022650.1_ramachandran.pdf
- __MACOSX/Supplement S7/._Soltu.DM.02G001300.1.pdb
- __MACOSX/Supplement S7/._Soltu.DM.02G001300.1_ramachandran.pdf
- __MACOSX/Supplement S7/._Soltu.DM.03G010200.1.pdb
- __MACOSX/Supplement S7/._Soltu.DM.03G010200.1_ramachandran.pdf
- __MACOSX/Supplement S7/._Soltu.DM.03G013800.1.pdb
- __MACOSX/Supplement S7/._Soltu.DM.03G013800.1_ramachandran.pdf
- __MACOSX/Supplement S7/._Soltu.DM.06G011380.1.pdb
- __MACOSX/Supplement S7/._Soltu.DM.06G011380.1_ramachandran.pdf
- __MACOSX/Supplement S7/._Soltu.DM.06G012170.6.pdb
- __MACOSX/Supplement S7/._Soltu.DM.06G012170.6_ramachandran.pdf
- __MACOSX/Supplement S7/._Soltu.DM.06G012180.3.pdb
- __MACOSX/Supplement S7/._Soltu.DM.06G012180.3_ramachandran.pdf
- __MACOSX/Supplement S7/._Soltu.DM.11G020830.1.pdb
- __MACOSX/Supplement S7/._Soltu.DM.11G020830.1_ramachandran.pdf
- Supplement S7/Soltu.DM.01G022650.1.pdb
- Supplement S7/Soltu.DM.01G022650.1_ramachandran.pdf
- Supplement S7/Soltu.DM.02G001300.1.pdb
- Supplement S7/Soltu.DM.02G001300.1_ramachandran.pdf
- Supplement S7/Soltu.DM.03G010200.1.pdb
- Supplement S7/Soltu.DM.03G010200.1_ramachandran.pdf
- Supplement S7/Soltu.DM.03G013800.1.pdb
- Supplement S7/Soltu.DM.03G013800.1_ramachandran.pdf
- Supplement S7/Soltu.DM.06G011380.1.pdb
- Supplement S7/Soltu.DM.06G011380.1_ramachandran.pdf
- Supplement S7/Soltu.DM.06G012170.6.pdb
- Supplement S7/Soltu.DM.06G012170.6_ramachandran.pdf
- Supplement S7/Soltu.DM.06G012180.3.pdb
- Supplement S7/Soltu.DM.06G012180.3_ramachandran.pdf
- Supplement S7/Soltu.DM.11G020830.1.pdb
- Supplement S7/Soltu.DM.11G020830.1_ramachandran.pdf
- Supplementary S1-S5.xlsx
- Supplementary S2.pdf
