# Supplementary material for: In Silico Study of Superoxide Dismutase Gene Family in Potato and Effects of Elevated Temperature and Salicylic Acid on Gene Expression
Source: Antioxidants (Basel). 2022 Feb 28;11(3):488. doi: 10.3390/antiox11030488 (PMC8944489; doi:10.3390/antiox11030488)
Supplement: Supplementary file 1 [file antioxidants-11-00488-s001.zip › Supplement S7/Soltu.DM.01G022650.1.pdb]

SEQRES   1 A  152  MET VAL LYS ALA VAL ALA VAL LEU ASN SER SER GLU GLY
SEQRES   2 A  152  VAL SER GLY THR ILE LEU PHE THR GLN ASP GLY ASP ALA
SEQRES   3 A  152  PRO THR THR VAL ASN GLY ASN ILE SER GLY LEU LYS PRO
SEQRES   4 A  152  GLY LEU HIS GLY PHE HIS VAL HIS ALA LEU GLY ASP THR
SEQRES   5 A  152  THR ASN GLY CYS MET SER THR GLY PRO HIS TYR ASN PRO
SEQRES   6 A  152  ALA GLY LYS GLU HIS GLY ALA PRO GLU ASP GLU VAL ARG
SEQRES   7 A  152  HIS ALA GLY ASP LEU GLY ASN ILE THR VAL GLY GLU ASP
SEQRES   8 A  152  GLY THR ALA SER PHE THR ILE THR ASP GLN GLN ILE PRO
SEQRES   9 A  152  LEU THR GLY SER GLN SER ILE ILE GLY ARG ALA VAL VAL
SEQRES  10 A  152  VAL HIS ALA ASP PRO ASP ASP LEU GLY LYS GLY GLY HIS
SEQRES  11 A  152  GLU LEU SER LYS SER THR GLY ASN ALA GLY GLY ARG ILE
SEQRES  12 A  152  ALA CYS GLY ILE ILE GLY LEU GLN GLY
HELIX    1   1 GLY A   55  THR A   59  1                                   5
HELIX    2   2 SER A  133  THR A  136  1                                   4
SHEET    1   1 1 VAL A   2  ASN A   9  0
SHEET    2   2 1 SER A  15  GLN A  22  0
SHEET    3   3 1 THR A  28  SER A  35  0
SHEET    4   4 1 GLY A  40  GLY A  43  0
SHEET    5   5 1 PHE A  44  HIS A  47  0
SHEET    6   6 1 ASN A  85  VAL A  88  0
SHEET    7   7 1 THR A  93  ASP A 100  0
SHEET    8   8 1 ALA A 115  HIS A 119  0
SHEET    9   9 1 ARG A 142  ILE A 147  0
SHEET   10  10 1 ILE A 148  LEU A 150  0
ATOM      1  N   MET A   1      -6.867 -18.192  11.693  1.00 93.40           N
ATOM      2  H   MET A   1      -6.584 -17.709  12.534  1.00 93.40           H
ATOM      3  H2  MET A   1      -7.814 -18.533  11.785  1.00 93.40           H
ATOM      4  H3  MET A   1      -6.232 -18.959  11.521  1.00 93.40           H
ATOM      5  CA  MET A   1      -6.774 -17.290  10.540  1.00 93.40           C
ATOM      6  HA  MET A   1      -5.733 -16.981  10.441  1.00 93.40           H
ATOM      7  C   MET A   1      -7.643 -16.057  10.705  1.00 93.40           C
ATOM      8  CB  MET A   1      -7.152 -18.027   9.255  1.00 93.40           C
ATOM      9  HB2 MET A   1      -6.813 -19.062   9.300  1.00 93.40           H
ATOM     10  HB3 MET A   1      -8.234 -18.049   9.123  1.00 93.40           H
ATOM     11  O   MET A   1      -8.856 -16.190  10.829  1.00 93.40           O
ATOM     12  CG  MET A   1      -6.504 -17.333   8.059  1.00 93.40           C
ATOM     13  HG2 MET A   1      -5.440 -17.190   8.249  1.00 93.40           H
ATOM     14  HG3 MET A   1      -6.963 -16.353   7.925  1.00 93.40           H
ATOM     15  SD  MET A   1      -6.697 -18.276   6.529  1.00 93.40           S
ATOM     16  CE  MET A   1      -5.373 -19.498   6.776  1.00 93.40           C
ATOM     17  HE1 MET A   1      -4.412 -18.984   6.803  1.00 93.40           H
ATOM     18  HE2 MET A   1      -5.513 -20.040   7.711  1.00 93.40           H
ATOM     19  HE3 MET A   1      -5.364 -20.208   5.949  1.00 93.40           H
ATOM     20  N   VAL A   2      -7.033 -14.878  10.678  1.00 97.62           N
ATOM     21  H   VAL A   2      -6.028 -14.862  10.580  1.00 97.62           H
ATOM     22  CA  VAL A   2      -7.710 -13.595  10.452  1.00 97.62           C
ATOM     23  HA  VAL A   2      -8.781 -13.714  10.615  1.00 97.62           H
ATOM     24  C   VAL A   2      -7.495 -13.205   8.996  1.00 97.62           C
ATOM     25  CB  VAL A   2      -7.202 -12.510  11.419  1.00 97.62           C
ATOM     26  HB  VAL A   2      -6.127 -12.379  11.295  1.00 97.62           H
ATOM     27  O   VAL A   2      -6.420 -13.444   8.443  1.00 97.62           O
ATOM     28  CG1 VAL A   2      -7.893 -11.157  11.196  1.00 97.62           C
ATOM     29 HG11 VAL A   2      -7.550 -10.443  11.944  1.00 97.62           H
ATOM     30 HG12 VAL A   2      -8.975 -11.263  11.277  1.00 97.62           H
ATOM     31 HG13 VAL A   2      -7.637 -10.754  10.216  1.00 97.62           H
ATOM     32  CG2 VAL A   2      -7.489 -12.964  12.856  1.00 97.62           C
ATOM     33 HG21 VAL A   2      -8.533 -13.259  12.960  1.00 97.62           H
ATOM     34 HG22 VAL A   2      -7.291 -12.148  13.550  1.00 97.62           H
ATOM     35 HG23 VAL A   2      -6.842 -13.800  13.122  1.00 97.62           H
ATOM     36  N   LYS A   3      -8.530 -12.642   8.373  1.00 98.64           N
ATOM     37  H   LYS A   3      -9.368 -12.441   8.899  1.00 98.64           H
ATOM     38  CA  LYS A   3      -8.492 -12.172   6.991  1.00 98.64           C
ATOM     39  HA  LYS A   3      -7.475 -12.255   6.610  1.00 98.64           H
ATOM     40  C   LYS A   3      -8.883 -10.706   6.934  1.00 98.64           C
ATOM     41  CB  LYS A   3      -9.404 -13.013   6.092  1.00 98.64           C
ATOM     42  HB2 LYS A   3      -9.314 -12.635   5.074  1.00 98.64           H
ATOM     43  HB3 LYS A   3     -10.439 -12.894   6.414  1.00 98.64           H
ATOM     44  O   LYS A   3      -9.791 -10.274   7.647  1.00 98.64           O
ATOM     45  CG  LYS A   3      -9.043 -14.503   6.098  1.00 98.64           C
ATOM     46  HG2 LYS A   3      -9.224 -14.925   7.087  1.00 98.64           H
ATOM     47  HG3 LYS A   3      -7.990 -14.632   5.847  1.00 98.64           H
ATOM     48  CD  LYS A   3      -9.913 -15.234   5.075  1.00 98.64           C
ATOM     49  HD2 LYS A   3      -9.752 -14.798   4.089  1.00 98.64           H
ATOM     50  HD3 LYS A   3     -10.960 -15.105   5.349  1.00 98.64           H
ATOM     51  CE  LYS A   3      -9.560 -16.721   5.048  1.00 98.64           C
ATOM     52  HE2 LYS A   3      -8.524 -16.830   4.725  1.00 98.64           H
ATOM     53  HE3 LYS A   3      -9.639 -17.119   6.060  1.00 98.64           H
ATOM     54  NZ  LYS A   3     -10.473 -17.446   4.135  1.00 98.64           N
ATOM     55  HZ1 LYS A   3     -10.402 -17.058   3.205  1.00 98.64           H
ATOM     56  HZ2 LYS A   3     -11.428 -17.330   4.441  1.00 98.64           H
ATOM     57  HZ3 LYS A   3     -10.243 -18.429   4.104  1.00 98.64           H
ATOM     58  N   ALA A   4      -8.210  -9.956   6.080  1.00 98.82           N
ATOM     59  H   ALA A   4      -7.497 -10.393   5.513  1.00 98.82           H
ATOM     60  CA  ALA A   4      -8.527  -8.566   5.811  1.00 98.82           C
ATOM     61  HA  ALA A   4      -9.561  -8.382   6.103  1.00 98.82           H
ATOM     62  C   ALA A   4      -8.430  -8.280   4.315  1.00 98.82           C
ATOM     63  CB  ALA A   4      -7.629  -7.656   6.659  1.00 98.82           C
ATOM     64  HB1 ALA A   4      -6.644  -7.546   6.206  1.00 98.82           H
ATOM     65  HB2 ALA A   4      -8.065  -6.659   6.732  1.00 98.82           H
ATOM     66  HB3 ALA A   4      -7.526  -8.073   7.660  1.00 98.82           H
ATOM     67  O   ALA A   4      -7.823  -9.034   3.555  1.00 98.82           O
ATOM     68  N   VAL A   5      -9.034  -7.181   3.896  1.00 98.79           N
ATOM     69  H   VAL A   5      -9.512  -6.607   4.575  1.00 98.79           H
ATOM     70  CA  VAL A   5      -9.055  -6.733   2.512  1.00 98.79           C
ATOM     71  HA  VAL A   5      -8.191  -7.164   2.008  1.00 98.79           H
ATOM     72  C   VAL A   5      -8.922  -5.218   2.460  1.00 98.79           C
ATOM     73  CB  VAL A   5     -10.313  -7.249   1.788  1.00 98.79           C
ATOM     74  HB  VAL A   5     -10.297  -8.338   1.837  1.00 98.79           H
ATOM     75  O   VAL A   5      -9.501  -4.508   3.279  1.00 98.79           O
ATOM     76  CG1 VAL A   5     -11.631  -6.776   2.417  1.00 98.79           C
ATOM     77 HG11 VAL A   5     -12.472  -7.228   1.891  1.00 98.79           H
ATOM     78 HG12 VAL A   5     -11.678  -7.073   3.465  1.00 98.79           H
ATOM     79 HG13 VAL A   5     -11.716  -5.691   2.355  1.00 98.79           H
ATOM     80  CG2 VAL A   5     -10.309  -6.862   0.306  1.00 98.79           C
ATOM     81 HG21 VAL A   5      -9.339  -7.098  -0.132  1.00 98.79           H
ATOM     82 HG22 VAL A   5     -11.081  -7.421  -0.221  1.00 98.79           H
ATOM     83 HG23 VAL A   5     -10.502  -5.795   0.187  1.00 98.79           H
ATOM     84  N   ALA A   6      -8.184  -4.727   1.474  1.00 98.71           N
ATOM     85  H   ALA A   6      -7.690  -5.380   0.881  1.00 98.71           H
ATOM     86  CA  ALA A   6      -8.231  -3.342   1.045  1.00 98.71           C
ATOM     87  HA  ALA A   6      -9.013  -2.815   1.592  1.00 98.71           H
ATOM     88  C   ALA A   6      -8.583  -3.298  -0.441  1.00 98.71           C
ATOM     89  CB  ALA A   6      -6.902  -2.657   1.356  1.00 98.71           C
ATOM     90  HB1 ALA A   6      -6.942  -1.619   1.024  1.00 98.71           H
ATOM     91  HB2 ALA A   6      -6.720  -2.676   2.431  1.00 98.71           H
ATOM     92  HB3 ALA A   6      -6.089  -3.166   0.839  1.00 98.71           H
ATOM     93  O   ALA A   6      -7.921  -3.927  -1.270  1.00 98.71           O
ATOM     94  N   VAL A   7      -9.634  -2.555  -0.774  1.00 98.26           N
ATOM     95  H   VAL A   7     -10.112  -2.044  -0.046  1.00 98.26           H
ATOM     96  CA  VAL A   7     -10.014  -2.283  -2.162  1.00 98.26           C
ATOM     97  HA  VAL A   7      -9.606  -3.057  -2.813  1.00 98.26           H
ATOM     98  C   VAL A   7      -9.394  -0.952  -2.555  1.00 98.26           C
ATOM     99  CB  VAL A   7     -11.541  -2.290  -2.346  1.00 98.26           C
ATOM    100  HB  VAL A   7     -11.986  -1.507  -1.733  1.00 98.26           H
ATOM    101  O   VAL A   7      -9.635   0.059  -1.897  1.00 98.26           O
ATOM    102  CG1 VAL A   7     -11.916  -2.046  -3.813  1.00 98.26           C
ATOM    103 HG11 VAL A   7     -11.577  -1.060  -4.132  1.00 98.26           H
ATOM    104 HG12 VAL A   7     -12.999  -2.089  -3.930  1.00 98.26           H
ATOM    105 HG13 VAL A   7     -11.456  -2.801  -4.449  1.00 98.26           H
ATOM    106  CG2 VAL A   7     -12.136  -3.641  -1.922  1.00 98.26           C
ATOM    107 HG21 VAL A   7     -13.211  -3.642  -2.102  1.00 98.26           H
ATOM    108 HG22 VAL A   7     -11.968  -3.814  -0.859  1.00 98.26           H
ATOM    109 HG23 VAL A   7     -11.677  -4.447  -2.495  1.00 98.26           H
ATOM    110  N   LEU A   8      -8.577  -0.965  -3.604  1.00 97.96           N
ATOM    111  H   LEU A   8      -8.498  -1.821  -4.134  1.00 97.96           H
ATOM    112  CA  LEU A   8      -7.926   0.221  -4.146  1.00 97.96           C
ATOM    113  HA  LEU A   8      -7.825   0.970  -3.360  1.00 97.96           H
ATOM    114  C   LEU A   8      -8.785   0.810  -5.260  1.00 97.96           C
ATOM    115  CB  LEU A   8      -6.527  -0.126  -4.679  1.00 97.96           C
ATOM    116  HB2 LEU A   8      -6.639  -0.790  -5.536  1.00 97.96           H
ATOM    117  HB3 LEU A   8      -6.064   0.794  -5.035  1.00 97.96           H
ATOM    118  O   LEU A   8      -9.261   0.080  -6.133  1.00 97.96           O
ATOM    119  CG  LEU A   8      -5.579  -0.800  -3.675  1.00 97.96           C
ATOM    120  HG  LEU A   8      -5.978  -1.771  -3.382  1.00 97.96           H
ATOM    121  CD1 LEU A   8      -4.228  -1.014  -4.346  1.00 97.96           C
ATOM    122 HD11 LEU A   8      -3.540  -1.507  -3.660  1.00 97.96           H
ATOM    123 HD12 LEU A   8      -3.803  -0.059  -4.657  1.00 97.96           H
ATOM    124 HD13 LEU A   8      -4.363  -1.646  -5.224  1.00 97.96           H
ATOM    125  CD2 LEU A   8      -5.346   0.040  -2.428  1.00 97.96           C
ATOM    126 HD21 LEU A   8      -6.271   0.099  -1.855  1.00 97.96           H
ATOM    127 HD22 LEU A   8      -4.577  -0.434  -1.818  1.00 97.96           H
ATOM    128 HD23 LEU A   8      -5.008   1.035  -2.717  1.00 97.96           H
ATOM    129  N   ASN A   9      -8.942   2.130  -5.249  1.00 92.05           N
ATOM    130  H   ASN A   9      -8.553   2.664  -4.485  1.00 92.05           H
ATOM    131  CA  ASN A   9      -9.562   2.883  -6.331  1.00 92.05           C
ATOM    132  HA  ASN A   9      -9.367   2.378  -7.278  1.00 92.05           H
ATOM    133  C   ASN A   9      -8.935   4.284  -6.397  1.00 92.05           C
ATOM    134  CB  ASN A   9     -11.084   2.909  -6.093  1.00 92.05           C
ATOM    135  HB2 ASN A   9     -11.312   3.559  -5.249  1.00 92.05           H
ATOM    136  HB3 ASN A   9     -11.416   1.899  -5.850  1.00 92.05           H
ATOM    137  O   ASN A   9      -8.708   4.903  -5.355  1.00 92.05           O
ATOM    138  CG  ASN A   9     -11.879   3.375  -7.299  1.00 92.05           C
ATOM    139  ND2 ASN A   9     -13.152   3.062  -7.354  1.00 92.05           N
ATOM    140 HD21 ASN A   9     -13.577   2.512  -6.621  1.00 92.05           H
ATOM    141 HD22 ASN A   9     -13.634   3.375  -8.184  1.00 92.05           H
ATOM    142  OD1 ASN A   9     -11.398   4.015  -8.208  1.00 92.05           O
ATOM    143  N   SER A  10      -8.657   4.783  -7.599  1.00 91.41           N
ATOM    144  H   SER A  10      -8.853   4.217  -8.413  1.00 91.41           H
ATOM    145  CA  SER A  10      -8.228   6.159  -7.842  1.00 91.41           C
ATOM    146  HA  SER A  10      -8.419   6.745  -6.943  1.00 91.41           H
ATOM    147  C   SER A  10      -9.026   6.797  -8.978  1.00 91.41           C
ATOM    148  CB  SER A  10      -6.720   6.230  -8.114  1.00 91.41           C
ATOM    149  HB2 SER A  10      -6.373   7.233  -7.865  1.00 91.41           H
ATOM    150  HB3 SER A  10      -6.202   5.517  -7.473  1.00 91.41           H
ATOM    151  O   SER A  10      -9.527   6.124  -9.879  1.00 91.41           O
ATOM    152  OG  SER A  10      -6.397   5.980  -9.470  1.00 91.41           O
ATOM    153  HG  SER A  10      -5.444   6.073  -9.550  1.00 91.41           H
ATOM    154  N   SER A  11      -9.094   8.130  -8.987  1.00 85.87           N
ATOM    155  H   SER A  11      -8.635   8.660  -8.260  1.00 85.87           H
ATOM    156  CA  SER A  11      -9.689   8.888 -10.097  1.00 85.87           C
ATOM    157  HA  SER A  11     -10.698   8.516 -10.275  1.00 85.87           H
ATOM    158  C   SER A  11      -8.922   8.749 -11.418  1.00 85.87           C
ATOM    159  CB  SER A  11      -9.778  10.367  -9.716  1.00 85.87           C
ATOM    160  HB2 SER A  11     -10.508  10.481  -8.915  1.00 85.87           H
ATOM    161  HB3 SER A  11     -10.111  10.953 -10.572  1.00 85.87           H
ATOM    162  O   SER A  11      -9.433   9.146 -12.460  1.00 85.87           O
ATOM    163  OG  SER A  11      -8.524  10.843  -9.256  1.00 85.87           O
ATOM    164  HG  SER A  11      -7.876  10.795  -9.962  1.00 85.87           H
ATOM    165  N   GLU A  12      -7.705   8.202 -11.379  1.00 86.88           N
ATOM    166  H   GLU A  12      -7.368   7.850 -10.495  1.00 86.88           H
ATOM    167  CA  GLU A  12      -6.832   7.991 -12.540  1.00 86.88           C
ATOM    168  HA  GLU A  12      -7.096   8.705 -13.320  1.00 86.88           H
ATOM    169  C   GLU A  12      -7.014   6.599 -13.170  1.00 86.88           C
ATOM    170  CB  GLU A  12      -5.371   8.263 -12.142  1.00 86.88           C
ATOM    171  HB2 GLU A  12      -5.088   7.604 -11.321  1.00 86.88           H
ATOM    172  HB3 GLU A  12      -4.730   8.050 -12.997  1.00 86.88           H
ATOM    173  O   GLU A  12      -6.309   6.248 -14.111  1.00 86.88           O
ATOM    174  CG  GLU A  12      -5.159   9.728 -11.722  1.00 86.88           C
ATOM    175  HG2 GLU A  12      -5.438  10.374 -12.554  1.00 86.88           H
ATOM    176  HG3 GLU A  12      -5.820   9.961 -10.887  1.00 86.88           H
ATOM    177  CD  GLU A  12      -3.711  10.030 -11.314  1.00 86.88           C
ATOM    178  OE1 GLU A  12      -3.549  10.859 -10.390  1.00 86.88           O
ATOM    179  OE2 GLU A  12      -2.782   9.466 -11.936  1.00 86.88           O
ATOM    180  N   GLY A  13      -7.973   5.805 -12.680  1.00 93.46           N
ATOM    181  H   GLY A  13      -8.505   6.129 -11.885  1.00 93.46           H
ATOM    182  CA  GLY A  13      -8.292   4.485 -13.230  1.00 93.46           C
ATOM    183  HA2 GLY A  13      -8.120   4.485 -14.306  1.00 93.46           H
ATOM    184  HA3 GLY A  13      -9.347   4.282 -13.049  1.00 93.46           H
ATOM    185  C   GLY A  13      -7.487   3.335 -12.624  1.00 93.46           C
ATOM    186  O   GLY A  13      -7.621   2.201 -13.085  1.00 93.46           O
ATOM    187  N   VAL A  14      -6.698   3.589 -11.574  1.00 97.11           N
ATOM    188  H   VAL A  14      -6.666   4.529 -11.207  1.00 97.11           H
ATOM    189  CA  VAL A  14      -6.055   2.512 -10.815  1.00 97.11           C
ATOM    190  HA  VAL A  14      -5.665   1.791 -11.533  1.00 97.11           H
ATOM    191  C   VAL A  14      -7.097   1.821  -9.955  1.00 97.11           C
ATOM    192  CB  VAL A  14      -4.872   2.986  -9.958  1.00 97.11           C
ATOM    193  HB  VAL A  14      -5.206   3.733  -9.238  1.00 97.11           H
ATOM    194  O   VAL A  14      -7.811   2.458  -9.179  1.00 97.11           O
ATOM    195  CG1 VAL A  14      -4.223   1.828  -9.183  1.00 97.11           C
ATOM    196 HG11 VAL A  14      -3.337   2.184  -8.657  1.00 97.11           H
ATOM    197 HG12 VAL A  14      -4.918   1.425  -8.446  1.00 97.11           H
ATOM    198 HG13 VAL A  14      -3.929   1.038  -9.874  1.00 97.11           H
ATOM    199  CG2 VAL A  14      -3.802   3.595 -10.857  1.00 97.11           C
ATOM    200 HG21 VAL A  14      -3.498   2.857 -11.600  1.00 97.11           H
ATOM    201 HG22 VAL A  14      -2.924   3.855 -10.265  1.00 97.11           H
ATOM    202 HG23 VAL A  14      -4.173   4.487 -11.363  1.00 97.11           H
ATOM    203  N   SER A  15      -7.164   0.500 -10.061  1.00 97.77           N
ATOM    204  H   SER A  15      -6.526   0.036 -10.692  1.00 97.77           H
ATOM    205  CA  SER A  15      -8.056  -0.310  -9.241  1.00 97.77           C
ATOM    206  HA  SER A  15      -8.235   0.220  -8.305  1.00 97.77           H
ATOM    207  C   SER A  15      -7.420  -1.644  -8.892  1.00 97.77           C
ATOM    208  CB  SER A  15      -9.410  -0.497  -9.927  1.00 97.77           C
ATOM    209  HB2 SER A  15     -10.091  -1.002  -9.242  1.00 97.77           H
ATOM    210  HB3 SER A  15      -9.828   0.479 -10.175  1.00 97.77           H
ATOM    211  O   SER A  15      -6.582  -2.169  -9.629  1.00 97.77           O
ATOM    212  OG  SER A  15      -9.285  -1.269 -11.104  1.00 97.77           O
ATOM    213  HG  SER A  15      -8.714  -0.803 -11.720  1.00 97.77           H
ATOM    214  N   GLY A  16      -7.796  -2.197  -7.745  1.00 98.18           N
ATOM    215  H   GLY A  16      -8.463  -1.719  -7.156  1.00 98.18           H
ATOM    216  CA  GLY A  16      -7.217  -3.448  -7.285  1.00 98.18           C
ATOM    217  HA2 GLY A  16      -7.377  -4.216  -8.041  1.00 98.18           H
ATOM    218  HA3 GLY A  16      -6.142  -3.316  -7.158  1.00 98.18           H
ATOM    219  C   GLY A  16      -7.787  -3.935  -5.969  1.00 98.18           C
ATOM    220  O   GLY A  16      -8.575  -3.260  -5.308  1.00 98.18           O
ATOM    221  N   THR A  17      -7.380  -5.133  -5.579  1.00 98.57           N
ATOM    222  H   THR A  17      -6.694  -5.603  -6.153  1.00 98.57           H
ATOM    223  CA  THR A  17      -7.718  -5.728  -4.287  1.00 98.57           C
ATOM    224  HA  THR A  17      -8.107  -4.959  -3.620  1.00 98.57           H
ATOM    225  C   THR A  17      -6.465  -6.304  -3.658  1.00 98.57           C
ATOM    226  CB  THR A  17      -8.797  -6.807  -4.433  1.00 98.57           C
ATOM    227  HB  THR A  17      -8.444  -7.595  -5.098  1.00 98.57           H
ATOM    228  O   THR A  17      -5.733  -7.062  -4.295  1.00 98.57           O
ATOM    229  CG2 THR A  17      -9.209  -7.409  -3.092  1.00 98.57           C
ATOM    230 HG21 THR A  17     -10.030  -8.109  -3.246  1.00 98.57           H
ATOM    231 HG22 THR A  17      -8.374  -7.945  -2.641  1.00 98.57           H
ATOM    232 HG23 THR A  17      -9.538  -6.611  -2.427  1.00 98.57           H
ATOM    233  OG1 THR A  17      -9.960  -6.225  -4.970  1.00 98.57           O
ATOM    234  HG1 THR A  17      -9.688  -5.459  -5.479  1.00 98.57           H
ATOM    235  N   ILE A  18      -6.247  -5.951  -2.396  1.00 98.78           N
ATOM    236  H   ILE A  18      -6.887  -5.300  -1.964  1.00 98.78           H
ATOM    237  CA  ILE A  18      -5.182  -6.481  -1.555  1.00 98.78           C
ATOM    238  HA  ILE A  18      -4.530  -7.120  -2.151  1.00 98.78           H
ATOM    239  C   ILE A  18      -5.825  -7.326  -0.464  1.00 98.78           C
ATOM    240  CB  ILE A  18      -4.329  -5.349  -0.953  1.00 98.78           C
ATOM    241  HB  ILE A  18      -4.916  -4.851  -0.182  1.00 98.78           H
ATOM    242  O   ILE A  18      -6.655  -6.831   0.295  1.00 98.78           O
ATOM    243  CG1 ILE A  18      -3.913  -4.260  -1.965  1.00 98.78           C
ATOM    244 HG12 ILE A  18      -3.280  -3.535  -1.454  1.00 98.78           H
ATOM    245 HG13 ILE A  18      -4.802  -3.725  -2.298  1.00 98.78           H
ATOM    246  CG2 ILE A  18      -3.098  -5.963  -0.272  1.00 98.78           C
ATOM    247 HG21 ILE A  18      -3.407  -6.643   0.522  1.00 98.78           H
ATOM    248 HG22 ILE A  18      -2.495  -6.517  -0.991  1.00 98.78           H
ATOM    249 HG23 ILE A  18      -2.492  -5.178   0.181  1.00 98.78           H
ATOM    250  CD1 ILE A  18      -3.159  -4.760  -3.200  1.00 98.78           C
ATOM    251 HD11 ILE A  18      -3.787  -5.414  -3.805  1.00 98.78           H
ATOM    252 HD12 ILE A  18      -2.252  -5.285  -2.903  1.00 98.78           H
ATOM    253 HD13 ILE A  18      -2.888  -3.894  -3.805  1.00 98.78           H
ATOM    254  N   LEU A  19      -5.454  -8.596  -0.395  1.00 98.80           N
ATOM    255  H   LEU A  19      -4.757  -8.917  -1.052  1.00 98.80           H
ATOM    256  CA  LEU A  19      -5.920  -9.552   0.599  1.00 98.80           C
ATOM    257  HA  LEU A  19      -6.785  -9.150   1.128  1.00 98.80           H
ATOM    258  C   LEU A  19      -4.819  -9.795   1.624  1.00 98.80           C
ATOM    259  CB  LEU A  19      -6.323 -10.863  -0.094  1.00 98.80           C
ATOM    260  HB2 LEU A  19      -6.622 -11.582   0.669  1.00 98.80           H
ATOM    261  HB3 LEU A  19      -5.446 -11.262  -0.604  1.00 98.80           H
ATOM    262  O   LEU A  19      -3.680 -10.066   1.258  1.00 98.80           O
ATOM    263  CG  LEU A  19      -7.459 -10.722  -1.120  1.00 98.80           C
ATOM    264  HG  LEU A  19      -7.187  -9.992  -1.882  1.00 98.80           H
ATOM    265  CD1 LEU A  19      -7.690 -12.065  -1.812  1.00 98.80           C
ATOM    266 HD11 LEU A  19      -7.994 -12.817  -1.084  1.00 98.80           H
ATOM    267 HD12 LEU A  19      -8.465 -11.956  -2.572  1.00 98.80           H
ATOM    268 HD13 LEU A  19      -6.770 -12.385  -2.300  1.00 98.80           H
ATOM    269  CD2 LEU A  19      -8.766 -10.290  -0.456  1.00 98.80           C
ATOM    270 HD21 LEU A  19      -9.010 -10.969   0.361  1.00 98.80           H
ATOM    271 HD22 LEU A  19      -9.572 -10.279  -1.189  1.00 98.80           H
ATOM    272 HD23 LEU A  19      -8.653  -9.283  -0.052  1.00 98.80           H
ATOM    273  N   PHE A  20      -5.173  -9.755   2.900  1.00 98.79           N
ATOM    274  H   PHE A  20      -6.141  -9.571   3.121  1.00 98.79           H
ATOM    275  CA  PHE A  20      -4.269 -10.027   4.008  1.00 98.79           C
ATOM    276  HA  PHE A  20      -3.265 -10.203   3.624  1.00 98.79           H
ATOM    277  C   PHE A  20      -4.752 -11.266   4.739  1.00 98.79           C
ATOM    278  CB  PHE A  20      -4.187  -8.849   4.979  1.00 98.79           C
ATOM    279  HB2 PHE A  20      -5.132  -8.785   5.519  1.00 98.79           H
ATOM    280  HB3 PHE A  20      -3.413  -9.078   5.711  1.00 98.79           H
ATOM    281  O   PHE A  20      -5.945 -11.409   5.014  1.00 98.79           O
ATOM    282  CG  PHE A  20      -3.881  -7.510   4.348  1.00 98.79           C
ATOM    283  CD1 PHE A  20      -2.596  -6.952   4.476  1.00 98.79           C
ATOM    284  HD1 PHE A  20      -1.841  -7.455   5.061  1.00 98.79           H
ATOM    285  CD2 PHE A  20      -4.876  -6.822   3.627  1.00 98.79           C
ATOM    286  HD2 PHE A  20      -5.871  -7.233   3.537  1.00 98.79           H
ATOM    287  CE1 PHE A  20      -2.293  -5.736   3.844  1.00 98.79           C
ATOM    288  HE1 PHE A  20      -1.303  -5.312   3.930  1.00 98.79           H
ATOM    289  CE2 PHE A  20      -4.576  -5.608   2.996  1.00 98.79           C
ATOM    290  HE2 PHE A  20      -5.334  -5.093   2.425  1.00 98.79           H
ATOM    291  CZ  PHE A  20      -3.284  -5.075   3.100  1.00 98.79           C
ATOM    292  HZ  PHE A  20      -3.062  -4.143   2.602  1.00 98.79           H
ATOM    293  N   THR A  21      -3.827 -12.143   5.096  1.00 98.58           N
ATOM    294  H   THR A  21      -2.868 -11.957   4.839  1.00 98.58           H
ATOM    295  CA  THR A  21      -4.123 -13.341   5.884  1.00 98.58           C
ATOM    296  HA  THR A  21      -5.076 -13.206   6.396  1.00 98.58           H
ATOM    297  C   THR A  21      -3.060 -13.533   6.950  1.00 98.58           C
ATOM    298  CB  THR A  21      -4.251 -14.593   5.003  1.00 98.58           C
ATOM    299  HB  THR A  21      -4.426 -15.458   5.642  1.00 98.58           H
ATOM    300  O   THR A  21      -1.875 -13.349   6.677  1.00 98.58           O
ATOM    301  CG2 THR A  21      -5.396 -14.490   3.996  1.00 98.58           C
ATOM    302 HG21 THR A  21      -6.311 -14.183   4.502  1.00 98.58           H
ATOM    303 HG22 THR A  21      -5.158 -13.755   3.227  1.00 98.58           H
ATOM    304 HG23 THR A  21      -5.547 -15.461   3.524  1.00 98.58           H
ATOM    305  OG1 THR A  21      -3.089 -14.804   4.243  1.00 98.58           O
ATOM    306  HG1 THR A  21      -2.593 -13.982   4.233  1.00 98.58           H
ATOM    307  N   GLN A  22      -3.484 -13.887   8.161  1.00 98.46           N
ATOM    308  H   GLN A  22      -4.478 -13.936   8.334  1.00 98.46           H
ATOM    309  CA  GLN A  22      -2.583 -14.145   9.280  1.00 98.46           C
ATOM    310  HA  GLN A  22      -1.604 -14.423   8.890  1.00 98.46           H
ATOM    311  C   GLN A  22      -3.107 -15.302  10.137  1.00 98.46           C
ATOM    312  CB  GLN A  22      -2.427 -12.862  10.110  1.00 98.46           C
ATOM    313  HB2 GLN A  22      -3.329 -12.696  10.699  1.00 98.46           H
ATOM    314  HB3 GLN A  22      -2.275 -12.010   9.448  1.00 98.46           H
ATOM    315  O   GLN A  22      -4.273 -15.308  10.546  1.00 98.46           O
ATOM    316  CG  GLN A  22      -1.207 -12.975  11.028  1.00 98.46           C
ATOM    317  HG2 GLN A  22      -1.254 -13.891  11.617  1.00 98.46           H
ATOM    318  HG3 GLN A  22      -0.320 -13.019  10.396  1.00 98.46           H
ATOM    319  CD  GLN A  22      -1.053 -11.813  11.999  1.00 98.46           C
ATOM    320  NE2 GLN A  22       0.142 -11.597  12.493  1.00 98.46           N
ATOM    321 HE21 GLN A  22       0.243 -10.944  13.258  1.00 98.46           H
ATOM    322 HE22 GLN A  22       0.880 -12.238  12.241  1.00 98.46           H
ATOM    323  OE1 GLN A  22      -1.991 -11.102  12.338  1.00 98.46           O
ATOM    324  N   ASP A  23      -2.255 -16.283  10.429  1.00 97.29           N
ATOM    325  H   ASP A  23      -1.307 -16.219  10.086  1.00 97.29           H
ATOM    326  CA  ASP A  23      -2.580 -17.419  11.294  1.00 97.29           C
ATOM    327  HA  ASP A  23      -3.656 -17.442  11.470  1.00 97.29           H
ATOM    328  C   ASP A  23      -1.950 -17.278  12.679  1.00 97.29           C
ATOM    329  CB  ASP A  23      -2.193 -18.744  10.618  1.00 97.29           C
ATOM    330  HB2 ASP A  23      -2.090 -19.514  11.382  1.00 97.29           H
ATOM    331  HB3 ASP A  23      -1.234 -18.638  10.111  1.00 97.29           H
ATOM    332  O   ASP A  23      -0.778 -17.582  12.881  1.00 97.29           O
ATOM    333  CG  ASP A  23      -3.266 -19.216   9.642  1.00 97.29           C
ATOM    334  OD1 ASP A  23      -4.468 -19.044   9.986  1.00 97.29           O
ATOM    335  OD2 ASP A  23      -2.903 -19.783   8.594  1.00 97.29           O
ATOM    336  N   GLY A  24      -2.748 -16.831  13.654  1.00 93.73           N
ATOM    337  H   GLY A  24      -3.636 -16.426  13.393  1.00 93.73           H
ATOM    338  CA  GLY A  24      -2.241 -16.544  14.997  1.00 93.73           C
ATOM    339  HA2 GLY A  24      -1.800 -17.445  15.422  1.00 93.73           H
ATOM    340  HA3 GLY A  24      -3.048 -16.202  15.645  1.00 93.73           H
ATOM    341  C   GLY A  24      -1.182 -15.444  14.933  1.00 93.73           C
ATOM    342  O   GLY A  24      -1.413 -14.422  14.293  1.00 93.73           O
ATOM    343  N   ASP A  25      -0.021 -15.697  15.534  1.00 93.21           N
ATOM    344  H   ASP A  25       0.077 -16.545  16.073  1.00 93.21           H
ATOM    345  CA  ASP A  25       1.122 -14.774  15.537  1.00 93.21           C
ATOM    346  HA  ASP A  25       0.744 -13.757  15.438  1.00 93.21           H
ATOM    347  C   ASP A  25       2.087 -14.999  14.356  1.00 93.21           C
ATOM    348  CB  ASP A  25       1.845 -14.860  16.890  1.00 93.21           C
ATOM    349  HB2 ASP A  25       2.655 -14.130  16.911  1.00 93.21           H
ATOM    350  HB3 ASP A  25       2.282 -15.853  16.993  1.00 93.21           H
ATOM    351  O   ASP A  25       3.200 -14.475  14.348  1.00 93.21           O
ATOM    352  CG  ASP A  25       0.921 -14.578  18.078  1.00 93.21           C
ATOM    353  OD1 ASP A  25       0.133 -13.608  18.004  1.00 93.21           O
ATOM    354  OD2 ASP A  25       0.987 -15.363  19.050  1.00 93.21           O
ATOM    355  N   ALA A  26       1.695 -15.798  13.355  1.00 97.51           N
ATOM    356  H   ALA A  26       0.774 -16.212  13.390  1.00 97.51           H
ATOM    357  CA  ALA A  26       2.487 -15.967  12.141  1.00 97.51           C
ATOM    358  HA  ALA A  26       3.476 -16.309  12.446  1.00 97.51           H
ATOM    359  C   ALA A  26       2.642 -14.632  11.379  1.00 97.51           C
ATOM    360  CB  ALA A  26       1.845 -17.052  11.265  1.00 97.51           C
ATOM    361  HB1 ALA A  26       1.740 -17.974  11.836  1.00 97.51           H
ATOM    362  HB2 ALA A  26       0.861 -16.719  10.933  1.00 97.51           H
ATOM    363  HB3 ALA A  26       2.460 -17.248  10.387  1.00 97.51           H
ATOM    364  O   ALA A  26       1.820 -13.724  11.547  1.00 97.51           O
ATOM    365  N   PRO A  27       3.654 -14.508  10.501  1.00 98.25           N
ATOM    366  CA  PRO A  27       3.765 -13.364   9.601  1.00 98.25           C
ATOM    367  HA  PRO A  27       3.960 -12.469  10.191  1.00 98.25           H
ATOM    368  C   PRO A  27       2.488 -13.169   8.770  1.00 98.25           C
ATOM    369  CB  PRO A  27       4.971 -13.662   8.708  1.00 98.25           C
ATOM    370  HB2 PRO A  27       5.544 -12.762   8.484  1.00 98.25           H
ATOM    371  HB3 PRO A  27       4.627 -14.138   7.790  1.00 98.25           H
ATOM    372  O   PRO A  27       1.848 -14.137   8.346  1.00 98.25           O
ATOM    373  CG  PRO A  27       5.794 -14.683   9.495  1.00 98.25           C
ATOM    374  HG2 PRO A  27       6.362 -15.338   8.835  1.00 98.25           H
ATOM    375  HG3 PRO A  27       6.459 -14.188  10.203  1.00 98.25           H
ATOM    376  CD  PRO A  27       4.739 -15.452  10.277  1.00 98.25           C
ATOM    377  HD2 PRO A  27       4.379 -16.286   9.674  1.00 98.25           H
ATOM    378  HD3 PRO A  27       5.165 -15.810  11.214  1.00 98.25           H
ATOM    379  N   THR A  28       2.127 -11.918   8.502  1.00 98.73           N
ATOM    380  H   THR A  28       2.741 -11.167   8.784  1.00 98.73           H
ATOM    381  CA  THR A  28       0.994 -11.588   7.636  1.00 98.73           C
ATOM    382  HA  THR A  28       0.161 -12.249   7.879  1.00 98.73           H
ATOM    383  C   THR A  28       1.394 -11.805   6.183  1.00 98.73           C
ATOM    384  CB  THR A  28       0.526 -10.146   7.856  1.00 98.73           C
ATOM    385  HB  THR A  28       1.364  -9.473   7.673  1.00 98.73           H
ATOM    386  O   THR A  28       2.394 -11.266   5.714  1.00 98.73           O
ATOM    387  CG2 THR A  28      -0.653  -9.747   6.966  1.00 98.73           C
ATOM    388 HG21 THR A  28      -0.990  -8.747   7.240  1.00 98.73           H
ATOM    389 HG22 THR A  28      -0.346  -9.733   5.920  1.00 98.73           H
ATOM    390 HG23 THR A  28      -1.472 -10.454   7.099  1.00 98.73           H
ATOM    391  OG1 THR A  28       0.076  -9.989   9.181  1.00 98.73           O
ATOM    392  HG1 THR A  28       0.086  -9.047   9.364  1.00 98.73           H
ATOM    393  N   THR A  29       0.589 -12.571   5.451  1.00 98.75           N
ATOM    394  H   THR A  29      -0.224 -12.965   5.903  1.00 98.75           H
ATOM    395  CA  THR A  29       0.714 -12.713   3.996  1.00 98.75           C
ATOM    396  HA  THR A  29       1.740 -12.503   3.695  1.00 98.75           H
ATOM    397  C   THR A  29      -0.214 -11.720   3.308  1.00 98.75           C
ATOM    398  CB  THR A  29       0.393 -14.140   3.544  1.00 98.75           C
ATOM    399  HB  THR A  29      -0.649 -14.364   3.773  1.00 98.75           H
ATOM    400  O   THR A  29      -1.413 -11.692   3.596  1.00 98.75           O
ATOM    401  CG2 THR A  29       0.637 -14.348   2.050  1.00 98.75           C
ATOM    402 HG21 THR A  29      -0.002 -13.688   1.463  1.00 98.75           H
ATOM    403 HG22 THR A  29       0.418 -15.383   1.789  1.00 98.75           H
ATOM    404 HG23 THR A  29       1.680 -14.137   1.818  1.00 98.75           H
ATOM    405  OG1 THR A  29       1.212 -15.054   4.233  1.00 98.75           O
ATOM    406  HG1 THR A  29       1.251 -14.778   5.151  1.00 98.75           H
ATOM    407  N   VAL A  30       0.335 -10.939   2.385  1.00 98.81           N
ATOM    408  H   VAL A  30       1.326 -11.050   2.224  1.00 98.81           H
ATOM    409  CA  VAL A  30      -0.332  -9.910   1.587  1.00 98.81           C
ATOM    410  HA  VAL A  30      -1.353  -9.775   1.945  1.00 98.81           H
ATOM    411  C   VAL A  30      -0.352 -10.367   0.133  1.00 98.81           C
ATOM    412  CB  VAL A  30       0.406  -8.561   1.706  1.00 98.81           C
ATOM    413  HB  VAL A  30       1.370  -8.630   1.203  1.00 98.81           H
ATOM    414  O   VAL A  30       0.702 -10.534  -0.467  1.00 98.81           O
ATOM    415  CG1 VAL A  30      -0.402  -7.446   1.040  1.00 98.81           C
ATOM    416 HG11 VAL A  30      -0.522  -7.653  -0.024  1.00 98.81           H
ATOM    417 HG12 VAL A  30       0.122  -6.497   1.149  1.00 98.81           H
ATOM    418 HG13 VAL A  30      -1.379  -7.371   1.517  1.00 98.81           H
ATOM    419  CG2 VAL A  30       0.669  -8.167   3.164  1.00 98.81           C
ATOM    420 HG21 VAL A  30       1.405  -8.840   3.603  1.00 98.81           H
ATOM    421 HG22 VAL A  30       1.070  -7.155   3.213  1.00 98.81           H
ATOM    422 HG23 VAL A  30      -0.257  -8.228   3.737  1.00 98.81           H
ATOM    423  N   ASN A  31      -1.535 -10.564  -0.441  1.00 98.67           N
ATOM    424  H   ASN A  31      -2.359 -10.377   0.112  1.00 98.67           H
ATOM    425  CA  ASN A  31      -1.726 -10.925  -1.844  1.00 98.67           C
ATOM    426  HA  ASN A  31      -0.761 -11.081  -2.326  1.00 98.67           H
ATOM    427  C   ASN A  31      -2.439  -9.787  -2.570  1.00 98.67           C
ATOM    428  CB  ASN A  31      -2.521 -12.233  -1.945  1.00 98.67           C
ATOM    429  HB2 ASN A  31      -2.766 -12.419  -2.990  1.00 98.67           H
ATOM    430  HB3 ASN A  31      -3.451 -12.148  -1.382  1.00 98.67           H
ATOM    431  O   ASN A  31      -3.595  -9.493  -2.266  1.00 98.67           O
ATOM    432  CG  ASN A  31      -1.721 -13.415  -1.451  1.00 98.67           C
ATOM    433  ND2 ASN A  31      -2.086 -13.992  -0.329  1.00 98.67           N
ATOM    434 HD21 ASN A  31      -1.496 -14.748  -0.011  1.00 98.67           H
ATOM    435 HD22 ASN A  31      -2.824 -13.595   0.234  1.00 98.67           H
ATOM    436  OD1 ASN A  31      -0.757 -13.835  -2.062  1.00 98.67           O
ATOM    437  N   GLY A  32      -1.766  -9.153  -3.522  1.00 98.66           N
ATOM    438  H   GLY A  32      -0.847  -9.487  -3.773  1.00 98.66           H
ATOM    439  CA  GLY A  32      -2.303  -8.020  -4.267  1.00 98.66           C
ATOM    440  HA2 GLY A  32      -1.591  -7.196  -4.222  1.00 98.66           H
ATOM    441  HA3 GLY A  32      -3.237  -7.678  -3.822  1.00 98.66           H
ATOM    442  C   GLY A  32      -2.547  -8.342  -5.732  1.00 98.66           C
ATOM    443  O   GLY A  32      -1.733  -9.008  -6.364  1.00 98.66           O
ATOM    444  N   ASN A  33      -3.653  -7.827  -6.269  1.00 98.58           N
ATOM    445  H   ASN A  33      -4.301  -7.356  -5.655  1.00 98.58           H
ATOM    446  CA  ASN A  33      -3.882  -7.689  -7.706  1.00 98.58           C
ATOM    447  HA  ASN A  33      -2.960  -7.902  -8.247  1.00 98.58           H
ATOM    448  C   ASN A  33      -4.293  -6.248  -7.993  1.00 98.58           C
ATOM    449  CB  ASN A  33      -4.952  -8.674  -8.189  1.00 98.58           C
ATOM    450  HB2 ASN A  33      -5.181  -8.466  -9.234  1.00 98.58           H
ATOM    451  HB3 ASN A  33      -5.864  -8.550  -7.604  1.00 98.58           H
ATOM    452  O   ASN A  33      -5.285  -5.771  -7.434  1.00 98.58           O
ATOM    453  CG  ASN A  33      -4.467 -10.102  -8.106  1.00 98.58           C
ATOM    454  ND2 ASN A  33      -4.923 -10.854  -7.132  1.00 98.58           N
ATOM    455 HD21 ASN A  33      -4.510 -11.774  -7.068  1.00 98.58           H
ATOM    456 HD22 ASN A  33      -5.504 -10.448  -6.413  1.00 98.58           H
ATOM    457  OD1 ASN A  33      -3.666 -10.560  -8.900  1.00 98.58           O
ATOM    458  N   ILE A  34      -3.536  -5.557  -8.837  1.00 98.34           N
ATOM    459  H   ILE A  34      -2.741  -6.018  -9.256  1.00 98.34           H
ATOM    460  CA  ILE A  34      -3.741  -4.144  -9.164  1.00 98.34           C
ATOM    461  HA  ILE A  34      -4.755  -3.861  -8.879  1.00 98.34           H
ATOM    462  C   ILE A  34      -3.624  -3.965 -10.675  1.00 98.34           C
ATOM    463  CB  ILE A  34      -2.752  -3.229  -8.401  1.00 98.34           C
ATOM    464  HB  ILE A  34      -1.765  -3.351  -8.847  1.00 98.34           H
ATOM    465  O   ILE A  34      -2.844  -4.652 -11.328  1.00 98.34           O
ATOM    466  CG1 ILE A  34      -2.643  -3.613  -6.904  1.00 98.34           C
ATOM    467 HG12 ILE A  34      -2.279  -4.637  -6.823  1.00 98.34           H
ATOM    468 HG13 ILE A  34      -3.623  -3.559  -6.430  1.00 98.34           H
ATOM    469  CG2 ILE A  34      -3.175  -1.753  -8.562  1.00 98.34           C
ATOM    470 HG21 ILE A  34      -4.192  -1.607  -8.198  1.00 98.34           H
ATOM    471 HG22 ILE A  34      -2.506  -1.093  -8.009  1.00 98.34           H
ATOM    472 HG23 ILE A  34      -3.115  -1.447  -9.606  1.00 98.34           H
ATOM    473  CD1 ILE A  34      -1.650  -2.743  -6.132  1.00 98.34           C
ATOM    474 HD11 ILE A  34      -1.350  -3.232  -5.205  1.00 98.34           H
ATOM    475 HD12 ILE A  34      -0.763  -2.576  -6.743  1.00 98.34           H
ATOM    476 HD13 ILE A  34      -2.110  -1.784  -5.893  1.00 98.34           H
ATOM    477  N   SER A  35      -4.400  -3.041 -11.226  1.00 98.20           N
ATOM    478  H   SER A  35      -4.997  -2.499 -10.618  1.00 98.20           H
ATOM    479  CA  SER A  35      -4.396  -2.671 -12.640  1.00 98.20           C
ATOM    480  HA  SER A  35      -3.473  -3.018 -13.104  1.00 98.20           H
ATOM    481  C   SER A  35      -4.465  -1.155 -12.807  1.00 98.20           C
ATOM    482  CB  SER A  35      -5.567  -3.349 -13.355  1.00 98.20           C
ATOM    483  HB2 SER A  35      -5.485  -4.429 -13.230  1.00 98.20           H
ATOM    484  HB3 SER A  35      -5.528  -3.120 -14.420  1.00 98.20           H
ATOM    485  O   SER A  35      -4.901  -0.448 -11.894  1.00 98.20           O
ATOM    486  OG  SER A  35      -6.804  -2.906 -12.825  1.00 98.20           O
ATOM    487  HG  SER A  35      -6.743  -2.892 -11.867  1.00 98.20           H
ATOM    488  N   GLY A  36      -4.050  -0.666 -13.977  1.00 97.65           N
ATOM    489  H   GLY A  36      -3.602  -1.301 -14.622  1.00 97.65           H
ATOM    490  CA  GLY A  36      -4.084   0.755 -14.334  1.00 97.65           C
ATOM    491  HA2 GLY A  36      -4.950   1.231 -13.875  1.00 97.65           H
ATOM    492  HA3 GLY A  36      -4.184   0.840 -15.416  1.00 97.65           H
ATOM    493  C   GLY A  36      -2.835   1.538 -13.921  1.00 97.65           C
ATOM    494  O   GLY A  36      -2.846   2.764 -13.977  1.00 97.65           O
ATOM    495  N   LEU A  37      -1.769   0.854 -13.497  1.00 96.63           N
ATOM    496  H   LEU A  37      -1.786  -0.152 -13.586  1.00 96.63           H
ATOM    497  CA  LEU A  37      -0.492   1.477 -13.141  1.00 96.63           C
ATOM    498  HA  LEU A  37      -0.672   2.507 -12.834  1.00 96.63           H
ATOM    499  C   LEU A  37       0.448   1.545 -14.349  1.00 96.63           C
ATOM    500  CB  LEU A  37       0.143   0.719 -11.964  1.00 96.63           C
ATOM    501  HB2 LEU A  37       0.153  -0.343 -12.211  1.00 96.63           H
ATOM    502  HB3 LEU A  37       1.176   1.045 -11.844  1.00 96.63           H
ATOM    503  O   LEU A  37       0.288   0.814 -15.326  1.00 96.63           O
ATOM    504  CG  LEU A  37      -0.583   0.909 -10.623  1.00 96.63           C
ATOM    505  HG  LEU A  37      -1.651   0.734 -10.754  1.00 96.63           H
ATOM    506  CD1 LEU A  37      -0.054  -0.103  -9.609  1.00 96.63           C
ATOM    507 HD11 LEU A  37      -0.607  -0.010  -8.675  1.00 96.63           H
ATOM    508 HD12 LEU A  37      -0.181  -1.115  -9.996  1.00 96.63           H
ATOM    509 HD13 LEU A  37       1.005   0.078  -9.424  1.00 96.63           H
ATOM    510  CD2 LEU A  37      -0.369   2.313 -10.048  1.00 96.63           C
ATOM    511 HD21 LEU A  37       0.695   2.491  -9.896  1.00 96.63           H
ATOM    512 HD22 LEU A  37      -0.884   2.405  -9.092  1.00 96.63           H
ATOM    513 HD23 LEU A  37      -0.761   3.065 -10.733  1.00 96.63           H
ATOM    514  N   LYS A  38       1.447   2.428 -14.277  1.00 96.97           N
ATOM    515  H   LYS A  38       1.615   2.870 -13.385  1.00 96.97           H
ATOM    516  CA  LYS A  38       2.530   2.452 -15.265  1.00 96.97           C
ATOM    517  HA  LYS A  38       2.088   2.382 -16.259  1.00 96.97           H
ATOM    518  C   LYS A  38       3.440   1.232 -15.051  1.00 96.97           C
ATOM    519  CB  LYS A  38       3.331   3.755 -15.157  1.00 96.97           C
ATOM    520  HB2 LYS A  38       3.662   3.882 -14.126  1.00 96.97           H
ATOM    521  HB3 LYS A  38       4.215   3.679 -15.789  1.00 96.97           H
ATOM    522  O   LYS A  38       3.605   0.819 -13.907  1.00 96.97           O
ATOM    523  CG  LYS A  38       2.504   4.970 -15.600  1.00 96.97           C
ATOM    524  HG2 LYS A  38       1.597   5.036 -15.000  1.00 96.97           H
ATOM    525  HG3 LYS A  38       2.230   4.860 -16.650  1.00 96.97           H
ATOM    526  CD  LYS A  38       3.318   6.252 -15.413  1.00 96.97           C
ATOM    527  HD2 LYS A  38       3.614   6.321 -14.366  1.00 96.97           H
ATOM    528  HD3 LYS A  38       4.215   6.208 -16.031  1.00 96.97           H
ATOM    529  CE  LYS A  38       2.477   7.473 -15.791  1.00 96.97           C
ATOM    530  HE2 LYS A  38       1.524   7.407 -15.267  1.00 96.97           H
ATOM    531  HE3 LYS A  38       2.277   7.448 -16.862  1.00 96.97           H
ATOM    532  NZ  LYS A  38       3.176   8.723 -15.407  1.00 96.97           N
ATOM    533  HZ1 LYS A  38       2.607   9.531 -15.615  1.00 96.97           H
ATOM    534  HZ2 LYS A  38       3.353   8.714 -14.413  1.00 96.97           H
ATOM    535  HZ3 LYS A  38       4.068   8.793 -15.876  1.00 96.97           H
ATOM    536  N   PRO A  39       4.046   0.665 -16.107  1.00 98.25           N
ATOM    537  CA  PRO A  39       5.036  -0.397 -15.946  1.00 98.25           C
ATOM    538  HA  PRO A  39       4.553  -1.257 -15.482  1.00 98.25           H
ATOM    539  C   PRO A  39       6.221   0.059 -15.086  1.00 98.25           C
ATOM    540  CB  PRO A  39       5.477  -0.776 -17.364  1.00 98.25           C
ATOM    541  HB2 PRO A  39       5.672  -1.844 -17.453  1.00 98.25           H
ATOM    542  HB3 PRO A  39       6.361  -0.206 -17.653  1.00 98.25           H
ATOM    543  O   PRO A  39       6.659   1.208 -15.189  1.00 98.25           O
ATOM    544  CG  PRO A  39       4.296  -0.340 -18.230  1.00 98.25           C
ATOM    545  HG2 PRO A  39       3.515  -1.100 -18.204  1.00 98.25           H
ATOM    546  HG3 PRO A  39       4.598  -0.133 -19.256  1.00 98.25           H
ATOM    547  CD  PRO A  39       3.789   0.910 -17.518  1.00 98.25           C
ATOM    548  HD2 PRO A  39       2.727   1.035 -17.725  1.00 98.25           H
ATOM    549  HD3 PRO A  39       4.355   1.781 -17.846  1.00 98.25           H
ATOM    550  N   GLY A  40       6.766  -0.850 -14.275  1.00 98.37           N
ATOM    551  H   GLY A  40       6.339  -1.764 -14.234  1.00 98.37           H
ATOM    552  CA  GLY A  40       7.916  -0.586 -13.407  1.00 98.37           C
ATOM    553  HA2 GLY A  40       8.735  -1.242 -13.702  1.00 98.37           H
ATOM    554  HA3 GLY A  40       8.252   0.443 -13.537  1.00 98.37           H
ATOM    555  C   GLY A  40       7.643  -0.808 -11.919  1.00 98.37           C
ATOM    556  O   GLY A  40       6.731  -1.541 -11.536  1.00 98.37           O
ATOM    557  N   LEU A  41       8.494  -0.220 -11.076  1.00 98.71           N
ATOM    558  H   LEU A  41       9.147   0.456 -11.447  1.00 98.71           H
ATOM    559  CA  LEU A  41       8.398  -0.332  -9.621  1.00 98.71           C
ATOM    560  HA  LEU A  41       7.876  -1.256  -9.374  1.00 98.71           H
ATOM    561  C   LEU A  41       7.577   0.814  -9.033  1.00 98.71           C
ATOM    562  CB  LEU A  41       9.794  -0.382  -8.977  1.00 98.71           C
ATOM    563  HB2 LEU A  41       9.673  -0.347  -7.895  1.00 98.71           H
ATOM    564  HB3 LEU A  41      10.340   0.512  -9.279  1.00 98.71           H
ATOM    565  O   LEU A  41       7.732   1.965  -9.434  1.00 98.71           O
ATOM    566  CG  LEU A  41      10.661  -1.597  -9.334  1.00 98.71           C
ATOM    567  HG  LEU A  41      10.850  -1.603 -10.407  1.00 98.71           H
ATOM    568  CD1 LEU A  41      12.001  -1.482  -8.607  1.00 98.71           C
ATOM    569 HD11 LEU A  41      12.638  -2.328  -8.866  1.00 98.71           H
ATOM    570 HD12 LEU A  41      12.502  -0.558  -8.896  1.00 98.71           H
ATOM    571 HD13 LEU A  41      11.840  -1.472  -7.529  1.00 98.71           H
ATOM    572  CD2 LEU A  41      10.020  -2.928  -8.941  1.00 98.71           C
ATOM    573 HD21 LEU A  41       9.082  -3.061  -9.480  1.00 98.71           H
ATOM    574 HD22 LEU A  41      10.682  -3.749  -9.213  1.00 98.71           H
ATOM    575 HD23 LEU A  41       9.831  -2.958  -7.868  1.00 98.71           H
ATOM    576  N   HIS A  42       6.756   0.479  -8.044  1.00 98.68           N
ATOM    577  H   HIS A  42       6.687  -0.497  -7.793  1.00 98.68           H
ATOM    578  CA  HIS A  42       5.956   1.424  -7.278  1.00 98.68           C
ATOM    579  HA  HIS A  42       6.287   2.446  -7.465  1.00 98.68           H
ATOM    580  C   HIS A  42       6.106   1.131  -5.787  1.00 98.68           C
ATOM    581  CB  HIS A  42       4.489   1.292  -7.707  1.00 98.68           C
ATOM    582  HB2 HIS A  42       4.201   0.240  -7.712  1.00 98.68           H
ATOM    583  HB3 HIS A  42       3.868   1.803  -6.971  1.00 98.68           H
ATOM    584  O   HIS A  42       5.886  -0.012  -5.370  1.00 98.68           O
ATOM    585  CG  HIS A  42       4.196   1.889  -9.056  1.00 98.68           C
ATOM    586  CD2 HIS A  42       4.318   1.308 -10.290  1.00 98.68           C
ATOM    587  HD2 HIS A  42       4.663   0.305 -10.493  1.00 98.68           H
ATOM    588  ND1 HIS A  42       3.786   3.179  -9.262  1.00 98.68           N
ATOM    589  HD1 HIS A  42       3.697   3.873  -8.534  1.00 98.68           H
ATOM    590  CE1 HIS A  42       3.674   3.387 -10.577  1.00 98.68           C
ATOM    591  HE1 HIS A  42       3.435   4.337 -11.032  1.00 98.68           H
ATOM    592  NE2 HIS A  42       3.947   2.262 -11.248  1.00 98.68           N
ATOM    593  N   GLY A  43       6.422   2.152  -4.987  1.00 98.73           N
ATOM    594  H   GLY A  43       6.672   3.040  -5.399  1.00 98.73           H
ATOM    595  CA  GLY A  43       6.450   2.027  -3.530  1.00 98.73           C
ATOM    596  HA2 GLY A  43       7.200   1.286  -3.254  1.00 98.73           H
ATOM    597  HA3 GLY A  43       6.730   2.977  -3.075  1.00 98.73           H
ATOM    598  C   GLY A  43       5.090   1.597  -2.976  1.00 98.73           C
ATOM    599  O   GLY A  43       4.040   2.066  -3.427  1.00 98.73           O
ATOM    600  N   PHE A  44       5.088   0.690  -2.010  1.00 98.82           N
ATOM    601  H   PHE A  44       5.978   0.338  -1.687  1.00 98.82           H
ATOM    602  CA  PHE A  44       3.885   0.099  -1.442  1.00 98.82           C
ATOM    603  HA  PHE A  44       3.025   0.709  -1.717  1.00 98.82           H
ATOM    604  C   PHE A  44       3.983   0.084   0.077  1.00 98.82           C
ATOM    605  CB  PHE A  44       3.677  -1.303  -2.025  1.00 98.82           C
ATOM    606  HB2 PHE A  44       3.640  -1.217  -3.111  1.00 98.82           H
ATOM    607  HB3 PHE A  44       4.536  -1.924  -1.771  1.00 98.82           H
ATOM    608  O   PHE A  44       4.834  -0.590   0.656  1.00 98.82           O
ATOM    609  CG  PHE A  44       2.400  -1.978  -1.560  1.00 98.82           C
ATOM    610  CD1 PHE A  44       2.452  -3.180  -0.831  1.00 98.82           C
ATOM    611  HD1 PHE A  44       3.408  -3.630  -0.608  1.00 98.82           H
ATOM    612  CD2 PHE A  44       1.152  -1.400  -1.860  1.00 98.82           C
ATOM    613  HD2 PHE A  44       1.113  -0.471  -2.408  1.00 98.82           H
ATOM    614  CE1 PHE A  44       1.264  -3.797  -0.401  1.00 98.82           C
ATOM    615  HE1 PHE A  44       1.317  -4.719   0.159  1.00 98.82           H
ATOM    616  CE2 PHE A  44      -0.038  -2.021  -1.440  1.00 98.82           C
ATOM    617  HE2 PHE A  44      -0.990  -1.570  -1.677  1.00 98.82           H
ATOM    618  CZ  PHE A  44       0.020  -3.219  -0.707  1.00 98.82           C
ATOM    619  HZ  PHE A  44      -0.892  -3.697  -0.380  1.00 98.82           H
ATOM    620  N   HIS A  45       3.099   0.831   0.736  1.00 98.85           N
ATOM    621  H   HIS A  45       2.422   1.363   0.208  1.00 98.85           H
ATOM    622  CA  HIS A  45       3.198   1.052   2.175  1.00 98.85           C
ATOM    623  HA  HIS A  45       3.857   0.294   2.598  1.00 98.85           H
ATOM    624  C   HIS A  45       1.850   0.926   2.876  1.00 98.85           C
ATOM    625  CB  HIS A  45       3.826   2.425   2.466  1.00 98.85           C
ATOM    626  HB2 HIS A  45       4.075   2.488   3.525  1.00 98.85           H
ATOM    627  HB3 HIS A  45       3.087   3.196   2.248  1.00 98.85           H
ATOM    628  O   HIS A  45       0.803   1.284   2.332  1.00 98.85           O
ATOM    629  CG  HIS A  45       5.062   2.741   1.665  1.00 98.85           C
ATOM    630  CD2 HIS A  45       6.211   2.004   1.563  1.00 98.85           C
ATOM    631  HD2 HIS A  45       6.415   1.057   2.039  1.00 98.85           H
ATOM    632  ND1 HIS A  45       5.221   3.837   0.853  1.00 98.85           N
ATOM    633  HD1 HIS A  45       4.565   4.597   0.739  1.00 98.85           H
ATOM    634  CE1 HIS A  45       6.429   3.770   0.277  1.00 98.85           C
ATOM    635  HE1 HIS A  45       6.854   4.509  -0.386  1.00 98.85           H
ATOM    636  NE2 HIS A  45       7.061   2.668   0.683  1.00 98.85           N
ATOM    637  N   VAL A  46       1.874   0.493   4.135  1.00 98.90           N
ATOM    638  H   VAL A  46       2.775   0.224   4.504  1.00 98.90           H
ATOM    639  CA  VAL A  46       0.771   0.713   5.075  1.00 98.90           C
ATOM    640  HA  VAL A  46      -0.167   0.720   4.519  1.00 98.90           H
ATOM    641  C   VAL A  46       0.963   2.080   5.721  1.00 98.90           C
ATOM    642  CB  VAL A  46       0.659  -0.395   6.135  1.00 98.90           C
ATOM    643  HB  VAL A  46       1.571  -0.421   6.733  1.00 98.90           H
ATOM    644  O   VAL A  46       1.969   2.343   6.377  1.00 98.90           O
ATOM    645  CG1 VAL A  46      -0.526  -0.140   7.078  1.00 98.90           C
ATOM    646 HG11 VAL A  46      -1.449  -0.056   6.505  1.00 98.90           H
ATOM    647 HG12 VAL A  46      -0.613  -0.964   7.786  1.00 98.90           H
ATOM    648 HG13 VAL A  46      -0.369   0.780   7.643  1.00 98.90           H
ATOM    649  CG2 VAL A  46       0.457  -1.770   5.491  1.00 98.90           C
ATOM    650 HG21 VAL A  46      -0.459  -1.779   4.900  1.00 98.90           H
ATOM    651 HG22 VAL A  46       0.394  -2.536   6.265  1.00 98.90           H
ATOM    652 HG23 VAL A  46       1.306  -2.005   4.849  1.00 98.90           H
ATOM    653  N   HIS A  47      -0.020   2.953   5.566  1.00 98.82           N
ATOM    654  H   HIS A  47      -0.830   2.648   5.046  1.00 98.82           H
ATOM    655  CA  HIS A  47      -0.076   4.272   6.178  1.00 98.82           C
ATOM    656  HA  HIS A  47       0.938   4.619   6.379  1.00 98.82           H
ATOM    657  C   HIS A  47      -0.808   4.243   7.517  1.00 98.82           C
ATOM    658  CB  HIS A  47      -0.707   5.249   5.194  1.00 98.82           C
ATOM    659  HB2 HIS A  47      -1.572   4.794   4.711  1.00 98.82           H
ATOM    660  HB3 HIS A  47      -1.041   6.129   5.744  1.00 98.82           H
ATOM    661  O   HIS A  47      -1.592   3.345   7.805  1.00 98.82           O
ATOM    662  CG  HIS A  47       0.270   5.721   4.160  1.00 98.82           C
ATOM    663  CD2 HIS A  47       0.991   4.948   3.293  1.00 98.82           C
ATOM    664  HD2 HIS A  47       0.948   3.873   3.194  1.00 98.82           H
ATOM    665  ND1 HIS A  47       0.645   7.027   3.956  1.00 98.82           N
ATOM    666  HD1 HIS A  47       0.360   7.817   4.516  1.00 98.82           H
ATOM    667  CE1 HIS A  47       1.558   7.043   2.973  1.00 98.82           C
ATOM    668  HE1 HIS A  47       2.087   7.912   2.608  1.00 98.82           H
ATOM    669  NE2 HIS A  47       1.788   5.805   2.541  1.00 98.82           N
ATOM    670  N   ALA A  48      -0.546   5.226   8.372  1.00 98.63           N
ATOM    671  H   ALA A  48       0.091   5.952   8.076  1.00 98.63           H
ATOM    672  CA  ALA A  48      -0.984   5.216   9.759  1.00 98.63           C
ATOM    673  HA  ALA A  48      -0.665   4.274  10.207  1.00 98.63           H
ATOM    674  C   ALA A  48      -2.510   5.309   9.929  1.00 98.63           C
ATOM    675  CB  ALA A  48      -0.267   6.359  10.484  1.00 98.63           C
ATOM    676  HB1 ALA A  48      -0.553   7.313  10.040  1.00 98.63           H
ATOM    677  HB2 ALA A  48      -0.540   6.359  11.539  1.00 98.63           H
ATOM    678  HB3 ALA A  48       0.812   6.236  10.393  1.00 98.63           H
ATOM    679  O   ALA A  48      -3.026   4.784  10.917  1.00 98.63           O
ATOM    680  N   LEU A  49      -3.225   5.952   9.004  1.00 98.57           N
ATOM    681  H   LEU A  49      -2.743   6.339   8.205  1.00 98.57           H
ATOM    682  CA  LEU A  49      -4.652   6.248   9.123  1.00 98.57           C
ATOM    683  HA  LEU A  49      -5.033   5.831  10.055  1.00 98.57           H
ATOM    684  C   LEU A  49      -5.448   5.619   7.976  1.00 98.57           C
ATOM    685  CB  LEU A  49      -4.872   7.776   9.164  1.00 98.57           C
ATOM    686  HB2 LEU A  49      -4.668   8.179   8.171  1.00 98.57           H
ATOM    687  HB3 LEU A  49      -5.924   7.969   9.375  1.00 98.57           H
ATOM    688  O   LEU A  49      -5.037   5.669   6.820  1.00 98.57           O
ATOM    689  CG  LEU A  49      -4.012   8.556  10.177  1.00 98.57           C
ATOM    690  HG  LEU A  49      -2.954   8.380   9.982  1.00 98.57           H
ATOM    691  CD1 LEU A  49      -4.265  10.055  10.029  1.00 98.57           C
ATOM    692 HD11 LEU A  49      -5.314  10.281  10.220  1.00 98.57           H
ATOM    693 HD12 LEU A  49      -4.026  10.367   9.012  1.00 98.57           H
ATOM    694 HD13 LEU A  49      -3.639  10.613  10.726  1.00 98.57           H
ATOM    695  CD2 LEU A  49      -4.320   8.156  11.622  1.00 98.57           C
ATOM    696 HD21 LEU A  49      -3.720   8.758  12.303  1.00 98.57           H
ATOM    697 HD22 LEU A  49      -4.078   7.105  11.780  1.00 98.57           H
ATOM    698 HD23 LEU A  49      -5.376   8.320  11.833  1.00 98.57           H
ATOM    699  N   GLY A  50      -6.629   5.087   8.289  1.00 98.14           N
ATOM    700  H   GLY A  50      -6.881   4.998   9.263  1.00 98.14           H
ATOM    701  CA  GLY A  50      -7.659   4.717   7.313  1.00 98.14           C
ATOM    702  HA2 GLY A  50      -7.185   4.324   6.413  1.00 98.14           H
ATOM    703  HA3 GLY A  50      -8.302   3.939   7.725  1.00 98.14           H
ATOM    704  C   GLY A  50      -8.553   5.888   6.908  1.00 98.14           C
ATOM    705  O   GLY A  50      -9.736   5.690   6.651  1.00 98.14           O
ATOM    706  N   ASP A  51      -8.028   7.112   6.907  1.00 98.16           N
ATOM    707  H   ASP A  51      -7.032   7.210   7.047  1.00 98.16           H
ATOM    708  CA  ASP A  51      -8.762   8.297   6.471  1.00 98.16           C
ATOM    709  HA  ASP A  51      -9.831   8.116   6.582  1.00 98.16           H
ATOM    710  C   ASP A  51      -8.480   8.561   4.987  1.00 98.16           C
ATOM    711  CB  ASP A  51      -8.430   9.490   7.379  1.00 98.16           C
ATOM    712  HB2 ASP A  51      -8.670   9.224   8.408  1.00 98.16           H
ATOM    713  HB3 ASP A  51      -7.360   9.694   7.325  1.00 98.16           H
ATOM    714  O   ASP A  51      -7.333   8.723   4.573  1.00 98.16           O
ATOM    715  CG  ASP A  51      -9.208  10.760   7.010  1.00 98.16           C
ATOM    716  OD1 ASP A  51     -10.066  10.706   6.096  1.00 98.16           O
ATOM    717  OD2 ASP A  51      -8.930  11.816   7.606  1.00 98.16           O
ATOM    718  N   THR A  52      -9.543   8.584   4.185  1.00 95.62           N
ATOM    719  H   THR A  52     -10.450   8.505   4.623  1.00 95.62           H
ATOM    720  CA  THR A  52      -9.506   8.848   2.737  1.00 95.62           C
ATOM    721  HA  THR A  52      -8.491   9.136   2.463  1.00 95.62           H
ATOM    722  C   THR A  52     -10.388  10.038   2.341  1.00 95.62           C
ATOM    723  CB  THR A  52      -9.852   7.588   1.927  1.00 95.62           C
ATOM    724  HB  THR A  52      -9.904   7.840   0.868  1.00 95.62           H
ATOM    725  O   THR A  52     -10.692  10.229   1.164  1.00 95.62           O
ATOM    726  CG2 THR A  52      -8.813   6.480   2.107  1.00 95.62           C
ATOM    727 HG21 THR A  52      -7.831   6.856   1.821  1.00 95.62           H
ATOM    728 HG22 THR A  52      -8.776   6.147   3.144  1.00 95.62           H
ATOM    729 HG23 THR A  52      -9.067   5.638   1.462  1.00 95.62           H
ATOM    730  OG1 THR A  52     -11.088   7.055   2.344  1.00 95.62           O
ATOM    731  HG1 THR A  52     -10.920   6.560   3.149  1.00 95.62           H
ATOM    732  N   THR A  53     -10.795  10.871   3.308  1.00 96.20           N
ATOM    733  H   THR A  53     -10.484  10.697   4.253  1.00 96.20           H
ATOM    734  CA  THR A  53     -11.685  12.031   3.094  1.00 96.20           C
ATOM    735  HA  THR A  53     -12.614  11.679   2.647  1.00 96.20           H
ATOM    736  C   THR A  53     -11.112  13.084   2.143  1.00 96.20           C
ATOM    737  CB  THR A  53     -12.022  12.724   4.421  1.00 96.20           C
ATOM    738  HB  THR A  53     -12.546  13.655   4.203  1.00 96.20           H
ATOM    739  O   THR A  53     -11.878  13.747   1.448  1.00 96.20           O
ATOM    740  CG2 THR A  53     -12.934  11.874   5.306  1.00 96.20           C
ATOM    741 HG21 THR A  53     -12.503  10.886   5.470  1.00 96.20           H
ATOM    742 HG22 THR A  53     -13.904  11.761   4.822  1.00 96.20           H
ATOM    743 HG23 THR A  53     -13.070  12.369   6.268  1.00 96.20           H
ATOM    744  OG1 THR A  53     -10.845  13.041   5.131  1.00 96.20           O
ATOM    745  HG1 THR A  53     -10.586  12.263   5.630  1.00 96.20           H
ATOM    746  N   ASN A  54      -9.784  13.207   2.062  1.00 95.13           N
ATOM    747  H   ASN A  54      -9.226  12.686   2.724  1.00 95.13           H
ATOM    748  CA  ASN A  54      -9.069  13.999   1.058  1.00 95.13           C
ATOM    749  HA  ASN A  54      -9.800  14.472   0.402  1.00 95.13           H
ATOM    750  C   ASN A  54      -8.207  13.095   0.155  1.00 95.13           C
ATOM    751  CB  ASN A  54      -8.277  15.115   1.756  1.00 95.13           C
ATOM    752  HB2 ASN A  54      -8.918  15.637   2.465  1.00 95.13           H
ATOM    753  HB3 ASN A  54      -7.437  14.675   2.293  1.00 95.13           H
ATOM    754  O   ASN A  54      -7.023  13.351  -0.086  1.00 95.13           O
ATOM    755  CG  ASN A  54      -7.731  16.131   0.774  1.00 95.13           C
ATOM    756  ND2 ASN A  54      -6.608  16.735   1.087  1.00 95.13           N
ATOM    757 HD21 ASN A  54      -6.127  16.490   1.941  1.00 95.13           H
ATOM    758 HD22 ASN A  54      -6.255  17.387   0.401  1.00 95.13           H
ATOM    759  OD1 ASN A  54      -8.301  16.421  -0.262  1.00 95.13           O
ATOM    760  N   GLY A  55      -8.780  11.967  -0.272  1.00 94.34           N
ATOM    761  H   GLY A  55      -9.716  11.756   0.043  1.00 94.34           H
ATOM    762  CA  GLY A  55      -8.061  10.925  -0.996  1.00 94.34           C
ATOM    763  HA2 GLY A  55      -7.668  11.343  -1.923  1.00 94.34           H
ATOM    764  HA3 GLY A  55      -8.746  10.114  -1.242  1.00 94.34           H
ATOM    765  C   GLY A  55      -6.906  10.350  -0.175  1.00 94.34           C
ATOM    766  O   GLY A  55      -6.902  10.385   1.057  1.00 94.34           O
ATOM    767  N   CYS A  56      -5.883   9.843  -0.860  1.00 96.82           N
ATOM    768  H   CYS A  56      -5.940   9.800  -1.868  1.00 96.82           H
ATOM    769  CA  CYS A  56      -4.760   9.173  -0.206  1.00 96.82           C
ATOM    770  HA  CYS A  56      -5.169   8.444   0.494  1.00 96.82           H
ATOM    771  C   CYS A  56      -3.882  10.105   0.633  1.00 96.82           C
ATOM    772  CB  CYS A  56      -3.951   8.419  -1.263  1.00 96.82           C
ATOM    773  HB2 CYS A  56      -3.186   7.824  -0.763  1.00 96.82           H
ATOM    774  HB3 CYS A  56      -3.461   9.130  -1.929  1.00 96.82           H
ATOM    775  O   CYS A  56      -3.071   9.626   1.419  1.00 96.82           O
ATOM    776  SG  CYS A  56      -4.979   7.316  -2.260  1.00 96.82           S
ATOM    777  N   MET A  57      -4.035  11.426   0.515  1.00 95.82           N
ATOM    778  H   MET A  57      -4.753  11.777  -0.103  1.00 95.82           H
ATOM    779  CA  MET A  57      -3.303  12.386   1.345  1.00 95.82           C
ATOM    780  HA  MET A  57      -2.239  12.149   1.308  1.00 95.82           H
ATOM    781  C   MET A  57      -3.710  12.310   2.821  1.00 95.82           C
ATOM    782  CB  MET A  57      -3.512  13.805   0.797  1.00 95.82           C
ATOM    783  HB2 MET A  57      -4.579  14.008   0.698  1.00 95.82           H
ATOM    784  HB3 MET A  57      -3.101  14.525   1.504  1.00 95.82           H
ATOM    785  O   MET A  57      -2.861  12.487   3.695  1.00 95.82           O
ATOM    786  CG  MET A  57      -2.829  14.002  -0.563  1.00 95.82           C
ATOM    787  HG2 MET A  57      -3.010  15.024  -0.894  1.00 95.82           H
ATOM    788  HG3 MET A  57      -3.296  13.336  -1.289  1.00 95.82           H
ATOM    789  SD  MET A  57      -1.036  13.700  -0.584  1.00 95.82           S
ATOM    790  CE  MET A  57      -0.460  15.011   0.530  1.00 95.82           C
ATOM    791  HE1 MET A  57      -0.824  15.977   0.179  1.00 95.82           H
ATOM    792  HE2 MET A  57      -0.821  14.827   1.542  1.00 95.82           H
ATOM    793  HE3 MET A  57       0.630  15.023   0.538  1.00 95.82           H
ATOM    794  N   SER A  58      -4.973  11.979   3.110  1.00 97.46           N
ATOM    795  H   SER A  58      -5.626  11.824   2.356  1.00 97.46           H
ATOM    796  CA  SER A  58      -5.485  11.864   4.482  1.00 97.46           C
ATOM    797  HA  SER A  58      -5.169  12.739   5.050  1.00 97.46           H
ATOM    798  C   SER A  58      -4.966  10.640   5.245  1.00 97.46           C
ATOM    799  CB  SER A  58      -7.013  11.842   4.487  1.00 97.46           C
ATOM    800  HB2 SER A  58      -7.381  11.126   3.753  1.00 97.46           H
ATOM    801  HB3 SER A  58      -7.348  11.538   5.479  1.00 97.46           H
ATOM    802  O   SER A  58      -5.095  10.588   6.466  1.00 97.46           O
ATOM    803  OG  SER A  58      -7.545  13.120   4.218  1.00 97.46           O
ATOM    804  HG  SER A  58      -8.264  13.253   4.840  1.00 97.46           H
ATOM    805  N   THR A  59      -4.307   9.679   4.587  1.00 98.39           N
ATOM    806  H   THR A  59      -4.217   9.740   3.583  1.00 98.39           H
ATOM    807  CA  THR A  59      -3.852   8.446   5.258  1.00 98.39           C
ATOM    808  HA  THR A  59      -4.686   8.078   5.856  1.00 98.39           H
ATOM    809  C   THR A  59      -2.683   8.676   6.229  1.00 98.39           C
ATOM    810  CB  THR A  59      -3.514   7.335   4.256  1.00 98.39           C
ATOM    811  HB  THR A  59      -3.275   6.430   4.814  1.00 98.39           H
ATOM    812  O   THR A  59      -2.293   7.773   6.969  1.00 98.39           O
ATOM    813  CG2 THR A  59      -4.663   7.016   3.298  1.00 98.39           C
ATOM    814 HG21 THR A  59      -4.940   7.898   2.720  1.00 98.39           H
ATOM    815 HG22 THR A  59      -4.368   6.217   2.617  1.00 98.39           H
ATOM    816 HG23 THR A  59      -5.529   6.690   3.874  1.00 98.39           H
ATOM    817  OG1 THR A  59      -2.399   7.695   3.479  1.00 98.39           O
ATOM    818  HG1 THR A  59      -2.124   6.909   3.002  1.00 98.39           H
ATOM    819  N   GLY A  60      -2.125   9.893   6.278  1.00 98.14           N
ATOM    820  H   GLY A  60      -2.548  10.617   5.715  1.00 98.14           H
ATOM    821  CA  GLY A  60      -1.043  10.254   7.196  1.00 98.14           C
ATOM    822  HA2 GLY A  60      -1.295   9.873   8.186  1.00 98.14           H
ATOM    823  HA3 GLY A  60      -0.969  11.340   7.261  1.00 98.14           H
ATOM    824  C   GLY A  60       0.324   9.695   6.772  1.00 98.14           C
ATOM    825  O   GLY A  60       0.503   9.375   5.591  1.00 98.14           O
ATOM    826  N   PRO A  61       1.317   9.633   7.681  1.00 98.45           N
ATOM    827  CA  PRO A  61       2.636   9.056   7.402  1.00 98.45           C
ATOM    828  HA  PRO A  61       3.048   9.456   6.475  1.00 98.45           H
ATOM    829  C   PRO A  61       2.561   7.527   7.289  1.00 98.45           C
ATOM    830  CB  PRO A  61       3.510   9.498   8.582  1.00 98.45           C
ATOM    831  HB2 PRO A  61       4.342   8.820   8.772  1.00 98.45           H
ATOM    832  HB3 PRO A  61       3.881  10.507   8.404  1.00 98.45           H
ATOM    833  O   PRO A  61       1.506   6.934   7.519  1.00 98.45           O
ATOM    834  CG  PRO A  61       2.517   9.515   9.743  1.00 98.45           C
ATOM    835  HG2 PRO A  61       2.848  10.171  10.549  1.00 98.45           H
ATOM    836  HG3 PRO A  61       2.366   8.500  10.111  1.00 98.45           H
ATOM    837  CD  PRO A  61       1.232  10.023   9.086  1.00 98.45           C
ATOM    838  HD2 PRO A  61       1.186  11.110   9.159  1.00 98.45           H
ATOM    839  HD3 PRO A  61       0.368   9.574   9.575  1.00 98.45           H
ATOM    840  N   HIS A  62       3.681   6.877   6.977  1.00 98.81           N
ATOM    841  H   HIS A  62       4.534   7.390   6.804  1.00 98.81           H
ATOM    842  CA  HIS A  62       3.776   5.418   7.048  1.00 98.81           C
ATOM    843  HA  HIS A  62       3.050   4.977   6.364  1.00 98.81           H
ATOM    844  C   HIS A  62       3.465   4.941   8.474  1.00 98.81           C
ATOM    845  CB  HIS A  62       5.169   4.943   6.617  1.00 98.81           C
ATOM    846  HB2 HIS A  62       5.900   5.392   7.288  1.00 98.81           H
ATOM    847  HB3 HIS A  62       5.223   3.861   6.736  1.00 98.81           H
ATOM    848  O   HIS A  62       3.703   5.649   9.461  1.00 98.81           O
ATOM    849  CG  HIS A  62       5.568   5.268   5.195  1.00 98.81           C
ATOM    850  CD2 HIS A  62       4.940   6.102   4.306  1.00 98.81           C
ATOM    851  HD2 HIS A  62       4.015   6.638   4.464  1.00 98.81           H
ATOM    852  ND1 HIS A  62       6.670   4.764   4.542  1.00 98.81           N
ATOM    853  HD1 HIS A  62       7.199   3.945   4.805  1.00 98.81           H
ATOM    854  CE1 HIS A  62       6.724   5.311   3.318  1.00 98.81           C
ATOM    855  HE1 HIS A  62       7.442   5.045   2.555  1.00 98.81           H
ATOM    856  NE2 HIS A  62       5.698   6.162   3.142  1.00 98.81           N
ATOM    857  N   TYR A  63       2.917   3.737   8.602  1.00 98.80           N
ATOM    858  H   TYR A  63       2.758   3.180   7.775  1.00 98.80           H
ATOM    859  CA  TYR A  63       2.669   3.143   9.904  1.00 98.80           C
ATOM    860  HA  TYR A  63       2.145   3.885  10.506  1.00 98.80           H
ATOM    861  C   TYR A  63       4.001   2.822  10.596  1.00 98.80           C
ATOM    862  CB  TYR A  63       1.764   1.913   9.773  1.00 98.80           C
ATOM    863  HB2 TYR A  63       0.806   2.219   9.352  1.00 98.80           H
ATOM    864  HB3 TYR A  63       2.223   1.205   9.083  1.00 98.80           H
ATOM    865  O   TYR A  63       4.696   1.875  10.239  1.00 98.80           O
ATOM    866  CG  TYR A  63       1.515   1.230  11.103  1.00 98.80           C
ATOM    867  CD1 TYR A  63       1.758  -0.150  11.253  1.00 98.80           C
ATOM    868  HD1 TYR A  63       2.098  -0.740  10.415  1.00 98.80           H
ATOM    869  CD2 TYR A  63       1.100   1.995  12.211  1.00 98.80           C
ATOM    870  HD2 TYR A  63       0.915   3.054  12.105  1.00 98.80           H
ATOM    871  CE1 TYR A  63       1.567  -0.768  12.505  1.00 98.80           C
ATOM    872  HE1 TYR A  63       1.739  -1.827  12.629  1.00 98.80           H
ATOM    873  CE2 TYR A  63       0.952   1.391  13.469  1.00 98.80           C
ATOM    874  HE2 TYR A  63       0.672   1.988  14.324  1.00 98.80           H
ATOM    875  OH  TYR A  63       1.000  -0.551  14.836  1.00 98.80           O
ATOM    876  HH  TYR A  63       0.740   0.097  15.495  1.00 98.80           H
ATOM    877  CZ  TYR A  63       1.162   0.005  13.612  1.00 98.80           C
ATOM    878  N   ASN A  64       4.357   3.627  11.597  1.00 98.65           N
ATOM    879  H   ASN A  64       3.810   4.466  11.728  1.00 98.65           H
ATOM    880  CA  ASN A  64       5.645   3.556  12.284  1.00 98.65           C
ATOM    881  HA  ASN A  64       6.156   2.632  12.014  1.00 98.65           H
ATOM    882  C   ASN A  64       5.472   3.557  13.815  1.00 98.65           C
ATOM    883  CB  ASN A  64       6.515   4.715  11.782  1.00 98.65           C
ATOM    884  HB2 ASN A  64       6.592   4.678  10.695  1.00 98.65           H
ATOM    885  HB3 ASN A  64       6.057   5.665  12.056  1.00 98.65           H
ATOM    886  O   ASN A  64       5.791   4.542  14.483  1.00 98.65           O
ATOM    887  CG  ASN A  64       7.917   4.665  12.357  1.00 98.65           C
ATOM    888  ND2 ASN A  64       8.643   5.744  12.212  1.00 98.65           N
ATOM    889 HD21 ASN A  64       8.322   6.452  11.567  1.00 98.65           H
ATOM    890 HD22 ASN A  64       9.646   5.648  12.268  1.00 98.65           H
ATOM    891  OD1 ASN A  64       8.360   3.668  12.920  1.00 98.65           O
ATOM    892  N   PRO A  65       4.947   2.471  14.409  1.00 98.15           N
ATOM    893  CA  PRO A  65       4.713   2.409  15.851  1.00 98.15           C
ATOM    894  HA  PRO A  65       4.133   3.273  16.174  1.00 98.15           H
ATOM    895  C   PRO A  65       6.012   2.373  16.675  1.00 98.15           C
ATOM    896  CB  PRO A  65       3.889   1.135  16.047  1.00 98.15           C
ATOM    897  HB2 PRO A  65       4.038   0.698  17.034  1.00 98.15           H
ATOM    898  HB3 PRO A  65       2.834   1.359  15.888  1.00 98.15           H
ATOM    899  O   PRO A  65       5.969   2.643  17.871  1.00 98.15           O
ATOM    900  CG  PRO A  65       4.396   0.223  14.928  1.00 98.15           C
ATOM    901  HG2 PRO A  65       3.686  -0.564  14.672  1.00 98.15           H
ATOM    902  HG3 PRO A  65       5.350  -0.218  15.217  1.00 98.15           H
ATOM    903  CD  PRO A  65       4.611   1.203  13.777  1.00 98.15           C
ATOM    904  HD2 PRO A  65       5.425   0.855  13.140  1.00 98.15           H
ATOM    905  HD3 PRO A  65       3.696   1.309  13.194  1.00 98.15           H
ATOM    906  N   ALA A  66       7.149   2.027  16.060  1.00 97.70           N
ATOM    907  H   ALA A  66       7.119   1.841  15.068  1.00 97.70           H
ATOM    908  CA  ALA A  66       8.450   1.916  16.721  1.00 97.70           C
ATOM    909  HA  ALA A  66       8.291   1.760  17.788  1.00 97.70           H
ATOM    910  C   ALA A  66       9.320   3.182  16.598  1.00 97.70           C
ATOM    911  CB  ALA A  66       9.160   0.672  16.170  1.00 97.70           C
ATOM    912  HB1 ALA A  66       9.362   0.801  15.107  1.00 97.70           H
ATOM    913  HB2 ALA A  66       8.536  -0.209  16.318  1.00 97.70           H
ATOM    914  HB3 ALA A  66      10.104   0.529  16.697  1.00 97.70           H
ATOM    915  O   ALA A  66      10.408   3.212  17.167  1.00 97.70           O
ATOM    916  N   GLY A  67       8.870   4.206  15.861  1.00 98.02           N
ATOM    917  H   GLY A  67       7.981   4.116  15.390  1.00 98.02           H
ATOM    918  CA  GLY A  67       9.603   5.465  15.691  1.00 98.02           C
ATOM    919  HA2 GLY A  67       8.990   6.150  15.106  1.00 98.02           H
ATOM    920  HA3 GLY A  67       9.785   5.911  16.669  1.00 98.02           H
ATOM    921  C   GLY A  67      10.950   5.317  14.976  1.00 98.02           C
ATOM    922  O   GLY A  67      11.903   6.007  15.327  1.00 98.02           O
ATOM    923  N   LYS A  68      11.048   4.394  14.014  1.00 98.47           N
ATOM    924  H   LYS A  68      10.200   3.920  13.740  1.00 98.47           H
ATOM    925  CA  LYS A  68      12.268   4.131  13.231  1.00 98.47           C
ATOM    926  HA  LYS A  68      13.143   4.384  13.830  1.00 98.47           H
ATOM    927  C   LYS A  68      12.336   5.012  11.983  1.00 98.47           C
ATOM    928  CB  LYS A  68      12.315   2.640  12.880  1.00 98.47           C
ATOM    929  HB2 LYS A  68      11.367   2.364  12.419  1.00 98.47           H
ATOM    930  HB3 LYS A  68      13.113   2.457  12.161  1.00 98.47           H
ATOM    931  O   LYS A  68      11.340   5.627  11.624  1.00 98.47           O
ATOM    932  CG  LYS A  68      12.561   1.776  14.127  1.00 98.47           C
ATOM    933  HG2 LYS A  68      13.528   2.040  14.556  1.00 98.47           H
ATOM    934  HG3 LYS A  68      11.784   1.954  14.870  1.00 98.47           H
ATOM    935  CD  LYS A  68      12.559   0.291  13.756  1.00 98.47           C
ATOM    936  HD2 LYS A  68      11.558   0.006  13.432  1.00 98.47           H
ATOM    937  HD3 LYS A  68      13.247   0.134  12.925  1.00 98.47           H
ATOM    938  CE  LYS A  68      12.984  -0.579  14.939  1.00 98.47           C
ATOM    939  HE2 LYS A  68      12.250  -0.471  15.738  1.00 98.47           H
ATOM    940  HE3 LYS A  68      13.947  -0.221  15.304  1.00 98.47           H
ATOM    941  NZ  LYS A  68      13.099  -1.998  14.521  1.00 98.47           N
ATOM    942  HZ1 LYS A  68      13.422  -2.595  15.269  1.00 98.47           H
ATOM    943  HZ2 LYS A  68      13.761  -2.088  13.764  1.00 98.47           H
ATOM    944  HZ3 LYS A  68      12.224  -2.344  14.153  1.00 98.47           H
ATOM    945  N   GLU A  69      13.495   5.065  11.335  1.00 98.53           N
ATOM    946  H   GLU A  69      14.273   4.520  11.676  1.00 98.53           H
ATOM    947  CA  GLU A  69      13.597   5.584   9.966  1.00 98.53           C
ATOM    948  HA  GLU A  69      13.044   6.520   9.884  1.00 98.53           H
ATOM    949  C   GLU A  69      12.978   4.596   8.969  1.00 98.53           C
ATOM    950  CB  GLU A  69      15.065   5.854   9.595  1.00 98.53           C
ATOM    951  HB2 GLU A  69      15.108   6.174   8.554  1.00 98.53           H
ATOM    952  HB3 GLU A  69      15.633   4.928   9.695  1.00 98.53           H
ATOM    953  O   GLU A  69      12.837   3.408   9.275  1.00 98.53           O
ATOM    954  CG  GLU A  69      15.708   6.944  10.465  1.00 98.53           C
ATOM    955  HG2 GLU A  69      15.749   6.599  11.498  1.00 98.53           H
ATOM    956  HG3 GLU A  69      15.076   7.831  10.429  1.00 98.53           H
ATOM    957  CD  GLU A  69      17.130   7.314  10.008  1.00 98.53           C
ATOM    958  OE1 GLU A  69      17.556   8.444  10.333  1.00 98.53           O
ATOM    959  OE2 GLU A  69      17.798   6.480   9.346  1.00 98.53           O
ATOM    960  N   HIS A  70      12.639   5.091   7.781  1.00 98.79           N
ATOM    961  H   HIS A  70      12.794   6.074   7.606  1.00 98.79           H
ATOM    962  CA  HIS A  70      12.211   4.267   6.658  1.00 98.79           C
ATOM    963  HA  HIS A  70      11.384   3.640   6.992  1.00 98.79           H
ATOM    964  C   HIS A  70      13.351   3.346   6.180  1.00 98.79           C
ATOM    965  CB  HIS A  70      11.705   5.181   5.535  1.00 98.79           C
ATOM    966  HB2 HIS A  70      12.485   5.903   5.293  1.00 98.79           H
ATOM    967  HB3 HIS A  70      10.822   5.728   5.865  1.00 98.79           H
ATOM    968  O   HIS A  70      14.522   3.752   6.164  1.00 98.79           O
ATOM    969  CG  HIS A  70      11.379   4.438   4.278  1.00 98.79           C
ATOM    970  CD2 HIS A  70      12.283   4.163   3.298  1.00 98.79           C
ATOM    971  HD2 HIS A  70      13.313   4.487   3.280  1.00 98.79           H
ATOM    972  ND1 HIS A  70      10.224   3.754   3.973  1.00 98.79           N
ATOM    973  HD1 HIS A  70       9.483   3.512   4.616  1.00 98.79           H
ATOM    974  CE1 HIS A  70      10.435   3.082   2.827  1.00 98.79           C
ATOM    975  HE1 HIS A  70       9.747   2.397   2.355  1.00 98.79           H
ATOM    976  NE2 HIS A  70      11.687   3.296   2.405  1.00 98.79           N
ATOM    977  N   GLY A  71      13.000   2.131   5.755  1.00 98.58           N
ATOM    978  H   GLY A  71      12.018   1.902   5.704  1.00 98.58           H
ATOM    979  CA  GLY A  71      13.944   1.135   5.246  1.00 98.58           C
ATOM    980  HA2 GLY A  71      14.482   0.684   6.080  1.00 98.58           H
ATOM    981  HA3 GLY A  71      14.670   1.622   4.595  1.00 98.58           H
ATOM    982  C   GLY A  71      13.269   0.018   4.450  1.00 98.58           C
ATOM    983  O   GLY A  71      12.047  -0.009   4.306  1.00 98.58           O
ATOM    984  N   ALA A  72      14.069  -0.924   3.951  1.00 98.48           N
ATOM    985  H   ALA A  72      15.053  -0.904   4.179  1.00 98.48           H
ATOM    986  CA  ALA A  72      13.565  -2.066   3.192  1.00 98.48           C
ATOM    987  HA  ALA A  72      12.912  -1.675   2.412  1.00 98.48           H
ATOM    988  C   ALA A  72      12.771  -3.048   4.075  1.00 98.48           C
ATOM    989  CB  ALA A  72      14.747  -2.792   2.544  1.00 98.48           C
ATOM    990  HB1 ALA A  72      15.256  -3.401   3.291  1.00 98.48           H
ATOM    991  HB2 ALA A  72      14.384  -3.442   1.748  1.00 98.48           H
ATOM    992  HB3 ALA A  72      15.468  -2.085   2.133  1.00 98.48           H
ATOM    993  O   ALA A  72      13.025  -3.108   5.279  1.00 98.48           O
ATOM    994  N   PRO A  73      11.886  -3.894   3.510  1.00 97.85           N
ATOM    995  CA  PRO A  73      11.148  -4.904   4.273  1.00 97.85           C
ATOM    996  HA  PRO A  73      10.457  -4.362   4.919  1.00 97.85           H
ATOM    997  C   PRO A  73      12.025  -5.849   5.113  1.00 97.85           C
ATOM    998  CB  PRO A  73      10.328  -5.682   3.243  1.00 97.85           C
ATOM    999  HB2 PRO A  73      10.912  -6.510   2.841  1.00 97.85           H
ATOM   1000  HB3 PRO A  73       9.387  -6.037   3.662  1.00 97.85           H
ATOM   1001  O   PRO A  73      11.637  -6.305   6.189  1.00 97.85           O
ATOM   1002  CG  PRO A  73      10.106  -4.644   2.150  1.00 97.85           C
ATOM   1003  HG2 PRO A  73       9.303  -3.977   2.463  1.00 97.85           H
ATOM   1004  HG3 PRO A  73       9.886  -5.102   1.185  1.00 97.85           H
ATOM   1005  CD  PRO A  73      11.418  -3.869   2.132  1.00 97.85           C
ATOM   1006  HD2 PRO A  73      11.239  -2.852   1.782  1.00 97.85           H
ATOM   1007  HD3 PRO A  73      12.141  -4.375   1.492  1.00 97.85           H
ATOM   1008  N   GLU A  74      13.224  -6.154   4.646  1.00 96.84           N
ATOM   1009  H   GLU A  74      13.453  -5.853   3.709  1.00 96.84           H
ATOM   1010  CA  GLU A  74      14.183  -7.026   5.320  1.00 96.84           C
ATOM   1011  HA  GLU A  74      13.625  -7.770   5.888  1.00 96.84           H
ATOM   1012  C   GLU A  74      15.080  -6.310   6.344  1.00 96.84           C
ATOM   1013  CB  GLU A  74      15.004  -7.792   4.268  1.00 96.84           C
ATOM   1014  HB2 GLU A  74      14.329  -8.334   3.605  1.00 96.84           H
ATOM   1015  HB3 GLU A  74      15.587  -8.544   4.798  1.00 96.84           H
ATOM   1016  O   GLU A  74      15.780  -6.979   7.107  1.00 96.84           O
ATOM   1017  CG  GLU A  74      15.990  -6.953   3.426  1.00 96.84           C
ATOM   1018  HG2 GLU A  74      16.563  -6.302   4.086  1.00 96.84           H
ATOM   1019  HG3 GLU A  74      16.699  -7.650   2.980  1.00 96.84           H
ATOM   1020  CD  GLU A  74      15.381  -6.117   2.283  1.00 96.84           C
ATOM   1021  OE1 GLU A  74      16.179  -5.453   1.579  1.00 96.84           O
ATOM   1022  OE2 GLU A  74      14.142  -6.133   2.096  1.00 96.84           O
ATOM   1023  N   ASP A  75      15.072  -4.974   6.382  1.00 98.07           N
ATOM   1024  H   ASP A  75      14.408  -4.473   5.810  1.00 98.07           H
ATOM   1025  CA  ASP A  75      15.952  -4.203   7.259  1.00 98.07           C
ATOM   1026  HA  ASP A  75      16.934  -4.674   7.243  1.00 98.07           H
ATOM   1027  C   ASP A  75      15.452  -4.222   8.719  1.00 98.07           C
ATOM   1028  CB  ASP A  75      16.130  -2.755   6.750  1.00 98.07           C
ATOM   1029  HB2 ASP A  75      16.645  -2.190   7.526  1.00 98.07           H
ATOM   1030  HB3 ASP A  75      15.148  -2.298   6.624  1.00 98.07           H
ATOM   1031  O   ASP A  75      14.255  -4.172   9.013  1.00 98.07           O
ATOM   1032  CG  ASP A  75      16.945  -2.585   5.451  1.00 98.07           C
ATOM   1033  OD1 ASP A  75      17.791  -3.434   5.092  1.00 98.07           O
ATOM   1034  OD2 ASP A  75      16.823  -1.528   4.791  1.00 98.07           O
ATOM   1035  N   GLU A  76      16.381  -4.222   9.681  1.00 96.80           N
ATOM   1036  H   GLU A  76      17.346  -4.363   9.418  1.00 96.80           H
ATOM   1037  CA  GLU A  76      16.034  -4.085  11.104  1.00 96.80           C
ATOM   1038  HA  GLU A  76      15.258  -4.808  11.353  1.00 96.80           H
ATOM   1039  C   GLU A  76      15.498  -2.682  11.440  1.00 96.80           C
ATOM   1040  CB  GLU A  76      17.262  -4.347  11.986  1.00 96.80           C
ATOM   1041  HB2 GLU A  76      16.981  -4.124  13.016  1.00 96.80           H
ATOM   1042  HB3 GLU A  76      18.061  -3.666  11.693  1.00 96.80           H
ATOM   1043  O   GLU A  76      14.642  -2.522  12.321  1.00 96.80           O
ATOM   1044  CG  GLU A  76      17.778  -5.793  11.936  1.00 96.80           C
ATOM   1045  HG2 GLU A  76      18.148  -6.005  10.933  1.00 96.80           H
ATOM   1046  HG3 GLU A  76      16.945  -6.464  12.145  1.00 96.80           H
ATOM   1047  CD  GLU A  76      18.901  -6.047  12.959  1.00 96.80           C
ATOM   1048  OE1 GLU A  76      19.240  -7.235  13.159  1.00 96.80           O
ATOM   1049  OE2 GLU A  76      19.399  -5.066  13.560  1.00 96.80           O
ATOM   1050  N   VAL A  77      16.012  -1.656  10.753  1.00 98.27           N
ATOM   1051  H   VAL A  77      16.641  -1.885   9.996  1.00 98.27           H
ATOM   1052  CA  VAL A  77      15.586  -0.257  10.869  1.00 98.27           C
ATOM   1053  HA  VAL A  77      14.994  -0.141  11.777  1.00 98.27           H
ATOM   1054  C   VAL A  77      14.702   0.077   9.675  1.00 98.27           C
ATOM   1055  CB  VAL A  77      16.769   0.721  10.989  1.00 98.27           C
ATOM   1056  HB  VAL A  77      17.380   0.680  10.087  1.00 98.27           H
ATOM   1057  O   VAL A  77      15.195   0.336   8.584  1.00 98.27           O
ATOM   1058  CG1 VAL A  77      16.263   2.158  11.194  1.00 98.27           C
ATOM   1059 HG11 VAL A  77      17.110   2.838  11.277  1.00 98.27           H
ATOM   1060 HG12 VAL A  77      15.671   2.473  10.335  1.00 98.27           H
ATOM   1061 HG13 VAL A  77      15.655   2.225  12.097  1.00 98.27           H
ATOM   1062  CG2 VAL A  77      17.656   0.369  12.192  1.00 98.27           C
ATOM   1063 HG21 VAL A  77      18.464   1.095  12.276  1.00 98.27           H
ATOM   1064 HG22 VAL A  77      17.069   0.372  13.110  1.00 98.27           H
ATOM   1065 HG23 VAL A  77      18.100  -0.617  12.052  1.00 98.27           H
ATOM   1066  N   ARG A  78      13.394   0.037   9.914  1.00 98.65           N
ATOM   1067  H   ARG A  78      13.090  -0.236  10.838  1.00 98.65           H
ATOM   1068  CA  ARG A  78      12.325   0.328   8.959  1.00 98.65           C
ATOM   1069  HA  ARG A  78      12.619   1.157   8.315  1.00 98.65           H
ATOM   1070  C   ARG A  78      11.069   0.737   9.719  1.00 98.65           C
ATOM   1071  CB  ARG A  78      12.058  -0.905   8.076  1.00 98.65           C
ATOM   1072  HB2 ARG A  78      11.286  -0.653   7.349  1.00 98.65           H
ATOM   1073  HB3 ARG A  78      12.965  -1.151   7.522  1.00 98.65           H
ATOM   1074  O   ARG A  78      10.933   0.404  10.907  1.00 98.65           O
ATOM   1075  CG  ARG A  78      11.619  -2.133   8.894  1.00 98.65           C
ATOM   1076  HG2 ARG A  78      12.405  -2.396   9.601  1.00 98.65           H
ATOM   1077  HG3 ARG A  78      10.713  -1.908   9.456  1.00 98.65           H
ATOM   1078  CD  ARG A  78      11.343  -3.353   8.021  1.00 98.65           C
ATOM   1079  HD2 ARG A  78      12.209  -3.559   7.392  1.00 98.65           H
ATOM   1080  HD3 ARG A  78      11.220  -4.207   8.688  1.00 98.65           H
ATOM   1081  NE  ARG A  78      10.124  -3.172   7.212  1.00 98.65           N
ATOM   1082  HE  ARG A  78       9.903  -2.239   6.894  1.00 98.65           H
ATOM   1083  NH1 ARG A  78       9.410  -5.355   7.258  1.00 98.65           N
ATOM   1084 HH11 ARG A  78       8.667  -5.966   6.949  1.00 98.65           H
ATOM   1085 HH12 ARG A  78      10.365  -5.682   7.251  1.00 98.65           H
ATOM   1086  NH2 ARG A  78       8.087  -3.872   6.441  1.00 98.65           N
ATOM   1087 HH21 ARG A  78       7.477  -4.666   6.305  1.00 98.65           H
ATOM   1088 HH22 ARG A  78       7.995  -3.051   5.860  1.00 98.65           H
ATOM   1089  CZ  ARG A  78       9.223  -4.107   6.991  1.00 98.65           C
ATOM   1090  N   HIS A  79      10.117   1.373   9.052  1.00 98.79           N
ATOM   1091  H   HIS A  79      10.261   1.592   8.076  1.00 98.79           H
ATOM   1092  CA  HIS A  79       8.758   1.438   9.570  1.00 98.79           C
ATOM   1093  HA  HIS A  79       8.800   1.722  10.621  1.00 98.79           H
ATOM   1094  C   HIS A  79       8.081   0.073   9.451  1.00 98.79           C
ATOM   1095  CB  HIS A  79       7.922   2.476   8.826  1.00 98.79           C
ATOM   1096  HB2 HIS A  79       7.640   2.079   7.850  1.00 98.79           H
ATOM   1097  HB3 HIS A  79       6.994   2.627   9.377  1.00 98.79           H
ATOM   1098  O   HIS A  79       8.323  -0.679   8.507  1.00 98.79           O
ATOM   1099  CG  HIS A  79       8.564   3.819   8.647  1.00 98.79           C
ATOM   1100  CD2 HIS A  79       9.349   4.491   9.536  1.00 98.79           C
ATOM   1101  HD2 HIS A  79       9.709   4.099  10.476  1.00 98.79           H
ATOM   1102  ND1 HIS A  79       8.413   4.622   7.552  1.00 98.79           N
ATOM   1103  HD1 HIS A  79       8.126   4.284   6.645  1.00 98.79           H
ATOM   1104  CE1 HIS A  79       9.012   5.792   7.817  1.00 98.79           C
ATOM   1105  HE1 HIS A  79       9.090   6.613   7.120  1.00 98.79           H
ATOM   1106  NE2 HIS A  79       9.568   5.777   9.036  1.00 98.79           N
ATOM   1107  N   ALA A  80       7.140  -0.199  10.357  1.00 98.55           N
ATOM   1108  H   ALA A  80       6.944   0.477  11.081  1.00 98.55           H
ATOM   1109  CA  ALA A  80       6.307  -1.396  10.268  1.00 98.55           C
ATOM   1110  HA  ALA A  80       6.946  -2.278  10.303  1.00 98.55           H
ATOM   1111  C   ALA A  80       5.526  -1.456   8.945  1.00 98.55           C
ATOM   1112  CB  ALA A  80       5.356  -1.408  11.467  1.00 98.55           C
ATOM   1113  HB1 ALA A  80       4.716  -0.526  11.448  1.00 98.55           H
ATOM   1114  HB2 ALA A  80       5.927  -1.448  12.395  1.00 98.55           H
ATOM   1115  HB3 ALA A  80       4.719  -2.291  11.405  1.00 98.55           H
ATOM   1116  O   ALA A  80       5.306  -2.529   8.402  1.00 98.55           O
ATOM   1117  N   GLY A  81       5.109  -0.302   8.420  1.00 98.72           N
ATOM   1118  H   GLY A  81       5.288   0.545   8.940  1.00 98.72           H
ATOM   1119  CA  GLY A  81       4.355  -0.203   7.176  1.00 98.72           C
ATOM   1120  HA2 GLY A  81       3.663  -1.043   7.122  1.00 98.72           H
ATOM   1121  HA3 GLY A  81       3.780   0.724   7.192  1.00 98.72           H
ATOM   1122  C   GLY A  81       5.175  -0.215   5.885  1.00 98.72           C
ATOM   1123  O   GLY A  81       4.558  -0.111   4.830  1.00 98.72           O
ATOM   1124  N   ASP A  82       6.506  -0.312   5.922  1.00 98.80           N
ATOM   1125  H   ASP A  82       6.975  -0.444   6.807  1.00 98.80           H
ATOM   1126  CA  ASP A  82       7.341  -0.219   4.713  1.00 98.80           C
ATOM   1127  HA  ASP A  82       6.929   0.537   4.045  1.00 98.80           H
ATOM   1128  C   ASP A  82       7.390  -1.557   3.957  1.00 98.80           C
ATOM   1129  CB  ASP A  82       8.769   0.219   5.078  1.00 98.80           C
ATOM   1130  HB2 ASP A  82       9.378   0.161   4.175  1.00 98.80           H
ATOM   1131  HB3 ASP A  82       9.183  -0.475   5.810  1.00 98.80           H
ATOM   1132  O   ASP A  82       8.225  -2.398   4.269  1.00 98.80           O
ATOM   1133  CG  ASP A  82       8.897   1.640   5.620  1.00 98.80           C
ATOM   1134  OD1 ASP A  82       8.029   2.516   5.367  1.00 98.80           O
ATOM   1135  OD2 ASP A  82       9.894   1.910   6.320  1.00 98.80           O
ATOM   1136  N   LEU A  83       6.510  -1.806   2.982  1.00 98.78           N
ATOM   1137  H   LEU A  83       5.857  -1.087   2.704  1.00 98.78           H
ATOM   1138  CA  LEU A  83       6.459  -3.096   2.269  1.00 98.78           C
ATOM   1139  HA  LEU A  83       6.915  -3.855   2.905  1.00 98.78           H
ATOM   1140  C   LEU A  83       7.308  -3.122   0.983  1.00 98.78           C
ATOM   1141  CB  LEU A  83       5.004  -3.546   2.041  1.00 98.78           C
ATOM   1142  HB2 LEU A  83       4.545  -2.896   1.296  1.00 98.78           H
ATOM   1143  HB3 LEU A  83       5.022  -4.552   1.623  1.00 98.78           H
ATOM   1144  O   LEU A  83       7.275  -4.109   0.246  1.00 98.78           O
ATOM   1145  CG  LEU A  83       4.115  -3.558   3.297  1.00 98.78           C
ATOM   1146  HG  LEU A  83       4.063  -2.557   3.726  1.00 98.78           H
ATOM   1147  CD1 LEU A  83       2.695  -3.972   2.908  1.00 98.78           C
ATOM   1148 HD11 LEU A  83       2.064  -4.002   3.797  1.00 98.78           H
ATOM   1149 HD12 LEU A  83       2.290  -3.241   2.209  1.00 98.78           H
ATOM   1150 HD13 LEU A  83       2.712  -4.958   2.443  1.00 98.78           H
ATOM   1151  CD2 LEU A  83       4.625  -4.530   4.363  1.00 98.78           C
ATOM   1152 HD21 LEU A  83       4.687  -5.540   3.959  1.00 98.78           H
ATOM   1153 HD22 LEU A  83       5.614  -4.223   4.703  1.00 98.78           H
ATOM   1154 HD23 LEU A  83       3.963  -4.517   5.229  1.00 98.78           H
ATOM   1155  N   GLY A  84       8.107  -2.077   0.743  1.00 98.58           N
ATOM   1156  H   GLY A  84       8.051  -1.278   1.358  1.00 98.58           H
ATOM   1157  CA  GLY A  84       9.025  -1.969  -0.385  1.00 98.58           C
ATOM   1158  HA2 GLY A  84       9.584  -2.899  -0.489  1.00 98.58           H
ATOM   1159  HA3 GLY A  84       9.732  -1.162  -0.196  1.00 98.58           H
ATOM   1160  C   GLY A  84       8.296  -1.658  -1.687  1.00 98.58           C
ATOM   1161  O   GLY A  84       7.440  -0.781  -1.740  1.00 98.58           O
ATOM   1162  N   ASN A  85       8.629  -2.386  -2.754  1.00 98.74           N
ATOM   1163  H   ASN A  85       9.246  -3.175  -2.624  1.00 98.74           H
ATOM   1164  CA  ASN A  85       8.076  -2.149  -4.085  1.00 98.74           C
ATOM   1165  HA  ASN A  85       7.464  -1.247  -4.059  1.00 98.74           H
ATOM   1166  C   ASN A  85       7.179  -3.290  -4.564  1.00 98.74           C
ATOM   1167  CB  ASN A  85       9.209  -1.905  -5.089  1.00 98.74           C
ATOM   1168  HB2 ASN A  85       8.782  -1.876  -6.091  1.00 98.74           H
ATOM   1169  HB3 ASN A  85       9.935  -2.716  -5.046  1.00 98.74           H
ATOM   1170  O   ASN A  85       7.494  -4.467  -4.383  1.00 98.74           O
ATOM   1171  CG  ASN A  85       9.888  -0.574  -4.869  1.00 98.74           C
ATOM   1172  ND2 ASN A  85      11.071  -0.559  -4.300  1.00 98.74           N
ATOM   1173 HD21 ASN A  85      11.481  -1.400  -3.917  1.00 98.74           H
ATOM   1174 HD22 ASN A  85      11.492   0.339  -4.113  1.00 98.74           H
ATOM   1175  OD1 ASN A  85       9.354   0.452  -5.243  1.00 98.74           O
ATOM   1176  N   ILE A  86       6.130  -2.936  -5.303  1.00 98.57           N
ATOM   1177  H   ILE A  86       5.950  -1.948  -5.409  1.00 98.57           H
ATOM   1178  CA  ILE A  86       5.438  -3.859  -6.209  1.00 98.57           C
ATOM   1179  HA  ILE A  86       5.673  -4.881  -5.910  1.00 98.57           H
ATOM   1180  C   ILE A  86       5.977  -3.673  -7.629  1.00 98.57           C
ATOM   1181  CB  ILE A  86       3.906  -3.715  -6.120  1.00 98.57           C
ATOM   1182  HB  ILE A  86       3.466  -4.460  -6.782  1.00 98.57           H
ATOM   1183  O   ILE A  86       6.397  -2.578  -8.000  1.00 98.57           O
ATOM   1184  CG1 ILE A  86       3.422  -2.325  -6.586  1.00 98.57           C
ATOM   1185 HG12 ILE A  86       3.838  -2.112  -7.571  1.00 98.57           H
ATOM   1186 HG13 ILE A  86       3.767  -1.558  -5.892  1.00 98.57           H
ATOM   1187  CG2 ILE A  86       3.460  -4.043  -4.685  1.00 98.57           C
ATOM   1188 HG21 ILE A  86       3.730  -5.070  -4.437  1.00 98.57           H
ATOM   1189 HG22 ILE A  86       2.382  -3.926  -4.581  1.00 98.57           H
ATOM   1190 HG23 ILE A  86       3.941  -3.376  -3.969  1.00 98.57           H
ATOM   1191  CD1 ILE A  86       1.902  -2.220  -6.719  1.00 98.57           C
ATOM   1192 HD11 ILE A  86       1.528  -3.040  -7.331  1.00 98.57           H
ATOM   1193 HD12 ILE A  86       1.649  -1.275  -7.201  1.00 98.57           H
ATOM   1194 HD13 ILE A  86       1.434  -2.245  -5.735  1.00 98.57           H
ATOM   1195  N   THR A  87       5.970  -4.740  -8.427  1.00 98.62           N
ATOM   1196  H   THR A  87       5.569  -5.602  -8.084  1.00 98.62           H
ATOM   1197  CA  THR A  87       6.374  -4.691  -9.841  1.00 98.62           C
ATOM   1198  HA  THR A  87       6.885  -3.751 -10.049  1.00 98.62           H
ATOM   1199  C   THR A  87       5.143  -4.761 -10.733  1.00 98.62           C
ATOM   1200  CB  THR A  87       7.347  -5.824 -10.188  1.00 98.62           C
ATOM   1201  HB  THR A  87       6.842  -6.783 -10.080  1.00 98.62           H
ATOM   1202  O   THR A  87       4.371  -5.716 -10.648  1.00 98.62           O
ATOM   1203  CG2 THR A  87       7.908  -5.701 -11.604  1.00 98.62           C
ATOM   1204 HG21 THR A  87       7.108  -5.805 -12.338  1.00 98.62           H
ATOM   1205 HG22 THR A  87       8.389  -4.731 -11.733  1.00 98.62           H
ATOM   1206 HG23 THR A  87       8.641  -6.490 -11.772  1.00 98.62           H
ATOM   1207  OG1 THR A  87       8.448  -5.790  -9.310  1.00 98.62           O
ATOM   1208  HG1 THR A  87       8.150  -5.400  -8.485  1.00 98.62           H
ATOM   1209  N   VAL A  88       4.978  -3.757 -11.586  1.00 98.52           N
ATOM   1210  H   VAL A  88       5.647  -3.001 -11.571  1.00 98.52           H
ATOM   1211  CA  VAL A  88       3.911  -3.656 -12.583  1.00 98.52           C
ATOM   1212  HA  VAL A  88       3.108  -4.347 -12.326  1.00 98.52           H
ATOM   1213  C   VAL A  88       4.472  -4.050 -13.948  1.00 98.52           C
ATOM   1214  CB  VAL A  88       3.329  -2.232 -12.610  1.00 98.52           C
ATOM   1215  HB  VAL A  88       4.115  -1.549 -12.936  1.00 98.52           H
ATOM   1216  O   VAL A  88       5.512  -3.537 -14.367  1.00 98.52           O
ATOM   1217  CG1 VAL A  88       2.146  -2.132 -13.578  1.00 98.52           C
ATOM   1218 HG11 VAL A  88       1.335  -2.785 -13.253  1.00 98.52           H
ATOM   1219 HG12 VAL A  88       1.792  -1.102 -13.617  1.00 98.52           H
ATOM   1220 HG13 VAL A  88       2.455  -2.408 -14.586  1.00 98.52           H
ATOM   1221  CG2 VAL A  88       2.830  -1.766 -11.233  1.00 98.52           C
ATOM   1222 HG21 VAL A  88       2.578  -0.708 -11.298  1.00 98.52           H
ATOM   1223 HG22 VAL A  88       1.941  -2.322 -10.936  1.00 98.52           H
ATOM   1224 HG23 VAL A  88       3.608  -1.875 -10.478  1.00 98.52           H
ATOM   1225  N   GLY A  89       3.797  -4.971 -14.631  1.00 98.19           N
ATOM   1226  H   GLY A  89       2.922  -5.299 -14.247  1.00 98.19           H
ATOM   1227  CA  GLY A  89       4.150  -5.417 -15.975  1.00 98.19           C
ATOM   1228  HA2 GLY A  89       5.221  -5.614 -16.019  1.00 98.19           H
ATOM   1229  HA3 GLY A  89       3.616  -6.343 -16.191  1.00 98.19           H
ATOM   1230  C   GLY A  89       3.797  -4.401 -17.064  1.00 98.19           C
ATOM   1231  O   GLY A  89       3.126  -3.399 -16.829  1.00 98.19           O
ATOM   1232  N   GLU A  90       4.222  -4.693 -18.293  1.00 98.04           N
ATOM   1233  H   GLU A  90       4.807  -5.507 -18.418  1.00 98.04           H
ATOM   1234  CA  GLU A  90       3.955  -3.859 -19.480  1.00 98.04           C
ATOM   1235  HA  GLU A  90       4.347  -2.855 -19.322  1.00 98.04           H
ATOM   1236  C   GLU A  90       2.459  -3.708 -19.805  1.00 98.04           C
ATOM   1237  CB  GLU A  90       4.672  -4.472 -20.692  1.00 98.04           C
ATOM   1238  HB2 GLU A  90       4.369  -5.515 -20.791  1.00 98.04           H
ATOM   1239  HB3 GLU A  90       4.359  -3.955 -21.599  1.00 98.04           H
ATOM   1240  O   GLU A  90       2.055  -2.766 -20.483  1.00 98.04           O
ATOM   1241  CG  GLU A  90       6.204  -4.412 -20.593  1.00 98.04           C
ATOM   1242  HG2 GLU A  90       6.620  -4.918 -21.465  1.00 98.04           H
ATOM   1243  HG3 GLU A  90       6.525  -4.970 -19.713  1.00 98.04           H
ATOM   1244  CD  GLU A  90       6.760  -2.978 -20.541  1.00 98.04           C
ATOM   1245  OE1 GLU A  90       7.805  -2.796 -19.881  1.00 98.04           O
ATOM   1246  OE2 GLU A  90       6.159  -2.085 -21.180  1.00 98.04           O
ATOM   1247  N   ASP A  91       1.618  -4.617 -19.311  1.00 97.64           N
ATOM   1248  H   ASP A  91       1.977  -5.308 -18.668  1.00 97.64           H
ATOM   1249  CA  ASP A  91       0.161  -4.550 -19.446  1.00 97.64           C
ATOM   1250  HA  ASP A  91      -0.069  -4.117 -20.419  1.00 97.64           H
ATOM   1251  C   ASP A  91      -0.512  -3.636 -18.402  1.00 97.64           C
ATOM   1252  CB  ASP A  91      -0.411  -5.974 -19.434  1.00 97.64           C
ATOM   1253  HB2 ASP A  91      -1.470  -5.922 -19.687  1.00 97.64           H
ATOM   1254  HB3 ASP A  91       0.082  -6.556 -20.212  1.00 97.64           H
ATOM   1255  O   ASP A  91      -1.738  -3.516 -18.378  1.00 97.64           O
ATOM   1256  CG  ASP A  91      -0.265  -6.709 -18.097  1.00 97.64           C
ATOM   1257  OD1 ASP A  91       0.342  -6.161 -17.144  1.00 97.64           O
ATOM   1258  OD2 ASP A  91      -0.767  -7.848 -18.028  1.00 97.64           O
ATOM   1259  N   GLY A  92       0.278  -2.982 -17.545  1.00 97.81           N
ATOM   1260  H   GLY A  92       1.273  -3.148 -17.598  1.00 97.81           H
ATOM   1261  CA  GLY A  92      -0.205  -2.098 -16.489  1.00 97.81           C
ATOM   1262  HA2 GLY A  92       0.644  -1.523 -16.120  1.00 97.81           H
ATOM   1263  HA3 GLY A  92      -0.945  -1.408 -16.897  1.00 97.81           H
ATOM   1264  C   GLY A  92      -0.820  -2.834 -15.298  1.00 97.81           C
ATOM   1265  O   GLY A  92      -1.591  -2.233 -14.538  1.00 97.81           O
ATOM   1266  N   THR A  93      -0.514  -4.126 -15.135  1.00 98.33           N
ATOM   1267  H   THR A  93       0.059  -4.580 -15.832  1.00 98.33           H
ATOM   1268  CA  THR A  93      -0.998  -4.957 -14.028  1.00 98.33           C
ATOM   1269  HA  THR A  93      -1.672  -4.350 -13.423  1.00 98.33           H
ATOM   1270  C   THR A  93       0.123  -5.415 -13.097  1.00 98.33           C
ATOM   1271  CB  THR A  93      -1.824  -6.160 -14.507  1.00 98.33           C
ATOM   1272  HB  THR A  93      -2.336  -6.565 -13.635  1.00 98.33           H
ATOM   1273  O   THR A  93       1.275  -5.573 -13.496  1.00 98.33           O
ATOM   1274  CG2 THR A  93      -2.894  -5.795 -15.537  1.00 98.33           C
ATOM   1275 HG21 THR A  93      -3.500  -4.968 -15.167  1.00 98.33           H
ATOM   1276 HG22 THR A  93      -2.426  -5.508 -16.479  1.00 98.33           H
ATOM   1277 HG23 THR A  93      -3.529  -6.664 -15.714  1.00 98.33           H
ATOM   1278  OG1 THR A  93      -1.018  -7.185 -15.026  1.00 98.33           O
ATOM   1279  HG1 THR A  93      -0.592  -6.888 -15.834  1.00 98.33           H
ATOM   1280  N   ALA A  94      -0.213  -5.627 -11.827  1.00 98.32           N
ATOM   1281  H   ALA A  94      -1.172  -5.454 -11.560  1.00 98.32           H
ATOM   1282  CA  ALA A  94       0.668  -6.214 -10.827  1.00 98.32           C
ATOM   1283  HA  ALA A  94       1.524  -6.675 -11.319  1.00 98.32           H
ATOM   1284  C   ALA A  94      -0.080  -7.294 -10.045  1.00 98.32           C
ATOM   1285  CB  ALA A  94       1.194  -5.118  -9.893  1.00 98.32           C
ATOM   1286  HB1 ALA A  94       1.832  -4.440 -10.459  1.00 98.32           H
ATOM   1287  HB2 ALA A  94       0.364  -4.563  -9.454  1.00 98.32           H
ATOM   1288  HB3 ALA A  94       1.793  -5.566  -9.101  1.00 98.32           H
ATOM   1289  O   ALA A  94      -1.117  -7.016  -9.437  1.00 98.32           O
ATOM   1290  N   SER A  95       0.492  -8.495 -10.007  1.00 98.45           N
ATOM   1291  H   SER A  95       1.326  -8.639 -10.558  1.00 98.45           H
ATOM   1292  CA  SER A  95       0.096  -9.583  -9.111  1.00 98.45           C
ATOM   1293  HA  SER A  95      -0.732  -9.259  -8.480  1.00 98.45           H
ATOM   1294  C   SER A  95       1.286  -9.941  -8.231  1.00 98.45           C
ATOM   1295  CB  SER A  95      -0.368 -10.815  -9.892  1.00 98.45           C
ATOM   1296  HB2 SER A  95       0.408 -11.110 -10.597  1.00 98.45           H
ATOM   1297  HB3 SER A  95      -0.544 -11.637  -9.198  1.00 98.45           H
ATOM   1298  O   SER A  95       2.351 -10.280  -8.745  1.00 98.45           O
ATOM   1299  OG  SER A  95      -1.563 -10.549 -10.598  1.00 98.45           O
ATOM   1300  HG  SER A  95      -2.293 -10.501  -9.976  1.00 98.45           H
ATOM   1301  N   PHE A  96       1.131  -9.854  -6.912  1.00 98.55           N
ATOM   1302  H   PHE A  96       0.233  -9.582  -6.539  1.00 98.55           H
ATOM   1303  CA  PHE A  96       2.245 -10.039  -5.980  1.00 98.55           C
ATOM   1304  HA  PHE A  96       2.981 -10.698  -6.441  1.00 98.55           H
ATOM   1305  C   PHE A  96       1.817 -10.700  -4.673  1.00 98.55           C
ATOM   1306  CB  PHE A  96       2.932  -8.690  -5.714  1.00 98.55           C
ATOM   1307  HB2 PHE A  96       3.795  -8.854  -5.068  1.00 98.55           H
ATOM   1308  HB3 PHE A  96       3.316  -8.303  -6.659  1.00 98.55           H
ATOM   1309  O   PHE A  96       0.671 -10.575  -4.234  1.00 98.55           O
ATOM   1310  CG  PHE A  96       2.042  -7.636  -5.083  1.00 98.55           C
ATOM   1311  CD1 PHE A  96       1.297  -6.768  -5.901  1.00 98.55           C
ATOM   1312  HD1 PHE A  96       1.346  -6.860  -6.976  1.00 98.55           H
ATOM   1313  CD2 PHE A  96       1.966  -7.513  -3.682  1.00 98.55           C
ATOM   1314  HD2 PHE A  96       2.530  -8.181  -3.049  1.00 98.55           H
ATOM   1315  CE1 PHE A  96       0.503  -5.763  -5.323  1.00 98.55           C
ATOM   1316  HE1 PHE A  96      -0.036  -5.080  -5.962  1.00 98.55           H
ATOM   1317  CE2 PHE A  96       1.177  -6.504  -3.103  1.00 98.55           C
ATOM   1318  HE2 PHE A  96       1.153  -6.387  -2.030  1.00 98.55           H
ATOM   1319  CZ  PHE A  96       0.457  -5.619  -3.924  1.00 98.55           C
ATOM   1320  HZ  PHE A  96      -0.101  -4.808  -3.481  1.00 98.55           H
ATOM   1321  N   THR A  97       2.786 -11.350  -4.031  1.00 98.59           N
ATOM   1322  H   THR A  97       3.701 -11.392  -4.457  1.00 98.59           H
ATOM   1323  CA  THR A  97       2.674 -11.891  -2.678  1.00 98.59           C
ATOM   1324  HA  THR A  97       1.736 -11.553  -2.238  1.00 98.59           H
ATOM   1325  C   THR A  97       3.840 -11.372  -1.845  1.00 98.59           C
ATOM   1326  CB  THR A  97       2.652 -13.425  -2.673  1.00 98.59           C
ATOM   1327  HB  THR A  97       3.587 -13.797  -3.093  1.00 98.59           H
ATOM   1328  O   THR A  97       4.994 -11.529  -2.236  1.00 98.59           O
ATOM   1329  CG2 THR A  97       2.476 -13.998  -1.267  1.00 98.59           C
ATOM   1330 HG21 THR A  97       3.364 -13.798  -0.667  1.00 98.59           H
ATOM   1331 HG22 THR A  97       2.336 -15.077  -1.328  1.00 98.59           H
ATOM   1332 HG23 THR A  97       1.610 -13.546  -0.784  1.00 98.59           H
ATOM   1333  OG1 THR A  97       1.587 -13.912  -3.458  1.00 98.59           O
ATOM   1334  HG1 THR A  97       0.774 -13.815  -2.956  1.00 98.59           H
ATOM   1335  N   ILE A  98       3.540 -10.767  -0.698  1.00 98.38           N
ATOM   1336  H   ILE A  98       2.564 -10.685  -0.453  1.00 98.38           H
ATOM   1337  CA  ILE A  98       4.515 -10.291   0.291  1.00 98.38           C
ATOM   1338  HA  ILE A  98       5.521 -10.576  -0.019  1.00 98.38           H
ATOM   1339  C   ILE A  98       4.214 -10.987   1.616  1.00 98.38           C
ATOM   1340  CB  ILE A  98       4.473  -8.747   0.418  1.00 98.38           C
ATOM   1341  HB  ILE A  98       3.448  -8.454   0.646  1.00 98.38           H
ATOM   1342  O   ILE A  98       3.051 -11.152   1.979  1.00 98.38           O
ATOM   1343  CG1 ILE A  98       4.876  -8.073  -0.914  1.00 98.38           C
ATOM   1344 HG12 ILE A  98       5.947  -8.199  -1.078  1.00 98.38           H
ATOM   1345 HG13 ILE A  98       4.360  -8.555  -1.744  1.00 98.38           H
ATOM   1346  CG2 ILE A  98       5.372  -8.243   1.565  1.00 98.38           C
ATOM   1347 HG21 ILE A  98       5.349  -7.155   1.620  1.00 98.38           H
ATOM   1348 HG22 ILE A  98       6.403  -8.556   1.406  1.00 98.38           H
ATOM   1349 HG23 ILE A  98       5.022  -8.616   2.528  1.00 98.38           H
ATOM   1350  CD1 ILE A  98       4.529  -6.580  -0.982  1.00 98.38           C
ATOM   1351 HD11 ILE A  98       5.155  -6.010  -0.295  1.00 98.38           H
ATOM   1352 HD12 ILE A  98       3.478  -6.426  -0.737  1.00 98.38           H
ATOM   1353 HD13 ILE A  98       4.714  -6.214  -1.992  1.00 98.38           H
ATOM   1354  N   THR A  99       5.251 -11.364   2.353  1.00 98.39           N
ATOM   1355  H   THR A  99       6.183 -11.164   2.019  1.00 98.39           H
ATOM   1356  CA  THR A  99       5.123 -11.883   3.717  1.00 98.39           C
ATOM   1357  HA  THR A  99       4.076 -11.899   4.017  1.00 98.39           H
ATOM   1358  C   THR A  99       5.878 -10.958   4.656  1.00 98.39           C
ATOM   1359  CB  THR A  99       5.656 -13.316   3.816  1.00 98.39           C
ATOM   1360  HB  THR A  99       6.712 -13.338   3.546  1.00 98.39           H
ATOM   1361  O   THR A  99       7.068 -10.732   4.452  1.00 98.39           O
ATOM   1362  CG2 THR A  99       5.476 -13.898   5.214  1.00 98.39           C
ATOM   1363 HG21 THR A  99       6.076 -13.334   5.928  1.00 98.39           H
ATOM   1364 HG22 THR A  99       4.424 -13.845   5.494  1.00 98.39           H
ATOM   1365 HG23 THR A  99       5.805 -14.937   5.229  1.00 98.39           H
ATOM   1366  OG1 THR A  99       4.936 -14.157   2.944  1.00 98.39           O
ATOM   1367  HG1 THR A  99       5.232 -15.058   3.091  1.00 98.39           H
ATOM   1368  N   ASP A 100       5.207 -10.437   5.681  1.00 98.57           N
ATOM   1369  H   ASP A 100       4.229 -10.661   5.793  1.00 98.57           H
ATOM   1370  CA  ASP A 100       5.780  -9.433   6.577  1.00 98.57           C
ATOM   1371  HA  ASP A 100       6.866  -9.461   6.486  1.00 98.57           H
ATOM   1372  C   ASP A 100       5.444  -9.708   8.055  1.00 98.57           C
ATOM   1373  CB  ASP A 100       5.339  -8.044   6.109  1.00 98.57           C
ATOM   1374  HB2 ASP A 100       4.264  -7.942   6.260  1.00 98.57           H
ATOM   1375  HB3 ASP A 100       5.537  -7.944   5.042  1.00 98.57           H
ATOM   1376  O   ASP A 100       4.355 -10.171   8.400  1.00 98.57           O
ATOM   1377  CG  ASP A 100       6.107  -6.957   6.854  1.00 98.57           C
ATOM   1378  OD1 ASP A 100       5.794  -6.719   8.037  1.00 98.57           O
ATOM   1379  OD2 ASP A 100       7.095  -6.443   6.294  1.00 98.57           O
ATOM   1380  N   GLN A 101       6.413  -9.452   8.936  1.00 96.80           N
ATOM   1381  H   GLN A 101       7.225  -8.959   8.592  1.00 96.80           H
ATOM   1382  CA  GLN A 101       6.354  -9.762  10.370  1.00 96.80           C
ATOM   1383  HA  GLN A 101       5.627 -10.556  10.539  1.00 96.80           H
ATOM   1384  C   GLN A 101       5.908  -8.581  11.249  1.00 96.80           C
ATOM   1385  CB  GLN A 101       7.738 -10.268  10.814  1.00 96.80           C
ATOM   1386  HB2 GLN A 101       7.775 -10.316  11.902  1.00 96.80           H
ATOM   1387  HB3 GLN A 101       8.507  -9.573  10.476  1.00 96.80           H
ATOM   1388  O   GLN A 101       5.687  -8.765  12.443  1.00 96.80           O
ATOM   1389  CG  GLN A 101       8.025 -11.672  10.271  1.00 96.80           C
ATOM   1390  HG2 GLN A 101       7.283 -12.340  10.707  1.00 96.80           H
ATOM   1391  HG3 GLN A 101       7.931 -11.688   9.185  1.00 96.80           H
ATOM   1392  CD  GLN A 101       9.407 -12.176  10.661  1.00 96.80           C
ATOM   1393  NE2 GLN A 101      10.436 -11.864   9.903  1.00 96.80           N
ATOM   1394 HE21 GLN A 101      10.326 -11.285   9.083  1.00 96.80           H
ATOM   1395 HE22 GLN A 101      11.337 -12.193  10.218  1.00 96.80           H
ATOM   1396  OE1 GLN A 101       9.589 -12.858  11.653  1.00 96.80           O
ATOM   1397  N   GLN A 102       5.799  -7.372  10.697  1.00 98.07           N
ATOM   1398  H   GLN A 102       5.943  -7.279   9.702  1.00 98.07           H
ATOM   1399  CA  GLN A 102       5.558  -6.128  11.437  1.00 98.07           C
ATOM   1400  HA  GLN A 102       5.614  -6.337  12.505  1.00 98.07           H
ATOM   1401  C   GLN A 102       4.157  -5.539  11.212  1.00 98.07           C
ATOM   1402  CB  GLN A 102       6.665  -5.111  11.115  1.00 98.07           C
ATOM   1403  HB2 GLN A 102       6.473  -4.204  11.689  1.00 98.07           H
ATOM   1404  HB3 GLN A 102       6.643  -4.861  10.054  1.00 98.07           H
ATOM   1405  O   GLN A 102       3.807  -4.538  11.836  1.00 98.07           O
ATOM   1406  CG  GLN A 102       8.059  -5.640  11.496  1.00 98.07           C
ATOM   1407  HG2 GLN A 102       8.020  -6.057  12.502  1.00 98.07           H
ATOM   1408  HG3 GLN A 102       8.347  -6.434  10.806  1.00 98.07           H
ATOM   1409  CD  GLN A 102       9.148  -4.571  11.472  1.00 98.07           C
ATOM   1410  NE2 GLN A 102      10.339  -4.882  11.932  1.00 98.07           N
ATOM   1411 HE21 GLN A 102      11.052  -4.225  11.651  1.00 98.07           H
ATOM   1412 HE22 GLN A 102      10.556  -5.850  12.120  1.00 98.07           H
ATOM   1413  OE1 GLN A 102       8.979  -3.437  11.073  1.00 98.07           O
ATOM   1414  N   ILE A 103       3.324  -6.181  10.388  1.00 98.48           N
ATOM   1415  H   ILE A 103       3.719  -6.935   9.844  1.00 98.48           H
ATOM   1416  CA  ILE A 103       1.948  -5.754  10.084  1.00 98.48           C
ATOM   1417  HA  ILE A 103       1.740  -4.832  10.628  1.00 98.48           H
ATOM   1418  C   ILE A 103       0.886  -6.762  10.566  1.00 98.48           C
ATOM   1419  CB  ILE A 103       1.808  -5.414   8.588  1.00 98.48           C
ATOM   1420  HB  ILE A 103       0.751  -5.230   8.393  1.00 98.48           H
ATOM   1421  O   ILE A 103       0.173  -7.354   9.749  1.00 98.48           O
ATOM   1422  CG1 ILE A 103       2.289  -6.554   7.672  1.00 98.48           C
ATOM   1423 HG12 ILE A 103       3.372  -6.482   7.576  1.00 98.48           H
ATOM   1424 HG13 ILE A 103       2.067  -7.522   8.121  1.00 98.48           H
ATOM   1425  CG2 ILE A 103       2.579  -4.129   8.259  1.00 98.48           C
ATOM   1426 HG21 ILE A 103       2.327  -3.333   8.960  1.00 98.48           H
ATOM   1427 HG22 ILE A 103       2.359  -3.797   7.244  1.00 98.48           H
ATOM   1428 HG23 ILE A 103       3.648  -4.327   8.330  1.00 98.48           H
ATOM   1429  CD1 ILE A 103       1.668  -6.514   6.274  1.00 98.48           C
ATOM   1430 HD11 ILE A 103       0.583  -6.599   6.349  1.00 98.48           H
ATOM   1431 HD12 ILE A 103       1.922  -5.582   5.769  1.00 98.48           H
ATOM   1432 HD13 ILE A 103       2.046  -7.351   5.687  1.00 98.48           H
ATOM   1433  N   PRO A 104       0.750  -7.002  11.883  1.00 98.32           N
ATOM   1434  CA  PRO A 104      -0.236  -7.949  12.392  1.00 98.32           C
ATOM   1435  HA  PRO A 104      -0.078  -8.925  11.932  1.00 98.32           H
ATOM   1436  C   PRO A 104      -1.672  -7.490  12.087  1.00 98.32           C
ATOM   1437  CB  PRO A 104       0.044  -8.045  13.895  1.00 98.32           C
ATOM   1438  HB2 PRO A 104      -0.852  -8.282  14.469  1.00 98.32           H
ATOM   1439  HB3 PRO A 104       0.817  -8.793  14.072  1.00 98.32           H
ATOM   1440  O   PRO A 104      -1.964  -6.297  12.006  1.00 98.32           O
ATOM   1441  CG  PRO A 104       0.593  -6.659  14.232  1.00 98.32           C
ATOM   1442  HG2 PRO A 104       1.217  -6.674  15.127  1.00 98.32           H
ATOM   1443  HG3 PRO A 104      -0.235  -5.960  14.351  1.00 98.32           H
ATOM   1444  CD  PRO A 104       1.400  -6.302  12.985  1.00 98.32           C
ATOM   1445  HD2 PRO A 104       2.421  -6.668  13.096  1.00 98.32           H
ATOM   1446  HD3 PRO A 104       1.396  -5.222  12.835  1.00 98.32           H
ATOM   1447  N   LEU A 105      -2.603  -8.434  11.956  1.00 98.55           N
ATOM   1448  H   LEU A 105      -2.302  -9.397  11.998  1.00 98.55           H
ATOM   1449  CA  LEU A 105      -4.039  -8.173  11.796  1.00 98.55           C
ATOM   1450  HA  LEU A 105      -4.171  -7.189  11.345  1.00 98.55           H
ATOM   1451  C   LEU A 105      -4.779  -8.115  13.142  1.00 98.55           C
ATOM   1452  CB  LEU A 105      -4.656  -9.219  10.847  1.00 98.55           C
ATOM   1453  HB2 LEU A 105      -5.718  -8.995  10.743  1.00 98.55           H
ATOM   1454  HB3 LEU A 105      -4.564 -10.203  11.308  1.00 98.55           H
ATOM   1455  O   LEU A 105      -5.926  -7.671  13.202  1.00 98.55           O
ATOM   1456  CG  LEU A 105      -4.032  -9.275   9.439  1.00 98.55           C
ATOM   1457  HG  LEU A 105      -3.000  -9.618   9.511  1.00 98.55           H
ATOM   1458  CD1 LEU A 105      -4.809 -10.267   8.569  1.00 98.55           C
ATOM   1459 HD11 LEU A 105      -5.808  -9.887   8.355  1.00 98.55           H
ATOM   1460 HD12 LEU A 105      -4.271 -10.424   7.634  1.00 98.55           H
ATOM   1461 HD13 LEU A 105      -4.886 -11.224   9.086  1.00 98.55           H
ATOM   1462  CD2 LEU A 105      -4.053  -7.912   8.747  1.00 98.55           C
ATOM   1463 HD21 LEU A 105      -5.060  -7.493   8.754  1.00 98.55           H
ATOM   1464 HD22 LEU A 105      -3.704  -8.009   7.719  1.00 98.55           H
ATOM   1465 HD23 LEU A 105      -3.367  -7.241   9.264  1.00 98.55           H
ATOM   1466  N   THR A 106      -4.128  -8.491  14.243  1.00 97.50           N
ATOM   1467  H   THR A 106      -3.197  -8.865  14.128  1.00 97.50           H
ATOM   1468  CA  THR A 106      -4.686  -8.468  15.606  1.00 97.50           C
ATOM   1469  HA  THR A 106      -5.624  -7.914  15.598  1.00 97.50           H
ATOM   1470  C   THR A 106      -3.770  -7.758  16.600  1.00 97.50           C
ATOM   1471  CB  THR A 106      -4.996  -9.888  16.104  1.00 97.50           C
ATOM   1472  HB  THR A 106      -5.316  -9.846  17.145  1.00 97.50           H
ATOM   1473  O   THR A 106      -2.602  -7.506  16.324  1.00 97.50           O
ATOM   1474  CG2 THR A 106      -6.113 -10.523  15.283  1.00 97.50           C
ATOM   1475 HG21 THR A 106      -5.774 -10.658  14.256  1.00 97.50           H
ATOM   1476 HG22 THR A 106      -6.997  -9.885  15.294  1.00 97.50           H
ATOM   1477 HG23 THR A 106      -6.362 -11.494  15.710  1.00 97.50           H
ATOM   1478  OG1 THR A 106      -3.892 -10.750  15.995  1.00 97.50           O
ATOM   1479  HG1 THR A 106      -3.118 -10.398  16.440  1.00 97.50           H
ATOM   1480  N   GLY A 107      -4.299  -7.441  17.785  1.00 96.64           N
ATOM   1481  H   GLY A 107      -5.277  -7.637  17.947  1.00 96.64           H
ATOM   1482  CA  GLY A 107      -3.544  -6.783  18.854  1.00 96.64           C
ATOM   1483  HA2 GLY A 107      -4.012  -7.008  19.812  1.00 96.64           H
ATOM   1484  HA3 GLY A 107      -2.530  -7.184  18.878  1.00 96.64           H
ATOM   1485  C   GLY A 107      -3.457  -5.261  18.706  1.00 96.64           C
ATOM   1486  O   GLY A 107      -4.052  -4.661  17.813  1.00 96.64           O
ATOM   1487  N   SER A 108      -2.723  -4.620  19.618  1.00 95.89           N
ATOM   1488  H   SER A 108      -2.194  -5.156  20.291  1.00 95.89           H
ATOM   1489  CA  SER A 108      -2.621  -3.153  19.703  1.00 95.89           C
ATOM   1490  HA  SER A 108      -3.625  -2.730  19.724  1.00 95.89           H
ATOM   1491  C   SER A 108      -1.890  -2.512  18.519  1.00 95.89           C
ATOM   1492  CB  SER A 108      -1.906  -2.764  21.000  1.00 95.89           C
ATOM   1493  HB2 SER A 108      -2.516  -3.063  21.852  1.00 95.89           H
ATOM   1494  HB3 SER A 108      -1.764  -1.684  21.029  1.00 95.89           H
ATOM   1495  O   SER A 108      -2.109  -1.339  18.225  1.00 95.89           O
ATOM   1496  OG  SER A 108      -0.651  -3.417  21.070  1.00 95.89           O
ATOM   1497  HG  SER A 108      -0.162  -3.092  21.830  1.00 95.89           H
ATOM   1498  N   GLN A 109      -1.043  -3.279  17.829  1.00 97.46           N
ATOM   1499  H   GLN A 109      -0.889  -4.222  18.156  1.00 97.46           H
ATOM   1500  CA  GLN A 109      -0.309  -2.852  16.636  1.00 97.46           C
ATOM   1501  HA  GLN A 109      -0.328  -1.762  16.599  1.00 97.46           H
ATOM   1502  C   GLN A 109      -0.972  -3.307  15.329  1.00 97.46           C
ATOM   1503  CB  GLN A 109       1.161  -3.282  16.746  1.00 97.46           C
ATOM   1504  HB2 GLN A 109       1.217  -4.356  16.925  1.00 97.46           H
ATOM   1505  HB3 GLN A 109       1.678  -3.064  15.811  1.00 97.46           H
ATOM   1506  O   GLN A 109      -0.345  -3.281  14.274  1.00 97.46           O
ATOM   1507  CG  GLN A 109       1.877  -2.524  17.872  1.00 97.46           C
ATOM   1508  HG2 GLN A 109       1.757  -1.452  17.712  1.00 97.46           H
ATOM   1509  HG3 GLN A 109       1.440  -2.782  18.837  1.00 97.46           H
ATOM   1510  CD  GLN A 109       3.361  -2.859  17.917  1.00 97.46           C
ATOM   1511  NE2 GLN A 109       4.236  -1.882  18.009  1.00 97.46           N
ATOM   1512 HE21 GLN A 109       3.948  -0.915  18.059  1.00 97.46           H
ATOM   1513 HE22 GLN A 109       5.201  -2.179  18.028  1.00 97.46           H
ATOM   1514  OE1 GLN A 109       3.770  -4.003  17.902  1.00 97.46           O
ATOM   1515  N   SER A 110      -2.245  -3.713  15.389  1.00 98.41           N
ATOM   1516  H   SER A 110      -2.717  -3.731  16.282  1.00 98.41           H
ATOM   1517  CA  SER A 110      -2.980  -4.153  14.208  1.00 98.41           C
ATOM   1518  HA  SER A 110      -2.466  -5.042  13.841  1.00 98.41           H
ATOM   1519  C   SER A 110      -2.984  -3.093  13.095  1.00 98.41           C
ATOM   1520  CB  SER A 110      -4.403  -4.574  14.581  1.00 98.41           C
ATOM   1521  HB2 SER A 110      -4.359  -5.404  15.287  1.00 98.41           H
ATOM   1522  HB3 SER A 110      -4.917  -3.735  15.050  1.00 98.41           H
ATOM   1523  O   SER A 110      -3.084  -1.882  13.351  1.00 98.41           O
ATOM   1524  OG  SER A 110      -5.120  -4.974  13.430  1.00 98.41           O
ATOM   1525  HG  SER A 110      -5.481  -5.855  13.554  1.00 98.41           H
ATOM   1526  N   ILE A 111      -2.897  -3.559  11.846  1.00 98.76           N
ATOM   1527  H   ILE A 111      -2.703  -4.543  11.731  1.00 98.76           H
ATOM   1528  CA  ILE A 111      -3.093  -2.737  10.646  1.00 98.76           C
ATOM   1529  HA  ILE A 111      -2.809  -1.716  10.901  1.00 98.76           H
ATOM   1530  C   ILE A 111      -4.565  -2.635  10.211  1.00 98.76           C
ATOM   1531  CB  ILE A 111      -2.168  -3.169   9.488  1.00 98.76           C
ATOM   1532  HB  ILE A 111      -2.365  -2.502   8.649  1.00 98.76           H
ATOM   1533  O   ILE A 111      -4.869  -1.910   9.266  1.00 98.76           O
ATOM   1534  CG1 ILE A 111      -2.427  -4.619   9.027  1.00 98.76           C
ATOM   1535 HG12 ILE A 111      -1.896  -5.302   9.690  1.00 98.76           H
ATOM   1536 HG13 ILE A 111      -3.492  -4.845   9.092  1.00 98.76           H
ATOM   1537  CG2 ILE A 111      -0.698  -2.972   9.898  1.00 98.76           C
ATOM   1538 HG21 ILE A 111      -0.053  -3.110   9.030  1.00 98.76           H
ATOM   1539 HG22 ILE A 111      -0.416  -3.686  10.672  1.00 98.76           H
ATOM   1540 HG23 ILE A 111      -0.543  -1.963  10.280  1.00 98.76           H
ATOM   1541  CD1 ILE A 111      -1.980  -4.908   7.588  1.00 98.76           C
ATOM   1542 HD11 ILE A 111      -2.709  -4.506   6.885  1.00 98.76           H
ATOM   1543 HD12 ILE A 111      -1.913  -5.985   7.438  1.00 98.76           H
ATOM   1544 HD13 ILE A 111      -1.011  -4.454   7.377  1.00 98.76           H
ATOM   1545  N   ILE A 112      -5.501  -3.303  10.894  1.00 98.59           N
ATOM   1546  H   ILE A 112      -5.219  -3.846  11.697  1.00 98.59           H
ATOM   1547  CA  ILE A 112      -6.938  -3.129  10.632  1.00 98.59           C
ATOM   1548  HA  ILE A 112      -7.116  -3.323   9.574  1.00 98.59           H
ATOM   1549  C   ILE A 112      -7.346  -1.675  10.911  1.00 98.59           C
ATOM   1550  CB  ILE A 112      -7.787  -4.122  11.457  1.00 98.59           C
ATOM   1551  HB  ILE A 112      -7.574  -3.950  12.512  1.00 98.59           H
ATOM   1552  O   ILE A 112      -6.995  -1.099  11.939  1.00 98.59           O
ATOM   1553  CG1 ILE A 112      -7.450  -5.600  11.155  1.00 98.59           C
ATOM   1554 HG12 ILE A 112      -6.396  -5.782  11.367  1.00 98.59           H
ATOM   1555 HG13 ILE A 112      -8.028  -6.232  11.831  1.00 98.59           H
ATOM   1556  CG2 ILE A 112      -9.295  -3.883  11.250  1.00 98.59           C
ATOM   1557 HG21 ILE A 112      -9.865  -4.664  11.752  1.00 98.59           H
ATOM   1558 HG22 ILE A 112      -9.540  -3.879  10.188  1.00 98.59           H
ATOM   1559 HG23 ILE A 112      -9.586  -2.926  11.685  1.00 98.59           H
ATOM   1560  CD1 ILE A 112      -7.706  -6.074   9.724  1.00 98.59           C
ATOM   1561 HD11 ILE A 112      -7.490  -7.142   9.682  1.00 98.59           H
ATOM   1562 HD12 ILE A 112      -8.745  -5.916   9.436  1.00 98.59           H
ATOM   1563 HD13 ILE A 112      -7.040  -5.555   9.036  1.00 98.59           H
ATOM   1564  N   GLY A 113      -8.099  -1.078   9.985  1.00 98.65           N
ATOM   1565  H   GLY A 113      -8.338  -1.607   9.159  1.00 98.65           H
ATOM   1566  CA  GLY A 113      -8.523   0.323  10.034  1.00 98.65           C
ATOM   1567  HA2 GLY A 113      -8.799   0.583  11.056  1.00 98.65           H
ATOM   1568  HA3 GLY A 113      -9.399   0.443   9.397  1.00 98.65           H
ATOM   1569  C   GLY A 113      -7.463   1.323   9.561  1.00 98.65           C
ATOM   1570  O   GLY A 113      -7.717   2.525   9.578  1.00 98.65           O
ATOM   1571  N   ARG A 114      -6.288   0.851   9.131  1.00 98.77           N
ATOM   1572  H   ARG A 114      -6.151  -0.150   9.156  1.00 98.77           H
ATOM   1573  CA  ARG A 114      -5.264   1.649   8.438  1.00 98.77           C
ATOM   1574  HA  ARG A 114      -5.351   2.695   8.731  1.00 98.77           H
ATOM   1575  C   ARG A 114      -5.475   1.593   6.928  1.00 98.77           C
ATOM   1576  CB  ARG A 114      -3.878   1.143   8.841  1.00 98.77           C
ATOM   1577  HB2 ARG A 114      -3.122   1.732   8.322  1.00 98.77           H
ATOM   1578  HB3 ARG A 114      -3.739   0.110   8.519  1.00 98.77           H
ATOM   1579  O   ARG A 114      -6.388   0.914   6.471  1.00 98.77           O
ATOM   1580  CG  ARG A 114      -3.668   1.263  10.351  1.00 98.77           C
ATOM   1581  HG2 ARG A 114      -3.961   2.259  10.683  1.00 98.77           H
ATOM   1582  HG3 ARG A 114      -4.295   0.528  10.855  1.00 98.77           H
ATOM   1583  CD  ARG A 114      -2.211   1.012  10.732  1.00 98.77           C
ATOM   1584  HD2 ARG A 114      -1.853   0.118  10.222  1.00 98.77           H
ATOM   1585  HD3 ARG A 114      -1.595   1.850  10.407  1.00 98.77           H
ATOM   1586  NE  ARG A 114      -2.110   0.816  12.186  1.00 98.77           N
ATOM   1587  HE  ARG A 114      -2.144  -0.139  12.513  1.00 98.77           H
ATOM   1588  NH1 ARG A 114      -2.110   3.034  12.828  1.00 98.77           N
ATOM   1589 HH11 ARG A 114      -2.324   3.327  11.886  1.00 98.77           H
ATOM   1590 HH12 ARG A 114      -2.183   3.726  13.560  1.00 98.77           H
ATOM   1591  NH2 ARG A 114      -2.103   1.412  14.359  1.00 98.77           N
ATOM   1592 HH21 ARG A 114      -2.198   0.426  14.556  1.00 98.77           H
ATOM   1593 HH22 ARG A 114      -2.219   2.099  15.091  1.00 98.77           H
ATOM   1594  CZ  ARG A 114      -2.099   1.759  13.105  1.00 98.77           C
ATOM   1595  N   ALA A 115      -4.654   2.285   6.144  1.00 98.69           N
ATOM   1596  H   ALA A 115      -3.890   2.799   6.558  1.00 98.69           H
ATOM   1597  CA  ALA A 115      -4.729   2.228   4.685  1.00 98.69           C
ATOM   1598  HA  ALA A 115      -5.550   1.574   4.391  1.00 98.69           H
ATOM   1599  C   ALA A 115      -3.455   1.643   4.080  1.00 98.69           C
ATOM   1600  CB  ALA A 115      -5.030   3.622   4.132  1.00 98.69           C
ATOM   1601  HB1 ALA A 115      -4.230   4.306   4.416  1.00 98.69           H
ATOM   1602  HB2 ALA A 115      -5.977   3.987   4.527  1.00 98.69           H
ATOM   1603  HB3 ALA A 115      -5.095   3.578   3.044  1.00 98.69           H
ATOM   1604  O   ALA A 115      -2.362   1.942   4.547  1.00 98.69           O
ATOM   1605  N   VAL A 116      -3.584   0.871   3.006  1.00 98.71           N
ATOM   1606  H   VAL A 116      -4.518   0.693   2.665  1.00 98.71           H
ATOM   1607  CA  VAL A 116      -2.471   0.650   2.072  1.00 98.71           C
ATOM   1608  HA  VAL A 116      -1.530   0.698   2.620  1.00 98.71           H
ATOM   1609  C   VAL A 116      -2.437   1.761   1.038  1.00 98.71           C
ATOM   1610  CB  VAL A 116      -2.524  -0.706   1.360  1.00 98.71           C
ATOM   1611  HB  VAL A 116      -1.895  -0.655   0.471  1.00 98.71           H
ATOM   1612  O   VAL A 116      -3.490   2.276   0.658  1.00 98.71           O
ATOM   1613  CG1 VAL A 116      -1.945  -1.786   2.263  1.00 98.71           C
ATOM   1614 HG11 VAL A 116      -2.593  -1.947   3.124  1.00 98.71           H
ATOM   1615 HG12 VAL A 116      -1.825  -2.701   1.683  1.00 98.71           H
ATOM   1616 HG13 VAL A 116      -0.953  -1.485   2.600  1.00 98.71           H
ATOM   1617  CG2 VAL A 116      -3.938  -1.100   0.925  1.00 98.71           C
ATOM   1618 HG21 VAL A 116      -3.890  -1.973   0.275  1.00 98.71           H
ATOM   1619 HG22 VAL A 116      -4.408  -0.273   0.392  1.00 98.71           H
ATOM   1620 HG23 VAL A 116      -4.538  -1.338   1.803  1.00 98.71           H
ATOM   1621  N   VAL A 117      -1.241   2.111   0.580  1.00 98.55           N
ATOM   1622  H   VAL A 117      -0.426   1.668   0.981  1.00 98.55           H
ATOM   1623  CA  VAL A 117      -0.991   3.121  -0.448  1.00 98.55           C
ATOM   1624  HA  VAL A 117      -1.925   3.348  -0.961  1.00 98.55           H
ATOM   1625  C   VAL A 117       0.002   2.568  -1.467  1.00 98.55           C
ATOM   1626  CB  VAL A 117      -0.457   4.425   0.172  1.00 98.55           C
ATOM   1627  HB  VAL A 117       0.493   4.214   0.663  1.00 98.55           H
ATOM   1628  O   VAL A 117       1.042   2.028  -1.096  1.00 98.55           O
ATOM   1629  CG1 VAL A 117      -0.226   5.504  -0.890  1.00 98.55           C
ATOM   1630 HG11 VAL A 117       0.556   5.191  -1.581  1.00 98.55           H
ATOM   1631 HG12 VAL A 117      -1.145   5.699  -1.443  1.00 98.55           H
ATOM   1632 HG13 VAL A 117       0.126   6.412  -0.399  1.00 98.55           H
ATOM   1633  CG2 VAL A 117      -1.434   5.013   1.207  1.00 98.55           C
ATOM   1634 HG21 VAL A 117      -1.536   4.329   2.049  1.00 98.55           H
ATOM   1635 HG22 VAL A 117      -2.413   5.179   0.758  1.00 98.55           H
ATOM   1636 HG23 VAL A 117      -1.040   5.961   1.573  1.00 98.55           H
ATOM   1637  N   VAL A 118      -0.328   2.728  -2.746  1.00 98.47           N
ATOM   1638  H   VAL A 118      -1.205   3.188  -2.943  1.00 98.47           H
ATOM   1639  CA  VAL A 118       0.592   2.569  -3.877  1.00 98.47           C
ATOM   1640  HA  VAL A 118       1.446   1.962  -3.575  1.00 98.47           H
ATOM   1641  C   VAL A 118       1.081   3.954  -4.278  1.00 98.47           C
ATOM   1642  CB  VAL A 118      -0.079   1.893  -5.083  1.00 98.47           C
ATOM   1643  HB  VAL A 118      -0.855   2.552  -5.472  1.00 98.47           H
ATOM   1644  O   VAL A 118       0.277   4.862  -4.522  1.00 98.47           O
ATOM   1645  CG1 VAL A 118       0.939   1.626  -6.196  1.00 98.47           C
ATOM   1646 HG11 VAL A 118       1.747   0.994  -5.827  1.00 98.47           H
ATOM   1647 HG12 VAL A 118       1.362   2.561  -6.564  1.00 98.47           H
ATOM   1648 HG13 VAL A 118       0.453   1.131  -7.037  1.00 98.47           H
ATOM   1649  CG2 VAL A 118      -0.739   0.558  -4.726  1.00 98.47           C
ATOM   1650 HG21 VAL A 118       0.014  -0.162  -4.405  1.00 98.47           H
ATOM   1651 HG22 VAL A 118      -1.240   0.183  -5.619  1.00 98.47           H
ATOM   1652 HG23 VAL A 118      -1.484   0.696  -3.943  1.00 98.47           H
ATOM   1653  N   HIS A 119       2.391   4.113  -4.338  1.00 98.28           N
ATOM   1654  H   HIS A 119       2.984   3.319  -4.144  1.00 98.28           H
ATOM   1655  CA  HIS A 119       3.056   5.358  -4.675  1.00 98.28           C
ATOM   1656  HA  HIS A 119       2.386   6.183  -4.436  1.00 98.28           H
ATOM   1657  C   HIS A 119       3.386   5.464  -6.167  1.00 98.28           C
ATOM   1658  CB  HIS A 119       4.290   5.504  -3.799  1.00 98.28           C
ATOM   1659  HB2 HIS A 119       4.909   4.608  -3.846  1.00 98.28           H
ATOM   1660  HB3 HIS A 119       4.859   6.344  -4.197  1.00 98.28           H
ATOM   1661  O   HIS A 119       3.245   4.500  -6.914  1.00 98.28           O
ATOM   1662  CG  HIS A 119       3.979   5.865  -2.382  1.00 98.28           C
ATOM   1663  CD2 HIS A 119       3.500   5.037  -1.408  1.00 98.28           C
ATOM   1664  HD2 HIS A 119       3.274   3.987  -1.519  1.00 98.28           H
ATOM   1665  ND1 HIS A 119       4.148   7.114  -1.831  1.00 98.28           N
ATOM   1666  HD1 HIS A 119       4.555   7.911  -2.300  1.00 98.28           H
ATOM   1667  CE1 HIS A 119       3.810   7.033  -0.537  1.00 98.28           C
ATOM   1668  HE1 HIS A 119       3.910   7.832   0.182  1.00 98.28           H
ATOM   1669  NE2 HIS A 119       3.373   5.800  -0.242  1.00 98.28           N
ATOM   1670  N   ALA A 120       3.765   6.657  -6.619  1.00 97.47           N
ATOM   1671  H   ALA A 120       3.860   7.407  -5.949  1.00 97.47           H
ATOM   1672  CA  ALA A 120       3.992   6.959  -8.026  1.00 97.47           C
ATOM   1673  HA  ALA A 120       3.263   6.397  -8.610  1.00 97.47           H
ATOM   1674  C   ALA A 120       5.339   6.491  -8.556  1.00 97.47           C
ATOM   1675  CB  ALA A 120       3.798   8.464  -8.248  1.00 97.47           C
ATOM   1676  HB1 ALA A 120       4.575   9.011  -7.714  1.00 97.47           H
ATOM   1677  HB2 ALA A 120       3.888   8.686  -9.312  1.00 97.47           H
ATOM   1678  HB3 ALA A 120       2.816   8.779  -7.894  1.00 97.47           H
ATOM   1679  O   ALA A 120       5.416   6.105  -9.722  1.00 97.47           O
ATOM   1680  N   ASP A 121       6.346   6.503  -7.693  1.00 98.35           N
ATOM   1681  H   ASP A 121       6.178   6.781  -6.737  1.00 98.35           H
ATOM   1682  CA  ASP A 121       7.725   6.202  -8.025  1.00 98.35           C
ATOM   1683  HA  ASP A 121       7.781   5.955  -9.085  1.00 98.35           H
ATOM   1684  C   ASP A 121       8.211   4.983  -7.217  1.00 98.35           C
ATOM   1685  CB  ASP A 121       8.584   7.463  -7.792  1.00 98.35           C
ATOM   1686  HB2 ASP A 121       8.615   7.694  -6.728  1.00 98.35           H
ATOM   1687  HB3 ASP A 121       9.609   7.270  -8.107  1.00 98.35           H
ATOM   1688  O   ASP A 121       7.550   4.555  -6.255  1.00 98.35           O
ATOM   1689  CG  ASP A 121       8.079   8.687  -8.570  1.00 98.35           C
ATOM   1690  OD1 ASP A 121       7.865   8.563  -9.798  1.00 98.35           O
ATOM   1691  OD2 ASP A 121       7.908   9.763  -7.948  1.00 98.35           O
ATOM   1692  N   PRO A 122       9.360   4.399  -7.594  1.00 98.69           N
ATOM   1693  CA  PRO A 122       9.983   3.341  -6.817  1.00 98.69           C
ATOM   1694  HA  PRO A 122       9.281   2.511  -6.737  1.00 98.69           H
ATOM   1695  C   PRO A 122      10.376   3.833  -5.421  1.00 98.69           C
ATOM   1696  CB  PRO A 122      11.212   2.897  -7.617  1.00 98.69           C
ATOM   1697  HB2 PRO A 122      12.104   3.403  -7.248  1.00 98.69           H
ATOM   1698  HB3 PRO A 122      11.350   1.817  -7.570  1.00 98.69           H
ATOM   1699  O   PRO A 122      10.960   4.905  -5.271  1.00 98.69           O
ATOM   1700  CG  PRO A 122      10.921   3.378  -9.040  1.00 98.69           C
ATOM   1701  HG2 PRO A 122      11.837   3.576  -9.597  1.00 98.69           H
ATOM   1702  HG3 PRO A 122      10.297   2.659  -9.571  1.00 98.69           H
ATOM   1703  CD  PRO A 122      10.117   4.649  -8.810  1.00 98.69           C
ATOM   1704  HD2 PRO A 122      10.798   5.485  -8.650  1.00 98.69           H
ATOM   1705  HD3 PRO A 122       9.470   4.836  -9.667  1.00 98.69           H
ATOM   1706  N   ASP A 123      10.109   3.009  -4.416  1.00 98.77           N
ATOM   1707  H   ASP A 123       9.640   2.141  -4.631  1.00 98.77           H
ATOM   1708  CA  ASP A 123      10.701   3.133  -3.090  1.00 98.77           C
ATOM   1709  HA  ASP A 123      10.589   4.159  -2.740  1.00 98.77           H
ATOM   1710  C   ASP A 123      12.209   2.818  -3.172  1.00 98.77           C
ATOM   1711  CB  ASP A 123       9.921   2.215  -2.128  1.00 98.77           C
ATOM   1712  HB2 ASP A 123       9.934   1.193  -2.508  1.00 98.77           H
ATOM   1713  HB3 ASP A 123       8.885   2.551  -2.096  1.00 98.77           H
ATOM   1714  O   ASP A 123      12.614   1.736  -3.612  1.00 98.77           O
ATOM   1715  CG  ASP A 123      10.458   2.205  -0.701  1.00 98.77           C
ATOM   1716  OD1 ASP A 123      11.452   2.916  -0.463  1.00 98.77           O
ATOM   1717  OD2 ASP A 123       9.916   1.433   0.117  1.00 98.77           O
ATOM   1718  N   ASP A 124      13.041   3.777  -2.768  1.00 98.66           N
ATOM   1719  H   ASP A 124      12.617   4.611  -2.387  1.00 98.66           H
ATOM   1720  CA  ASP A 124      14.499   3.675  -2.713  1.00 98.66           C
ATOM   1721  HA  ASP A 124      14.801   3.079  -3.575  1.00 98.66           H
ATOM   1722  C   ASP A 124      15.033   2.926  -1.482  1.00 98.66           C
ATOM   1723  CB  ASP A 124      15.136   5.063  -2.890  1.00 98.66           C
ATOM   1724  HB2 ASP A 124      16.176   4.912  -3.180  1.00 98.66           H
ATOM   1725  HB3 ASP A 124      14.648   5.567  -3.724  1.00 98.66           H
ATOM   1726  O   ASP A 124      16.252   2.811  -1.300  1.00 98.66           O
ATOM   1727  CG  ASP A 124      15.128   6.000  -1.670  1.00 98.66           C
ATOM   1728  OD1 ASP A 124      15.088   5.565  -0.497  1.00 98.66           O
ATOM   1729  OD2 ASP A 124      15.377   7.207  -1.885  1.00 98.66           O
ATOM   1730  N   LEU A 125      14.132   2.407  -0.650  1.00 98.58           N
ATOM   1731  H   LEU A 125      13.164   2.638  -0.820  1.00 98.58           H
ATOM   1732  CA  LEU A 125      14.378   1.577   0.524  1.00 98.58           C
ATOM   1733  HA  LEU A 125      13.404   1.393   0.976  1.00 98.58           H
ATOM   1734  C   LEU A 125      15.203   2.285   1.605  1.00 98.58           C
ATOM   1735  CB  LEU A 125      14.967   0.227   0.083  1.00 98.58           C
ATOM   1736  HB2 LEU A 125      14.977  -0.420   0.960  1.00 98.58           H
ATOM   1737  HB3 LEU A 125      15.998   0.388  -0.232  1.00 98.58           H
ATOM   1738  O   LEU A 125      15.958   1.655   2.353  1.00 98.58           O
ATOM   1739  CG  LEU A 125      14.223  -0.498  -1.054  1.00 98.58           C
ATOM   1740  HG  LEU A 125      14.211   0.122  -1.950  1.00 98.58           H
ATOM   1741  CD1 LEU A 125      14.973  -1.788  -1.397  1.00 98.58           C
ATOM   1742 HD11 LEU A 125      14.467  -2.293  -2.220  1.00 98.58           H
ATOM   1743 HD12 LEU A 125      14.995  -2.452  -0.532  1.00 98.58           H
ATOM   1744 HD13 LEU A 125      15.991  -1.548  -1.702  1.00 98.58           H
ATOM   1745  CD2 LEU A 125      12.788  -0.869  -0.683  1.00 98.58           C
ATOM   1746 HD21 LEU A 125      12.778  -1.531   0.183  1.00 98.58           H
ATOM   1747 HD22 LEU A 125      12.301  -1.359  -1.526  1.00 98.58           H
ATOM   1748 HD23 LEU A 125      12.224   0.034  -0.445  1.00 98.58           H
ATOM   1749  N   GLY A 126      15.145   3.616   1.644  1.00 98.30           N
ATOM   1750  H   GLY A 126      14.568   4.075   0.954  1.00 98.30           H
ATOM   1751  CA  GLY A 126      15.954   4.442   2.534  1.00 98.30           C
ATOM   1752  HA2 GLY A 126      15.571   5.462   2.483  1.00 98.30           H
ATOM   1753  HA3 GLY A 126      15.858   4.074   3.555  1.00 98.30           H
ATOM   1754  C   GLY A 126      17.431   4.485   2.147  1.00 98.30           C
ATOM   1755  O   GLY A 126      18.272   4.855   2.978  1.00 98.30           O
ATOM   1756  N   LYS A 127      17.763   4.077   0.917  1.00 98.22           N
ATOM   1757  H   LYS A 127      17.001   3.778   0.325  1.00 98.22           H
ATOM   1758  CA  LYS A 127      19.132   3.872   0.415  1.00 98.22           C
ATOM   1759  HA  LYS A 127      19.845   4.168   1.185  1.00 98.22           H
ATOM   1760  C   LYS A 127      19.452   4.764  -0.795  1.00 98.22           C
ATOM   1761  CB  LYS A 127      19.344   2.364   0.130  1.00 98.22           C
ATOM   1762  HB2 LYS A 127      18.575   2.027  -0.565  1.00 98.22           H
ATOM   1763  HB3 LYS A 127      20.312   2.215  -0.347  1.00 98.22           H
ATOM   1764  O   LYS A 127      20.580   4.728  -1.280  1.00 98.22           O
ATOM   1765  CG  LYS A 127      19.291   1.493   1.407  1.00 98.22           C
ATOM   1766  HG2 LYS A 127      18.473   1.837   2.040  1.00 98.22           H
ATOM   1767  HG3 LYS A 127      20.215   1.640   1.968  1.00 98.22           H
ATOM   1768  CD  LYS A 127      19.085  -0.019   1.161  1.00 98.22           C
ATOM   1769  HD2 LYS A 127      19.974  -0.451   0.702  1.00 98.22           H
ATOM   1770  HD3 LYS A 127      18.230  -0.155   0.499  1.00 98.22           H
ATOM   1771  CE  LYS A 127      18.781  -0.699   2.515  1.00 98.22           C
ATOM   1772  HE2 LYS A 127      19.637  -0.585   3.180  1.00 98.22           H
ATOM   1773  HE3 LYS A 127      17.954  -0.157   2.973  1.00 98.22           H
ATOM   1774  NZ  LYS A 127      18.380  -2.135   2.458  1.00 98.22           N
ATOM   1775  HZ1 LYS A 127      17.554  -2.278   1.895  1.00 98.22           H
ATOM   1776  HZ2 LYS A 127      19.111  -2.773   2.181  1.00 98.22           H
ATOM   1777  HZ3 LYS A 127      18.071  -2.413   3.379  1.00 98.22           H
ATOM   1778  N   GLY A 128      18.512   5.604  -1.243  1.00 97.17           N
ATOM   1779  H   GLY A 128      17.586   5.536  -0.844  1.00 97.17           H
ATOM   1780  CA  GLY A 128      18.688   6.481  -2.411  1.00 97.17           C
ATOM   1781  HA2 GLY A 128      19.155   5.912  -3.215  1.00 97.17           H
ATOM   1782  HA3 GLY A 128      17.706   6.800  -2.759  1.00 97.17           H
ATOM   1783  C   GLY A 128      19.523   7.748  -2.181  1.00 97.17           C
ATOM   1784  O   GLY A 128      19.969   8.367  -3.143  1.00 97.17           O
ATOM   1785  N   GLY A 129      19.759   8.147  -0.926  1.00 97.09           N
ATOM   1786  H   GLY A 129      19.311   7.631  -0.183  1.00 97.09           H
ATOM   1787  CA  GLY A 129      20.539   9.348  -0.589  1.00 97.09           C
ATOM   1788  HA2 GLY A 129      20.820   9.298   0.463  1.00 97.09           H
ATOM   1789  HA3 GLY A 129      21.449   9.364  -1.190  1.00 97.09           H
ATOM   1790  C   GLY A 129      19.807  10.680  -0.811  1.00 97.09           C
ATOM   1791  O   GLY A 129      20.424  11.738  -0.696  1.00 97.09           O
ATOM   1792  N   HIS A 130      18.506  10.644  -1.103  1.00 97.94           N
ATOM   1793  H   HIS A 130      18.043   9.746  -1.098  1.00 97.94           H
ATOM   1794  CA  HIS A 130      17.639  11.817  -1.131  1.00 97.94           C
ATOM   1795  HA  HIS A 130      18.196  12.652  -1.557  1.00 97.94           H
ATOM   1796  C   HIS A 130      17.213  12.203   0.297  1.00 97.94           C
ATOM   1797  CB  HIS A 130      16.436  11.523  -2.043  1.00 97.94           C
ATOM   1798  HB2 HIS A 130      16.796  11.110  -2.986  1.00 97.94           H
ATOM   1799  HB3 HIS A 130      15.797  10.774  -1.575  1.00 97.94           H
ATOM   1800  O   HIS A 130      17.146  11.356   1.190  1.00 97.94           O
ATOM   1801  CG  HIS A 130      15.618  12.748  -2.350  1.00 97.94           C
ATOM   1802  CD2 HIS A 130      15.951  13.741  -3.228  1.00 97.94           C
ATOM   1803  HD2 HIS A 130      16.847  13.782  -3.830  1.00 97.94           H
ATOM   1804  ND1 HIS A 130      14.399  13.079  -1.807  1.00 97.94           N
ATOM   1805  HD1 HIS A 130      13.729  12.411  -1.452  1.00 97.94           H
ATOM   1806  CE1 HIS A 130      14.026  14.262  -2.322  1.00 97.94           C
ATOM   1807  HE1 HIS A 130      13.073  14.743  -2.152  1.00 97.94           H
ATOM   1808  NE2 HIS A 130      14.939  14.700  -3.198  1.00 97.94           N
ATOM   1809  N   GLU A 131      16.862  13.470   0.535  1.00 97.68           N
ATOM   1810  H   GLU A 131      16.883  14.140  -0.221  1.00 97.68           H
ATOM   1811  CA  GLU A 131      16.405  13.928   1.861  1.00 97.68           C
ATOM   1812  HA  GLU A 131      17.179  13.689   2.590  1.00 97.68           H
ATOM   1813  C   GLU A 131      15.125  13.212   2.338  1.00 97.68           C
ATOM   1814  CB  GLU A 131      16.225  15.456   1.858  1.00 97.68           C
ATOM   1815  HB2 GLU A 131      16.011  15.773   2.878  1.00 97.68           H
ATOM   1816  HB3 GLU A 131      17.165  15.913   1.548  1.00 97.68           H
ATOM   1817  O   GLU A 131      14.881  13.089   3.538  1.00 97.68           O
ATOM   1818  CG  GLU A 131      15.096  15.945   0.932  1.00 97.68           C
ATOM   1819  HG2 GLU A 131      14.155  15.506   1.264  1.00 97.68           H
ATOM   1820  HG3 GLU A 131      15.296  15.595  -0.081  1.00 97.68           H
ATOM   1821  CD  GLU A 131      14.930  17.473   0.909  1.00 97.68           C
ATOM   1822  OE1 GLU A 131      14.153  17.944   0.050  1.00 97.68           O
ATOM   1823  OE2 GLU A 131      15.552  18.160   1.752  1.00 97.68           O
ATOM   1824  N   LEU A 132      14.333  12.688   1.395  1.00 97.87           N
ATOM   1825  H   LEU A 132      14.604  12.854   0.437  1.00 97.87           H
ATOM   1826  CA  LEU A 132      13.115  11.920   1.664  1.00 97.87           C
ATOM   1827  HA  LEU A 132      12.726  12.236   2.632  1.00 97.87           H
ATOM   1828  C   LEU A 132      13.339  10.406   1.785  1.00 97.87           C
ATOM   1829  CB  LEU A 132      12.045  12.228   0.603  1.00 97.87           C
ATOM   1830  HB2 LEU A 132      11.153  11.649   0.841  1.00 97.87           H
ATOM   1831  HB3 LEU A 132      12.398  11.878  -0.367  1.00 97.87           H
ATOM   1832  O   LEU A 132      12.409   9.702   2.186  1.00 97.87           O
ATOM   1833  CG  LEU A 132      11.620  13.702   0.489  1.00 97.87           C
ATOM   1834  HG  LEU A 132      12.478  14.308   0.196  1.00 97.87           H
ATOM   1835  CD1 LEU A 132      10.553  13.832  -0.596  1.00 97.87           C
ATOM   1836 HD11 LEU A 132       9.664  13.265  -0.319  1.00 97.87           H
ATOM   1837 HD12 LEU A 132      10.937  13.445  -1.541  1.00 97.87           H
ATOM   1838 HD13 LEU A 132      10.292  14.881  -0.730  1.00 97.87           H
ATOM   1839  CD2 LEU A 132      11.049  14.244   1.802  1.00 97.87           C
ATOM   1840 HD21 LEU A 132      10.232  13.609   2.146  1.00 97.87           H
ATOM   1841 HD22 LEU A 132      10.685  15.259   1.645  1.00 97.87           H
ATOM   1842 HD23 LEU A 132      11.835  14.283   2.557  1.00 97.87           H
ATOM   1843  N   SER A 133      14.537   9.890   1.477  1.00 98.45           N
ATOM   1844  H   SER A 133      15.286  10.501   1.184  1.00 98.45           H
ATOM   1845  CA  SER A 133      14.817   8.446   1.511  1.00 98.45           C
ATOM   1846  HA  SER A 133      14.169   7.930   0.802  1.00 98.45           H
ATOM   1847  C   SER A 133      14.542   7.876   2.905  1.00 98.45           C
ATOM   1848  CB  SER A 133      16.272   8.153   1.119  1.00 98.45           C
ATOM   1849  HB2 SER A 133      16.441   7.076   1.151  1.00 98.45           H
ATOM   1850  HB3 SER A 133      16.942   8.630   1.833  1.00 98.45           H
ATOM   1851  O   SER A 133      13.775   6.934   3.058  1.00 98.45           O
ATOM   1852  OG  SER A 133      16.583   8.620  -0.175  1.00 98.45           O
ATOM   1853  HG  SER A 133      16.073   8.098  -0.799  1.00 98.45           H
ATOM   1854  N   LYS A 134      15.078   8.503   3.961  1.00 98.21           N
ATOM   1855  H   LYS A 134      15.643   9.322   3.785  1.00 98.21           H
ATOM   1856  CA  LYS A 134      14.915   8.033   5.351  1.00 98.21           C
ATOM   1857  HA  LYS A 134      14.984   6.945   5.361  1.00 98.21           H
ATOM   1858  C   LYS A 134      13.539   8.287   5.967  1.00 98.21           C
ATOM   1859  CB  LYS A 134      16.026   8.623   6.241  1.00 98.21           C
ATOM   1860  HB2 LYS A 134      15.827   8.362   7.280  1.00 98.21           H
ATOM   1861  HB3 LYS A 134      16.008   9.711   6.169  1.00 98.21           H
ATOM   1862  O   LYS A 134      13.279   7.804   7.066  1.00 98.21           O
ATOM   1863  CG  LYS A 134      17.439   8.123   5.905  1.00 98.21           C
ATOM   1864  HG2 LYS A 134      18.127   8.516   6.653  1.00 98.21           H
ATOM   1865  HG3 LYS A 134      17.743   8.489   4.924  1.00 98.21           H
ATOM   1866  CD  LYS A 134      17.492   6.593   5.919  1.00 98.21           C
ATOM   1867  HD2 LYS A 134      16.992   6.213   5.028  1.00 98.21           H
ATOM   1868  HD3 LYS A 134      16.971   6.221   6.801  1.00 98.21           H
ATOM   1869  CE  LYS A 134      18.921   6.070   5.943  1.00 98.21           C
ATOM   1870  HE2 LYS A 134      19.350   6.315   6.914  1.00 98.21           H
ATOM   1871  HE3 LYS A 134      19.497   6.555   5.155  1.00 98.21           H
ATOM   1872  NZ  LYS A 134      18.891   4.606   5.735  1.00 98.21           N
ATOM   1873  HZ1 LYS A 134      19.800   4.189   5.871  1.00 98.21           H
ATOM   1874  HZ2 LYS A 134      18.227   4.191   6.373  1.00 98.21           H
ATOM   1875  HZ3 LYS A 134      18.571   4.420   4.795  1.00 98.21           H
ATOM   1876  N   SER A 135      12.656   9.019   5.291  1.00 98.02           N
ATOM   1877  H   SER A 135      12.911   9.362   4.376  1.00 98.02           H
ATOM   1878  CA  SER A 135      11.319   9.340   5.805  1.00 98.02           C
ATOM   1879  HA  SER A 135      11.236   9.016   6.842  1.00 98.02           H
ATOM   1880  C   SER A 135      10.188   8.647   5.050  1.00 98.02           C
ATOM   1881  CB  SER A 135      11.117  10.856   5.794  1.00 98.02           C
ATOM   1882  HB2 SER A 135      10.144  11.096   6.224  1.00 98.02           H
ATOM   1883  HB3 SER A 135      11.893  11.318   6.405  1.00 98.02           H
ATOM   1884  O   SER A 135       9.164   8.339   5.652  1.00 98.02           O
ATOM   1885  OG  SER A 135      11.191  11.371   4.478  1.00 98.02           O
ATOM   1886  HG  SER A 135      11.537  12.265   4.517  1.00 98.02           H
ATOM   1887  N   THR A 136      10.338   8.423   3.747  1.00 98.20           N
ATOM   1888  H   THR A 136      11.199   8.720   3.310  1.00 98.20           H
ATOM   1889  CA  THR A 136       9.252   7.939   2.872  1.00 98.20           C
ATOM   1890  HA  THR A 136       8.533   7.371   3.462  1.00 98.20           H
ATOM   1891  C   THR A 136       9.734   7.002   1.766  1.00 98.20           C
ATOM   1892  CB  THR A 136       8.512   9.119   2.214  1.00 98.20           C
ATOM   1893  HB  THR A 136       7.735   8.734   1.554  1.00 98.20           H
ATOM   1894  O   THR A 136       8.942   6.651   0.894  1.00 98.20           O
ATOM   1895  CG2 THR A 136       7.843  10.067   3.211  1.00 98.20           C
ATOM   1896 HG21 THR A 136       7.261  10.808   2.661  1.00 98.20           H
ATOM   1897 HG22 THR A 136       8.589  10.580   3.817  1.00 98.20           H
ATOM   1898 HG23 THR A 136       7.178   9.495   3.858  1.00 98.20           H
ATOM   1899  OG1 THR A 136       9.412   9.898   1.458  1.00 98.20           O
ATOM   1900  HG1 THR A 136      10.168  10.082   2.019  1.00 98.20           H
ATOM   1901  N   GLY A 137      11.030   6.677   1.732  1.00 98.60           N
ATOM   1902  H   GLY A 137      11.633   6.895   2.513  1.00 98.60           H
ATOM   1903  CA  GLY A 137      11.627   5.924   0.627  1.00 98.60           C
ATOM   1904  HA2 GLY A 137      12.627   5.587   0.899  1.00 98.60           H
ATOM   1905  HA3 GLY A 137      11.008   5.047   0.437  1.00 98.60           H
ATOM   1906  C   GLY A 137      11.723   6.717  -0.670  1.00 98.60           C
ATOM   1907  O   GLY A 137      12.009   6.160  -1.720  1.00 98.60           O
ATOM   1908  N   ASN A 138      11.440   8.025  -0.628  1.00 98.48           N
ATOM   1909  H   ASN A 138      11.187   8.417   0.268  1.00 98.48           H
ATOM   1910  CA  ASN A 138      11.383   8.879  -1.812  1.00 98.48           C
ATOM   1911  HA  ASN A 138      10.941   9.825  -1.496  1.00 98.48           H
ATOM   1912  C   ASN A 138      10.459   8.335  -2.928  1.00 98.48           C
ATOM   1913  CB  ASN A 138      12.819   9.156  -2.281  1.00 98.48           C
ATOM   1914  HB2 ASN A 138      13.201   8.257  -2.766  1.00 98.48           H
ATOM   1915  HB3 ASN A 138      13.465   9.382  -1.432  1.00 98.48           H
ATOM   1916  O   ASN A 138      10.679   8.606  -4.104  1.00 98.48           O
ATOM   1917  CG  ASN A 138      12.897  10.308  -3.253  1.00 98.48           C
ATOM   1918  ND2 ASN A 138      13.715  10.195  -4.270  1.00 98.48           N
ATOM   1919 HD21 ASN A 138      13.667  10.926  -4.966  1.00 98.48           H
ATOM   1920 HD22 ASN A 138      14.133   9.291  -4.441  1.00 98.48           H
ATOM   1921  OD1 ASN A 138      12.280  11.346  -3.063  1.00 98.48           O
ATOM   1922  N   ALA A 139       9.399   7.608  -2.561  1.00 98.38           N
ATOM   1923  H   ALA A 139       9.321   7.345  -1.589  1.00 98.38           H
ATOM   1924  CA  ALA A 139       8.511   6.929  -3.508  1.00 98.38           C
ATOM   1925  HA  ALA A 139       9.132   6.450  -4.265  1.00 98.38           H
ATOM   1926  C   ALA A 139       7.543   7.870  -4.264  1.00 98.38           C
ATOM   1927  CB  ALA A 139       7.778   5.825  -2.739  1.00 98.38           C
ATOM   1928  HB1 ALA A 139       7.222   5.210  -3.447  1.00 98.38           H
ATOM   1929  HB2 ALA A 139       7.092   6.264  -2.015  1.00 98.38           H
ATOM   1930  HB3 ALA A 139       8.498   5.191  -2.222  1.00 98.38           H
ATOM   1931  O   ALA A 139       6.659   7.425  -4.989  1.00 98.38           O
ATOM   1932  N   GLY A 140       7.659   9.187  -4.090  1.00 97.65           N
ATOM   1933  H   GLY A 140       8.477   9.514  -3.596  1.00 97.65           H
ATOM   1934  CA  GLY A 140       6.812  10.156  -4.783  1.00 97.65           C
ATOM   1935  HA2 GLY A 140       7.232  11.154  -4.662  1.00 97.65           H
ATOM   1936  HA3 GLY A 140       6.828   9.919  -5.847  1.00 97.65           H
ATOM   1937  C   GLY A 140       5.349  10.173  -4.323  1.00 97.65           C
ATOM   1938  O   GLY A 140       5.009   9.849  -3.179  1.00 97.65           O
ATOM   1939  N   GLY A 141       4.471  10.634  -5.221  1.00 96.67           N
ATOM   1940  H   GLY A 141       4.823  10.807  -6.152  1.00 96.67           H
ATOM   1941  CA  GLY A 141       3.048  10.869  -4.946  1.00 96.67           C
ATOM   1942  HA2 GLY A 141       2.587  11.333  -5.818  1.00 96.67           H
ATOM   1943  HA3 GLY A 141       2.966  11.561  -4.108  1.00 96.67           H
ATOM   1944  C   GLY A 141       2.261   9.599  -4.605  1.00 96.67           C
ATOM   1945  O   GLY A 141       2.722   8.490  -4.833  1.00 96.67           O
ATOM   1946  N   ARG A 142       1.048   9.746  -4.063  1.00 97.14           N
ATOM   1947  H   ARG A 142       0.677  10.682  -3.981  1.00 97.14           H
ATOM   1948  CA  ARG A 142       0.168   8.622  -3.688  1.00 97.14           C
ATOM   1949  HA  ARG A 142       0.750   7.705  -3.597  1.00 97.14           H
ATOM   1950  C   ARG A 142      -0.876   8.413  -4.785  1.00 97.14           C
ATOM   1951  CB  ARG A 142      -0.504   8.910  -2.336  1.00 97.14           C
ATOM   1952  HB2 ARG A 142      -1.112   8.048  -2.060  1.00 97.14           H
ATOM   1953  HB3 ARG A 142      -1.161   9.773  -2.443  1.00 97.14           H
ATOM   1954  O   ARG A 142      -1.763   9.251  -4.917  1.00 97.14           O
ATOM   1955  CG  ARG A 142       0.496   9.204  -1.211  1.00 97.14           C
ATOM   1956  HG2 ARG A 142       1.099  10.072  -1.478  1.00 97.14           H
ATOM   1957  HG3 ARG A 142       1.159   8.351  -1.066  1.00 97.14           H
ATOM   1958  CD  ARG A 142      -0.252   9.518   0.086  1.00 97.14           C
ATOM   1959  HD2 ARG A 142      -0.747   8.613   0.439  1.00 97.14           H
ATOM   1960  HD3 ARG A 142      -1.004  10.281  -0.115  1.00 97.14           H
ATOM   1961  NE  ARG A 142       0.677  10.021   1.109  1.00 97.14           N
ATOM   1962  HE  ARG A 142       1.625  10.190   0.804  1.00 97.14           H
ATOM   1963  NH1 ARG A 142      -0.753  10.003   2.916  1.00 97.14           N
ATOM   1964 HH11 ARG A 142      -1.523   9.686   2.344  1.00 97.14           H
ATOM   1965 HH12 ARG A 142      -0.870  10.001   3.919  1.00 97.14           H
ATOM   1966  NH2 ARG A 142       1.372  10.534   3.202  1.00 97.14           N
ATOM   1967 HH21 ARG A 142       2.310  10.691   2.861  1.00 97.14           H
ATOM   1968 HH22 ARG A 142       1.185  10.460   4.192  1.00 97.14           H
ATOM   1969  CZ  ARG A 142       0.417  10.194   2.389  1.00 97.14           C
ATOM   1970  N   ILE A 143      -0.777   7.328  -5.553  1.00 96.34           N
ATOM   1971  H   ILE A 143      -0.059   6.649  -5.343  1.00 96.34           H
ATOM   1972  CA  ILE A 143      -1.642   7.092  -6.725  1.00 96.34           C
ATOM   1973  HA  ILE A 143      -1.910   8.053  -7.164  1.00 96.34           H
ATOM   1974  C   ILE A 143      -2.956   6.416  -6.333  1.00 96.34           C
ATOM   1975  CB  ILE A 143      -0.898   6.278  -7.810  1.00 96.34           C
ATOM   1976  HB  ILE A 143      -0.549   5.340  -7.378  1.00 96.34           H
ATOM   1977  O   ILE A 143      -4.020   6.790  -6.821  1.00 96.34           O
ATOM   1978  CG1 ILE A 143       0.321   7.072  -8.330  1.00 96.34           C
ATOM   1979 HG12 ILE A 143       0.000   8.079  -8.598  1.00 96.34           H
ATOM   1980 HG13 ILE A 143       1.055   7.153  -7.529  1.00 96.34           H
ATOM   1981  CG2 ILE A 143      -1.852   5.946  -8.973  1.00 96.34           C
ATOM   1982 HG21 ILE A 143      -2.725   5.394  -8.625  1.00 96.34           H
ATOM   1983 HG22 ILE A 143      -1.355   5.305  -9.700  1.00 96.34           H
ATOM   1984 HG23 ILE A 143      -2.180   6.861  -9.466  1.00 96.34           H
ATOM   1985  CD1 ILE A 143       1.006   6.457  -9.560  1.00 96.34           C
ATOM   1986 HD11 ILE A 143       1.824   7.102  -9.881  1.00 96.34           H
ATOM   1987 HD12 ILE A 143       0.326   6.420 -10.411  1.00 96.34           H
ATOM   1988 HD13 ILE A 143       1.369   5.455  -9.333  1.00 96.34           H
ATOM   1989  N   ALA A 144      -2.899   5.406  -5.469  1.00 97.71           N
ATOM   1990  H   ALA A 144      -2.001   5.145  -5.085  1.00 97.71           H
ATOM   1991  CA  ALA A 144      -4.076   4.654  -5.053  1.00 97.71           C
ATOM   1992  HA  ALA A 144      -4.956   5.292  -5.129  1.00 97.71           H
ATOM   1993  C   ALA A 144      -3.946   4.216  -3.601  1.00 97.71           C
ATOM   1994  CB  ALA A 144      -4.271   3.452  -5.982  1.00 97.71           C
ATOM   1995  HB1 ALA A 144      -3.422   2.772  -5.901  1.00 97.71           H
ATOM   1996  HB2 ALA A 144      -5.187   2.924  -5.718  1.00 97.71           H
ATOM   1997  HB3 ALA A 144      -4.354   3.803  -7.011  1.00 97.71           H
ATOM   1998  O   ALA A 144      -2.848   3.964  -3.109  1.00 97.71           O
ATOM   1999  N   CYS A 145      -5.075   4.108  -2.913  1.00 98.11           N
ATOM   2000  H   CYS A 145      -5.955   4.331  -3.354  1.00 98.11           H
ATOM   2001  CA  CYS A 145      -5.115   3.666  -1.532  1.00 98.11           C
ATOM   2002  HA  CYS A 145      -4.325   2.927  -1.397  1.00 98.11           H
ATOM   2003  C   CYS A 145      -6.439   2.985  -1.210  1.00 98.11           C
ATOM   2004  CB  CYS A 145      -4.861   4.851  -0.596  1.00 98.11           C
ATOM   2005  HB2 CYS A 145      -3.845   5.203  -0.774  1.00 98.11           H
ATOM   2006  HB3 CYS A 145      -4.932   4.513   0.438  1.00 98.11           H
ATOM   2007  O   CYS A 145      -7.422   3.123  -1.938  1.00 98.11           O
ATOM   2008  SG  CYS A 145      -5.983   6.241  -0.844  1.00 98.11           S
ATOM   2009  N   GLY A 146      -6.450   2.237  -0.113  1.00 98.06           N
ATOM   2010  H   GLY A 146      -5.590   2.137   0.408  1.00 98.06           H
ATOM   2011  CA  GLY A 146      -7.632   1.530   0.358  1.00 98.06           C
ATOM   2012  HA2 GLY A 146      -8.518   2.138   0.179  1.00 98.06           H
ATOM   2013  HA3 GLY A 146      -7.748   0.592  -0.186  1.00 98.06           H
ATOM   2014  C   GLY A 146      -7.520   1.218   1.838  1.00 98.06           C
ATOM   2015  O   GLY A 146      -6.441   0.881   2.326  1.00 98.06           O
ATOM   2016  N   ILE A 147      -8.638   1.340   2.549  1.00 98.50           N
ATOM   2017  H   ILE A 147      -9.491   1.584   2.065  1.00 98.50           H
ATOM   2018  CA  ILE A 147      -8.719   1.027   3.977  1.00 98.50           C
ATOM   2019  HA  ILE A 147      -7.846   1.452   4.472  1.00 98.50           H
ATOM   2020  C   ILE A 147      -8.682  -0.494   4.146  1.00 98.50           C
ATOM   2021  CB  ILE A 147      -9.978   1.649   4.622  1.00 98.50           C
ATOM   2022  HB  ILE A 147     -10.857   1.206   4.153  1.00 98.50           H
ATOM   2023  O   ILE A 147      -9.422  -1.215   3.478  1.00 98.50           O
ATOM   2024  CG1 ILE A 147     -10.019   3.179   4.393  1.00 98.50           C
ATOM   2025 HG12 ILE A 147      -9.214   3.652   4.955  1.00 98.50           H
ATOM   2026 HG13 ILE A 147      -9.861   3.403   3.338  1.00 98.50           H
ATOM   2027  CG2 ILE A 147     -10.014   1.326   6.130  1.00 98.50           C
ATOM   2028 HG21 ILE A 147     -10.899   1.761   6.594  1.00 98.50           H
ATOM   2029 HG22 ILE A 147      -9.125   1.724   6.620  1.00 98.50           H
ATOM   2030 HG23 ILE A 147     -10.060   0.249   6.292  1.00 98.50           H
ATOM   2031  CD1 ILE A 147     -11.359   3.823   4.771  1.00 98.50           C
ATOM   2032 HD11 ILE A 147     -11.345   4.874   4.481  1.00 98.50           H
ATOM   2033 HD12 ILE A 147     -12.172   3.324   4.245  1.00 98.50           H
ATOM   2034 HD13 ILE A 147     -11.528   3.764   5.846  1.00 98.50           H
ATOM   2035  N   ILE A 148      -7.835  -0.971   5.053  1.00 98.86           N
ATOM   2036  H   ILE A 148      -7.277  -0.304   5.565  1.00 98.86           H
ATOM   2037  CA  ILE A 148      -7.701  -2.375   5.427  1.00 98.86           C
ATOM   2038  HA  ILE A 148      -7.804  -2.995   4.537  1.00 98.86           H
ATOM   2039  C   ILE A 148      -8.837  -2.714   6.399  1.00 98.86           C
ATOM   2040  CB  ILE A 148      -6.307  -2.632   6.040  1.00 98.86           C
ATOM   2041  HB  ILE A 148      -6.223  -2.036   6.949  1.00 98.86           H
ATOM   2042  O   ILE A 148      -8.789  -2.375   7.583  1.00 98.86           O
ATOM   2043  CG1 ILE A 148      -5.147  -2.243   5.090  1.00 98.86           C
ATOM   2044 HG12 ILE A 148      -4.997  -3.040   4.362  1.00 98.86           H
ATOM   2045 HG13 ILE A 148      -5.378  -1.335   4.534  1.00 98.86           H
ATOM   2046  CG2 ILE A 148      -6.176  -4.125   6.401  1.00 98.86           C
ATOM   2047 HG21 ILE A 148      -6.270  -4.738   5.505  1.00 98.86           H
ATOM   2048 HG22 ILE A 148      -5.208  -4.323   6.862  1.00 98.86           H
ATOM   2049 HG23 ILE A 148      -6.951  -4.411   7.112  1.00 98.86           H
ATOM   2050  CD1 ILE A 148      -3.837  -1.991   5.848  1.00 98.86           C
ATOM   2051 HD11 ILE A 148      -2.985  -2.305   5.245  1.00 98.86           H
ATOM   2052 HD12 ILE A 148      -3.746  -0.928   6.073  1.00 98.86           H
ATOM   2053 HD13 ILE A 148      -3.817  -2.543   6.788  1.00 98.86           H
ATOM   2054  N   GLY A 149      -9.878  -3.367   5.897  1.00 98.51           N
ATOM   2055  H   GLY A 149      -9.849  -3.613   4.918  1.00 98.51           H
ATOM   2056  CA  GLY A 149     -11.017  -3.846   6.682  1.00 98.51           C
ATOM   2057  HA2 GLY A 149     -11.036  -3.363   7.659  1.00 98.51           H
ATOM   2058  HA3 GLY A 149     -11.940  -3.594   6.160  1.00 98.51           H
ATOM   2059  C   GLY A 149     -10.980  -5.359   6.873  1.00 98.51           C
ATOM   2060  O   GLY A 149     -10.388  -6.072   6.071  1.00 98.51           O
ATOM   2061  N   LEU A 150     -11.631  -5.871   7.919  1.00 98.39           N
ATOM   2062  H   LEU A 150     -12.140  -5.246   8.529  1.00 98.39           H
ATOM   2063  CA  LEU A 150     -11.820  -7.317   8.084  1.00 98.39           C
ATOM   2064  HA  LEU A 150     -10.843  -7.799   8.103  1.00 98.39           H
ATOM   2065  C   LEU A 150     -12.593  -7.901   6.891  1.00 98.39           C
ATOM   2066  CB  LEU A 150     -12.557  -7.608   9.402  1.00 98.39           C
ATOM   2067  HB2 LEU A 150     -12.889  -8.646   9.401  1.00 98.39           H
ATOM   2068  HB3 LEU A 150     -13.447  -6.980   9.442  1.00 98.39           H
ATOM   2069  O   LEU A 150     -13.570  -7.312   6.429  1.00 98.39           O
ATOM   2070  CG  LEU A 150     -11.703  -7.371  10.659  1.00 98.39           C
ATOM   2071  HG  LEU A 150     -11.243  -6.384  10.606  1.00 98.39           H
ATOM   2072  CD1 LEU A 150     -12.588  -7.418  11.904  1.00 98.39           C
ATOM   2073 HD11 LEU A 150     -12.997  -8.420  12.038  1.00 98.39           H
ATOM   2074 HD12 LEU A 150     -13.405  -6.704  11.804  1.00 98.39           H
ATOM   2075 HD13 LEU A 150     -11.997  -7.148  12.779  1.00 98.39           H
ATOM   2076  CD2 LEU A 150     -10.606  -8.428  10.810  1.00 98.39           C
ATOM   2077 HD21 LEU A 150     -10.084  -8.293  11.757  1.00 98.39           H
ATOM   2078 HD22 LEU A 150      -9.878  -8.339  10.003  1.00 98.39           H
ATOM   2079 HD23 LEU A 150     -11.042  -9.426  10.779  1.00 98.39           H
ATOM   2080  N   GLN A 151     -12.161  -9.068   6.419  1.00 96.72           N
ATOM   2081  H   GLN A 151     -11.399  -9.526   6.898  1.00 96.72           H
ATOM   2082  CA  GLN A 151     -12.824  -9.816   5.354  1.00 96.72           C
ATOM   2083  HA  GLN A 151     -13.482  -9.145   4.803  1.00 96.72           H
ATOM   2084  C   GLN A 151     -13.673 -10.936   5.968  1.00 96.72           C
ATOM   2085  CB  GLN A 151     -11.770 -10.352   4.376  1.00 96.72           C
ATOM   2086  HB2 GLN A 151     -11.141  -9.531   4.032  1.00 96.72           H
ATOM   2087  HB3 GLN A 151     -11.142 -11.074   4.898  1.00 96.72           H
ATOM   2088  O   GLN A 151     -13.162 -11.724   6.768  1.00 96.72           O
ATOM   2089  CG  GLN A 151     -12.414 -11.024   3.155  1.00 96.72           C
ATOM   2090  HG2 GLN A 151     -13.102 -11.805   3.479  1.00 96.72           H
ATOM   2091  HG3 GLN A 151     -12.981 -10.278   2.599  1.00 96.72           H
ATOM   2092  CD  GLN A 151     -11.397 -11.680   2.229  1.00 96.72           C
ATOM   2093  NE2 GLN A 151     -11.662 -11.711   0.941  1.00 96.72           N
ATOM   2094 HE21 GLN A 151     -10.960 -12.131   0.349  1.00 96.72           H
ATOM   2095 HE22 GLN A 151     -12.528 -11.326   0.593  1.00 96.72           H
ATOM   2096  OE1 GLN A 151     -10.365 -12.198   2.628  1.00 96.72           O
ATOM   2097  N   GLY A 152     -14.954 -10.974   5.590  1.00 86.28           N
ATOM   2098  H   GLY A 152     -15.259 -10.312   4.891  1.00 86.28           H
ATOM   2099  CA  GLY A 152     -15.906 -12.029   5.964  1.00 86.28           C
ATOM   2100  HA2 GLY A 152     -15.789 -12.272   7.020  1.00 86.28           H
ATOM   2101  HA3 GLY A 152     -16.928 -11.690   5.793  1.00 86.28           H
ATOM   2102  C   GLY A 152     -15.731 -13.328   5.191  1.00 86.28           C
ATOM   2103  O   GLY A 152     -15.112 -13.304   4.103  1.00 86.28           O
ATOM   2104  OXT GLY A 152     -16.261 -14.327   5.715  1.00 86.28           O
END
