# Supplementary material for: In Silico Study of Superoxide Dismutase Gene Family in Potato and Effects of Elevated Temperature and Salicylic Acid on Gene Expression
Source: Antioxidants (Basel). 2022 Feb 28;11(3):488. doi: 10.3390/antiox11030488 (PMC8944489; doi:10.3390/antiox11030488)
Supplement: Supplementary file 1 [file antioxidants-11-00488-s001.zip › Supplement S7/Soltu.DM.02G001300.1.pdb]

SEQRES   1 A  218  VAL SER ALA TYR TYR GLY LEU LYS THR PRO PRO TYR LYS
SEQRES   2 A  218  LEU ASP ALA LEU GLU PRO TYR MET SER GLN SER MET VAL
SEQRES   3 A  218  GLU ILE HIS TRP GLY ASP HIS HIS ARG GLY TYR VAL GLU
SEQRES   4 A  218  SER LEU ASN LYS GLN ILE GLU LYS ASN ASP ILE PHE TYR
SEQRES   5 A  218  GLY CYS THR MET ASP GLU LEU ILE LYS LEU THR TYR ASN
SEQRES   6 A  218  ASN GLY ASN PRO LEU PRO GLU PHE SER ASP ALA ALA GLN
SEQRES   7 A  218  VAL TRP ASN HIS ASP PHE PHE TRP GLU SER MET GLN PRO
SEQRES   8 A  218  GLY GLY GLY ASP ILE PRO LYS LEU GLY LEU LEU GLN GLN
SEQRES   9 A  218  ILE ASP LYS ASP PHE GLY SER PHE THR ILE PHE LYS ASP
SEQRES  10 A  218  LYS PHE ILE GLU ALA ALA LEU THR LEU PHE GLY SER GLY
SEQRES  11 A  218  TRP ILE TRP LEU VAL LEU SER ARG GLU GLU LYS ARG LEU
SEQRES  12 A  218  ALA ILE ILE LYS THR SER ASN ALA VAL ASN PRO LEU VAL
SEQRES  13 A  218  TRP ASN ASP ILE PRO LEU ILE GLY LEU ASP LEU TRP GLU
SEQRES  14 A  218  HIS ALA TYR TYR LEU ASP TYR LYS ASN ASP LYS ALA ASN
SEQRES  15 A  218  TYR VAL ASN VAL PHE MET ASN HIS LEU VAL SER TRP ASP
SEQRES  16 A  218  ALA ALA LEU GLY ARG MET ALA ARG ALA GLN ALA PHE VAL
SEQRES  17 A  218  ASN LEU GLY GLU PRO LYS ILE PRO VAL ALA
HELIX    1   1 GLN A   23  ASP A   32  1                                  10
HELIX    2   2 HIS A   33  GLN A   44  1                                  12
HELIX    3   3 ILE A   45  LYS A   47  1                                   3
HELIX    4   4 ASP A   49  PHE A   51  1                                   3
HELIX    5   5 MET A   56  TYR A   64  1                                   9
HELIX    6   6 ASN A   65  GLY A   67  1                                   3
HELIX    7   7 PRO A   71  PHE A   73  1                                   3
HELIX    8   8 SER A   74  PHE A   85  1                                  12
HELIX    9   9 TRP A   86  SER A   88  1                                   3
HELIX   10  10 LEU A  101  PHE A  109  1                                   9
HELIX   11  11 PHE A  112  LEU A  124  1                                  13
HELIX   12  12 PRO A  154  TRP A  157  1                                   4
HELIX   13  13 GLU A  169  ALA A  171  1                                   3
HELIX   14  14 TYR A  173  TYR A  176  1                                   4
HELIX   15  15 LYS A  180  LEU A  191  1                                  12
HELIX   16  16 TRP A  194  ARG A  203  1                                  10
HELIX   17  17 ALA A  204  ALA A  206  1                                   3
SHEET    1   1 1 GLY A 130  SER A 137  0
SHEET    2   2 1 ARG A 142  SER A 149  0
SHEET    3   3 1 ILE A 160  ASP A 166  0
ATOM      1  N   VAL A   1       9.516  21.887 -18.446  1.00 41.63           N
ATOM      2  H   VAL A   1       8.666  22.254 -18.041  1.00 41.63           H
ATOM      3  H2  VAL A   1       9.339  21.632 -19.406  1.00 41.63           H
ATOM      4  H3  VAL A   1      10.244  22.586 -18.408  1.00 41.63           H
ATOM      5  CA  VAL A   1       9.928  20.696 -17.675  1.00 41.63           C
ATOM      6  HA  VAL A   1      10.801  20.234 -18.135  1.00 41.63           H
ATOM      7  C   VAL A   1       8.771  19.721 -17.741  1.00 41.63           C
ATOM      8  CB  VAL A   1      10.297  21.063 -16.227  1.00 41.63           C
ATOM      9  HB  VAL A   1       9.402  21.373 -15.688  1.00 41.63           H
ATOM     10  O   VAL A   1       7.693  20.046 -17.257  1.00 41.63           O
ATOM     11  CG1 VAL A   1      10.921  19.867 -15.507  1.00 41.63           C
ATOM     12 HG11 VAL A   1      11.180  20.137 -14.483  1.00 41.63           H
ATOM     13 HG12 VAL A   1      11.829  19.536 -16.013  1.00 41.63           H
ATOM     14 HG13 VAL A   1      10.222  19.032 -15.465  1.00 41.63           H
ATOM     15  CG2 VAL A   1      11.298  22.231 -16.194  1.00 41.63           C
ATOM     16 HG21 VAL A   1      10.847  23.157 -16.549  1.00 41.63           H
ATOM     17 HG22 VAL A   1      12.183  21.988 -16.783  1.00 41.63           H
ATOM     18 HG23 VAL A   1      11.617  22.398 -15.165  1.00 41.63           H
ATOM     19  N   SER A   2       8.927  18.639 -18.499  1.00 46.48           N
ATOM     20  H   SER A   2       9.844  18.381 -18.833  1.00 46.48           H
ATOM     21  CA  SER A   2       7.910  17.602 -18.700  1.00 46.48           C
ATOM     22  HA  SER A   2       6.966  18.046 -19.018  1.00 46.48           H
ATOM     23  C   SER A   2       7.687  16.859 -17.383  1.00 46.48           C
ATOM     24  CB  SER A   2       8.390  16.639 -19.800  1.00 46.48           C
ATOM     25  HB2 SER A   2       8.207  17.097 -20.773  1.00 46.48           H
ATOM     26  HB3 SER A   2       7.840  15.700 -19.748  1.00 46.48           H
ATOM     27  O   SER A   2       8.504  16.033 -16.996  1.00 46.48           O
ATOM     28  OG  SER A   2       9.779  16.402 -19.674  1.00 46.48           O
ATOM     29  HG  SER A   2       9.904  15.739 -18.991  1.00 46.48           H
ATOM     30  N   ALA A   3       6.615  17.186 -16.657  1.00 49.77           N
ATOM     31  H   ALA A   3       5.986  17.905 -16.985  1.00 49.77           H
ATOM     32  CA  ALA A   3       6.215  16.403 -15.493  1.00 49.77           C
ATOM     33  HA  ALA A   3       7.094  16.163 -14.894  1.00 49.77           H
ATOM     34  C   ALA A   3       5.589  15.093 -15.991  1.00 49.77           C
ATOM     35  CB  ALA A   3       5.259  17.230 -14.623  1.00 49.77           C
ATOM     36  HB1 ALA A   3       4.366  17.490 -15.190  1.00 49.77           H
ATOM     37  HB2 ALA A   3       4.965  16.643 -13.753  1.00 49.77           H
ATOM     38  HB3 ALA A   3       5.756  18.140 -14.285  1.00 49.77           H
ATOM     39  O   ALA A   3       4.508  15.119 -16.575  1.00 49.77           O
ATOM     40  N   TYR A   4       6.291  13.974 -15.809  1.00 78.90           N
ATOM     41  H   TYR A   4       7.208  14.030 -15.389  1.00 78.90           H
ATOM     42  CA  TYR A   4       5.804  12.653 -16.213  1.00 78.90           C
ATOM     43  HA  TYR A   4       5.320  12.721 -17.188  1.00 78.90           H
ATOM     44  C   TYR A   4       4.766  12.122 -15.221  1.00 78.90           C
ATOM     45  CB  TYR A   4       6.991  11.699 -16.324  1.00 78.90           C
ATOM     46  HB2 TYR A   4       6.619  10.682 -16.452  1.00 78.90           H
ATOM     47  HB3 TYR A   4       7.525  11.740 -15.375  1.00 78.90           H
ATOM     48  O   TYR A   4       3.689  11.694 -15.629  1.00 78.90           O
ATOM     49  CG  TYR A   4       7.943  12.007 -17.463  1.00 78.90           C
ATOM     50  CD1 TYR A   4       7.590  11.607 -18.761  1.00 78.90           C
ATOM     51  HD1 TYR A   4       6.659  11.086 -18.931  1.00 78.90           H
ATOM     52  CD2 TYR A   4       9.161  12.683 -17.240  1.00 78.90           C
ATOM     53  HD2 TYR A   4       9.436  12.988 -16.242  1.00 78.90           H
ATOM     54  CE1 TYR A   4       8.445  11.888 -19.836  1.00 78.90           C
ATOM     55  HE1 TYR A   4       8.156  11.589 -20.832  1.00 78.90           H
ATOM     56  CE2 TYR A   4      10.037  12.939 -18.316  1.00 78.90           C
ATOM     57  HE2 TYR A   4      10.983  13.430 -18.137  1.00 78.90           H
ATOM     58  OH  TYR A   4      10.495  12.795 -20.676  1.00 78.90           O
ATOM     59  HH  TYR A   4      11.374  13.078 -20.415  1.00 78.90           H
ATOM     60  CZ  TYR A   4       9.678  12.540 -19.621  1.00 78.90           C
ATOM     61  N   TYR A   5       5.051  12.226 -13.919  1.00 88.88           N
ATOM     62  H   TYR A   5       5.968  12.557 -13.652  1.00 88.88           H
ATOM     63  CA  TYR A   5       4.153  11.800 -12.846  1.00 88.88           C
ATOM     64  HA  TYR A   5       3.229  11.424 -13.285  1.00 88.88           H
ATOM     65  C   TYR A   5       3.782  12.967 -11.930  1.00 88.88           C
ATOM     66  CB  TYR A   5       4.790  10.644 -12.070  1.00 88.88           C
ATOM     67  HB2 TYR A   5       4.115  10.341 -11.268  1.00 88.88           H
ATOM     68  HB3 TYR A   5       5.714  10.989 -11.606  1.00 88.88           H
ATOM     69  O   TYR A   5       4.618  13.808 -11.596  1.00 88.88           O
ATOM     70  CG  TYR A   5       5.080   9.433 -12.934  1.00 88.88           C
ATOM     71  CD1 TYR A   5       4.018   8.620 -13.375  1.00 88.88           C
ATOM     72  HD1 TYR A   5       3.001   8.858 -13.098  1.00 88.88           H
ATOM     73  CD2 TYR A   5       6.403   9.137 -13.317  1.00 88.88           C
ATOM     74  HD2 TYR A   5       7.213   9.769 -12.986  1.00 88.88           H
ATOM     75  CE1 TYR A   5       4.282   7.490 -14.171  1.00 88.88           C
ATOM     76  HE1 TYR A   5       3.483   6.850 -14.514  1.00 88.88           H
ATOM     77  CE2 TYR A   5       6.669   8.010 -14.120  1.00 88.88           C
ATOM     78  HE2 TYR A   5       7.684   7.769 -14.401  1.00 88.88           H
ATOM     79  OH  TYR A   5       5.835   6.066 -15.272  1.00 88.88           O
ATOM     80  HH  TYR A   5       6.741   5.992 -15.583  1.00 88.88           H
ATOM     81  CZ  TYR A   5       5.606   7.179 -14.535  1.00 88.88           C
ATOM     82  N   GLY A   6       2.517  13.017 -11.512  1.00 92.02           N
ATOM     83  H   GLY A   6       1.903  12.256 -11.767  1.00 92.02           H
ATOM     84  CA  GLY A   6       2.012  13.977 -10.533  1.00 92.02           C
ATOM     85  HA2 GLY A   6       1.106  14.446 -10.915  1.00 92.02           H
ATOM     86  HA3 GLY A   6       2.749  14.758 -10.348  1.00 92.02           H
ATOM     87  C   GLY A   6       1.674  13.291  -9.213  1.00 92.02           C
ATOM     88  O   GLY A   6       1.260  12.134  -9.208  1.00 92.02           O
ATOM     89  N   LEU A   7       1.817  14.018  -8.103  1.00 95.83           N
ATOM     90  H   LEU A   7       2.158  14.966  -8.178  1.00 95.83           H
ATOM     91  CA  LEU A   7       1.347  13.554  -6.801  1.00 95.83           C
ATOM     92  HA  LEU A   7       1.753  12.560  -6.612  1.00 95.83           H
ATOM     93  C   LEU A   7      -0.182  13.461  -6.829  1.00 95.83           C
ATOM     94  CB  LEU A   7       1.843  14.524  -5.712  1.00 95.83           C
ATOM     95  HB2 LEU A   7       2.931  14.577  -5.757  1.00 95.83           H
ATOM     96  HB3 LEU A   7       1.445  15.515  -5.926  1.00 95.83           H
ATOM     97  O   LEU A   7      -0.855  14.481  -7.007  1.00 95.83           O
ATOM     98  CG  LEU A   7       1.425  14.126  -4.283  1.00 95.83           C
ATOM     99  HG  LEU A   7       0.343  13.998  -4.233  1.00 95.83           H
ATOM    100  CD1 LEU A   7       2.103  12.836  -3.831  1.00 95.83           C
ATOM    101 HD11 LEU A   7       1.752  11.991  -4.422  1.00 95.83           H
ATOM    102 HD12 LEU A   7       3.186  12.916  -3.927  1.00 95.83           H
ATOM    103 HD13 LEU A   7       1.860  12.647  -2.786  1.00 95.83           H
ATOM    104  CD2 LEU A   7       1.818  15.243  -3.321  1.00 95.83           C
ATOM    105 HD21 LEU A   7       1.595  14.941  -2.298  1.00 95.83           H
ATOM    106 HD22 LEU A   7       1.244  16.140  -3.554  1.00 95.83           H
ATOM    107 HD23 LEU A   7       2.886  15.444  -3.403  1.00 95.83           H
ATOM    108  N   LYS A   8      -0.733  12.257  -6.660  1.00 96.20           N
ATOM    109  H   LYS A   8      -0.138  11.450  -6.533  1.00 96.20           H
ATOM    110  CA  LYS A   8      -2.185  12.076  -6.603  1.00 96.20           C
ATOM    111  HA  LYS A   8      -2.629  12.603  -7.448  1.00 96.20           H
ATOM    112  C   LYS A   8      -2.745  12.692  -5.327  1.00 96.20           C
ATOM    113  CB  LYS A   8      -2.569  10.596  -6.698  1.00 96.20           C
ATOM    114  HB2 LYS A   8      -3.646  10.509  -6.551  1.00 96.20           H
ATOM    115  HB3 LYS A   8      -2.076  10.046  -5.897  1.00 96.20           H
ATOM    116  O   LYS A   8      -2.162  12.573  -4.249  1.00 96.20           O
ATOM    117  CG  LYS A   8      -2.205   9.978  -8.055  1.00 96.20           C
ATOM    118  HG2 LYS A   8      -2.621  10.578  -8.864  1.00 96.20           H
ATOM    119  HG3 LYS A   8      -1.121   9.941  -8.154  1.00 96.20           H
ATOM    120  CD  LYS A   8      -2.774   8.559  -8.128  1.00 96.20           C
ATOM    121  HD2 LYS A   8      -2.479   8.031  -7.221  1.00 96.20           H
ATOM    122  HD3 LYS A   8      -3.864   8.592  -8.151  1.00 96.20           H
ATOM    123  CE  LYS A   8      -2.252   7.817  -9.359  1.00 96.20           C
ATOM    124  HE2 LYS A   8      -2.951   7.947 -10.186  1.00 96.20           H
ATOM    125  HE3 LYS A   8      -1.287   8.245  -9.631  1.00 96.20           H
ATOM    126  NZ  LYS A   8      -2.054   6.388  -9.032  1.00 96.20           N
ATOM    127  HZ1 LYS A   8      -2.859   5.987  -8.572  1.00 96.20           H
ATOM    128  HZ2 LYS A   8      -1.756   5.837  -9.825  1.00 96.20           H
ATOM    129  HZ3 LYS A   8      -1.298   6.363  -8.363  1.00 96.20           H
ATOM    130  N   THR A   9      -3.898  13.340  -5.451  1.00 96.29           N
ATOM    131  H   THR A   9      -4.303  13.451  -6.370  1.00 96.29           H
ATOM    132  CA  THR A   9      -4.668  13.809  -4.296  1.00 96.29           C
ATOM    133  HA  THR A   9      -4.028  14.461  -3.701  1.00 96.29           H
ATOM    134  C   THR A   9      -5.130  12.604  -3.468  1.00 96.29           C
ATOM    135  CB  THR A   9      -5.890  14.618  -4.747  1.00 96.29           C
ATOM    136  HB  THR A   9      -6.590  13.965  -5.269  1.00 96.29           H
ATOM    137  O   THR A   9      -5.591  11.629  -4.069  1.00 96.29           O
ATOM    138  CG2 THR A   9      -6.611  15.313  -3.594  1.00 96.29           C
ATOM    139 HG21 THR A   9      -7.433  15.915  -3.979  1.00 96.29           H
ATOM    140 HG22 THR A   9      -7.027  14.570  -2.912  1.00 96.29           H
ATOM    141 HG23 THR A   9      -5.915  15.950  -3.047  1.00 96.29           H
ATOM    142  OG1 THR A   9      -5.482  15.643  -5.627  1.00 96.29           O
ATOM    143  HG1 THR A   9      -6.258  16.175  -5.820  1.00 96.29           H
ATOM    144  N   PRO A  10      -5.053  12.646  -2.123  1.00 95.92           N
ATOM    145  CA  PRO A  10      -5.574  11.575  -1.283  1.00 95.92           C
ATOM    146  HA  PRO A  10      -5.006  10.673  -1.507  1.00 95.92           H
ATOM    147  C   PRO A  10      -7.073  11.345  -1.539  1.00 95.92           C
ATOM    148  CB  PRO A  10      -5.304  11.998   0.166  1.00 95.92           C
ATOM    149  HB2 PRO A  10      -5.054  11.146   0.798  1.00 95.92           H
ATOM    150  HB3 PRO A  10      -6.161  12.536   0.571  1.00 95.92           H
ATOM    151  O   PRO A  10      -7.791  12.289  -1.884  1.00 95.92           O
ATOM    152  CG  PRO A  10      -4.131  12.960   0.029  1.00 95.92           C
ATOM    153  HG2 PRO A  10      -3.211  12.381  -0.065  1.00 95.92           H
ATOM    154  HG3 PRO A  10      -4.068  13.656   0.866  1.00 95.92           H
ATOM    155  CD  PRO A  10      -4.451  13.666  -1.284  1.00 95.92           C
ATOM    156  HD2 PRO A  10      -3.543  14.069  -1.732  1.00 95.92           H
ATOM    157  HD3 PRO A  10      -5.171  14.465  -1.105  1.00 95.92           H
ATOM    158  N   PRO A  11      -7.582  10.115  -1.344  1.00 96.90           N
ATOM    159  CA  PRO A  11      -8.980   9.783  -1.629  1.00 96.90           C
ATOM    160  HA  PRO A  11      -9.239  10.145  -2.623  1.00 96.90           H
ATOM    161  C   PRO A  11      -9.979  10.410  -0.639  1.00 96.90           C
ATOM    162  CB  PRO A  11      -9.030   8.251  -1.635  1.00 96.90           C
ATOM    163  HB2 PRO A  11      -8.867   7.896  -2.653  1.00 96.90           H
ATOM    164  HB3 PRO A  11      -9.974   7.865  -1.253  1.00 96.90           H
ATOM    165  O   PRO A  11     -11.188  10.353  -0.854  1.00 96.90           O
ATOM    166  CG  PRO A  11      -7.853   7.818  -0.764  1.00 96.90           C
ATOM    167  HG2 PRO A  11      -7.442   6.865  -1.095  1.00 96.90           H
ATOM    168  HG3 PRO A  11      -8.180   7.746   0.274  1.00 96.90           H
ATOM    169  CD  PRO A  11      -6.834   8.943  -0.909  1.00 96.90           C
ATOM    170  HD2 PRO A  11      -6.101   8.673  -1.669  1.00 96.90           H
ATOM    171  HD3 PRO A  11      -6.342   9.123   0.047  1.00 96.90           H
ATOM    172  N   TYR A  12      -9.489  11.022   0.438  1.00 97.60           N
ATOM    173  H   TYR A  12      -8.484  11.074   0.531  1.00 97.60           H
ATOM    174  CA  TYR A  12     -10.263  11.663   1.495  1.00 97.60           C
ATOM    175  HA  TYR A  12     -11.231  11.967   1.095  1.00 97.60           H
ATOM    176  C   TYR A  12      -9.557  12.941   1.983  1.00 97.60           C
ATOM    177  CB  TYR A  12     -10.511  10.638   2.617  1.00 97.60           C
ATOM    178  HB2 TYR A  12     -11.300   9.964   2.282  1.00 97.60           H
ATOM    179  HB3 TYR A  12     -10.893  11.148   3.502  1.00 97.60           H
ATOM    180  O   TYR A  12      -8.418  13.220   1.612  1.00 97.60           O
ATOM    181  CG  TYR A  12      -9.302   9.799   2.998  1.00 97.60           C
ATOM    182  CD1 TYR A  12      -9.220   8.457   2.584  1.00 97.60           C
ATOM    183  HD1 TYR A  12     -10.027   8.005   2.026  1.00 97.60           H
ATOM    184  CD2 TYR A  12      -8.230  10.373   3.707  1.00 97.60           C
ATOM    185  HD2 TYR A  12      -8.276  11.403   4.028  1.00 97.60           H
ATOM    186  CE1 TYR A  12      -8.063   7.704   2.856  1.00 97.60           C
ATOM    187  HE1 TYR A  12      -7.974   6.682   2.521  1.00 97.60           H
ATOM    188  CE2 TYR A  12      -7.069   9.633   3.972  1.00 97.60           C
ATOM    189  HE2 TYR A  12      -6.243  10.090   4.498  1.00 97.60           H
ATOM    190  OH  TYR A  12      -5.841   7.604   3.718  1.00 97.60           O
ATOM    191  HH  TYR A  12      -5.211   8.108   4.237  1.00 97.60           H
ATOM    192  CZ  TYR A  12      -6.980   8.301   3.527  1.00 97.60           C
ATOM    193  N   LYS A  13     -10.243  13.748   2.803  1.00 98.04           N
ATOM    194  H   LYS A  13     -11.133  13.422   3.151  1.00 98.04           H
ATOM    195  CA  LYS A  13      -9.642  14.939   3.433  1.00 98.04           C
ATOM    196  HA  LYS A  13      -9.188  15.560   2.660  1.00 98.04           H
ATOM    197  C   LYS A  13      -8.530  14.533   4.406  1.00 98.04           C
ATOM    198  CB  LYS A  13     -10.691  15.747   4.199  1.00 98.04           C
ATOM    199  HB2 LYS A  13     -11.100  15.131   4.998  1.00 98.04           H
ATOM    200  HB3 LYS A  13     -10.190  16.595   4.665  1.00 98.04           H
ATOM    201  O   LYS A  13      -8.606  13.460   4.988  1.00 98.04           O
ATOM    202  CG  LYS A  13     -11.839  16.278   3.336  1.00 98.04           C
ATOM    203  HG2 LYS A  13     -12.381  15.453   2.875  1.00 98.04           H
ATOM    204  HG3 LYS A  13     -11.446  16.938   2.563  1.00 98.04           H
ATOM    205  CD  LYS A  13     -12.778  17.056   4.260  1.00 98.04           C
ATOM    206  HD2 LYS A  13     -13.143  16.383   5.037  1.00 98.04           H
ATOM    207  HD3 LYS A  13     -12.216  17.854   4.743  1.00 98.04           H
ATOM    208  CE  LYS A  13     -13.959  17.651   3.498  1.00 98.04           C
ATOM    209  HE2 LYS A  13     -14.507  16.843   3.014  1.00 98.04           H
ATOM    210  HE3 LYS A  13     -13.577  18.324   2.731  1.00 98.04           H
ATOM    211  NZ  LYS A  13     -14.831  18.379   4.448  1.00 98.04           N
ATOM    212  HZ1 LYS A  13     -14.294  19.095   4.918  1.00 98.04           H
ATOM    213  HZ2 LYS A  13     -15.625  18.797   3.984  1.00 98.04           H
ATOM    214  HZ3 LYS A  13     -15.150  17.747   5.168  1.00 98.04           H
ATOM    215  N   LEU A  14      -7.534  15.393   4.614  1.00 97.67           N
ATOM    216  H   LEU A  14      -7.557  16.292   4.155  1.00 97.67           H
ATOM    217  CA  LEU A  14      -6.342  15.050   5.406  1.00 97.67           C
ATOM    218  HA  LEU A  14      -5.893  14.151   4.984  1.00 97.67           H
ATOM    219  C   LEU A  14      -6.646  14.704   6.876  1.00 97.67           C
ATOM    220  CB  LEU A  14      -5.312  16.194   5.315  1.00 97.67           C
ATOM    221  HB2 LEU A  14      -4.419  15.888   5.861  1.00 97.67           H
ATOM    222  HB3 LEU A  14      -5.720  17.070   5.819  1.00 97.67           H
ATOM    223  O   LEU A  14      -5.909  13.937   7.476  1.00 97.67           O
ATOM    224  CG  LEU A  14      -4.897  16.600   3.888  1.00 97.67           C
ATOM    225  HG  LEU A  14      -5.763  17.014   3.371  1.00 97.67           H
ATOM    226  CD1 LEU A  14      -3.818  17.678   3.942  1.00 97.67           C
ATOM    227 HD11 LEU A  14      -4.151  18.513   4.562  1.00 97.67           H
ATOM    228 HD12 LEU A  14      -3.597  18.042   2.939  1.00 97.67           H
ATOM    229 HD13 LEU A  14      -2.911  17.263   4.380  1.00 97.67           H
ATOM    230  CD2 LEU A  14      -4.344  15.442   3.060  1.00 97.67           C
ATOM    231 HD21 LEU A  14      -4.061  15.801   2.070  1.00 97.67           H
ATOM    232 HD22 LEU A  14      -5.094  14.658   2.946  1.00 97.67           H
ATOM    233 HD23 LEU A  14      -3.460  15.035   3.549  1.00 97.67           H
ATOM    234  N   ASP A  15      -7.748  15.211   7.426  1.00 98.20           N
ATOM    235  H   ASP A  15      -8.347  15.806   6.871  1.00 98.20           H
ATOM    236  CA  ASP A  15      -8.251  14.948   8.781  1.00 98.20           C
ATOM    237  HA  ASP A  15      -7.414  14.700   9.434  1.00 98.20           H
ATOM    238  C   ASP A  15      -9.245  13.771   8.858  1.00 98.20           C
ATOM    239  CB  ASP A  15      -8.898  16.246   9.306  1.00 98.20           C
ATOM    240  HB2 ASP A  15      -9.216  16.085  10.336  1.00 98.20           H
ATOM    241  HB3 ASP A  15      -8.138  17.029   9.318  1.00 98.20           H
ATOM    242  O   ASP A  15      -9.700  13.391   9.933  1.00 98.20           O
ATOM    243  CG  ASP A  15     -10.103  16.755   8.486  1.00 98.20           C
ATOM    244  OD1 ASP A  15     -10.314  16.293   7.332  1.00 98.20           O
ATOM    245  OD2 ASP A  15     -10.810  17.672   8.959  1.00 98.20           O
ATOM    246  N   ALA A  16      -9.613  13.165   7.727  1.00 98.28           N
ATOM    247  H   ALA A  16      -9.190  13.474   6.863  1.00 98.28           H
ATOM    248  CA  ALA A  16     -10.728  12.219   7.668  1.00 98.28           C
ATOM    249  HA  ALA A  16     -11.560  12.656   8.221  1.00 98.28           H
ATOM    250  C   ALA A  16     -10.441  10.851   8.316  1.00 98.28           C
ATOM    251  CB  ALA A  16     -11.151  12.064   6.207  1.00 98.28           C
ATOM    252  HB1 ALA A  16     -11.305  13.047   5.762  1.00 98.28           H
ATOM    253  HB2 ALA A  16     -10.372  11.527   5.667  1.00 98.28           H
ATOM    254  HB3 ALA A  16     -12.089  11.510   6.163  1.00 98.28           H
ATOM    255  O   ALA A  16     -11.363  10.050   8.468  1.00 98.28           O
ATOM    256  N   LEU A  17      -9.182  10.565   8.659  1.00 98.29           N
ATOM    257  H   LEU A  17      -8.489  11.290   8.544  1.00 98.29           H
ATOM    258  CA  LEU A  17      -8.778   9.334   9.347  1.00 98.29           C
ATOM    259  HA  LEU A  17      -9.539   8.569   9.190  1.00 98.29           H
ATOM    260  C   LEU A  17      -8.676   9.493  10.871  1.00 98.29           C
ATOM    261  CB  LEU A  17      -7.458   8.821   8.762  1.00 98.29           C
ATOM    262  HB2 LEU A  17      -6.693   9.581   8.921  1.00 98.29           H
ATOM    263  HB3 LEU A  17      -7.180   7.938   9.338  1.00 98.29           H
ATOM    264  O   LEU A  17      -8.373   8.526  11.574  1.00 98.29           O
ATOM    265  CG  LEU A  17      -7.464   8.438   7.274  1.00 98.29           C
ATOM    266  HG  LEU A  17      -7.533   9.345   6.674  1.00 98.29           H
ATOM    267  CD1 LEU A  17      -6.129   7.752   6.978  1.00 98.29           C
ATOM    268 HD11 LEU A  17      -6.191   7.174   6.056  1.00 98.29           H
ATOM    269 HD12 LEU A  17      -5.874   7.047   7.768  1.00 98.29           H
ATOM    270 HD13 LEU A  17      -5.339   8.501   6.912  1.00 98.29           H
ATOM    271  CD2 LEU A  17      -8.616   7.512   6.867  1.00 98.29           C
ATOM    272 HD21 LEU A  17      -9.561   8.048   6.960  1.00 98.29           H
ATOM    273 HD22 LEU A  17      -8.645   6.627   7.502  1.00 98.29           H
ATOM    274 HD23 LEU A  17      -8.499   7.211   5.827  1.00 98.29           H
ATOM    275  N   GLU A  18      -8.938  10.684  11.406  1.00 98.32           N
ATOM    276  H   GLU A  18      -9.178  11.464  10.811  1.00 98.32           H
ATOM    277  CA  GLU A  18      -8.980  10.896  12.849  1.00 98.32           C
ATOM    278  HA  GLU A  18      -8.035  10.534  13.252  1.00 98.32           H
ATOM    279  C   GLU A  18     -10.128  10.098  13.507  1.00 98.32           C
ATOM    280  CB  GLU A  18      -9.071  12.394  13.171  1.00 98.32           C
ATOM    281  HB2 GLU A  18      -9.269  12.511  14.237  1.00 98.32           H
ATOM    282  HB3 GLU A  18      -9.892  12.847  12.614  1.00 98.32           H
ATOM    283  O   GLU A  18     -11.174   9.875  12.892  1.00 98.32           O
ATOM    284  CG  GLU A  18      -7.743  13.088  12.836  1.00 98.32           C
ATOM    285  HG2 GLU A  18      -6.952  12.521  13.325  1.00 98.32           H
ATOM    286  HG3 GLU A  18      -7.571  13.052  11.760  1.00 98.32           H
ATOM    287  CD  GLU A  18      -7.652  14.542  13.314  1.00 98.32           C
ATOM    288  OE1 GLU A  18      -6.514  15.069  13.242  1.00 98.32           O
ATOM    289  OE2 GLU A  18      -8.671  15.086  13.800  1.00 98.32           O
ATOM    290  N   PRO A  19      -9.959   9.636  14.763  1.00 97.58           N
ATOM    291  CA  PRO A  19      -8.816   9.860  15.659  1.00 97.58           C
ATOM    292  HA  PRO A  19      -8.398  10.856  15.517  1.00 97.58           H
ATOM    293  C   PRO A  19      -7.673   8.838  15.486  1.00 97.58           C
ATOM    294  CB  PRO A  19      -9.440   9.784  17.055  1.00 97.58           C
ATOM    295  HB2 PRO A  19      -9.945  10.724  17.280  1.00 97.58           H
ATOM    296  HB3 PRO A  19      -8.716   9.553  17.836  1.00 97.58           H
ATOM    297  O   PRO A  19      -6.800   8.745  16.344  1.00 97.58           O
ATOM    298  CG  PRO A  19     -10.475   8.673  16.888  1.00 97.58           C
ATOM    299  HG2 PRO A  19     -11.265   8.736  17.636  1.00 97.58           H
ATOM    300  HG3 PRO A  19      -9.984   7.701  16.928  1.00 97.58           H
ATOM    301  CD  PRO A  19     -11.010   8.922  15.478  1.00 97.58           C
ATOM    302  HD2 PRO A  19     -11.246   7.978  14.985  1.00 97.58           H
ATOM    303  HD3 PRO A  19     -11.900   9.549  15.528  1.00 97.58           H
ATOM    304  N   TYR A  20      -7.698   8.031  14.425  1.00 98.10           N
ATOM    305  H   TYR A  20      -8.409   8.175  13.722  1.00 98.10           H
ATOM    306  CA  TYR A  20      -6.817   6.871  14.238  1.00 98.10           C
ATOM    307  HA  TYR A  20      -6.503   6.489  15.209  1.00 98.10           H
ATOM    308  C   TYR A  20      -5.545   7.187  13.441  1.00 98.10           C
ATOM    309  CB  TYR A  20      -7.638   5.799  13.526  1.00 98.10           C
ATOM    310  HB2 TYR A  20      -7.018   4.927  13.318  1.00 98.10           H
ATOM    311  HB3 TYR A  20      -7.936   6.201  12.558  1.00 98.10           H
ATOM    312  O   TYR A  20      -4.558   6.462  13.529  1.00 98.10           O
ATOM    313  CG  TYR A  20      -8.889   5.368  14.261  1.00 98.10           C
ATOM    314  CD1 TYR A  20      -8.809   4.755  15.527  1.00 98.10           C
ATOM    315  HD1 TYR A  20      -7.845   4.579  15.981  1.00 98.10           H
ATOM    316  CD2 TYR A  20     -10.143   5.613  13.672  1.00 98.10           C
ATOM    317  HD2 TYR A  20     -10.201   6.097  12.708  1.00 98.10           H
ATOM    318  CE1 TYR A  20      -9.988   4.373  16.196  1.00 98.10           C
ATOM    319  HE1 TYR A  20      -9.942   3.884  17.158  1.00 98.10           H
ATOM    320  CE2 TYR A  20     -11.322   5.224  14.333  1.00 98.10           C
ATOM    321  HE2 TYR A  20     -12.279   5.407  13.867  1.00 98.10           H
ATOM    322  OH  TYR A  20     -12.385   4.216  16.224  1.00 98.10           O
ATOM    323  HH  TYR A  20     -13.155   4.430  15.692  1.00 98.10           H
ATOM    324  CZ  TYR A  20     -11.244   4.598  15.594  1.00 98.10           C
ATOM    325  N   MET A  21      -5.547   8.255  12.657  1.00 98.28           N
ATOM    326  H   MET A  21      -6.416   8.752  12.523  1.00 98.28           H
ATOM    327  CA  MET A  21      -4.356   8.830  12.040  1.00 98.28           C
ATOM    328  HA  MET A  21      -3.478   8.614  12.649  1.00 98.28           H
ATOM    329  C   MET A  21      -4.568  10.337  11.995  1.00 98.28           C
ATOM    330  CB  MET A  21      -4.165   8.217  10.649  1.00 98.28           C
ATOM    331  HB2 MET A  21      -4.099   7.134  10.754  1.00 98.28           H
ATOM    332  HB3 MET A  21      -5.033   8.446  10.032  1.00 98.28           H
ATOM    333  O   MET A  21      -5.578  10.791  11.455  1.00 98.28           O
ATOM    334  CG  MET A  21      -2.914   8.720   9.930  1.00 98.28           C
ATOM    335  HG2 MET A  21      -2.983   9.803   9.820  1.00 98.28           H
ATOM    336  HG3 MET A  21      -2.038   8.492  10.536  1.00 98.28           H
ATOM    337  SD  MET A  21      -2.704   7.991   8.281  1.00 98.28           S
ATOM    338  CE  MET A  21      -2.073   6.351   8.724  1.00 98.28           C
ATOM    339  HE1 MET A  21      -1.043   6.446   9.065  1.00 98.28           H
ATOM    340  HE2 MET A  21      -2.104   5.705   7.846  1.00 98.28           H
ATOM    341  HE3 MET A  21      -2.680   5.910   9.514  1.00 98.28           H
ATOM    342  N   SER A  22      -3.670  11.094  12.619  1.00 98.25           N
ATOM    343  H   SER A  22      -2.834  10.663  12.987  1.00 98.25           H
ATOM    344  CA  SER A  22      -3.833  12.540  12.764  1.00 98.25           C
ATOM    345  HA  SER A  22      -4.838  12.734  13.138  1.00 98.25           H
ATOM    346  C   SER A  22      -3.703  13.260  11.427  1.00 98.25           C
ATOM    347  CB  SER A  22      -2.861  13.115  13.800  1.00 98.25           C
ATOM    348  HB2 SER A  22      -2.940  12.549  14.728  1.00 98.25           H
ATOM    349  HB3 SER A  22      -3.144  14.148  14.003  1.00 98.25           H
ATOM    350  O   SER A  22      -2.988  12.808  10.526  1.00 98.25           O
ATOM    351  OG  SER A  22      -1.518  13.102  13.352  1.00 98.25           O
ATOM    352  HG  SER A  22      -1.079  12.384  13.814  1.00 98.25           H
ATOM    353  N   GLN A  23      -4.326  14.434  11.305  1.00 98.29           N
ATOM    354  H   GLN A  23      -4.982  14.729  12.013  1.00 98.29           H
ATOM    355  CA  GLN A  23      -4.114  15.287  10.135  1.00 98.29           C
ATOM    356  HA  GLN A  23      -4.494  14.764   9.257  1.00 98.29           H
ATOM    357  C   GLN A  23      -2.621  15.567   9.894  1.00 98.29           C
ATOM    358  CB  GLN A  23      -4.899  16.592  10.314  1.00 98.29           C
ATOM    359  HB2 GLN A  23      -5.954  16.363  10.464  1.00 98.29           H
ATOM    360  HB3 GLN A  23      -4.530  17.120  11.193  1.00 98.29           H
ATOM    361  O   GLN A  23      -2.149  15.459   8.764  1.00 98.29           O
ATOM    362  CG  GLN A  23      -4.746  17.495   9.081  1.00 98.29           C
ATOM    363  HG2 GLN A  23      -3.690  17.697   8.900  1.00 98.29           H
ATOM    364  HG3 GLN A  23      -5.149  16.980   8.209  1.00 98.29           H
ATOM    365  CD  GLN A  23      -5.437  18.844   9.210  1.00 98.29           C
ATOM    366  NE2 GLN A  23      -5.209  19.737   8.277  1.00 98.29           N
ATOM    367 HE21 GLN A  23      -5.582  20.651   8.491  1.00 98.29           H
ATOM    368 HE22 GLN A  23      -4.338  19.654   7.773  1.00 98.29           H
ATOM    369  OE1 GLN A  23      -6.168  19.152  10.135  1.00 98.29           O
ATOM    370  N   SER A  24      -1.859  15.876  10.951  1.00 98.02           N
ATOM    371  H   SER A  24      -2.299  15.939  11.858  1.00 98.02           H
ATOM    372  CA  SER A  24      -0.420  16.155  10.847  1.00 98.02           C
ATOM    373  HA  SER A  24      -0.270  16.973  10.142  1.00 98.02           H
ATOM    374  C   SER A  24       0.381  14.956  10.337  1.00 98.02           C
ATOM    375  CB  SER A  24       0.137  16.575  12.208  1.00 98.02           C
ATOM    376  HB2 SER A  24      -0.009  15.775  12.933  1.00 98.02           H
ATOM    377  HB3 SER A  24       1.204  16.774  12.108  1.00 98.02           H
ATOM    378  O   SER A  24       1.349  15.128   9.594  1.00 98.02           O
ATOM    379  OG  SER A  24      -0.512  17.749  12.657  1.00 98.02           O
ATOM    380  HG  SER A  24      -0.675  18.299  11.886  1.00 98.02           H
ATOM    381  N   MET A  25      -0.028  13.739  10.701  1.00 97.56           N
ATOM    382  H   MET A  25      -0.827  13.655  11.314  1.00 97.56           H
ATOM    383  CA  MET A  25       0.566  12.503  10.199  1.00 97.56           C
ATOM    384  HA  MET A  25       1.642  12.527  10.374  1.00 97.56           H
ATOM    385  C   MET A  25       0.352  12.363   8.689  1.00 97.56           C
ATOM    386  CB  MET A  25      -0.043  11.335  10.989  1.00 97.56           C
ATOM    387  HB2 MET A  25      -1.123  11.301  10.845  1.00 97.56           H
ATOM    388  HB3 MET A  25       0.161  11.482  12.049  1.00 97.56           H
ATOM    389  O   MET A  25       1.307  12.121   7.948  1.00 97.56           O
ATOM    390  CG  MET A  25       0.510   9.982  10.585  1.00 97.56           C
ATOM    391  HG2 MET A  25      -0.042   9.208  11.118  1.00 97.56           H
ATOM    392  HG3 MET A  25       0.353   9.837   9.517  1.00 97.56           H
ATOM    393  SD  MET A  25       2.248   9.803  11.001  1.00 97.56           S
ATOM    394  CE  MET A  25       2.746   9.052   9.472  1.00 97.56           C
ATOM    395  HE1 MET A  25       1.952   8.437   9.049  1.00 97.56           H
ATOM    396  HE2 MET A  25       3.602   8.432   9.740  1.00 97.56           H
ATOM    397  HE3 MET A  25       3.040   9.836   8.774  1.00 97.56           H
ATOM    398  N   VAL A  26      -0.881  12.581   8.219  1.00 98.13           N
ATOM    399  H   VAL A  26      -1.615  12.791   8.881  1.00 98.13           H
ATOM    400  CA  VAL A  26      -1.208  12.540   6.785  1.00 98.13           C
ATOM    401  HA  VAL A  26      -0.853  11.592   6.383  1.00 98.13           H
ATOM    402  C   VAL A  26      -0.483  13.655   6.023  1.00 98.13           C
ATOM    403  CB  VAL A  26      -2.732  12.614   6.551  1.00 98.13           C
ATOM    404  HB  VAL A  26      -3.110  13.573   6.903  1.00 98.13           H
ATOM    405  O   VAL A  26       0.060  13.402   4.950  1.00 98.13           O
ATOM    406  CG1 VAL A  26      -3.071  12.464   5.060  1.00 98.13           C
ATOM    407 HG11 VAL A  26      -2.730  11.494   4.698  1.00 98.13           H
ATOM    408 HG12 VAL A  26      -4.149  12.545   4.920  1.00 98.13           H
ATOM    409 HG13 VAL A  26      -2.580  13.244   4.480  1.00 98.13           H
ATOM    410  CG2 VAL A  26      -3.478  11.484   7.272  1.00 98.13           C
ATOM    411 HG21 VAL A  26      -3.097  10.516   6.944  1.00 98.13           H
ATOM    412 HG22 VAL A  26      -4.546  11.549   7.062  1.00 98.13           H
ATOM    413 HG23 VAL A  26      -3.351  11.576   8.350  1.00 98.13           H
ATOM    414  N   GLU A  27      -0.420  14.872   6.568  1.00 97.89           N
ATOM    415  H   GLU A  27      -0.901  15.026   7.443  1.00 97.89           H
ATOM    416  CA  GLU A  27       0.282  16.012   5.963  1.00 97.89           C
ATOM    417  HA  GLU A  27      -0.154  16.221   4.986  1.00 97.89           H
ATOM    418  C   GLU A  27       1.765  15.726   5.726  1.00 97.89           C
ATOM    419  CB  GLU A  27       0.130  17.263   6.844  1.00 97.89           C
ATOM    420  HB2 GLU A  27       0.279  16.984   7.887  1.00 97.89           H
ATOM    421  HB3 GLU A  27       0.891  17.993   6.568  1.00 97.89           H
ATOM    422  O   GLU A  27       2.252  15.980   4.629  1.00 97.89           O
ATOM    423  CG  GLU A  27      -1.246  17.915   6.652  1.00 97.89           C
ATOM    424  HG2 GLU A  27      -1.288  18.302   5.634  1.00 97.89           H
ATOM    425  HG3 GLU A  27      -2.026  17.160   6.749  1.00 97.89           H
ATOM    426  CD  GLU A  27      -1.545  19.064   7.626  1.00 97.89           C
ATOM    427  OE1 GLU A  27      -2.563  19.755   7.369  1.00 97.89           O
ATOM    428  OE2 GLU A  27      -0.806  19.245   8.621  1.00 97.89           O
ATOM    429  N   ILE A  28       2.472  15.147   6.696  1.00 97.88           N
ATOM    430  H   ILE A  28       2.023  14.976   7.585  1.00 97.88           H
ATOM    431  CA  ILE A  28       3.900  14.825   6.547  1.00 97.88           C
ATOM    432  HA  ILE A  28       4.402  15.667   6.070  1.00 97.88           H
ATOM    433  C   ILE A  28       4.092  13.620   5.614  1.00 97.88           C
ATOM    434  CB  ILE A  28       4.531  14.636   7.946  1.00 97.88           C
ATOM    435  HB  ILE A  28       3.897  13.968   8.528  1.00 97.88           H
ATOM    436  O   ILE A  28       4.916  13.652   4.697  1.00 97.88           O
ATOM    437  CG1 ILE A  28       4.610  16.008   8.658  1.00 97.88           C
ATOM    438 HG12 ILE A  28       5.379  16.614   8.181  1.00 97.88           H
ATOM    439 HG13 ILE A  28       3.662  16.536   8.545  1.00 97.88           H
ATOM    440  CG2 ILE A  28       5.933  14.006   7.849  1.00 97.88           C
ATOM    441 HG21 ILE A  28       5.860  12.983   7.480  1.00 97.88           H
ATOM    442 HG22 ILE A  28       6.408  13.957   8.829  1.00 97.88           H
ATOM    443 HG23 ILE A  28       6.560  14.593   7.178  1.00 97.88           H
ATOM    444  CD1 ILE A  28       4.896  15.929  10.162  1.00 97.88           C
ATOM    445 HD11 ILE A  28       5.842  15.428  10.361  1.00 97.88           H
ATOM    446 HD12 ILE A  28       4.079  15.398  10.652  1.00 97.88           H
ATOM    447 HD13 ILE A  28       4.944  16.939  10.567  1.00 97.88           H
ATOM    448  N   HIS A  29       3.317  12.547   5.792  1.00 98.30           N
ATOM    449  H   HIS A  29       2.636  12.560   6.536  1.00 98.30           H
ATOM    450  CA  HIS A  29       3.488  11.313   5.015  1.00 98.30           C
ATOM    451  HA  HIS A  29       4.539  11.026   5.050  1.00 98.30           H
ATOM    452  C   HIS A  29       3.117  11.496   3.537  1.00 98.30           C
ATOM    453  CB  HIS A  29       2.680  10.208   5.698  1.00 98.30           C
ATOM    454  HB2 HIS A  29       2.983  10.188   6.745  1.00 98.30           H
ATOM    455  HB3 HIS A  29       1.625  10.481   5.673  1.00 98.30           H
ATOM    456  O   HIS A  29       3.890  11.123   2.653  1.00 98.30           O
ATOM    457  CG  HIS A  29       2.849   8.800   5.179  1.00 98.30           C
ATOM    458  CD2 HIS A  29       3.785   8.335   4.297  1.00 98.30           C
ATOM    459  HD2 HIS A  29       4.557   8.904   3.802  1.00 98.30           H
ATOM    460  ND1 HIS A  29       2.097   7.717   5.637  1.00 98.30           N
ATOM    461  CE1 HIS A  29       2.589   6.631   5.027  1.00 98.30           C
ATOM    462  HE1 HIS A  29       2.251   5.618   5.188  1.00 98.30           H
ATOM    463  NE2 HIS A  29       3.601   6.969   4.222  1.00 98.30           N
ATOM    464  HE2 HIS A  29       4.163   6.289   3.730  1.00 98.30           H
ATOM    465  N   TRP A  30       1.973  12.116   3.237  1.00 98.46           N
ATOM    466  H   TRP A  30       1.385  12.440   3.992  1.00 98.46           H
ATOM    467  CA  TRP A  30       1.574  12.417   1.859  1.00 98.46           C
ATOM    468  HA  TRP A  30       1.873  11.589   1.216  1.00 98.46           H
ATOM    469  C   TRP A  30       2.260  13.681   1.316  1.00 98.46           C
ATOM    470  CB  TRP A  30       0.047  12.548   1.765  1.00 98.46           C
ATOM    471  HB2 TRP A  30      -0.300  13.255   2.517  1.00 98.46           H
ATOM    472  HB3 TRP A  30      -0.416  11.584   1.979  1.00 98.46           H
ATOM    473  O   TRP A  30       2.743  13.699   0.182  1.00 98.46           O
ATOM    474  CG  TRP A  30      -0.435  13.045   0.441  1.00 98.46           C
ATOM    475  CD1 TRP A  30      -0.636  12.295  -0.665  1.00 98.46           C
ATOM    476  HD1 TRP A  30      -0.532  11.221  -0.706  1.00 98.46           H
ATOM    477  CD2 TRP A  30      -0.759  14.417   0.065  1.00 98.46           C
ATOM    478  CE2 TRP A  30      -1.107  14.431  -1.317  1.00 98.46           C
ATOM    479  CE3 TRP A  30      -0.812  15.647   0.755  1.00 98.46           C
ATOM    480  HE3 TRP A  30      -0.563  15.668   1.807  1.00 98.46           H
ATOM    481  NE1 TRP A  30      -1.022  13.113  -1.711  1.00 98.46           N
ATOM    482  HE1 TRP A  30      -1.275  12.767  -2.625  1.00 98.46           H
ATOM    483  CH2 TRP A  30      -1.551  16.810  -1.263  1.00 98.46           C
ATOM    484  HH2 TRP A  30      -1.877  17.718  -1.749  1.00 98.46           H
ATOM    485  CZ2 TRP A  30      -1.491  15.605  -1.983  1.00 98.46           C
ATOM    486  HZ2 TRP A  30      -1.762  15.564  -3.027  1.00 98.46           H
ATOM    487  CZ3 TRP A  30      -1.207  16.831   0.102  1.00 98.46           C
ATOM    488  HZ3 TRP A  30      -1.263  17.752   0.663  1.00 98.46           H
ATOM    489  N   GLY A  31       2.286  14.753   2.104  1.00 97.36           N
ATOM    490  H   GLY A  31       1.969  14.677   3.061  1.00 97.36           H
ATOM    491  CA  GLY A  31       2.712  16.073   1.648  1.00 97.36           C
ATOM    492  HA2 GLY A  31       2.382  16.826   2.364  1.00 97.36           H
ATOM    493  HA3 GLY A  31       2.240  16.281   0.687  1.00 97.36           H
ATOM    494  C   GLY A  31       4.219  16.218   1.487  1.00 97.36           C
ATOM    495  O   GLY A  31       4.623  16.904   0.546  1.00 97.36           O
ATOM    496  N   ASP A  32       5.019  15.535   2.310  1.00 97.96           N
ATOM    497  H   ASP A  32       4.603  15.049   3.092  1.00 97.96           H
ATOM    498  CA  ASP A  32       6.482  15.623   2.268  1.00 97.96           C
ATOM    499  HA  ASP A  32       6.771  16.426   1.590  1.00 97.96           H
ATOM    500  C   ASP A  32       7.111  14.338   1.718  1.00 97.96           C
ATOM    501  CB  ASP A  32       7.059  15.992   3.647  1.00 97.96           C
ATOM    502  HB2 ASP A  32       8.144  16.024   3.559  1.00 97.96           H
ATOM    503  HB3 ASP A  32       6.818  15.215   4.372  1.00 97.96           H
ATOM    504  O   ASP A  32       7.772  14.377   0.679  1.00 97.96           O
ATOM    505  CG  ASP A  32       6.594  17.351   4.187  1.00 97.96           C
ATOM    506  OD1 ASP A  32       6.194  18.215   3.372  1.00 97.96           O
ATOM    507  OD2 ASP A  32       6.706  17.535   5.420  1.00 97.96           O
ATOM    508  N   HIS A  33       6.881  13.182   2.354  1.00 98.22           N
ATOM    509  H   HIS A  33       6.309  13.203   3.187  1.00 98.22           H
ATOM    510  CA  HIS A  33       7.537  11.925   1.958  1.00 98.22           C
ATOM    511  HA  HIS A  33       8.610  12.110   1.888  1.00 98.22           H
ATOM    512  C   HIS A  33       7.091  11.444   0.574  1.00 98.22           C
ATOM    513  CB  HIS A  33       7.322  10.833   3.017  1.00 98.22           C
ATOM    514  HB2 HIS A  33       6.264  10.758   3.270  1.00 98.22           H
ATOM    515  HB3 HIS A  33       7.631   9.874   2.602  1.00 98.22           H
ATOM    516  O   HIS A  33       7.921  11.261  -0.319  1.00 98.22           O
ATOM    517  CG  HIS A  33       8.110  11.067   4.274  1.00 98.22           C
ATOM    518  CD2 HIS A  33       7.673  11.665   5.423  1.00 98.22           C
ATOM    519  HD2 HIS A  33       6.684  12.065   5.593  1.00 98.22           H
ATOM    520  ND1 HIS A  33       9.420  10.705   4.474  1.00 98.22           N
ATOM    521  HD1 HIS A  33       9.979  10.147   3.845  1.00 98.22           H
ATOM    522  CE1 HIS A  33       9.766  11.080   5.716  1.00 98.22           C
ATOM    523  HE1 HIS A  33      10.726  10.893   6.175  1.00 98.22           H
ATOM    524  NE2 HIS A  33       8.736  11.672   6.335  1.00 98.22           N
ATOM    525  N   HIS A  34       5.781  11.288   0.360  1.00 98.37           N
ATOM    526  H   HIS A  34       5.146  11.414   1.135  1.00 98.37           H
ATOM    527  CA  HIS A  34       5.255  10.841  -0.929  1.00 98.37           C
ATOM    528  HA  HIS A  34       5.751   9.906  -1.187  1.00 98.37           H
ATOM    529  C   HIS A  34       5.569  11.842  -2.053  1.00 98.37           C
ATOM    530  CB  HIS A  34       3.761  10.541  -0.785  1.00 98.37           C
ATOM    531  HB2 HIS A  34       3.238  11.465  -0.539  1.00 98.37           H
ATOM    532  HB3 HIS A  34       3.622   9.840   0.039  1.00 98.37           H
ATOM    533  O   HIS A  34       6.033  11.442  -3.124  1.00 98.37           O
ATOM    534  CG  HIS A  34       3.103   9.958  -2.005  1.00 98.37           C
ATOM    535  CD2 HIS A  34       3.706   9.403  -3.104  1.00 98.37           C
ATOM    536  HD2 HIS A  34       4.767   9.280  -3.267  1.00 98.37           H
ATOM    537  ND1 HIS A  34       1.745   9.885  -2.209  1.00 98.37           N
ATOM    538  HD1 HIS A  34       1.030  10.302  -1.629  1.00 98.37           H
ATOM    539  CE1 HIS A  34       1.536   9.303  -3.399  1.00 98.37           C
ATOM    540  HE1 HIS A  34       0.564   9.147  -3.843  1.00 98.37           H
ATOM    541  NE2 HIS A  34       2.704   9.012  -3.987  1.00 98.37           N
ATOM    542  N   ARG A  35       5.424  13.151  -1.800  1.00 98.03           N
ATOM    543  H   ARG A  35       5.032  13.422  -0.909  1.00 98.03           H
ATOM    544  CA  ARG A  35       5.864  14.198  -2.740  1.00 98.03           C
ATOM    545  HA  ARG A  35       5.309  14.090  -3.671  1.00 98.03           H
ATOM    546  C   ARG A  35       7.345  14.072  -3.090  1.00 98.03           C
ATOM    547  CB  ARG A  35       5.592  15.578  -2.135  1.00 98.03           C
ATOM    548  HB2 ARG A  35       4.549  15.617  -1.819  1.00 98.03           H
ATOM    549  HB3 ARG A  35       6.221  15.715  -1.256  1.00 98.03           H
ATOM    550  O   ARG A  35       7.688  14.143  -4.267  1.00 98.03           O
ATOM    551  CG  ARG A  35       5.879  16.706  -3.144  1.00 98.03           C
ATOM    552  HG2 ARG A  35       6.907  16.632  -3.498  1.00 98.03           H
ATOM    553  HG3 ARG A  35       5.213  16.603  -4.001  1.00 98.03           H
ATOM    554  CD  ARG A  35       5.713  18.098  -2.525  1.00 98.03           C
ATOM    555  HD2 ARG A  35       5.868  18.857  -3.289  1.00 98.03           H
ATOM    556  HD3 ARG A  35       6.488  18.229  -1.770  1.00 98.03           H
ATOM    557  NE  ARG A  35       4.396  18.250  -1.879  1.00 98.03           N
ATOM    558  HE  ARG A  35       4.398  18.017  -0.896  1.00 98.03           H
ATOM    559  NH1 ARG A  35       3.137  18.644  -3.743  1.00 98.03           N
ATOM    560 HH11 ARG A  35       4.006  18.711  -4.252  1.00 98.03           H
ATOM    561 HH12 ARG A  35       2.236  18.720  -4.192  1.00 98.03           H
ATOM    562  NH2 ARG A  35       2.139  18.324  -1.758  1.00 98.03           N
ATOM    563 HH21 ARG A  35       2.236  18.075  -0.784  1.00 98.03           H
ATOM    564 HH22 ARG A  35       1.223  18.341  -2.183  1.00 98.03           H
ATOM    565  CZ  ARG A  35       3.230  18.412  -2.462  1.00 98.03           C
ATOM    566  N   GLY A  36       8.204  13.857  -2.095  1.00 98.01           N
ATOM    567  H   GLY A  36       7.853  13.850  -1.148  1.00 98.01           H
ATOM    568  CA  GLY A  36       9.640  13.680  -2.283  1.00 98.01           C
ATOM    569  HA2 GLY A  36      10.070  14.601  -2.678  1.00 98.01           H
ATOM    570  HA3 GLY A  36      10.094  13.462  -1.316  1.00 98.01           H
ATOM    571  C   GLY A  36       9.969  12.531  -3.237  1.00 98.01           C
ATOM    572  O   GLY A  36      10.793  12.712  -4.134  1.00 98.01           O
ATOM    573  N   TYR A  37       9.273  11.394  -3.119  1.00 97.99           N
ATOM    574  H   TYR A  37       8.641  11.290  -2.337  1.00 97.99           H
ATOM    575  CA  TYR A  37       9.418  10.274  -4.058  1.00 97.99           C
ATOM    576  HA  TYR A  37      10.474  10.011  -4.117  1.00 97.99           H
ATOM    577  C   TYR A  37       8.985  10.651  -5.480  1.00 97.99           C
ATOM    578  CB  TYR A  37       8.646   9.041  -3.559  1.00 97.99           C
ATOM    579  HB2 TYR A  37       8.784   8.239  -4.284  1.00 97.99           H
ATOM    580  HB3 TYR A  37       7.583   9.276  -3.527  1.00 97.99           H
ATOM    581  O   TYR A  37       9.710  10.362  -6.429  1.00 97.99           O
ATOM    582  CG  TYR A  37       9.086   8.504  -2.209  1.00 97.99           C
ATOM    583  CD1 TYR A  37      10.450   8.254  -1.960  1.00 97.99           C
ATOM    584  HD1 TYR A  37      11.185   8.444  -2.727  1.00 97.99           H
ATOM    585  CD2 TYR A  37       8.135   8.212  -1.212  1.00 97.99           C
ATOM    586  HD2 TYR A  37       7.083   8.358  -1.408  1.00 97.99           H
ATOM    587  CE1 TYR A  37      10.866   7.734  -0.722  1.00 97.99           C
ATOM    588  HE1 TYR A  37      11.914   7.536  -0.557  1.00 97.99           H
ATOM    589  CE2 TYR A  37       8.547   7.707   0.036  1.00 97.99           C
ATOM    590  HE2 TYR A  37       7.823   7.510   0.814  1.00 97.99           H
ATOM    591  OH  TYR A  37      10.304   6.908   1.456  1.00 97.99           O
ATOM    592  HH  TYR A  37      11.261   6.890   1.542  1.00 97.99           H
ATOM    593  CZ  TYR A  37       9.912   7.459   0.278  1.00 97.99           C
ATOM    594  N   VAL A  38       7.863  11.364  -5.650  1.00 97.00           N
ATOM    595  H   VAL A  38       7.308  11.575  -4.833  1.00 97.00           H
ATOM    596  CA  VAL A  38       7.404  11.837  -6.973  1.00 97.00           C
ATOM    597  HA  VAL A  38       7.316  10.978  -7.639  1.00 97.00           H
ATOM    598  C   VAL A  38       8.422  12.788  -7.608  1.00 97.00           C
ATOM    599  CB  VAL A  38       6.021  12.518  -6.877  1.00 97.00           C
ATOM    600  HB  VAL A  38       6.061  13.323  -6.142  1.00 97.00           H
ATOM    601  O   VAL A  38       8.766  12.657  -8.784  1.00 97.00           O
ATOM    602  CG1 VAL A  38       5.577  13.125  -8.216  1.00 97.00           C
ATOM    603 HG11 VAL A  38       4.563  13.513  -8.128  1.00 97.00           H
ATOM    604 HG12 VAL A  38       6.231  13.953  -8.493  1.00 97.00           H
ATOM    605 HG13 VAL A  38       5.604  12.365  -8.998  1.00 97.00           H
ATOM    606  CG2 VAL A  38       4.929  11.534  -6.452  1.00 97.00           C
ATOM    607 HG21 VAL A  38       4.829  10.739  -7.192  1.00 97.00           H
ATOM    608 HG22 VAL A  38       3.974  12.051  -6.354  1.00 97.00           H
ATOM    609 HG23 VAL A  38       5.167  11.091  -5.484  1.00 97.00           H
ATOM    610  N   GLU A  39       8.925  13.756  -6.844  1.00 96.38           N
ATOM    611  H   GLU A  39       8.610  13.822  -5.887  1.00 96.38           H
ATOM    612  CA  GLU A  39       9.904  14.729  -7.330  1.00 96.38           C
ATOM    613  HA  GLU A  39       9.534  15.186  -8.248  1.00 96.38           H
ATOM    614  C   GLU A  39      11.252  14.082  -7.660  1.00 96.38           C
ATOM    615  CB  GLU A  39      10.110  15.829  -6.284  1.00 96.38           C
ATOM    616  HB2 GLU A  39      10.971  16.426  -6.587  1.00 96.38           H
ATOM    617  HB3 GLU A  39      10.329  15.372  -5.319  1.00 96.38           H
ATOM    618  O   GLU A  39      11.871  14.434  -8.667  1.00 96.38           O
ATOM    619  CG  GLU A  39       8.895  16.759  -6.158  1.00 96.38           C
ATOM    620  HG2 GLU A  39       8.009  16.178  -5.902  1.00 96.38           H
ATOM    621  HG3 GLU A  39       8.718  17.222  -7.128  1.00 96.38           H
ATOM    622  CD  GLU A  39       9.104  17.861  -5.110  1.00 96.38           C
ATOM    623  OE1 GLU A  39       8.125  18.607  -4.874  1.00 96.38           O
ATOM    624  OE2 GLU A  39      10.247  17.998  -4.611  1.00 96.38           O
ATOM    625  N   SER A  40      11.708  13.137  -6.834  1.00 96.02           N
ATOM    626  H   SER A  40      11.161  12.905  -6.018  1.00 96.02           H
ATOM    627  CA  SER A  40      12.941  12.384  -7.072  1.00 96.02           C
ATOM    628  HA  SER A  40      13.754  13.088  -7.252  1.00 96.02           H
ATOM    629  C   SER A  40      12.819  11.490  -8.306  1.00 96.02           C
ATOM    630  CB  SER A  40      13.301  11.560  -5.839  1.00 96.02           C
ATOM    631  HB2 SER A  40      13.353  12.210  -4.965  1.00 96.02           H
ATOM    632  HB3 SER A  40      12.542  10.795  -5.668  1.00 96.02           H
ATOM    633  O   SER A  40      13.688  11.543  -9.178  1.00 96.02           O
ATOM    634  OG  SER A  40      14.561  10.958  -6.040  1.00 96.02           O
ATOM    635  HG  SER A  40      14.398  10.014  -5.961  1.00 96.02           H
ATOM    636  N   LEU A  41      11.704  10.766  -8.447  1.00 95.75           N
ATOM    637  H   LEU A  41      11.038  10.744  -7.688  1.00 95.75           H
ATOM    638  CA  LEU A  41      11.421   9.937  -9.617  1.00 95.75           C
ATOM    639  HA  LEU A  41      12.194   9.171  -9.682  1.00 95.75           H
ATOM    640  C   LEU A  41      11.453  10.763 -10.903  1.00 95.75           C
ATOM    641  CB  LEU A  41      10.048   9.267  -9.448  1.00 95.75           C
ATOM    642  HB2 LEU A  41       9.286  10.037  -9.333  1.00 95.75           H
ATOM    643  HB3 LEU A  41      10.051   8.668  -8.537  1.00 95.75           H
ATOM    644  O   LEU A  41      12.169  10.411 -11.838  1.00 95.75           O
ATOM    645  CG  LEU A  41       9.658   8.361 -10.626  1.00 95.75           C
ATOM    646  HG  LEU A  41       9.619   8.943 -11.548  1.00 95.75           H
ATOM    647  CD1 LEU A  41      10.661   7.224 -10.814  1.00 95.75           C
ATOM    648 HD11 LEU A  41      11.617   7.609 -11.167  1.00 95.75           H
ATOM    649 HD12 LEU A  41      10.818   6.700  -9.871  1.00 95.75           H
ATOM    650 HD13 LEU A  41      10.286   6.518 -11.556  1.00 95.75           H
ATOM    651  CD2 LEU A  41       8.259   7.808 -10.372  1.00 95.75           C
ATOM    652 HD21 LEU A  41       7.533   8.619 -10.441  1.00 95.75           H
ATOM    653 HD22 LEU A  41       8.205   7.384  -9.369  1.00 95.75           H
ATOM    654 HD23 LEU A  41       8.013   7.048 -11.111  1.00 95.75           H
ATOM    655  N   ASN A  42      10.734  11.891 -10.932  1.00 94.24           N
ATOM    656  H   ASN A  42      10.162  12.107 -10.127  1.00 94.24           H
ATOM    657  CA  ASN A  42      10.691  12.782 -12.091  1.00 94.24           C
ATOM    658  HA  ASN A  42      10.301  12.227 -12.946  1.00 94.24           H
ATOM    659  C   ASN A  42      12.093  13.275 -12.499  1.00 94.24           C
ATOM    660  CB  ASN A  42       9.729  13.947 -11.805  1.00 94.24           C
ATOM    661  HB2 ASN A  42       9.934  14.751 -12.512  1.00 94.24           H
ATOM    662  HB3 ASN A  42       9.912  14.329 -10.800  1.00 94.24           H
ATOM    663  O   ASN A  42      12.400  13.314 -13.689  1.00 94.24           O
ATOM    664  CG  ASN A  42       8.257  13.591 -11.966  1.00 94.24           C
ATOM    665  ND2 ASN A  42       7.399  14.241 -11.217  1.00 94.24           N
ATOM    666 HD21 ASN A  42       6.424  14.002 -11.325  1.00 94.24           H
ATOM    667 HD22 ASN A  42       7.729  14.758 -10.415  1.00 94.24           H
ATOM    668  OD1 ASN A  42       7.844  12.812 -12.811  1.00 94.24           O
ATOM    669  N   LYS A  43      12.973  13.585 -11.533  1.00 93.87           N
ATOM    670  H   LYS A  43      12.667  13.503 -10.575  1.00 93.87           H
ATOM    671  CA  LYS A  43      14.372  13.988 -11.800  1.00 93.87           C
ATOM    672  HA  LYS A  43      14.379  14.776 -12.553  1.00 93.87           H
ATOM    673  C   LYS A  43      15.238  12.859 -12.362  1.00 93.87           C
ATOM    674  CB  LYS A  43      15.026  14.496 -10.506  1.00 93.87           C
ATOM    675  HB2 LYS A  43      14.857  13.763  -9.717  1.00 93.87           H
ATOM    676  HB3 LYS A  43      16.103  14.577 -10.659  1.00 93.87           H
ATOM    677  O   LYS A  43      16.246  13.142 -13.013  1.00 93.87           O
ATOM    678  CG  LYS A  43      14.514  15.868 -10.057  1.00 93.87           C
ATOM    679  HG2 LYS A  43      14.877  16.635 -10.741  1.00 93.87           H
ATOM    680  HG3 LYS A  43      13.424  15.881 -10.073  1.00 93.87           H
ATOM    681  CD  LYS A  43      15.007  16.162  -8.633  1.00 93.87           C
ATOM    682  HD2 LYS A  43      14.698  15.340  -7.988  1.00 93.87           H
ATOM    683  HD3 LYS A  43      16.093  16.240  -8.623  1.00 93.87           H
ATOM    684  CE  LYS A  43      14.373  17.458  -8.122  1.00 93.87           C
ATOM    685  HE2 LYS A  43      13.307  17.412  -8.345  1.00 93.87           H
ATOM    686  HE3 LYS A  43      14.791  18.306  -8.665  1.00 93.87           H
ATOM    687  NZ  LYS A  43      14.550  17.618  -6.655  1.00 93.87           N
ATOM    688  HZ1 LYS A  43      15.521  17.722  -6.398  1.00 93.87           H
ATOM    689  HZ2 LYS A  43      14.170  16.812  -6.181  1.00 93.87           H
ATOM    690  HZ3 LYS A  43      14.017  18.407  -6.318  1.00 93.87           H
ATOM    691  N   GLN A  44      14.921  11.602 -12.058  1.00 93.47           N
ATOM    692  H   GLN A  44      14.103  11.431 -11.490  1.00 93.47           H
ATOM    693  CA  GLN A  44      15.676  10.448 -12.554  1.00 93.47           C
ATOM    694  HA  GLN A  44      16.735  10.702 -12.604  1.00 93.47           H
ATOM    695  C   GLN A  44      15.247  10.089 -13.974  1.00 93.47           C
ATOM    696  CB  GLN A  44      15.530   9.261 -11.601  1.00 93.47           C
ATOM    697  HB2 GLN A  44      16.043   8.411 -12.050  1.00 93.47           H
ATOM    698  HB3 GLN A  44      14.476   9.020 -11.461  1.00 93.47           H
ATOM    699  O   GLN A  44      16.091  10.019 -14.865  1.00 93.47           O
ATOM    700  CG  GLN A  44      16.192   9.540 -10.250  1.00 93.47           C
ATOM    701  HG2 GLN A  44      15.880  10.512  -9.871  1.00 93.47           H
ATOM    702  HG3 GLN A  44      17.275   9.563 -10.376  1.00 93.47           H
ATOM    703  CD  GLN A  44      15.852   8.482  -9.220  1.00 93.47           C
ATOM    704  NE2 GLN A  44      15.652   8.889  -7.996  1.00 93.47           N
ATOM    705 HE21 GLN A  44      15.541   9.871  -7.789  1.00 93.47           H
ATOM    706 HE22 GLN A  44      15.206   8.247  -7.356  1.00 93.47           H
ATOM    707  OE1 GLN A  44      15.800   7.303  -9.499  1.00 93.47           O
ATOM    708  N   ILE A  45      13.939   9.979 -14.215  1.00 92.03           N
ATOM    709  H   ILE A  45      13.297  10.056 -13.439  1.00 92.03           H
ATOM    710  CA  ILE A  45      13.398   9.637 -15.539  1.00 92.03           C
ATOM    711  HA  ILE A  45      13.953   8.774 -15.907  1.00 92.03           H
ATOM    712  C   ILE A  45      13.606  10.745 -16.580  1.00 92.03           C
ATOM    713  CB  ILE A  45      11.917   9.220 -15.450  1.00 92.03           C
ATOM    714  HB  ILE A  45      11.598   8.907 -16.444  1.00 92.03           H
ATOM    715  O   ILE A  45      13.742  10.437 -17.756  1.00 92.03           O
ATOM    716  CG1 ILE A  45      11.049  10.421 -15.028  1.00 92.03           C
ATOM    717 HG12 ILE A  45      11.488  10.884 -14.144  1.00 92.03           H
ATOM    718 HG13 ILE A  45      11.053  11.164 -15.826  1.00 92.03           H
ATOM    719  CG2 ILE A  45      11.771   8.002 -14.517  1.00 92.03           C
ATOM    720 HG21 ILE A  45      12.511   7.245 -14.778  1.00 92.03           H
ATOM    721 HG22 ILE A  45      10.785   7.552 -14.633  1.00 92.03           H
ATOM    722 HG23 ILE A  45      11.916   8.292 -13.477  1.00 92.03           H
ATOM    723  CD1 ILE A  45       9.599  10.081 -14.708  1.00 92.03           C
ATOM    724 HD11 ILE A  45       9.543   9.322 -13.928  1.00 92.03           H
ATOM    725 HD12 ILE A  45       9.087   9.731 -15.605  1.00 92.03           H
ATOM    726 HD13 ILE A  45       9.119  10.977 -14.312  1.00 92.03           H
ATOM    727  N   GLU A  46      13.720  12.020 -16.179  1.00 89.88           N
ATOM    728  H   GLU A  46      13.523  12.249 -15.214  1.00 89.88           H
ATOM    729  CA  GLU A  46      14.086  13.118 -17.095  1.00 89.88           C
ATOM    730  HA  GLU A  46      13.348  13.163 -17.896  1.00 89.88           H
ATOM    731  C   GLU A  46      15.447  12.886 -17.778  1.00 89.88           C
ATOM    732  CB  GLU A  46      14.062  14.459 -16.330  1.00 89.88           C
ATOM    733  HB2 GLU A  46      13.067  14.588 -15.905  1.00 89.88           H
ATOM    734  HB3 GLU A  46      14.785  14.413 -15.515  1.00 89.88           H
ATOM    735  O   GLU A  46      15.707  13.431 -18.846  1.00 89.88           O
ATOM    736  CG  GLU A  46      14.362  15.692 -17.208  1.00 89.88           C
ATOM    737  HG2 GLU A  46      13.690  15.673 -18.067  1.00 89.88           H
ATOM    738  HG3 GLU A  46      15.388  15.632 -17.573  1.00 89.88           H
ATOM    739  CD  GLU A  46      14.209  17.038 -16.476  1.00 89.88           C
ATOM    740  OE1 GLU A  46      13.902  18.048 -17.158  1.00 89.88           O
ATOM    741  OE2 GLU A  46      14.410  17.081 -15.239  1.00 89.88           O
ATOM    742  N   LYS A  47      16.315  12.056 -17.189  1.00 86.04           N
ATOM    743  H   LYS A  47      16.016  11.578 -16.352  1.00 86.04           H
ATOM    744  CA  LYS A  47      17.645  11.741 -17.727  1.00 86.04           C
ATOM    745  HA  LYS A  47      17.970  12.557 -18.373  1.00 86.04           H
ATOM    746  C   LYS A  47      17.663  10.489 -18.600  1.00 86.04           C
ATOM    747  CB  LYS A  47      18.639  11.595 -16.569  1.00 86.04           C
ATOM    748  HB2 LYS A  47      19.631  11.388 -16.973  1.00 86.04           H
ATOM    749  HB3 LYS A  47      18.340  10.745 -15.956  1.00 86.04           H
ATOM    750  O   LYS A  47      18.732  10.141 -19.103  1.00 86.04           O
ATOM    751  CG  LYS A  47      18.716  12.858 -15.706  1.00 86.04           C
ATOM    752  HG2 LYS A  47      19.113  13.683 -16.295  1.00 86.04           H
ATOM    753  HG3 LYS A  47      17.724  13.126 -15.340  1.00 86.04           H
ATOM    754  CD  LYS A  47      19.615  12.592 -14.503  1.00 86.04           C
ATOM    755  HD2 LYS A  47      19.239  11.717 -13.973  1.00 86.04           H
ATOM    756  HD3 LYS A  47      20.635  12.407 -14.838  1.00 86.04           H
ATOM    757  CE  LYS A  47      19.561  13.808 -13.582  1.00 86.04           C
ATOM    758  HE2 LYS A  47      18.512  14.022 -13.379  1.00 86.04           H
ATOM    759  HE3 LYS A  47      19.987  14.666 -14.102  1.00 86.04           H
ATOM    760  NZ  LYS A  47      20.278  13.527 -12.319  1.00 86.04           N
ATOM    761  HZ1 LYS A  47      19.836  12.739 -11.869  1.00 86.04           H
ATOM    762  HZ2 LYS A  47      21.243  13.296 -12.506  1.00 86.04           H
ATOM    763  HZ3 LYS A  47      20.220  14.325 -11.701  1.00 86.04           H
ATOM    764  N   ASN A  48      16.540   9.781 -18.728  1.00 84.71           N
ATOM    765  H   ASN A  48      15.679  10.146 -18.346  1.00 84.71           H
ATOM    766  CA  ASN A  48      16.510   8.460 -19.338  1.00 84.71           C
ATOM    767  HA  ASN A  48      17.379   8.360 -19.988  1.00 84.71           H
ATOM    768  C   ASN A  48      15.277   8.251 -20.228  1.00 84.71           C
ATOM    769  CB  ASN A  48      16.652   7.412 -18.223  1.00 84.71           C
ATOM    770  HB2 ASN A  48      17.436   7.720 -17.531  1.00 84.71           H
ATOM    771  HB3 ASN A  48      15.720   7.327 -17.664  1.00 84.71           H
ATOM    772  O   ASN A  48      14.215   7.816 -19.775  1.00 84.71           O
ATOM    773  CG  ASN A  48      17.039   6.059 -18.782  1.00 84.71           C
ATOM    774  ND2 ASN A  48      17.452   5.148 -17.935  1.00 84.71           N
ATOM    775 HD21 ASN A  48      17.631   4.228 -18.309  1.00 84.71           H
ATOM    776 HD22 ASN A  48      17.428   5.338 -16.943  1.00 84.71           H
ATOM    777  OD1 ASN A  48      17.029   5.821 -19.979  1.00 84.71           O
ATOM    778  N   ASP A  49      15.458   8.500 -21.527  1.00 85.29           N
ATOM    779  H   ASP A  49      16.322   8.941 -21.809  1.00 85.29           H
ATOM    780  CA  ASP A  49      14.403   8.403 -22.541  1.00 85.29           C
ATOM    781  HA  ASP A  49      13.594   9.081 -22.269  1.00 85.29           H
ATOM    782  C   ASP A  49      13.793   6.995 -22.666  1.00 85.29           C
ATOM    783  CB  ASP A  49      14.961   8.840 -23.909  1.00 85.29           C
ATOM    784  HB2 ASP A  49      15.830   8.226 -24.146  1.00 85.29           H
ATOM    785  HB3 ASP A  49      14.205   8.651 -24.670  1.00 85.29           H
ATOM    786  O   ASP A  49      12.683   6.858 -23.178  1.00 85.29           O
ATOM    787  CG  ASP A  49      15.346  10.323 -23.999  1.00 85.29           C
ATOM    788  OD1 ASP A  49      14.825  11.126 -23.196  1.00 85.29           O
ATOM    789  OD2 ASP A  49      16.165  10.639 -24.892  1.00 85.29           O
ATOM    790  N   ILE A  50      14.462   5.939 -22.177  1.00 87.68           N
ATOM    791  H   ILE A  50      15.339   6.099 -21.704  1.00 87.68           H
ATOM    792  CA  ILE A  50      13.939   4.561 -22.263  1.00 87.68           C
ATOM    793  HA  ILE A  50      13.651   4.389 -23.300  1.00 87.68           H
ATOM    794  C   ILE A  50      12.669   4.355 -21.427  1.00 87.68           C
ATOM    795  CB  ILE A  50      15.001   3.499 -21.894  1.00 87.68           C
ATOM    796  HB  ILE A  50      14.623   2.545 -22.262  1.00 87.68           H
ATOM    797  O   ILE A  50      11.936   3.399 -21.665  1.00 87.68           O
ATOM    798  CG1 ILE A  50      15.152   3.336 -20.361  1.00 87.68           C
ATOM    799 HG12 ILE A  50      14.264   2.818 -19.997  1.00 87.68           H
ATOM    800 HG13 ILE A  50      15.163   4.310 -19.872  1.00 87.68           H
ATOM    801  CG2 ILE A  50      16.317   3.751 -22.655  1.00 87.68           C
ATOM    802 HG21 ILE A  50      16.970   2.882 -22.570  1.00 87.68           H
ATOM    803 HG22 ILE A  50      16.832   4.623 -22.249  1.00 87.68           H
ATOM    804 HG23 ILE A  50      16.104   3.923 -23.709  1.00 87.68           H
ATOM    805  CD1 ILE A  50      16.354   2.509 -19.895  1.00 87.68           C
ATOM    806 HD11 ILE A  50      16.332   1.527 -20.367  1.00 87.68           H
ATOM    807 HD12 ILE A  50      16.310   2.382 -18.813  1.00 87.68           H
ATOM    808 HD13 ILE A  50      17.284   3.016 -20.150  1.00 87.68           H
ATOM    809  N   PHE A  51      12.424   5.225 -20.444  1.00 88.99           N
ATOM    810  H   PHE A  51      13.084   5.977 -20.298  1.00 88.99           H
ATOM    811  CA  PHE A  51      11.245   5.176 -19.578  1.00 88.99           C
ATOM    812  HA  PHE A  51      10.847   4.161 -19.572  1.00 88.99           H
ATOM    813  C   PHE A  51      10.106   6.068 -20.074  1.00 88.99           C
ATOM    814  CB  PHE A  51      11.661   5.545 -18.151  1.00 88.99           C
ATOM    815  HB2 PHE A  51      10.788   5.483 -17.500  1.00 88.99           H
ATOM    816  HB3 PHE A  51      11.990   6.584 -18.150  1.00 88.99           H
ATOM    817  O   PHE A  51       9.037   6.113 -19.459  1.00 88.99           O
ATOM    818  CG  PHE A  51      12.758   4.677 -17.565  1.00 88.99           C
ATOM    819  CD1 PHE A  51      12.709   3.274 -17.675  1.00 88.99           C
ATOM    820  HD1 PHE A  51      11.879   2.804 -18.182  1.00 88.99           H
ATOM    821  CD2 PHE A  51      13.835   5.281 -16.899  1.00 88.99           C
ATOM    822  HD2 PHE A  51      13.873   6.356 -16.796  1.00 88.99           H
ATOM    823  CE1 PHE A  51      13.736   2.481 -17.130  1.00 88.99           C
ATOM    824  HE1 PHE A  51      13.697   1.406 -17.214  1.00 88.99           H
ATOM    825  CE2 PHE A  51      14.857   4.491 -16.353  1.00 88.99           C
ATOM    826  HE2 PHE A  51      15.679   4.963 -15.835  1.00 88.99           H
ATOM    827  CZ  PHE A  51      14.812   3.093 -16.467  1.00 88.99           C
ATOM    828  HZ  PHE A  51      15.599   2.498 -16.029  1.00 88.99           H
ATOM    829  N   TYR A  52      10.316   6.791 -21.178  1.00 84.28           N
ATOM    830  H   TYR A  52      11.185   6.679 -21.680  1.00 84.28           H
ATOM    831  CA  TYR A  52       9.301   7.656 -21.756  1.00 84.28           C
ATOM    832  HA  TYR A  52       9.017   8.393 -21.005  1.00 84.28           H
ATOM    833  C   TYR A  52       8.061   6.842 -22.147  1.00 84.28           C
ATOM    834  CB  TYR A  52       9.877   8.403 -22.963  1.00 84.28           C
ATOM    835  HB2 TYR A  52      10.134   7.688 -23.745  1.00 84.28           H
ATOM    836  HB3 TYR A  52      10.796   8.909 -22.664  1.00 84.28           H
ATOM    837  O   TYR A  52       8.130   5.912 -22.946  1.00 84.28           O
ATOM    838  CG  TYR A  52       8.914   9.428 -23.524  1.00 84.28           C
ATOM    839  CD1 TYR A  52       7.952   9.059 -24.483  1.00 84.28           C
ATOM    840  HD1 TYR A  52       7.926   8.042 -24.847  1.00 84.28           H
ATOM    841  CD2 TYR A  52       8.961  10.749 -23.053  1.00 84.28           C
ATOM    842  HD2 TYR A  52       9.737  11.030 -22.358  1.00 84.28           H
ATOM    843  CE1 TYR A  52       7.018  10.006 -24.946  1.00 84.28           C
ATOM    844  HE1 TYR A  52       6.270   9.728 -25.673  1.00 84.28           H
ATOM    845  CE2 TYR A  52       8.018  11.697 -23.494  1.00 84.28           C
ATOM    846  HE2 TYR A  52       8.067  12.710 -23.120  1.00 84.28           H
ATOM    847  OH  TYR A  52       6.134  12.236 -24.874  1.00 84.28           O
ATOM    848  HH  TYR A  52       6.277  13.085 -24.448  1.00 84.28           H
ATOM    849  CZ  TYR A  52       7.043  11.323 -24.441  1.00 84.28           C
ATOM    850  N   GLY A  53       6.906   7.220 -21.598  1.00 84.41           N
ATOM    851  H   GLY A  53       6.927   7.949 -20.900  1.00 84.41           H
ATOM    852  CA  GLY A  53       5.621   6.596 -21.918  1.00 84.41           C
ATOM    853  HA2 GLY A  53       5.587   6.377 -22.985  1.00 84.41           H
ATOM    854  HA3 GLY A  53       4.822   7.301 -21.690  1.00 84.41           H
ATOM    855  C   GLY A  53       5.314   5.294 -21.172  1.00 84.41           C
ATOM    856  O   GLY A  53       4.209   4.783 -21.338  1.00 84.41           O
ATOM    857  N   CYS A  54       6.220   4.782 -20.330  1.00 89.70           N
ATOM    858  H   CYS A  54       7.122   5.226 -20.231  1.00 89.70           H
ATOM    859  CA  CYS A  54       5.881   3.688 -19.420  1.00 89.70           C
ATOM    860  HA  CYS A  54       5.514   2.841 -19.999  1.00 89.70           H
ATOM    861  C   CYS A  54       4.763   4.124 -18.467  1.00 89.70           C
ATOM    862  CB  CYS A  54       7.115   3.248 -18.615  1.00 89.70           C
ATOM    863  HB2 CYS A  54       7.567   4.116 -18.134  1.00 89.70           H
ATOM    864  HB3 CYS A  54       6.799   2.550 -17.839  1.00 89.70           H
ATOM    865  O   CYS A  54       4.794   5.221 -17.907  1.00 89.70           O
ATOM    866  SG  CYS A  54       8.334   2.429 -19.681  1.00 89.70           S
ATOM    867  HG  CYS A  54       7.491   1.562 -20.249  1.00 89.70           H
ATOM    868  N   THR A  55       3.794   3.245 -18.231  1.00 92.56           N
ATOM    869  H   THR A  55       3.783   2.390 -18.769  1.00 92.56           H
ATOM    870  CA  THR A  55       2.937   3.343 -17.046  1.00 92.56           C
ATOM    871  HA  THR A  55       2.527   4.351 -16.997  1.00 92.56           H
ATOM    872  C   THR A  55       3.762   3.103 -15.777  1.00 92.56           C
ATOM    873  CB  THR A  55       1.772   2.346 -17.111  1.00 92.56           C
ATOM    874  HB  THR A  55       1.160   2.469 -16.217  1.00 92.56           H
ATOM    875  O   THR A  55       4.842   2.511 -15.832  1.00 92.56           O
ATOM    876  CG2 THR A  55       0.879   2.542 -18.335  1.00 92.56           C
ATOM    877 HG21 THR A  55       0.058   1.827 -18.302  1.00 92.56           H
ATOM    878 HG22 THR A  55       0.475   3.555 -18.337  1.00 92.56           H
ATOM    879 HG23 THR A  55       1.447   2.383 -19.252  1.00 92.56           H
ATOM    880  OG1 THR A  55       2.253   1.031 -17.141  1.00 92.56           O
ATOM    881  HG1 THR A  55       2.667   0.927 -18.001  1.00 92.56           H
ATOM    882  N   MET A  56       3.251   3.514 -14.610  1.00 94.88           N
ATOM    883  H   MET A  56       2.377   4.021 -14.602  1.00 94.88           H
ATOM    884  CA  MET A  56       3.949   3.283 -13.335  1.00 94.88           C
ATOM    885  HA  MET A  56       4.920   3.778 -13.388  1.00 94.88           H
ATOM    886  C   MET A  56       4.209   1.785 -13.085  1.00 94.88           C
ATOM    887  CB  MET A  56       3.142   3.902 -12.184  1.00 94.88           C
ATOM    888  HB2 MET A  56       2.197   3.368 -12.079  1.00 94.88           H
ATOM    889  HB3 MET A  56       2.925   4.945 -12.415  1.00 94.88           H
ATOM    890  O   MET A  56       5.311   1.401 -12.706  1.00 94.88           O
ATOM    891  CG  MET A  56       3.899   3.833 -10.853  1.00 94.88           C
ATOM    892  HG2 MET A  56       3.247   4.206 -10.062  1.00 94.88           H
ATOM    893  HG3 MET A  56       4.120   2.789 -10.629  1.00 94.88           H
ATOM    894  SD  MET A  56       5.454   4.762 -10.791  1.00 94.88           S
ATOM    895  CE  MET A  56       4.788   6.438 -10.663  1.00 94.88           C
ATOM    896  HE1 MET A  56       4.110   6.492  -9.812  1.00 94.88           H
ATOM    897  HE2 MET A  56       5.603   7.149 -10.524  1.00 94.88           H
ATOM    898  HE3 MET A  56       4.243   6.685 -11.574  1.00 94.88           H
ATOM    899  N   ASP A  57       3.221   0.927 -13.359  1.00 94.82           N
ATOM    900  H   ASP A  57       2.306   1.291 -13.583  1.00 94.82           H
ATOM    901  CA  ASP A  57       3.344  -0.526 -13.206  1.00 94.82           C
ATOM    902  HA  ASP A  57       3.617  -0.754 -12.175  1.00 94.82           H
ATOM    903  C   ASP A  57       4.431  -1.115 -14.125  1.00 94.82           C
ATOM    904  CB  ASP A  57       1.995  -1.199 -13.522  1.00 94.82           C
ATOM    905  HB2 ASP A  57       2.171  -2.270 -13.618  1.00 94.82           H
ATOM    906  HB3 ASP A  57       1.635  -0.841 -14.487  1.00 94.82           H
ATOM    907  O   ASP A  57       5.219  -1.962 -13.697  1.00 94.82           O
ATOM    908  CG  ASP A  57       0.890  -0.998 -12.475  1.00 94.82           C
ATOM    909  OD1 ASP A  57       0.883   0.040 -11.775  1.00 94.82           O
ATOM    910  OD2 ASP A  57       0.020  -1.894 -12.400  1.00 94.82           O
ATOM    911  N   GLU A  58       4.501  -0.668 -15.386  1.00 93.95           N
ATOM    912  H   GLU A  58       3.845   0.039 -15.685  1.00 93.95           H
ATOM    913  CA  GLU A  58       5.554  -1.076 -16.328  1.00 93.95           C
ATOM    914  HA  GLU A  58       5.600  -2.163 -16.382  1.00 93.95           H
ATOM    915  C   GLU A  58       6.928  -0.584 -15.879  1.00 93.95           C
ATOM    916  CB  GLU A  58       5.267  -0.522 -17.729  1.00 93.95           C
ATOM    917  HB2 GLU A  58       5.054   0.543 -17.629  1.00 93.95           H
ATOM    918  HB3 GLU A  58       6.155  -0.629 -18.351  1.00 93.95           H
ATOM    919  O   GLU A  58       7.889  -1.355 -15.902  1.00 93.95           O
ATOM    920  CG  GLU A  58       4.107  -1.253 -18.423  1.00 93.95           C
ATOM    921  HG2 GLU A  58       4.458  -2.238 -18.733  1.00 93.95           H
ATOM    922  HG3 GLU A  58       3.292  -1.406 -17.716  1.00 93.95           H
ATOM    923  CD  GLU A  58       3.568  -0.477 -19.631  1.00 93.95           C
ATOM    924  OE1 GLU A  58       3.080  -1.133 -20.575  1.00 93.95           O
ATOM    925  OE2 GLU A  58       3.574   0.776 -19.559  1.00 93.95           O
ATOM    926  N   LEU A  59       7.012   0.668 -15.420  1.00 95.49           N
ATOM    927  H   LEU A  59       6.177   1.236 -15.424  1.00 95.49           H
ATOM    928  CA  LEU A  59       8.246   1.266 -14.925  1.00 95.49           C
ATOM    929  HA  LEU A  59       8.981   1.222 -15.729  1.00 95.49           H
ATOM    930  C   LEU A  59       8.801   0.477 -13.738  1.00 95.49           C
ATOM    931  CB  LEU A  59       7.984   2.737 -14.560  1.00 95.49           C
ATOM    932  HB2 LEU A  59       7.594   3.252 -15.439  1.00 95.49           H
ATOM    933  HB3 LEU A  59       7.220   2.781 -13.783  1.00 95.49           H
ATOM    934  O   LEU A  59       9.984   0.148 -13.732  1.00 95.49           O
ATOM    935  CG  LEU A  59       9.229   3.487 -14.053  1.00 95.49           C
ATOM    936  HG  LEU A  59       9.619   3.005 -13.157  1.00 95.49           H
ATOM    937  CD1 LEU A  59      10.329   3.544 -15.113  1.00 95.49           C
ATOM    938 HD11 LEU A  59       9.934   3.976 -16.033  1.00 95.49           H
ATOM    939 HD12 LEU A  59      11.162   4.151 -14.756  1.00 95.49           H
ATOM    940 HD13 LEU A  59      10.707   2.545 -15.325  1.00 95.49           H
ATOM    941  CD2 LEU A  59       8.845   4.922 -13.705  1.00 95.49           C
ATOM    942 HD21 LEU A  59       8.094   4.925 -12.915  1.00 95.49           H
ATOM    943 HD22 LEU A  59       9.732   5.456 -13.364  1.00 95.49           H
ATOM    944 HD23 LEU A  59       8.453   5.423 -14.590  1.00 95.49           H
ATOM    945  N   ILE A  60       7.960   0.112 -12.768  1.00 97.09           N
ATOM    946  H   ILE A  60       7.007   0.442 -12.827  1.00 97.09           H
ATOM    947  CA  ILE A  60       8.354  -0.689 -11.598  1.00 97.09           C
ATOM    948  HA  ILE A  60       9.157  -0.176 -11.069  1.00 97.09           H
ATOM    949  C   ILE A  60       8.898  -2.049 -12.024  1.00 97.09           C
ATOM    950  CB  ILE A  60       7.152  -0.835 -10.641  1.00 97.09           C
ATOM    951  HB  ILE A  60       6.272  -1.106 -11.225  1.00 97.09           H
ATOM    952  O   ILE A  60       9.966  -2.453 -11.568  1.00 97.09           O
ATOM    953  CG1 ILE A  60       6.920   0.528  -9.970  1.00 97.09           C
ATOM    954 HG12 ILE A  60       6.962   1.328 -10.710  1.00 97.09           H
ATOM    955 HG13 ILE A  60       7.712   0.719  -9.245  1.00 97.09           H
ATOM    956  CG2 ILE A  60       7.357  -1.913  -9.555  1.00 97.09           C
ATOM    957 HG21 ILE A  60       7.540  -2.891  -9.997  1.00 97.09           H
ATOM    958 HG22 ILE A  60       8.195  -1.636  -8.914  1.00 97.09           H
ATOM    959 HG23 ILE A  60       6.462  -2.006  -8.941  1.00 97.09           H
ATOM    960  CD1 ILE A  60       5.569   0.632  -9.278  1.00 97.09           C
ATOM    961 HD11 ILE A  60       5.509  -0.036  -8.420  1.00 97.09           H
ATOM    962 HD12 ILE A  60       4.763   0.417  -9.979  1.00 97.09           H
ATOM    963 HD13 ILE A  60       5.486   1.665  -8.936  1.00 97.09           H
ATOM    964  N   LYS A  61       8.204  -2.758 -12.921  1.00 95.74           N
ATOM    965  H   LYS A  61       7.344  -2.366 -13.277  1.00 95.74           H
ATOM    966  CA  LYS A  61       8.658  -4.074 -13.397  1.00 95.74           C
ATOM    967  HA  LYS A  61       8.853  -4.718 -12.539  1.00 95.74           H
ATOM    968  C   LYS A  61       9.977  -3.982 -14.161  1.00 95.74           C
ATOM    969  CB  LYS A  61       7.580  -4.716 -14.274  1.00 95.74           C
ATOM    970  HB2 LYS A  61       7.274  -4.010 -15.047  1.00 95.74           H
ATOM    971  HB3 LYS A  61       7.998  -5.598 -14.758  1.00 95.74           H
ATOM    972  O   LYS A  61      10.867  -4.800 -13.938  1.00 95.74           O
ATOM    973  CG  LYS A  61       6.364  -5.143 -13.447  1.00 95.74           C
ATOM    974  HG2 LYS A  61       6.670  -5.879 -12.704  1.00 95.74           H
ATOM    975  HG3 LYS A  61       5.941  -4.282 -12.929  1.00 95.74           H
ATOM    976  CD  LYS A  61       5.308  -5.758 -14.366  1.00 95.74           C
ATOM    977  HD2 LYS A  61       5.694  -6.692 -14.776  1.00 95.74           H
ATOM    978  HD3 LYS A  61       5.077  -5.067 -15.176  1.00 95.74           H
ATOM    979  CE  LYS A  61       4.048  -6.020 -13.548  1.00 95.74           C
ATOM    980  HE2 LYS A  61       3.609  -5.059 -13.277  1.00 95.74           H
ATOM    981  HE3 LYS A  61       4.331  -6.530 -12.627  1.00 95.74           H
ATOM    982  NZ  LYS A  61       3.080  -6.850 -14.294  1.00 95.74           N
ATOM    983  HZ1 LYS A  61       3.438  -7.792 -14.360  1.00 95.74           H
ATOM    984  HZ2 LYS A  61       2.922  -6.469 -15.216  1.00 95.74           H
ATOM    985  HZ3 LYS A  61       2.210  -6.895 -13.783  1.00 95.74           H
ATOM    986  N   LEU A  62      10.108  -2.985 -15.036  1.00 94.63           N
ATOM    987  H   LEU A  62       9.326  -2.362 -15.174  1.00 94.63           H
ATOM    988  CA  LEU A  62      11.313  -2.768 -15.832  1.00 94.63           C
ATOM    989  HA  LEU A  62      11.554  -3.696 -16.350  1.00 94.63           H
ATOM    990  C   LEU A  62      12.508  -2.406 -14.946  1.00 94.63           C
ATOM    991  CB  LEU A  62      11.017  -1.671 -16.870  1.00 94.63           C
ATOM    992  HB2 LEU A  62      10.161  -1.978 -17.472  1.00 94.63           H
ATOM    993  HB3 LEU A  62      10.740  -0.758 -16.343  1.00 94.63           H
ATOM    994  O   LEU A  62      13.573  -3.009 -15.064  1.00 94.63           O
ATOM    995  CG  LEU A  62      12.193  -1.354 -17.810  1.00 94.63           C
ATOM    996  HG  LEU A  62      13.049  -1.016 -17.226  1.00 94.63           H
ATOM    997  CD1 LEU A  62      12.609  -2.564 -18.652  1.00 94.63           C
ATOM    998 HD11 LEU A  62      13.374  -2.261 -19.367  1.00 94.63           H
ATOM    999 HD12 LEU A  62      11.748  -2.958 -19.191  1.00 94.63           H
ATOM   1000 HD13 LEU A  62      13.032  -3.337 -18.010  1.00 94.63           H
ATOM   1001  CD2 LEU A  62      11.788  -0.230 -18.758  1.00 94.63           C
ATOM   1002 HD21 LEU A  62      10.997  -0.567 -19.430  1.00 94.63           H
ATOM   1003 HD22 LEU A  62      12.646   0.094 -19.347  1.00 94.63           H
ATOM   1004 HD23 LEU A  62      11.412   0.616 -18.184  1.00 94.63           H
ATOM   1005  N   THR A  63      12.323  -1.457 -14.030  1.00 96.56           N
ATOM   1006  H   THR A  63      11.414  -1.019 -13.973  1.00 96.56           H
ATOM   1007  CA  THR A  63      13.389  -0.960 -13.151  1.00 96.56           C
ATOM   1008  HA  THR A  63      14.294  -0.842 -13.747  1.00 96.56           H
ATOM   1009  C   THR A  63      13.738  -1.940 -12.042  1.00 96.56           C
ATOM   1010  CB  THR A  63      13.060   0.412 -12.555  1.00 96.56           C
ATOM   1011  HB  THR A  63      13.848   0.698 -11.859  1.00 96.56           H
ATOM   1012  O   THR A  63      14.881  -1.938 -11.606  1.00 96.56           O
ATOM   1013  CG2 THR A  63      12.958   1.494 -13.626  1.00 96.56           C
ATOM   1014 HG21 THR A  63      13.959   1.754 -13.970  1.00 96.56           H
ATOM   1015 HG22 THR A  63      12.489   2.384 -13.205  1.00 96.56           H
ATOM   1016 HG23 THR A  63      12.370   1.153 -14.478  1.00 96.56           H
ATOM   1017  OG1 THR A  63      11.844   0.357 -11.856  1.00 96.56           O
ATOM   1018  HG1 THR A  63      11.143   0.366 -12.512  1.00 96.56           H
ATOM   1019  N   TYR A  64      12.839  -2.843 -11.636  1.00 97.70           N
ATOM   1020  H   TYR A  64      11.877  -2.745 -11.929  1.00 97.70           H
ATOM   1021  CA  TYR A  64      13.200  -3.959 -10.753  1.00 97.70           C
ATOM   1022  HA  TYR A  64      13.630  -3.548  -9.840  1.00 97.70           H
ATOM   1023  C   TYR A  64      14.242  -4.887 -11.388  1.00 97.70           C
ATOM   1024  CB  TYR A  64      11.952  -4.774 -10.398  1.00 97.70           C
ATOM   1025  HB2 TYR A  64      11.542  -5.216 -11.305  1.00 97.70           H
ATOM   1026  HB3 TYR A  64      11.193  -4.109  -9.987  1.00 97.70           H
ATOM   1027  O   TYR A  64      15.051  -5.485 -10.676  1.00 97.70           O
ATOM   1028  CG  TYR A  64      12.226  -5.862  -9.377  1.00 97.70           C
ATOM   1029  CD1 TYR A  64      12.079  -7.219  -9.720  1.00 97.70           C
ATOM   1030  HD1 TYR A  64      11.760  -7.496 -10.716  1.00 97.70           H
ATOM   1031  CD2 TYR A  64      12.635  -5.507  -8.078  1.00 97.70           C
ATOM   1032  HD2 TYR A  64      12.784  -4.466  -7.833  1.00 97.70           H
ATOM   1033  CE1 TYR A  64      12.297  -8.216  -8.750  1.00 97.70           C
ATOM   1034  HE1 TYR A  64      12.159  -9.259  -8.992  1.00 97.70           H
ATOM   1035  CE2 TYR A  64      12.856  -6.497  -7.106  1.00 97.70           C
ATOM   1036  HE2 TYR A  64      13.167  -6.216  -6.110  1.00 97.70           H
ATOM   1037  OH  TYR A  64      12.889  -8.820  -6.507  1.00 97.70           O
ATOM   1038  HH  TYR A  64      13.138  -8.445  -5.660  1.00 97.70           H
ATOM   1039  CZ  TYR A  64      12.676  -7.856  -7.440  1.00 97.70           C
ATOM   1040  N   ASN A  65      14.223  -4.995 -12.725  1.00 95.66           N
ATOM   1041  H   ASN A  65      13.531  -4.452 -13.223  1.00 95.66           H
ATOM   1042  CA  ASN A  65      15.261  -5.632 -13.531  1.00 95.66           C
ATOM   1043  HA  ASN A  65      14.852  -5.791 -14.529  1.00 95.66           H
ATOM   1044  C   ASN A  65      15.653  -7.028 -13.001  1.00 95.66           C
ATOM   1045  CB  ASN A  65      16.409  -4.625 -13.679  1.00 95.66           C
ATOM   1046  HB2 ASN A  65      16.746  -4.333 -12.685  1.00 95.66           H
ATOM   1047  HB3 ASN A  65      16.044  -3.728 -14.179  1.00 95.66           H
ATOM   1048  O   ASN A  65      16.807  -7.306 -12.667  1.00 95.66           O
ATOM   1049  CG  ASN A  65      17.573  -5.161 -14.485  1.00 95.66           C
ATOM   1050  ND2 ASN A  65      18.780  -4.872 -14.064  1.00 95.66           N
ATOM   1051 HD21 ASN A  65      19.558  -5.241 -14.593  1.00 95.66           H
ATOM   1052 HD22 ASN A  65      18.875  -4.408 -13.173  1.00 95.66           H
ATOM   1053  OD1 ASN A  65      17.414  -5.839 -15.488  1.00 95.66           O
ATOM   1054  N   ASN A  66      14.649  -7.905 -12.877  1.00 92.89           N
ATOM   1055  H   ASN A  66      13.729  -7.601 -13.162  1.00 92.89           H
ATOM   1056  CA  ASN A  66      14.799  -9.291 -12.412  1.00 92.89           C
ATOM   1057  HA  ASN A  66      13.799  -9.665 -12.191  1.00 92.89           H
ATOM   1058  C   ASN A  66      15.583  -9.422 -11.091  1.00 92.89           C
ATOM   1059  CB  ASN A  66      15.369 -10.155 -13.553  1.00 92.89           C
ATOM   1060  HB2 ASN A  66      15.487 -11.182 -13.207  1.00 92.89           H
ATOM   1061  HB3 ASN A  66      16.353  -9.777 -13.832  1.00 92.89           H
ATOM   1062  O   ASN A  66      16.424 -10.310 -10.948  1.00 92.89           O
ATOM   1063  CG  ASN A  66      14.467 -10.193 -14.769  1.00 92.89           C
ATOM   1064  ND2 ASN A  66      15.028 -10.173 -15.954  1.00 92.89           N
ATOM   1065 HD21 ASN A  66      16.029 -10.055 -16.040  1.00 92.89           H
ATOM   1066 HD22 ASN A  66      14.397 -10.151 -16.742  1.00 92.89           H
ATOM   1067  OD1 ASN A  66      13.254 -10.240 -14.677  1.00 92.89           O
ATOM   1068  N   GLY A  67      15.333  -8.525 -10.135  1.00 95.15           N
ATOM   1069  H   GLY A  67      14.700  -7.763 -10.333  1.00 95.15           H
ATOM   1070  CA  GLY A  67      15.999  -8.530  -8.832  1.00 95.15           C
ATOM   1071  HA2 GLY A  67      15.342  -8.052  -8.105  1.00 95.15           H
ATOM   1072  HA3 GLY A  67      16.172  -9.558  -8.512  1.00 95.15           H
ATOM   1073  C   GLY A  67      17.336  -7.790  -8.793  1.00 95.15           C
ATOM   1074  O   GLY A  67      18.024  -7.871  -7.779  1.00 95.15           O
ATOM   1075  N   ASN A  68      17.690  -7.039  -9.844  1.00 96.80           N
ATOM   1076  H   ASN A  68      17.067  -7.014 -10.639  1.00 96.80           H
ATOM   1077  CA  ASN A  68      18.858  -6.151  -9.888  1.00 96.80           C
ATOM   1078  HA  ASN A  68      19.384  -6.186  -8.934  1.00 96.80           H
ATOM   1079  C   ASN A  68      18.417  -4.696 -10.119  1.00 96.80           C
ATOM   1080  CB  ASN A  68      19.833  -6.635 -10.972  1.00 96.80           C
ATOM   1081  HB2 ASN A  68      19.346  -6.598 -11.946  1.00 96.80           H
ATOM   1082  HB3 ASN A  68      20.702  -5.977 -10.996  1.00 96.80           H
ATOM   1083  O   ASN A  68      18.624  -4.173 -11.221  1.00 96.80           O
ATOM   1084  CG  ASN A  68      20.323  -8.038 -10.715  1.00 96.80           C
ATOM   1085  ND2 ASN A  68      19.850  -8.992 -11.480  1.00 96.80           N
ATOM   1086 HD21 ASN A  68      19.072  -8.777 -12.087  1.00 96.80           H
ATOM   1087 HD22 ASN A  68      20.077  -9.936 -11.203  1.00 96.80           H
ATOM   1088  OD1 ASN A  68      21.120  -8.294  -9.831  1.00 96.80           O
ATOM   1089  N   PRO A  69      17.788  -4.045  -9.119  1.00 96.51           N
ATOM   1090  CA  PRO A  69      17.063  -2.803  -9.336  1.00 96.51           C
ATOM   1091  HA  PRO A  69      16.251  -3.027 -10.027  1.00 96.51           H
ATOM   1092  C   PRO A  69      17.932  -1.679  -9.908  1.00 96.51           C
ATOM   1093  CB  PRO A  69      16.458  -2.418  -7.985  1.00 96.51           C
ATOM   1094  HB2 PRO A  69      15.479  -1.959  -8.117  1.00 96.51           H
ATOM   1095  HB3 PRO A  69      17.129  -1.751  -7.442  1.00 96.51           H
ATOM   1096  O   PRO A  69      19.035  -1.419  -9.425  1.00 96.51           O
ATOM   1097  CG  PRO A  69      16.355  -3.748  -7.249  1.00 96.51           C
ATOM   1098  HG2 PRO A  69      16.361  -3.617  -6.167  1.00 96.51           H
ATOM   1099  HG3 PRO A  69      15.461  -4.279  -7.574  1.00 96.51           H
ATOM   1100  CD  PRO A  69      17.596  -4.480  -7.743  1.00 96.51           C
ATOM   1101  HD2 PRO A  69      18.462  -4.183  -7.151  1.00 96.51           H
ATOM   1102  HD3 PRO A  69      17.429  -5.552  -7.647  1.00 96.51           H
ATOM   1103  N   LEU A  70      17.401  -0.994 -10.916  1.00 95.85           N
ATOM   1104  H   LEU A  70      16.486  -1.282 -11.232  1.00 95.85           H
ATOM   1105  CA  LEU A  70      17.922   0.269 -11.424  1.00 95.85           C
ATOM   1106  HA  LEU A  70      19.001   0.169 -11.539  1.00 95.85           H
ATOM   1107  C   LEU A  70      17.649   1.399 -10.411  1.00 95.85           C
ATOM   1108  CB  LEU A  70      17.287   0.571 -12.797  1.00 95.85           C
ATOM   1109  HB2 LEU A  70      17.692   1.511 -13.172  1.00 95.85           H
ATOM   1110  HB3 LEU A  70      16.216   0.715 -12.657  1.00 95.85           H
ATOM   1111  O   LEU A  70      16.748   1.255  -9.577  1.00 95.85           O
ATOM   1112  CG  LEU A  70      17.503  -0.509 -13.873  1.00 95.85           C
ATOM   1113  HG  LEU A  70      16.997  -1.428 -13.573  1.00 95.85           H
ATOM   1114  CD1 LEU A  70      16.898  -0.042 -15.197  1.00 95.85           C
ATOM   1115 HD11 LEU A  70      16.983  -0.833 -15.942  1.00 95.85           H
ATOM   1116 HD12 LEU A  70      15.842   0.193 -15.058  1.00 95.85           H
ATOM   1117 HD13 LEU A  70      17.416   0.850 -15.548  1.00 95.85           H
ATOM   1118  CD2 LEU A  70      18.983  -0.819 -14.112  1.00 95.85           C
ATOM   1119 HD21 LEU A  70      19.412  -1.279 -13.221  1.00 95.85           H
ATOM   1120 HD22 LEU A  70      19.522   0.098 -14.350  1.00 95.85           H
ATOM   1121 HD23 LEU A  70      19.080  -1.525 -14.937  1.00 95.85           H
ATOM   1122  N   PRO A  71      18.389   2.525 -10.467  1.00 94.43           N
ATOM   1123  CA  PRO A  71      18.215   3.642  -9.532  1.00 94.43           C
ATOM   1124  HA  PRO A  71      18.579   3.333  -8.552  1.00 94.43           H
ATOM   1125  C   PRO A  71      16.761   4.121  -9.379  1.00 94.43           C
ATOM   1126  CB  PRO A  71      19.118   4.753 -10.078  1.00 94.43           C
ATOM   1127  HB2 PRO A  71      18.578   5.350 -10.813  1.00 94.43           H
ATOM   1128  HB3 PRO A  71      19.501   5.389  -9.280  1.00 94.43           H
ATOM   1129  O   PRO A  71      16.314   4.372  -8.262  1.00 94.43           O
ATOM   1130  CG  PRO A  71      20.236   3.983 -10.780  1.00 94.43           C
ATOM   1131  HG2 PRO A  71      20.722   4.584 -11.549  1.00 94.43           H
ATOM   1132  HG3 PRO A  71      20.960   3.633 -10.044  1.00 94.43           H
ATOM   1133  CD  PRO A  71      19.494   2.793 -11.379  1.00 94.43           C
ATOM   1134  HD2 PRO A  71      20.170   1.942 -11.467  1.00 94.43           H
ATOM   1135  HD3 PRO A  71      19.100   3.071 -12.357  1.00 94.43           H
ATOM   1136  N   GLU A  72      16.009   4.139 -10.481  1.00 95.24           N
ATOM   1137  H   GLU A  72      16.461   3.916 -11.357  1.00 95.24           H
ATOM   1138  CA  GLU A  72      14.616   4.592 -10.572  1.00 95.24           C
ATOM   1139  HA  GLU A  72      14.510   5.592 -10.151  1.00 95.24           H
ATOM   1140  C   GLU A  72      13.634   3.715  -9.799  1.00 95.24           C
ATOM   1141  CB  GLU A  72      14.188   4.646 -12.047  1.00 95.24           C
ATOM   1142  HB2 GLU A  72      13.137   4.930 -12.081  1.00 95.24           H
ATOM   1143  HB3 GLU A  72      14.274   3.650 -12.483  1.00 95.24           H
ATOM   1144  O   GLU A  72      12.568   4.191  -9.404  1.00 95.24           O
ATOM   1145  CG  GLU A  72      14.964   5.652 -12.913  1.00 95.24           C
ATOM   1146  HG2 GLU A  72      15.010   6.594 -12.368  1.00 95.24           H
ATOM   1147  HG3 GLU A  72      14.376   5.833 -13.813  1.00 95.24           H
ATOM   1148  CD  GLU A  72      16.377   5.206 -13.346  1.00 95.24           C
ATOM   1149  OE1 GLU A  72      17.091   6.038 -13.951  1.00 95.24           O
ATOM   1150  OE2 GLU A  72      16.746   4.026 -13.131  1.00 95.24           O
ATOM   1151  N   PHE A  73      13.977   2.444  -9.563  1.00 97.54           N
ATOM   1152  H   PHE A  73      14.902   2.141  -9.834  1.00 97.54           H
ATOM   1153  CA  PHE A  73      13.056   1.470  -8.985  1.00 97.54           C
ATOM   1154  HA  PHE A  73      12.196   1.354  -9.645  1.00 97.54           H
ATOM   1155  C   PHE A  73      12.515   1.910  -7.633  1.00 97.54           C
ATOM   1156  CB  PHE A  73      13.759   0.120  -8.822  1.00 97.54           C
ATOM   1157  HB2 PHE A  73      14.690   0.273  -8.277  1.00 97.54           H
ATOM   1158  HB3 PHE A  73      14.013  -0.277  -9.805  1.00 97.54           H
ATOM   1159  O   PHE A  73      11.317   1.798  -7.388  1.00 97.54           O
ATOM   1160  CG  PHE A  73      12.918  -0.898  -8.076  1.00 97.54           C
ATOM   1161  CD1 PHE A  73      13.235  -1.245  -6.747  1.00 97.54           C
ATOM   1162  HD1 PHE A  73      14.095  -0.803  -6.266  1.00 97.54           H
ATOM   1163  CD2 PHE A  73      11.770  -1.436  -8.682  1.00 97.54           C
ATOM   1164  HD2 PHE A  73      11.502  -1.150  -9.688  1.00 97.54           H
ATOM   1165  CE1 PHE A  73      12.422  -2.145  -6.038  1.00 97.54           C
ATOM   1166  HE1 PHE A  73      12.663  -2.399  -5.016  1.00 97.54           H
ATOM   1167  CE2 PHE A  73      10.955  -2.331  -7.970  1.00 97.54           C
ATOM   1168  HE2 PHE A  73      10.077  -2.746  -8.443  1.00 97.54           H
ATOM   1169  CZ  PHE A  73      11.281  -2.688  -6.654  1.00 97.54           C
ATOM   1170  HZ  PHE A  73      10.650  -3.389  -6.127  1.00 97.54           H
ATOM   1171  N   SER A  74      13.392   2.394  -6.752  1.00 97.92           N
ATOM   1172  H   SER A  74      14.338   2.567  -7.061  1.00 97.92           H
ATOM   1173  CA  SER A  74      12.994   2.692  -5.375  1.00 97.92           C
ATOM   1174  HA  SER A  74      12.525   1.802  -4.954  1.00 97.92           H
ATOM   1175  C   SER A  74      11.955   3.804  -5.333  1.00 97.92           C
ATOM   1176  CB  SER A  74      14.195   3.049  -4.500  1.00 97.92           C
ATOM   1177  HB2 SER A  74      13.841   3.305  -3.501  1.00 97.92           H
ATOM   1178  HB3 SER A  74      14.720   3.908  -4.918  1.00 97.92           H
ATOM   1179  O   SER A  74      10.929   3.640  -4.682  1.00 97.92           O
ATOM   1180  OG  SER A  74      15.071   1.939  -4.409  1.00 97.92           O
ATOM   1181  HG  SER A  74      15.622   1.943  -5.195  1.00 97.92           H
ATOM   1182  N   ASP A  75      12.166   4.894  -6.073  1.00 97.70           N
ATOM   1183  H   ASP A  75      12.991   4.958  -6.651  1.00 97.70           H
ATOM   1184  CA  ASP A  75      11.209   5.999  -6.089  1.00 97.70           C
ATOM   1185  HA  ASP A  75      10.881   6.194  -5.067  1.00 97.70           H
ATOM   1186  C   ASP A  75       9.950   5.646  -6.883  1.00 97.70           C
ATOM   1187  CB  ASP A  75      11.872   7.276  -6.608  1.00 97.70           C
ATOM   1188  HB2 ASP A  75      12.335   7.086  -7.576  1.00 97.70           H
ATOM   1189  HB3 ASP A  75      11.099   8.034  -6.733  1.00 97.70           H
ATOM   1190  O   ASP A  75       8.851   5.944  -6.421  1.00 97.70           O
ATOM   1191  CG  ASP A  75      12.900   7.841  -5.629  1.00 97.70           C
ATOM   1192  OD1 ASP A  75      12.728   7.695  -4.403  1.00 97.70           O
ATOM   1193  OD2 ASP A  75      13.864   8.474  -6.101  1.00 97.70           O
ATOM   1194  N   ALA A  76      10.069   4.936  -8.013  1.00 97.47           N
ATOM   1195  H   ALA A  76      10.990   4.693  -8.348  1.00 97.47           H
ATOM   1196  CA  ALA A  76       8.907   4.461  -8.770  1.00 97.47           C
ATOM   1197  HA  ALA A  76       8.310   5.313  -9.092  1.00 97.47           H
ATOM   1198  C   ALA A  76       7.999   3.584  -7.900  1.00 97.47           C
ATOM   1199  CB  ALA A  76       9.388   3.706 -10.018  1.00 97.47           C
ATOM   1200  HB1 ALA A  76       8.526   3.396 -10.608  1.00 97.47           H
ATOM   1201  HB2 ALA A  76       9.963   2.826  -9.732  1.00 97.47           H
ATOM   1202  HB3 ALA A  76      10.018   4.353 -10.627  1.00 97.47           H
ATOM   1203  O   ALA A  76       6.792   3.811  -7.801  1.00 97.47           O
ATOM   1204  N   ALA A  77       8.593   2.610  -7.213  1.00 98.48           N
ATOM   1205  H   ALA A  77       9.591   2.479  -7.307  1.00 98.48           H
ATOM   1206  CA  ALA A  77       7.855   1.705  -6.357  1.00 98.48           C
ATOM   1207  HA  ALA A  77       6.984   1.355  -6.910  1.00 98.48           H
ATOM   1208  C   ALA A  77       7.319   2.413  -5.106  1.00 98.48           C
ATOM   1209  CB  ALA A  77       8.728   0.486  -6.066  1.00 98.48           C
ATOM   1210  HB1 ALA A  77       9.079   0.050  -7.002  1.00 98.48           H
ATOM   1211  HB2 ALA A  77       9.591   0.769  -5.466  1.00 98.48           H
ATOM   1212  HB3 ALA A  77       8.126  -0.260  -5.548  1.00 98.48           H
ATOM   1213  O   ALA A  77       6.177   2.158  -4.740  1.00 98.48           O
ATOM   1214  N   GLN A  78       8.052   3.354  -4.494  1.00 98.56           N
ATOM   1215  H   GLN A  78       8.987   3.548  -4.823  1.00 98.56           H
ATOM   1216  CA  GLN A  78       7.523   4.125  -3.362  1.00 98.56           C
ATOM   1217  HA  GLN A  78       7.126   3.419  -2.633  1.00 98.56           H
ATOM   1218  C   GLN A  78       6.347   5.019  -3.764  1.00 98.56           C
ATOM   1219  CB  GLN A  78       8.613   4.963  -2.675  1.00 98.56           C
ATOM   1220  HB2 GLN A  78       9.152   5.533  -3.432  1.00 98.56           H
ATOM   1221  HB3 GLN A  78       8.126   5.669  -2.004  1.00 98.56           H
ATOM   1222  O   GLN A  78       5.366   5.041  -3.024  1.00 98.56           O
ATOM   1223  CG  GLN A  78       9.617   4.152  -1.844  1.00 98.56           C
ATOM   1224  HG2 GLN A  78      10.437   4.812  -1.560  1.00 98.56           H
ATOM   1225  HG3 GLN A  78      10.031   3.348  -2.451  1.00 98.56           H
ATOM   1226  CD  GLN A  78       9.030   3.518  -0.587  1.00 98.56           C
ATOM   1227  NE2 GLN A  78       9.356   4.004   0.591  1.00 98.56           N
ATOM   1228 HE21 GLN A  78       9.873   4.868   0.672  1.00 98.56           H
ATOM   1229 HE22 GLN A  78       8.955   3.560   1.405  1.00 98.56           H
ATOM   1230  OE1 GLN A  78       8.288   2.547  -0.632  1.00 98.56           O
ATOM   1231  N   VAL A  79       6.379   5.696  -4.918  1.00 98.24           N
ATOM   1232  H   VAL A  79       7.212   5.656  -5.487  1.00 98.24           H
ATOM   1233  CA  VAL A  79       5.216   6.463  -5.411  1.00 98.24           C
ATOM   1234  HA  VAL A  79       4.962   7.237  -4.687  1.00 98.24           H
ATOM   1235  C   VAL A  79       3.996   5.552  -5.527  1.00 98.24           C
ATOM   1236  CB  VAL A  79       5.515   7.143  -6.764  1.00 98.24           C
ATOM   1237  HB  VAL A  79       5.906   6.407  -7.468  1.00 98.24           H
ATOM   1238  O   VAL A  79       2.939   5.837  -4.967  1.00 98.24           O
ATOM   1239  CG1 VAL A  79       4.263   7.788  -7.375  1.00 98.24           C
ATOM   1240 HG11 VAL A  79       3.807   8.468  -6.655  1.00 98.24           H
ATOM   1241 HG12 VAL A  79       3.527   7.028  -7.639  1.00 98.24           H
ATOM   1242 HG13 VAL A  79       4.525   8.342  -8.276  1.00 98.24           H
ATOM   1243  CG2 VAL A  79       6.542   8.266  -6.594  1.00 98.24           C
ATOM   1244 HG21 VAL A  79       6.762   8.718  -7.561  1.00 98.24           H
ATOM   1245 HG22 VAL A  79       7.473   7.880  -6.180  1.00 98.24           H
ATOM   1246 HG23 VAL A  79       6.152   9.016  -5.906  1.00 98.24           H
ATOM   1247  N   TRP A  80       4.154   4.405  -6.189  1.00 98.24           N
ATOM   1248  H   TRP A  80       5.048   4.206  -6.614  1.00 98.24           H
ATOM   1249  CA  TRP A  80       3.056   3.459  -6.363  1.00 98.24           C
ATOM   1250  HA  TRP A  80       2.216   3.981  -6.821  1.00 98.24           H
ATOM   1251  C   TRP A  80       2.552   2.878  -5.037  1.00 98.24           C
ATOM   1252  CB  TRP A  80       3.524   2.369  -7.319  1.00 98.24           C
ATOM   1253  HB2 TRP A  80       3.901   2.872  -8.209  1.00 98.24           H
ATOM   1254  HB3 TRP A  80       4.341   1.815  -6.856  1.00 98.24           H
ATOM   1255  O   TRP A  80       1.344   2.792  -4.822  1.00 98.24           O
ATOM   1256  CG  TRP A  80       2.466   1.407  -7.740  1.00 98.24           C
ATOM   1257  CD1 TRP A  80       1.804   1.424  -8.916  1.00 98.24           C
ATOM   1258  HD1 TRP A  80       1.988   2.106  -9.731  1.00 98.24           H
ATOM   1259  CD2 TRP A  80       1.913   0.287  -6.994  1.00 98.24           C
ATOM   1260  CE2 TRP A  80       0.827  -0.260  -7.734  1.00 98.24           C
ATOM   1261  CE3 TRP A  80       2.216  -0.301  -5.752  1.00 98.24           C
ATOM   1262  HE3 TRP A  80       3.057   0.079  -5.191  1.00 98.24           H
ATOM   1263  NE1 TRP A  80       0.861   0.419  -8.937  1.00 98.24           N
ATOM   1264  HE1 TRP A  80       0.415   0.144  -9.800  1.00 98.24           H
ATOM   1265  CH2 TRP A  80       0.283  -1.753  -5.918  1.00 98.24           C
ATOM   1266  HH2 TRP A  80      -0.408  -2.420  -5.423  1.00 98.24           H
ATOM   1267  CZ2 TRP A  80       0.015  -1.278  -7.213  1.00 98.24           C
ATOM   1268  HZ2 TRP A  80      -0.830  -1.639  -7.780  1.00 98.24           H
ATOM   1269  CZ3 TRP A  80       1.411  -1.312  -5.214  1.00 98.24           C
ATOM   1270  HZ3 TRP A  80       1.630  -1.704  -4.232  1.00 98.24           H
ATOM   1271  N   ASN A  81       3.458   2.517  -4.123  1.00 98.76           N
ATOM   1272  H   ASN A  81       4.436   2.586  -4.361  1.00 98.76           H
ATOM   1273  CA  ASN A  81       3.091   1.948  -2.827  1.00 98.76           C
ATOM   1274  HA  ASN A  81       2.467   1.069  -2.991  1.00 98.76           H
ATOM   1275  C   ASN A  81       2.271   2.935  -2.000  1.00 98.76           C
ATOM   1276  CB  ASN A  81       4.342   1.540  -2.034  1.00 98.76           C
ATOM   1277  HB2 ASN A  81       4.990   2.405  -1.896  1.00 98.76           H
ATOM   1278  HB3 ASN A  81       4.017   1.189  -1.054  1.00 98.76           H
ATOM   1279  O   ASN A  81       1.277   2.538  -1.398  1.00 98.76           O
ATOM   1280  CG  ASN A  81       5.144   0.417  -2.642  1.00 98.76           C
ATOM   1281  ND2 ASN A  81       6.342   0.192  -2.160  1.00 98.76           N
ATOM   1282 HD21 ASN A  81       6.941  -0.452  -2.654  1.00 98.76           H
ATOM   1283 HD22 ASN A  81       6.691   0.787  -1.422  1.00 98.76           H
ATOM   1284  OD1 ASN A  81       4.711  -0.267  -3.550  1.00 98.76           O
ATOM   1285  N   HIS A  82       2.657   4.214  -1.997  1.00 98.69           N
ATOM   1286  H   HIS A  82       3.455   4.486  -2.552  1.00 98.69           H
ATOM   1287  CA  HIS A  82       1.951   5.247  -1.244  1.00 98.69           C
ATOM   1288  HA  HIS A  82       1.770   4.877  -0.236  1.00 98.69           H
ATOM   1289  C   HIS A  82       0.588   5.551  -1.864  1.00 98.69           C
ATOM   1290  CB  HIS A  82       2.813   6.504  -1.121  1.00 98.69           C
ATOM   1291  HB2 HIS A  82       3.209   6.773  -2.101  1.00 98.69           H
ATOM   1292  HB3 HIS A  82       2.187   7.325  -0.770  1.00 98.69           H
ATOM   1293  O   HIS A  82      -0.401   5.557  -1.137  1.00 98.69           O
ATOM   1294  CG  HIS A  82       3.950   6.333  -0.149  1.00 98.69           C
ATOM   1295  CD2 HIS A  82       4.020   6.805   1.130  1.00 98.69           C
ATOM   1296  HD2 HIS A  82       3.260   7.390   1.628  1.00 98.69           H
ATOM   1297  ND1 HIS A  82       5.111   5.643  -0.380  1.00 98.69           N
ATOM   1298  HD1 HIS A  82       5.348   5.197  -1.254  1.00 98.69           H
ATOM   1299  CE1 HIS A  82       5.861   5.684   0.728  1.00 98.69           C
ATOM   1300  HE1 HIS A  82       6.830   5.220   0.843  1.00 98.69           H
ATOM   1301  NE2 HIS A  82       5.248   6.409   1.672  1.00 98.69           N
ATOM   1302  N   ASP A  83       0.499   5.712  -3.189  1.00 98.15           N
ATOM   1303  H   ASP A  83       1.346   5.731  -3.739  1.00 98.15           H
ATOM   1304  CA  ASP A  83      -0.790   5.794  -3.894  1.00 98.15           C
ATOM   1305  HA  ASP A  83      -1.290   6.732  -3.652  1.00 98.15           H
ATOM   1306  C   ASP A  83      -1.725   4.645  -3.473  1.00 98.15           C
ATOM   1307  CB  ASP A  83      -0.563   5.707  -5.415  1.00 98.15           C
ATOM   1308  HB2 ASP A  83      -1.482   5.338  -5.872  1.00 98.15           H
ATOM   1309  HB3 ASP A  83       0.215   4.975  -5.631  1.00 98.15           H
ATOM   1310  O   ASP A  83      -2.875   4.866  -3.085  1.00 98.15           O
ATOM   1311  CG  ASP A  83      -0.226   7.015  -6.126  1.00 98.15           C
ATOM   1312  OD1 ASP A  83      -0.443   8.100  -5.550  1.00 98.15           O
ATOM   1313  OD2 ASP A  83       0.014   6.924  -7.357  1.00 98.15           O
ATOM   1314  N   PHE A  84      -1.211   3.412  -3.489  1.00 98.50           N
ATOM   1315  H   PHE A  84      -0.263   3.293  -3.816  1.00 98.50           H
ATOM   1316  CA  PHE A  84      -1.981   2.226  -3.137  1.00 98.50           C
ATOM   1317  HA  PHE A  84      -2.911   2.249  -3.706  1.00 98.50           H
ATOM   1318  C   PHE A  84      -2.352   2.166  -1.648  1.00 98.50           C
ATOM   1319  CB  PHE A  84      -1.186   0.985  -3.554  1.00 98.50           C
ATOM   1320  HB2 PHE A  84      -0.820   1.120  -4.572  1.00 98.50           H
ATOM   1321  HB3 PHE A  84      -0.318   0.867  -2.907  1.00 98.50           H
ATOM   1322  O   PHE A  84      -3.443   1.700  -1.306  1.00 98.50           O
ATOM   1323  CG  PHE A  84      -2.022  -0.273  -3.515  1.00 98.50           C
ATOM   1324  CD1 PHE A  84      -2.116  -1.032  -2.337  1.00 98.50           C
ATOM   1325  HD1 PHE A  84      -1.578  -0.726  -1.451  1.00 98.50           H
ATOM   1326  CD2 PHE A  84      -2.739  -0.664  -4.661  1.00 98.50           C
ATOM   1327  HD2 PHE A  84      -2.662  -0.078  -5.565  1.00 98.50           H
ATOM   1328  CE1 PHE A  84      -2.921  -2.180  -2.313  1.00 98.50           C
ATOM   1329  HE1 PHE A  84      -2.998  -2.770  -1.412  1.00 98.50           H
ATOM   1330  CE2 PHE A  84      -3.541  -1.817  -4.633  1.00 98.50           C
ATOM   1331  HE2 PHE A  84      -4.075  -2.126  -5.520  1.00 98.50           H
ATOM   1332  CZ  PHE A  84      -3.638  -2.566  -3.452  1.00 98.50           C
ATOM   1333  HZ  PHE A  84      -4.273  -3.440  -3.416  1.00 98.50           H
ATOM   1334  N   PHE A  85      -1.466   2.621  -0.762  1.00 98.73           N
ATOM   1335  H   PHE A  85      -0.577   2.947  -1.115  1.00 98.73           H
ATOM   1336  CA  PHE A  85      -1.664   2.677   0.688  1.00 98.73           C
ATOM   1337  HA  PHE A  85      -1.927   1.685   1.057  1.00 98.73           H
ATOM   1338  C   PHE A  85      -2.792   3.627   1.075  1.00 98.73           C
ATOM   1339  CB  PHE A  85      -0.350   3.096   1.346  1.00 98.73           C
ATOM   1340  HB2 PHE A  85       0.340   2.262   1.223  1.00 98.73           H
ATOM   1341  HB3 PHE A  85       0.063   3.955   0.816  1.00 98.73           H
ATOM   1342  O   PHE A  85      -3.688   3.224   1.817  1.00 98.73           O
ATOM   1343  CG  PHE A  85      -0.450   3.451   2.817  1.00 98.73           C
ATOM   1344  CD1 PHE A  85      -0.293   4.787   3.237  1.00 98.73           C
ATOM   1345  HD1 PHE A  85      -0.094   5.568   2.518  1.00 98.73           H
ATOM   1346  CD2 PHE A  85      -0.716   2.449   3.767  1.00 98.73           C
ATOM   1347  HD2 PHE A  85      -0.845   1.426   3.445  1.00 98.73           H
ATOM   1348  CE1 PHE A  85      -0.389   5.110   4.600  1.00 98.73           C
ATOM   1349  HE1 PHE A  85      -0.260   6.133   4.922  1.00 98.73           H
ATOM   1350  CE2 PHE A  85      -0.820   2.772   5.130  1.00 98.73           C
ATOM   1351  HE2 PHE A  85      -1.033   2.007   5.862  1.00 98.73           H
ATOM   1352  CZ  PHE A  85      -0.645   4.102   5.546  1.00 98.73           C
ATOM   1353  HZ  PHE A  85      -0.717   4.357   6.593  1.00 98.73           H
ATOM   1354  N   TRP A  86      -2.818   4.837   0.509  1.00 98.55           N
ATOM   1355  H   TRP A  86      -2.052   5.113  -0.087  1.00 98.55           H
ATOM   1356  CA  TRP A  86      -3.899   5.796   0.755  1.00 98.55           C
ATOM   1357  HA  TRP A  86      -3.964   5.980   1.827  1.00 98.55           H
ATOM   1358  C   TRP A  86      -5.258   5.241   0.327  1.00 98.55           C
ATOM   1359  CB  TRP A  86      -3.591   7.116   0.032  1.00 98.55           C
ATOM   1360  HB2 TRP A  86      -4.407   7.811   0.230  1.00 98.55           H
ATOM   1361  HB3 TRP A  86      -3.558   6.933  -1.042  1.00 98.55           H
ATOM   1362  O   TRP A  86      -6.244   5.379   1.040  1.00 98.55           O
ATOM   1363  CG  TRP A  86      -2.316   7.783   0.451  1.00 98.55           C
ATOM   1364  CD1 TRP A  86      -1.293   8.134  -0.361  1.00 98.55           C
ATOM   1365  HD1 TRP A  86      -1.273   7.951  -1.425  1.00 98.55           H
ATOM   1366  CD2 TRP A  86      -1.888   8.131   1.798  1.00 98.55           C
ATOM   1367  CE2 TRP A  86      -0.561   8.646   1.735  1.00 98.55           C
ATOM   1368  CE3 TRP A  86      -2.483   8.032   3.071  1.00 98.55           C
ATOM   1369  HE3 TRP A  86      -3.474   7.609   3.151  1.00 98.55           H
ATOM   1370  NE1 TRP A  86      -0.235   8.600   0.397  1.00 98.55           N
ATOM   1371  HE1 TRP A  86       0.698   8.731   0.033  1.00 98.55           H
ATOM   1372  CH2 TRP A  86      -0.504   8.958   4.131  1.00 98.55           C
ATOM   1373  HH2 TRP A  86       0.007   9.246   5.036  1.00 98.55           H
ATOM   1374  CZ2 TRP A  86       0.140   9.039   2.882  1.00 98.55           C
ATOM   1375  HZ2 TRP A  86       1.160   9.387   2.817  1.00 98.55           H
ATOM   1376  CZ3 TRP A  86      -1.809   8.453   4.226  1.00 98.55           C
ATOM   1377  HZ3 TRP A  86      -2.274   8.369   5.197  1.00 98.55           H
ATOM   1378  N   GLU A  87      -5.307   4.539  -0.804  1.00 98.16           N
ATOM   1379  H   GLU A  87      -4.477   4.504  -1.378  1.00 98.16           H
ATOM   1380  CA  GLU A  87      -6.512   3.841  -1.264  1.00 98.16           C
ATOM   1381  HA  GLU A  87      -7.382   4.487  -1.154  1.00 98.16           H
ATOM   1382  C   GLU A  87      -6.810   2.536  -0.496  1.00 98.16           C
ATOM   1383  CB  GLU A  87      -6.330   3.483  -2.733  1.00 98.16           C
ATOM   1384  HB2 GLU A  87      -5.397   2.924  -2.808  1.00 98.16           H
ATOM   1385  HB3 GLU A  87      -7.168   2.847  -3.014  1.00 98.16           H
ATOM   1386  O   GLU A  87      -7.882   1.954  -0.656  1.00 98.16           O
ATOM   1387  CG  GLU A  87      -6.269   4.610  -3.767  1.00 98.16           C
ATOM   1388  HG2 GLU A  87      -7.211   5.157  -3.742  1.00 98.16           H
ATOM   1389  HG3 GLU A  87      -5.464   5.300  -3.514  1.00 98.16           H
ATOM   1390  CD  GLU A  87      -6.043   4.025  -5.179  1.00 98.16           C
ATOM   1391  OE1 GLU A  87      -5.877   4.830  -6.124  1.00 98.16           O
ATOM   1392  OE2 GLU A  87      -6.095   2.769  -5.333  1.00 98.16           O
ATOM   1393  N   SER A  88      -5.865   2.023   0.295  1.00 98.59           N
ATOM   1394  H   SER A  88      -5.012   2.551   0.412  1.00 98.59           H
ATOM   1395  CA  SER A  88      -6.063   0.847   1.156  1.00 98.59           C
ATOM   1396  HA  SER A  88      -6.770   0.172   0.673  1.00 98.59           H
ATOM   1397  C   SER A  88      -6.677   1.211   2.506  1.00 98.59           C
ATOM   1398  CB  SER A  88      -4.756   0.077   1.355  1.00 98.59           C
ATOM   1399  HB2 SER A  88      -4.934  -0.767   2.021  1.00 98.59           H
ATOM   1400  HB3 SER A  88      -3.999   0.720   1.804  1.00 98.59           H
ATOM   1401  O   SER A  88      -6.990   0.313   3.288  1.00 98.59           O
ATOM   1402  OG  SER A  88      -4.306  -0.413   0.104  1.00 98.59           O
ATOM   1403  HG  SER A  88      -3.924   0.340  -0.352  1.00 98.59           H
ATOM   1404  N   MET A  89      -6.890   2.503   2.761  1.00 98.59           N
ATOM   1405  H   MET A  89      -6.623   3.179   2.059  1.00 98.59           H
ATOM   1406  CA  MET A  89      -7.572   3.029   3.935  1.00 98.59           C
ATOM   1407  HA  MET A  89      -7.858   2.189   4.569  1.00 98.59           H
ATOM   1408  C   MET A  89      -8.844   3.787   3.552  1.00 98.59           C
ATOM   1409  CB  MET A  89      -6.629   3.935   4.736  1.00 98.59           C
ATOM   1410  HB2 MET A  89      -7.175   4.373   5.572  1.00 98.59           H
ATOM   1411  HB3 MET A  89      -6.275   4.740   4.092  1.00 98.59           H
ATOM   1412  O   MET A  89      -9.019   4.212   2.411  1.00 98.59           O
ATOM   1413  CG  MET A  89      -5.439   3.154   5.297  1.00 98.59           C
ATOM   1414  HG2 MET A  89      -4.839   2.773   4.470  1.00 98.59           H
ATOM   1415  HG3 MET A  89      -5.822   2.305   5.864  1.00 98.59           H
ATOM   1416  SD  MET A  89      -4.358   4.114   6.388  1.00 98.59           S
ATOM   1417  CE  MET A  89      -3.658   5.262   5.175  1.00 98.59           C
ATOM   1418  HE1 MET A  89      -2.921   5.903   5.659  1.00 98.59           H
ATOM   1419  HE2 MET A  89      -4.450   5.884   4.760  1.00 98.59           H
ATOM   1420  HE3 MET A  89      -3.182   4.703   4.369  1.00 98.59           H
ATOM   1421  N   GLN A  90      -9.745   3.965   4.513  1.00 97.86           N
ATOM   1422  H   GLN A  90      -9.580   3.541   5.415  1.00 97.86           H
ATOM   1423  CA  GLN A  90     -10.910   4.833   4.378  1.00 97.86           C
ATOM   1424  HA  GLN A  90     -10.617   5.667   3.742  1.00 97.86           H
ATOM   1425  C   GLN A  90     -11.363   5.385   5.742  1.00 97.86           C
ATOM   1426  CB  GLN A  90     -12.056   4.081   3.677  1.00 97.86           C
ATOM   1427  HB2 GLN A  90     -12.852   4.789   3.447  1.00 97.86           H
ATOM   1428  HB3 GLN A  90     -11.686   3.684   2.732  1.00 97.86           H
ATOM   1429  O   GLN A  90     -11.179   4.717   6.764  1.00 97.86           O
ATOM   1430  CG  GLN A  90     -12.651   2.939   4.520  1.00 97.86           C
ATOM   1431  HG2 GLN A  90     -13.132   3.365   5.401  1.00 97.86           H
ATOM   1432  HG3 GLN A  90     -11.860   2.267   4.852  1.00 97.86           H
ATOM   1433  CD  GLN A  90     -13.688   2.120   3.765  1.00 97.86           C
ATOM   1434  NE2 GLN A  90     -14.618   1.492   4.449  1.00 97.86           N
ATOM   1435 HE21 GLN A  90     -15.327   1.010   3.915  1.00 97.86           H
ATOM   1436 HE22 GLN A  90     -14.701   1.639   5.445  1.00 97.86           H
ATOM   1437  OE1 GLN A  90     -13.662   1.984   2.552  1.00 97.86           O
ATOM   1438  N   PRO A  91     -12.025   6.555   5.772  1.00 97.81           N
ATOM   1439  CA  PRO A  91     -12.738   7.036   6.953  1.00 97.81           C
ATOM   1440  HA  PRO A  91     -12.020   7.227   7.750  1.00 97.81           H
ATOM   1441  C   PRO A  91     -13.788   6.018   7.410  1.00 97.81           C
ATOM   1442  CB  PRO A  91     -13.392   8.356   6.526  1.00 97.81           C
ATOM   1443  HB2 PRO A  91     -13.435   9.074   7.343  1.00 97.81           H
ATOM   1444  HB3 PRO A  91     -14.394   8.176   6.135  1.00 97.81           H
ATOM   1445  O   PRO A  91     -14.603   5.565   6.603  1.00 97.81           O
ATOM   1446  CG  PRO A  91     -12.494   8.829   5.386  1.00 97.81           C
ATOM   1447  HG2 PRO A  91     -13.007   9.518   4.715  1.00 97.81           H
ATOM   1448  HG3 PRO A  91     -11.587   9.276   5.793  1.00 97.81           H
ATOM   1449  CD  PRO A  91     -12.128   7.525   4.694  1.00 97.81           C
ATOM   1450  HD2 PRO A  91     -11.180   7.647   4.171  1.00 97.81           H
ATOM   1451  HD3 PRO A  91     -12.917   7.229   4.004  1.00 97.81           H
ATOM   1452  N   GLY A  92     -13.773   5.650   8.693  1.00 95.89           N
ATOM   1453  H   GLY A  92     -13.062   6.036   9.299  1.00 95.89           H
ATOM   1454  CA  GLY A  92     -14.658   4.603   9.222  1.00 95.89           C
ATOM   1455  HA2 GLY A  92     -15.696   4.868   9.020  1.00 95.89           H
ATOM   1456  HA3 GLY A  92     -14.517   4.532  10.300  1.00 95.89           H
ATOM   1457  C   GLY A  92     -14.391   3.215   8.625  1.00 95.89           C
ATOM   1458  O   GLY A  92     -15.324   2.432   8.453  1.00 95.89           O
ATOM   1459  N   GLY A  93     -13.142   2.938   8.242  1.00 97.58           N
ATOM   1460  H   GLY A  93     -12.428   3.638   8.381  1.00 97.58           H
ATOM   1461  CA  GLY A  93     -12.694   1.619   7.802  1.00 97.58           C
ATOM   1462  HA2 GLY A  93     -13.376   1.227   7.048  1.00 97.58           H
ATOM   1463  HA3 GLY A  93     -11.707   1.718   7.353  1.00 97.58           H
ATOM   1464  C   GLY A  93     -12.609   0.602   8.940  1.00 97.58           C
ATOM   1465  O   GLY A  93     -13.081   0.826  10.055  1.00 97.58           O
ATOM   1466  N   GLY A  94     -11.974  -0.532   8.653  1.00 96.49           N
ATOM   1467  H   GLY A  94     -11.622  -0.668   7.715  1.00 96.49           H
ATOM   1468  CA  GLY A  94     -11.902  -1.651   9.586  1.00 96.49           C
ATOM   1469  HA2 GLY A  94     -11.034  -2.273   9.374  1.00 96.49           H
ATOM   1470  HA3 GLY A  94     -11.793  -1.249  10.594  1.00 96.49           H
ATOM   1471  C   GLY A  94     -13.139  -2.543   9.558  1.00 96.49           C
ATOM   1472  O   GLY A  94     -13.745  -2.734   8.507  1.00 96.49           O
ATOM   1473  N   ASP A  95     -13.477  -3.118  10.716  1.00 91.37           N
ATOM   1474  H   ASP A  95     -12.976  -2.821  11.541  1.00 91.37           H
ATOM   1475  CA  ASP A  95     -14.491  -4.176  10.864  1.00 91.37           C
ATOM   1476  HA  ASP A  95     -14.461  -4.511  11.902  1.00 91.37           H
ATOM   1477  C   ASP A  95     -14.181  -5.425   9.999  1.00 91.37           C
ATOM   1478  CB  ASP A  95     -15.896  -3.562  10.640  1.00 91.37           C
ATOM   1479  HB2 ASP A  95     -15.916  -2.568  11.089  1.00 91.37           H
ATOM   1480  HB3 ASP A  95     -16.075  -3.447   9.571  1.00 91.37           H
ATOM   1481  O   ASP A  95     -13.020  -5.699   9.668  1.00 91.37           O
ATOM   1482  CG  ASP A  95     -17.053  -4.363  11.254  1.00 91.37           C
ATOM   1483  OD1 ASP A  95     -16.792  -5.457  11.806  1.00 91.37           O
ATOM   1484  OD2 ASP A  95     -18.205  -3.893  11.147  1.00 91.37           O
ATOM   1485  N   ILE A  96     -15.194  -6.228   9.677  1.00 95.36           N
ATOM   1486  H   ILE A  96     -16.087  -6.024  10.104  1.00 95.36           H
ATOM   1487  CA  ILE A  96     -15.098  -7.406   8.819  1.00 95.36           C
ATOM   1488  HA  ILE A  96     -14.096  -7.807   8.967  1.00 95.36           H
ATOM   1489  C   ILE A  96     -15.267  -7.052   7.326  1.00 95.36           C
ATOM   1490  CB  ILE A  96     -16.079  -8.513   9.264  1.00 95.36           C
ATOM   1491  HB  ILE A  96     -15.907  -9.375   8.617  1.00 95.36           H
ATOM   1492  O   ILE A  96     -16.044  -6.162   6.968  1.00 95.36           O
ATOM   1493  CG1 ILE A  96     -17.560  -8.097   9.114  1.00 95.36           C
ATOM   1494 HG12 ILE A  96     -17.742  -7.775   8.088  1.00 95.36           H
ATOM   1495 HG13 ILE A  96     -17.778  -7.259   9.775  1.00 95.36           H
ATOM   1496  CG2 ILE A  96     -15.761  -8.948  10.707  1.00 95.36           C
ATOM   1497 HG21 ILE A  96     -16.058  -8.165  11.404  1.00 95.36           H
ATOM   1498 HG22 ILE A  96     -16.294  -9.866  10.952  1.00 95.36           H
ATOM   1499 HG23 ILE A  96     -14.691  -9.129  10.814  1.00 95.36           H
ATOM   1500  CD1 ILE A  96     -18.550  -9.230   9.409  1.00 95.36           C
ATOM   1501 HD11 ILE A  96     -19.558  -8.897   9.162  1.00 95.36           H
ATOM   1502 HD12 ILE A  96     -18.523  -9.494  10.466  1.00 95.36           H
ATOM   1503 HD13 ILE A  96     -18.307 -10.104   8.805  1.00 95.36           H
ATOM   1504  N   PRO A  97     -14.597  -7.781   6.415  1.00 96.98           N
ATOM   1505  CA  PRO A  97     -14.785  -7.627   4.982  1.00 96.98           C
ATOM   1506  HA  PRO A  97     -14.508  -6.605   4.723  1.00 96.98           H
ATOM   1507  C   PRO A  97     -16.227  -7.878   4.542  1.00 96.98           C
ATOM   1508  CB  PRO A  97     -13.820  -8.608   4.311  1.00 96.98           C
ATOM   1509  HB2 PRO A  97     -13.350  -8.163   3.435  1.00 96.98           H
ATOM   1510  HB3 PRO A  97     -14.345  -9.522   4.033  1.00 96.98           H
ATOM   1511  O   PRO A  97     -16.946  -8.708   5.101  1.00 96.98           O
ATOM   1512  CG  PRO A  97     -12.789  -8.938   5.385  1.00 96.98           C
ATOM   1513  HG2 PRO A  97     -11.931  -8.270   5.300  1.00 96.98           H
ATOM   1514  HG3 PRO A  97     -12.469  -9.979   5.331  1.00 96.98           H
ATOM   1515  CD  PRO A  97     -13.506  -8.686   6.701  1.00 96.98           C
ATOM   1516  HD2 PRO A  97     -13.892  -9.618   7.113  1.00 96.98           H
ATOM   1517  HD3 PRO A  97     -12.812  -8.209   7.394  1.00 96.98           H
ATOM   1518  N   LYS A  98     -16.633  -7.218   3.454  1.00 93.48           N
ATOM   1519  H   LYS A  98     -16.007  -6.534   3.053  1.00 93.48           H
ATOM   1520  CA  LYS A  98     -17.917  -7.488   2.799  1.00 93.48           C
ATOM   1521  HA  LYS A  98     -18.693  -7.428   3.561  1.00 93.48           H
ATOM   1522  C   LYS A  98     -17.971  -8.912   2.230  1.00 93.48           C
ATOM   1523  CB  LYS A  98     -18.190  -6.427   1.723  1.00 93.48           C
ATOM   1524  HB2 LYS A  98     -17.302  -6.318   1.100  1.00 93.48           H
ATOM   1525  HB3 LYS A  98     -19.024  -6.747   1.099  1.00 93.48           H
ATOM   1526  O   LYS A  98     -16.945  -9.534   1.928  1.00 93.48           O
ATOM   1527  CG  LYS A  98     -18.533  -5.065   2.342  1.00 93.48           C
ATOM   1528  HG2 LYS A  98     -19.376  -5.188   3.021  1.00 93.48           H
ATOM   1529  HG3 LYS A  98     -17.677  -4.702   2.912  1.00 93.48           H
ATOM   1530  CD  LYS A  98     -18.898  -4.022   1.277  1.00 93.48           C
ATOM   1531  HD2 LYS A  98     -19.722  -4.384   0.662  1.00 93.48           H
ATOM   1532  HD3 LYS A  98     -18.028  -3.847   0.644  1.00 93.48           H
ATOM   1533  CE  LYS A  98     -19.313  -2.730   1.994  1.00 93.48           C
ATOM   1534  HE2 LYS A  98     -18.575  -2.534   2.773  1.00 93.48           H
ATOM   1535  HE3 LYS A  98     -20.280  -2.876   2.474  1.00 93.48           H
ATOM   1536  NZ  LYS A  98     -19.339  -1.552   1.095  1.00 93.48           N
ATOM   1537  HZ1 LYS A  98     -19.612  -0.709   1.581  1.00 93.48           H
ATOM   1538  HZ2 LYS A  98     -19.852  -1.690   0.235  1.00 93.48           H
ATOM   1539  HZ3 LYS A  98     -18.375  -1.341   0.878  1.00 93.48           H
ATOM   1540  N   LEU A  99     -19.198  -9.404   2.035  1.00 93.40           N
ATOM   1541  H   LEU A  99     -19.982  -8.834   2.319  1.00 93.40           H
ATOM   1542  CA  LEU A  99     -19.465 -10.679   1.362  1.00 93.40           C
ATOM   1543  HA  LEU A  99     -19.079 -11.468   2.005  1.00 93.40           H
ATOM   1544  C   LEU A  99     -18.726 -10.748   0.011  1.00 93.40           C
ATOM   1545  CB  LEU A  99     -20.988 -10.852   1.191  1.00 93.40           C
ATOM   1546  HB2 LEU A  99     -21.477 -10.666   2.148  1.00 93.40           H
ATOM   1547  HB3 LEU A  99     -21.337 -10.097   0.486  1.00 93.40           H
ATOM   1548  O   LEU A  99     -18.565  -9.740  -0.676  1.00 93.40           O
ATOM   1549  CG  LEU A  99     -21.420 -12.242   0.683  1.00 93.40           C
ATOM   1550  HG  LEU A  99     -20.873 -12.495  -0.224  1.00 93.40           H
ATOM   1551  CD1 LEU A  99     -21.175 -13.326   1.734  1.00 93.40           C
ATOM   1552 HD11 LEU A  99     -21.720 -13.090   2.648  1.00 93.40           H
ATOM   1553 HD12 LEU A  99     -20.113 -13.404   1.966  1.00 93.40           H
ATOM   1554 HD13 LEU A  99     -21.521 -14.287   1.355  1.00 93.40           H
ATOM   1555  CD2 LEU A  99     -22.909 -12.240   0.342  1.00 93.40           C
ATOM   1556 HD21 LEU A  99     -23.498 -12.002   1.228  1.00 93.40           H
ATOM   1557 HD22 LEU A  99     -23.203 -13.220  -0.034  1.00 93.40           H
ATOM   1558 HD23 LEU A  99     -23.107 -11.496  -0.431  1.00 93.40           H
ATOM   1559  N   GLY A 100     -18.261 -11.937  -0.369  1.00 93.55           N
ATOM   1560  H   GLY A 100     -18.500 -12.750   0.181  1.00 93.55           H
ATOM   1561  CA  GLY A 100     -17.350 -12.135  -1.495  1.00 93.55           C
ATOM   1562  HA2 GLY A 100     -17.570 -13.092  -1.969  1.00 93.55           H
ATOM   1563  HA3 GLY A 100     -17.479 -11.347  -2.237  1.00 93.55           H
ATOM   1564  C   GLY A 100     -15.894 -12.145  -1.035  1.00 93.55           C
ATOM   1565  O   GLY A 100     -15.268 -13.203  -1.057  1.00 93.55           O
ATOM   1566  N   LEU A 101     -15.369 -11.012  -0.549  1.00 96.75           N
ATOM   1567  H   LEU A 101     -15.958 -10.194  -0.476  1.00 96.75           H
ATOM   1568  CA  LEU A 101     -14.004 -10.959  -0.003  1.00 96.75           C
ATOM   1569  HA  LEU A 101     -13.333 -11.435  -0.719  1.00 96.75           H
ATOM   1570  C   LEU A 101     -13.889 -11.772   1.289  1.00 96.75           C
ATOM   1571  CB  LEU A 101     -13.548  -9.500   0.180  1.00 96.75           C
ATOM   1572  HB2 LEU A 101     -13.571  -9.003  -0.790  1.00 96.75           H
ATOM   1573  HB3 LEU A 101     -14.251  -8.992   0.841  1.00 96.75           H
ATOM   1574  O   LEU A 101     -12.958 -12.561   1.420  1.00 96.75           O
ATOM   1575  CG  LEU A 101     -12.129  -9.360   0.770  1.00 96.75           C
ATOM   1576  HG  LEU A 101     -12.113  -9.787   1.773  1.00 96.75           H
ATOM   1577  CD1 LEU A 101     -11.045 -10.028  -0.080  1.00 96.75           C
ATOM   1578 HD11 LEU A 101     -11.198 -11.107  -0.108  1.00 96.75           H
ATOM   1579 HD12 LEU A 101     -10.066  -9.845   0.362  1.00 96.75           H
ATOM   1580 HD13 LEU A 101     -11.061  -9.630  -1.095  1.00 96.75           H
ATOM   1581  CD2 LEU A 101     -11.768  -7.883   0.880  1.00 96.75           C
ATOM   1582 HD21 LEU A 101     -11.720  -7.442  -0.117  1.00 96.75           H
ATOM   1583 HD22 LEU A 101     -12.515  -7.348   1.465  1.00 96.75           H
ATOM   1584 HD23 LEU A 101     -10.798  -7.784   1.368  1.00 96.75           H
ATOM   1585  N   LEU A 102     -14.866 -11.654   2.195  1.00 98.04           N
ATOM   1586  H   LEU A 102     -15.572 -10.944   2.057  1.00 98.04           H
ATOM   1587  CA  LEU A 102     -14.911 -12.453   3.423  1.00 98.04           C
ATOM   1588  HA  LEU A 102     -14.019 -12.231   4.008  1.00 98.04           H
ATOM   1589  C   LEU A 102     -14.901 -13.959   3.125  1.00 98.04           C
ATOM   1590  CB  LEU A 102     -16.154 -12.049   4.234  1.00 98.04           C
ATOM   1591  HB2 LEU A 102     -16.081 -10.987   4.468  1.00 98.04           H
ATOM   1592  HB3 LEU A 102     -17.043 -12.196   3.620  1.00 98.04           H
ATOM   1593  O   LEU A 102     -14.124 -14.694   3.714  1.00 98.04           O
ATOM   1594  CG  LEU A 102     -16.340 -12.823   5.554  1.00 98.04           C
ATOM   1595  HG  LEU A 102     -16.496 -13.880   5.336  1.00 98.04           H
ATOM   1596  CD1 LEU A 102     -15.143 -12.672   6.488  1.00 98.04           C
ATOM   1597 HD11 LEU A 102     -15.356 -13.183   7.427  1.00 98.04           H
ATOM   1598 HD12 LEU A 102     -14.938 -11.619   6.681  1.00 98.04           H
ATOM   1599 HD13 LEU A 102     -14.269 -13.158   6.053  1.00 98.04           H
ATOM   1600  CD2 LEU A 102     -17.581 -12.295   6.273  1.00 98.04           C
ATOM   1601 HD21 LEU A 102     -17.453 -11.238   6.510  1.00 98.04           H
ATOM   1602 HD22 LEU A 102     -17.729 -12.854   7.197  1.00 98.04           H
ATOM   1603 HD23 LEU A 102     -18.460 -12.421   5.641  1.00 98.04           H
ATOM   1604  N   GLN A 103     -15.694 -14.406   2.147  1.00 97.01           N
ATOM   1605  H   GLN A 103     -16.241 -13.731   1.633  1.00 97.01           H
ATOM   1606  CA  GLN A 103     -15.752 -15.822   1.760  1.00 97.01           C
ATOM   1607  HA  GLN A 103     -15.975 -16.425   2.640  1.00 97.01           H
ATOM   1608  C   GLN A 103     -14.424 -16.320   1.191  1.00 97.01           C
ATOM   1609  CB  GLN A 103     -16.842 -16.031   0.703  1.00 97.01           C
ATOM   1610  HB2 GLN A 103     -16.686 -15.329  -0.116  1.00 97.01           H
ATOM   1611  HB3 GLN A 103     -16.762 -17.042   0.306  1.00 97.01           H
ATOM   1612  O   GLN A 103     -14.018 -17.448   1.468  1.00 97.01           O
ATOM   1613  CG  GLN A 103     -18.250 -15.854   1.277  1.00 97.01           C
ATOM   1614  HG2 GLN A 103     -18.337 -14.875   1.749  1.00 97.01           H
ATOM   1615  HG3 GLN A 103     -18.421 -16.616   2.036  1.00 97.01           H
ATOM   1616  CD  GLN A 103     -19.311 -15.960   0.188  1.00 97.01           C
ATOM   1617  NE2 GLN A 103     -20.353 -16.733   0.395  1.00 97.01           N
ATOM   1618 HE21 GLN A 103     -20.440 -17.252   1.258  1.00 97.01           H
ATOM   1619 HE22 GLN A 103     -21.044 -16.755  -0.341  1.00 97.01           H
ATOM   1620  OE1 GLN A 103     -19.241 -15.329  -0.852  1.00 97.01           O
ATOM   1621  N   GLN A 104     -13.748 -15.496   0.389  1.00 96.76           N
ATOM   1622  H   GLN A 104     -14.132 -14.588   0.172  1.00 96.76           H
ATOM   1623  CA  GLN A 104     -12.439 -15.846  -0.149  1.00 96.76           C
ATOM   1624  HA  GLN A 104     -12.503 -16.849  -0.573  1.00 96.76           H
ATOM   1625  C   GLN A 104     -11.376 -15.887   0.962  1.00 96.76           C
ATOM   1626  CB  GLN A 104     -12.084 -14.864  -1.273  1.00 96.76           C
ATOM   1627  HB2 GLN A 104     -12.913 -14.796  -1.977  1.00 96.76           H
ATOM   1628  HB3 GLN A 104     -11.915 -13.874  -0.849  1.00 96.76           H
ATOM   1629  O   GLN A 104     -10.555 -16.801   0.984  1.00 96.76           O
ATOM   1630  CG  GLN A 104     -10.825 -15.304  -2.030  1.00 96.76           C
ATOM   1631  HG2 GLN A 104     -10.012 -15.422  -1.314  1.00 96.76           H
ATOM   1632  HG3 GLN A 104     -10.539 -14.525  -2.736  1.00 96.76           H
ATOM   1633  CD  GLN A 104     -10.989 -16.611  -2.800  1.00 96.76           C
ATOM   1634  NE2 GLN A 104     -10.073 -17.535  -2.659  1.00 96.76           N
ATOM   1635 HE21 GLN A 104     -10.066 -18.339  -3.270  1.00 96.76           H
ATOM   1636 HE22 GLN A 104      -9.304 -17.396  -2.019  1.00 96.76           H
ATOM   1637  OE1 GLN A 104     -11.923 -16.824  -3.561  1.00 96.76           O
ATOM   1638  N   ILE A 105     -11.423 -14.953   1.916  1.00 98.13           N
ATOM   1639  H   ILE A 105     -12.115 -14.220   1.841  1.00 98.13           H
ATOM   1640  CA  ILE A 105     -10.556 -14.964   3.100  1.00 98.13           C
ATOM   1641  HA  ILE A 105      -9.520 -15.018   2.766  1.00 98.13           H
ATOM   1642  C   ILE A 105     -10.801 -16.221   3.941  1.00 98.13           C
ATOM   1643  CB  ILE A 105     -10.731 -13.660   3.913  1.00 98.13           C
ATOM   1644  HB  ILE A 105     -11.793 -13.434   4.002  1.00 98.13           H
ATOM   1645  O   ILE A 105      -9.845 -16.925   4.266  1.00 98.13           O
ATOM   1646  CG1 ILE A 105     -10.031 -12.500   3.167  1.00 98.13           C
ATOM   1647 HG12 ILE A 105      -8.951 -12.645   3.202  1.00 98.13           H
ATOM   1648 HG13 ILE A 105     -10.333 -12.512   2.119  1.00 98.13           H
ATOM   1649  CG2 ILE A 105     -10.153 -13.807   5.330  1.00 98.13           C
ATOM   1650 HG21 ILE A 105     -10.190 -12.858   5.866  1.00 98.13           H
ATOM   1651 HG22 ILE A 105      -9.118 -14.143   5.271  1.00 98.13           H
ATOM   1652 HG23 ILE A 105     -10.735 -14.527   5.906  1.00 98.13           H
ATOM   1653  CD1 ILE A 105     -10.364 -11.110   3.714  1.00 98.13           C
ATOM   1654 HD11 ILE A 105     -10.006 -10.989   4.736  1.00 98.13           H
ATOM   1655 HD12 ILE A 105      -9.886 -10.353   3.091  1.00 98.13           H
ATOM   1656 HD13 ILE A 105     -11.444 -10.969   3.674  1.00 98.13           H
ATOM   1657  N   ASP A 106     -12.056 -16.549   4.245  1.00 98.12           N
ATOM   1658  H   ASP A 106     -12.798 -15.902   4.020  1.00 98.12           H
ATOM   1659  CA  ASP A 106     -12.404 -17.749   5.010  1.00 98.12           C
ATOM   1660  HA  ASP A 106     -11.891 -17.720   5.972  1.00 98.12           H
ATOM   1661  C   ASP A 106     -11.944 -19.024   4.284  1.00 98.12           C
ATOM   1662  CB  ASP A 106     -13.919 -17.796   5.270  1.00 98.12           C
ATOM   1663  HB2 ASP A 106     -14.445 -17.688   4.322  1.00 98.12           H
ATOM   1664  HB3 ASP A 106     -14.164 -18.778   5.674  1.00 98.12           H
ATOM   1665  O   ASP A 106     -11.399 -19.927   4.915  1.00 98.12           O
ATOM   1666  CG  ASP A 106     -14.438 -16.746   6.264  1.00 98.12           C
ATOM   1667  OD1 ASP A 106     -13.632 -16.199   7.057  1.00 98.12           O
ATOM   1668  OD2 ASP A 106     -15.670 -16.532   6.254  1.00 98.12           O
ATOM   1669  N   LYS A 107     -12.073 -19.078   2.951  1.00 97.27           N
ATOM   1670  H   LYS A 107     -12.543 -18.308   2.497  1.00 97.27           H
ATOM   1671  CA  LYS A 107     -11.576 -20.192   2.127  1.00 97.27           C
ATOM   1672  HA  LYS A 107     -12.010 -21.119   2.503  1.00 97.27           H
ATOM   1673  C   LYS A 107     -10.057 -20.359   2.233  1.00 97.27           C
ATOM   1674  CB  LYS A 107     -12.020 -19.976   0.670  1.00 97.27           C
ATOM   1675  HB2 LYS A 107     -13.109 -19.940   0.633  1.00 97.27           H
ATOM   1676  HB3 LYS A 107     -11.635 -19.016   0.326  1.00 97.27           H
ATOM   1677  O   LYS A 107      -9.582 -21.481   2.394  1.00 97.27           O
ATOM   1678  CG  LYS A 107     -11.522 -21.072  -0.288  1.00 97.27           C
ATOM   1679  HG2 LYS A 107     -10.437 -21.152  -0.218  1.00 97.27           H
ATOM   1680  HG3 LYS A 107     -11.965 -22.029  -0.015  1.00 97.27           H
ATOM   1681  CD  LYS A 107     -11.876 -20.728  -1.740  1.00 97.27           C
ATOM   1682  HD2 LYS A 107     -12.955 -20.802  -1.881  1.00 97.27           H
ATOM   1683  HD3 LYS A 107     -11.561 -19.704  -1.942  1.00 97.27           H
ATOM   1684  CE  LYS A 107     -11.142 -21.674  -2.698  1.00 97.27           C
ATOM   1685  HE2 LYS A 107     -11.491 -22.692  -2.528  1.00 97.27           H
ATOM   1686  HE3 LYS A 107     -10.081 -21.638  -2.447  1.00 97.27           H
ATOM   1687  NZ  LYS A 107     -11.329 -21.279  -4.121  1.00 97.27           N
ATOM   1688  HZ1 LYS A 107     -10.815 -21.889  -4.741  1.00 97.27           H
ATOM   1689  HZ2 LYS A 107     -10.972 -20.348  -4.284  1.00 97.27           H
ATOM   1690  HZ3 LYS A 107     -12.304 -21.276  -4.389  1.00 97.27           H
ATOM   1691  N   ASP A 108      -9.296 -19.273   2.117  1.00 97.64           N
ATOM   1692  H   ASP A 108      -9.753 -18.388   1.951  1.00 97.64           H
ATOM   1693  CA  ASP A 108      -7.838 -19.355   1.977  1.00 97.64           C
ATOM   1694  HA  ASP A 108      -7.589 -20.295   1.484  1.00 97.64           H
ATOM   1695  C   ASP A 108      -7.091 -19.361   3.318  1.00 97.64           C
ATOM   1696  CB  ASP A 108      -7.344 -18.224   1.069  1.00 97.64           C
ATOM   1697  HB2 ASP A 108      -7.685 -17.269   1.468  1.00 97.64           H
ATOM   1698  HB3 ASP A 108      -6.254 -18.218   1.070  1.00 97.64           H
ATOM   1699  O   ASP A 108      -5.984 -19.908   3.396  1.00 97.64           O
ATOM   1700  CG  ASP A 108      -7.811 -18.375  -0.382  1.00 97.64           C
ATOM   1701  OD1 ASP A 108      -8.069 -19.510  -0.846  1.00 97.64           O
ATOM   1702  OD2 ASP A 108      -7.870 -17.338  -1.077  1.00 97.64           O
ATOM   1703  N   PHE A 109      -7.677 -18.788   4.371  1.00 98.37           N
ATOM   1704  H   PHE A 109      -8.559 -18.320   4.217  1.00 98.37           H
ATOM   1705  CA  PHE A 109      -7.069 -18.673   5.703  1.00 98.37           C
ATOM   1706  HA  PHE A 109      -6.054 -19.069   5.667  1.00 98.37           H
ATOM   1707  C   PHE A 109      -7.792 -19.477   6.792  1.00 98.37           C
ATOM   1708  CB  PHE A 109      -6.969 -17.192   6.093  1.00 98.37           C
ATOM   1709  HB2 PHE A 109      -7.966 -16.755   6.097  1.00 98.37           H
ATOM   1710  HB3 PHE A 109      -6.589 -17.124   7.112  1.00 98.37           H
ATOM   1711  O   PHE A 109      -7.229 -19.657   7.870  1.00 98.37           O
ATOM   1712  CG  PHE A 109      -6.058 -16.376   5.195  1.00 98.37           C
ATOM   1713  CD1 PHE A 109      -4.677 -16.316   5.456  1.00 98.37           C
ATOM   1714  HD1 PHE A 109      -4.268 -16.850   6.302  1.00 98.37           H
ATOM   1715  CD2 PHE A 109      -6.589 -15.667   4.103  1.00 98.37           C
ATOM   1716  HD2 PHE A 109      -7.649 -15.703   3.899  1.00 98.37           H
ATOM   1717  CE1 PHE A 109      -3.829 -15.565   4.621  1.00 98.37           C
ATOM   1718  HE1 PHE A 109      -2.767 -15.523   4.817  1.00 98.37           H
ATOM   1719  CE2 PHE A 109      -5.747 -14.900   3.282  1.00 98.37           C
ATOM   1720  HE2 PHE A 109      -6.169 -14.334   2.466  1.00 98.37           H
ATOM   1721  CZ  PHE A 109      -4.366 -14.859   3.531  1.00 98.37           C
ATOM   1722  HZ  PHE A 109      -3.725 -14.274   2.887  1.00 98.37           H
ATOM   1723  N   GLY A 110      -9.002 -19.975   6.530  1.00 98.26           N
ATOM   1724  H   GLY A 110      -9.421 -19.787   5.630  1.00 98.26           H
ATOM   1725  CA  GLY A 110      -9.835 -20.732   7.471  1.00 98.26           C
ATOM   1726  HA2 GLY A 110      -9.201 -21.229   8.206  1.00 98.26           H
ATOM   1727  HA3 GLY A 110     -10.383 -21.495   6.918  1.00 98.26           H
ATOM   1728  C   GLY A 110     -10.855 -19.876   8.226  1.00 98.26           C
ATOM   1729  O   GLY A 110     -11.951 -20.348   8.513  1.00 98.26           O
ATOM   1730  N   SER A 111     -10.521 -18.621   8.535  1.00 98.27           N
ATOM   1731  H   SER A 111      -9.588 -18.304   8.310  1.00 98.27           H
ATOM   1732  CA  SER A 111     -11.464 -17.605   9.014  1.00 98.27           C
ATOM   1733  HA  SER A 111     -12.361 -17.656   8.398  1.00 98.27           H
ATOM   1734  C   SER A 111     -10.865 -16.201   8.905  1.00 98.27           C
ATOM   1735  CB  SER A 111     -11.882 -17.863  10.470  1.00 98.27           C
ATOM   1736  HB2 SER A 111     -12.713 -17.203  10.718  1.00 98.27           H
ATOM   1737  HB3 SER A 111     -12.228 -18.892  10.572  1.00 98.27           H
ATOM   1738  O   SER A 111      -9.638 -16.043   8.904  1.00 98.27           O
ATOM   1739  OG  SER A 111     -10.827 -17.628  11.390  1.00 98.27           O
ATOM   1740  HG  SER A 111     -11.037 -18.109  12.193  1.00 98.27           H
ATOM   1741  N   PHE A 112     -11.708 -15.166   8.906  1.00 98.34           N
ATOM   1742  H   PHE A 112     -12.662 -15.350   8.628  1.00 98.34           H
ATOM   1743  CA  PHE A 112     -11.250 -13.778   9.028  1.00 98.34           C
ATOM   1744  HA  PHE A 112     -10.626 -13.550   8.163  1.00 98.34           H
ATOM   1745  C   PHE A 112     -10.389 -13.532  10.277  1.00 98.34           C
ATOM   1746  CB  PHE A 112     -12.446 -12.823   9.017  1.00 98.34           C
ATOM   1747  HB2 PHE A 112     -13.139 -13.101   9.812  1.00 98.34           H
ATOM   1748  HB3 PHE A 112     -12.962 -12.933   8.063  1.00 98.34           H
ATOM   1749  O   PHE A 112      -9.391 -12.821  10.192  1.00 98.34           O
ATOM   1750  CG  PHE A 112     -12.039 -11.370   9.183  1.00 98.34           C
ATOM   1751  CD1 PHE A 112     -12.378 -10.655  10.347  1.00 98.34           C
ATOM   1752  HD1 PHE A 112     -12.971 -11.125  11.118  1.00 98.34           H
ATOM   1753  CD2 PHE A 112     -11.269 -10.744   8.185  1.00 98.34           C
ATOM   1754  HD2 PHE A 112     -11.009 -11.282   7.286  1.00 98.34           H
ATOM   1755  CE1 PHE A 112     -11.968  -9.317  10.500  1.00 98.34           C
ATOM   1756  HE1 PHE A 112     -12.268  -8.753  11.370  1.00 98.34           H
ATOM   1757  CE2 PHE A 112     -10.832  -9.419   8.352  1.00 98.34           C
ATOM   1758  HE2 PHE A 112     -10.257  -8.938   7.575  1.00 98.34           H
ATOM   1759  CZ  PHE A 112     -11.196  -8.698   9.502  1.00 98.34           C
ATOM   1760  HZ  PHE A 112     -10.914  -7.661   9.606  1.00 98.34           H
ATOM   1761  N   THR A 113     -10.723 -14.144  11.418  1.00 98.11           N
ATOM   1762  H   THR A 113     -11.562 -14.707  11.444  1.00 98.11           H
ATOM   1763  CA  THR A 113      -9.921 -14.027  12.648  1.00 98.11           C
ATOM   1764  HA  THR A 113      -9.834 -12.974  12.914  1.00 98.11           H
ATOM   1765  C   THR A 113      -8.505 -14.557  12.436  1.00 98.11           C
ATOM   1766  CB  THR A 113     -10.590 -14.769  13.813  1.00 98.11           C
ATOM   1767  HB  THR A 113     -10.627 -15.834  13.586  1.00 98.11           H
ATOM   1768  O   THR A 113      -7.546 -13.844  12.708  1.00 98.11           O
ATOM   1769  CG2 THR A 113      -9.871 -14.569  15.145  1.00 98.11           C
ATOM   1770 HG21 THR A 113      -8.876 -15.013  15.107  1.00 98.11           H
ATOM   1771 HG22 THR A 113     -10.430 -15.054  15.945  1.00 98.11           H
ATOM   1772 HG23 THR A 113      -9.762 -13.506  15.365  1.00 98.11           H
ATOM   1773  OG1 THR A 113     -11.908 -14.300  13.982  1.00 98.11           O
ATOM   1774  HG1 THR A 113     -11.861 -13.529  14.552  1.00 98.11           H
ATOM   1775  N   ILE A 114      -8.362 -15.758  11.861  1.00 98.51           N
ATOM   1776  H   ILE A 114      -9.189 -16.265  11.579  1.00 98.51           H
ATOM   1777  CA  ILE A 114      -7.046 -16.356  11.582  1.00 98.51           C
ATOM   1778  HA  ILE A 114      -6.465 -16.363  12.503  1.00 98.51           H
ATOM   1779  C   ILE A 114      -6.267 -15.511  10.570  1.00 98.51           C
ATOM   1780  CB  ILE A 114      -7.212 -17.811  11.085  1.00 98.51           C
ATOM   1781  HB  ILE A 114      -7.928 -17.815  10.263  1.00 98.51           H
ATOM   1782  O   ILE A 114      -5.063 -15.313  10.724  1.00 98.51           O
ATOM   1783  CG1 ILE A 114      -7.755 -18.707  12.222  1.00 98.51           C
ATOM   1784 HG12 ILE A 114      -8.604 -18.220  12.700  1.00 98.51           H
ATOM   1785 HG13 ILE A 114      -6.985 -18.839  12.982  1.00 98.51           H
ATOM   1786  CG2 ILE A 114      -5.877 -18.377  10.559  1.00 98.51           C
ATOM   1787 HG21 ILE A 114      -5.108 -18.282  11.326  1.00 98.51           H
ATOM   1788 HG22 ILE A 114      -5.991 -19.426  10.282  1.00 98.51           H
ATOM   1789 HG23 ILE A 114      -5.571 -17.842   9.660  1.00 98.51           H
ATOM   1790  CD1 ILE A 114      -8.228 -20.086  11.740  1.00 98.51           C
ATOM   1791 HD11 ILE A 114      -7.380 -20.707  11.452  1.00 98.51           H
ATOM   1792 HD12 ILE A 114      -8.762 -20.583  12.549  1.00 98.51           H
ATOM   1793 HD13 ILE A 114      -8.903 -19.972  10.892  1.00 98.51           H
ATOM   1794  N   PHE A 115      -6.933 -15.003   9.530  1.00 98.66           N
ATOM   1795  H   PHE A 115      -7.916 -15.218   9.432  1.00 98.66           H
ATOM   1796  CA  PHE A 115      -6.318 -14.082   8.576  1.00 98.66           C
ATOM   1797  HA  PHE A 115      -5.467 -14.569   8.099  1.00 98.66           H
ATOM   1798  C   PHE A 115      -5.776 -12.826   9.271  1.00 98.66           C
ATOM   1799  CB  PHE A 115      -7.335 -13.712   7.489  1.00 98.66           C
ATOM   1800  HB2 PHE A 115      -7.359 -14.504   6.741  1.00 98.66           H
ATOM   1801  HB3 PHE A 115      -8.331 -13.652   7.930  1.00 98.66           H
ATOM   1802  O   PHE A 115      -4.619 -12.465   9.060  1.00 98.66           O
ATOM   1803  CG  PHE A 115      -7.032 -12.394   6.812  1.00 98.66           C
ATOM   1804  CD1 PHE A 115      -7.760 -11.250   7.178  1.00 98.66           C
ATOM   1805  HD1 PHE A 115      -8.565 -11.328   7.894  1.00 98.66           H
ATOM   1806  CD2 PHE A 115      -5.946 -12.279   5.926  1.00 98.66           C
ATOM   1807  HD2 PHE A 115      -5.366 -13.153   5.668  1.00 98.66           H
ATOM   1808  CE1 PHE A 115      -7.405  -9.998   6.661  1.00 98.66           C
ATOM   1809  HE1 PHE A 115      -7.967  -9.132   6.980  1.00 98.66           H
ATOM   1810  CE2 PHE A 115      -5.579 -11.017   5.426  1.00 98.66           C
ATOM   1811  HE2 PHE A 115      -4.708 -10.921   4.793  1.00 98.66           H
ATOM   1812  CZ  PHE A 115      -6.313  -9.874   5.786  1.00 98.66           C
ATOM   1813  HZ  PHE A 115      -6.021  -8.902   5.418  1.00 98.66           H
ATOM   1814  N   LYS A 116      -6.593 -12.180  10.107  1.00 98.45           N
ATOM   1815  H   LYS A 116      -7.523 -12.550  10.243  1.00 98.45           H
ATOM   1816  CA  LYS A 116      -6.228 -10.954  10.818  1.00 98.45           C
ATOM   1817  HA  LYS A 116      -5.921 -10.205  10.087  1.00 98.45           H
ATOM   1818  C   LYS A 116      -5.033 -11.180  11.741  1.00 98.45           C
ATOM   1819  CB  LYS A 116      -7.465 -10.453  11.566  1.00 98.45           C
ATOM   1820  HB2 LYS A 116      -7.805 -11.226  12.255  1.00 98.45           H
ATOM   1821  HB3 LYS A 116      -8.256 -10.268  10.839  1.00 98.45           H
ATOM   1822  O   LYS A 116      -4.094 -10.389  11.696  1.00 98.45           O
ATOM   1823  CG  LYS A 116      -7.196  -9.168  12.352  1.00 98.45           C
ATOM   1824  HG2 LYS A 116      -6.461  -9.359  13.134  1.00 98.45           H
ATOM   1825  HG3 LYS A 116      -6.827  -8.387  11.688  1.00 98.45           H
ATOM   1826  CD  LYS A 116      -8.505  -8.724  12.995  1.00 98.45           C
ATOM   1827  HD2 LYS A 116      -9.233  -8.506  12.214  1.00 98.45           H
ATOM   1828  HD3 LYS A 116      -8.884  -9.533  13.620  1.00 98.45           H
ATOM   1829  CE  LYS A 116      -8.283  -7.486  13.850  1.00 98.45           C
ATOM   1830  HE2 LYS A 116      -7.521  -7.694  14.601  1.00 98.45           H
ATOM   1831  HE3 LYS A 116      -7.925  -6.671  13.221  1.00 98.45           H
ATOM   1832  NZ  LYS A 116      -9.555  -7.102  14.495  1.00 98.45           N
ATOM   1833  HZ1 LYS A 116      -9.416  -6.213  14.954  1.00 98.45           H
ATOM   1834  HZ2 LYS A 116      -9.857  -7.790  15.170  1.00 98.45           H
ATOM   1835  HZ3 LYS A 116     -10.269  -6.939  13.799  1.00 98.45           H
ATOM   1836  N   ASP A 117      -5.025 -12.279  12.492  1.00 98.43           N
ATOM   1837  H   ASP A 117      -5.862 -12.843  12.535  1.00 98.43           H
ATOM   1838  CA  ASP A 117      -3.906 -12.646  13.366  1.00 98.43           C
ATOM   1839  HA  ASP A 117      -3.728 -11.838  14.075  1.00 98.43           H
ATOM   1840  C   ASP A 117      -2.615 -12.845  12.560  1.00 98.43           C
ATOM   1841  CB  ASP A 117      -4.252 -13.916  14.162  1.00 98.43           C
ATOM   1842  HB2 ASP A 117      -4.538 -14.706  13.469  1.00 98.43           H
ATOM   1843  HB3 ASP A 117      -3.356 -14.245  14.690  1.00 98.43           H
ATOM   1844  O   ASP A 117      -1.582 -12.272  12.900  1.00 98.43           O
ATOM   1845  CG  ASP A 117      -5.366 -13.723  15.200  1.00 98.43           C
ATOM   1846  OD1 ASP A 117      -5.670 -12.556  15.544  1.00 98.43           O
ATOM   1847  OD2 ASP A 117      -5.903 -14.760  15.651  1.00 98.43           O
ATOM   1848  N   LYS A 118      -2.683 -13.565  11.431  1.00 98.67           N
ATOM   1849  H   LYS A 118      -3.566 -14.002  11.207  1.00 98.67           H
ATOM   1850  CA  LYS A 118      -1.537 -13.758  10.526  1.00 98.67           C
ATOM   1851  HA  LYS A 118      -0.695 -14.140  11.105  1.00 98.67           H
ATOM   1852  C   LYS A 118      -1.055 -12.458   9.886  1.00 98.67           C
ATOM   1853  CB  LYS A 118      -1.897 -14.765   9.428  1.00 98.67           C
ATOM   1854  HB2 LYS A 118      -1.129 -14.723   8.654  1.00 98.67           H
ATOM   1855  HB3 LYS A 118      -2.853 -14.496   8.979  1.00 98.67           H
ATOM   1856  O   LYS A 118       0.146 -12.287   9.691  1.00 98.67           O
ATOM   1857  CG  LYS A 118      -1.955 -16.194   9.970  1.00 98.67           C
ATOM   1858  HG2 LYS A 118      -2.719 -16.281  10.743  1.00 98.67           H
ATOM   1859  HG3 LYS A 118      -0.990 -16.442  10.410  1.00 98.67           H
ATOM   1860  CD  LYS A 118      -2.254 -17.172   8.833  1.00 98.67           C
ATOM   1861  HD2 LYS A 118      -3.242 -16.963   8.421  1.00 98.67           H
ATOM   1862  HD3 LYS A 118      -1.497 -17.046   8.057  1.00 98.67           H
ATOM   1863  CE  LYS A 118      -2.206 -18.595   9.389  1.00 98.67           C
ATOM   1864  HE2 LYS A 118      -3.128 -18.785   9.938  1.00 98.67           H
ATOM   1865  HE3 LYS A 118      -1.382 -18.653  10.099  1.00 98.67           H
ATOM   1866  NZ  LYS A 118      -2.007 -19.593   8.311  1.00 98.67           N
ATOM   1867  HZ1 LYS A 118      -1.963 -20.522   8.705  1.00 98.67           H
ATOM   1868  HZ2 LYS A 118      -2.777 -19.555   7.657  1.00 98.67           H
ATOM   1869  HZ3 LYS A 118      -1.144 -19.405   7.821  1.00 98.67           H
ATOM   1870  N   PHE A 119      -1.964 -11.548   9.538  1.00 98.70           N
ATOM   1871  H   PHE A 119      -2.939 -11.770   9.681  1.00 98.70           H
ATOM   1872  CA  PHE A 119      -1.613 -10.250   8.956  1.00 98.70           C
ATOM   1873  HA  PHE A 119      -0.937 -10.404   8.115  1.00 98.70           H
ATOM   1874  C   PHE A 119      -0.864  -9.391   9.976  1.00 98.70           C
ATOM   1875  CB  PHE A 119      -2.879  -9.553   8.432  1.00 98.70           C
ATOM   1876  HB2 PHE A 119      -3.527  -9.296   9.269  1.00 98.70           H
ATOM   1877  HB3 PHE A 119      -3.428 -10.250   7.799  1.00 98.70           H
ATOM   1878  O   PHE A 119       0.199  -8.850   9.670  1.00 98.70           O
ATOM   1879  CG  PHE A 119      -2.589  -8.296   7.631  1.00 98.70           C
ATOM   1880  CD1 PHE A 119      -2.279  -7.090   8.288  1.00 98.70           C
ATOM   1881  HD1 PHE A 119      -2.266  -7.042   9.367  1.00 98.70           H
ATOM   1882  CD2 PHE A 119      -2.622  -8.332   6.225  1.00 98.70           C
ATOM   1883  HD2 PHE A 119      -2.867  -9.251   5.713  1.00 98.70           H
ATOM   1884  CE1 PHE A 119      -1.994  -5.934   7.543  1.00 98.70           C
ATOM   1885  HE1 PHE A 119      -1.766  -5.009   8.052  1.00 98.70           H
ATOM   1886  CE2 PHE A 119      -2.344  -7.172   5.479  1.00 98.70           C
ATOM   1887  HE2 PHE A 119      -2.367  -7.200   4.400  1.00 98.70           H
ATOM   1888  CZ  PHE A 119      -2.023  -5.972   6.138  1.00 98.70           C
ATOM   1889  HZ  PHE A 119      -1.804  -5.081   5.570  1.00 98.70           H
ATOM   1890  N   ILE A 120      -1.382  -9.323  11.206  1.00 98.46           N
ATOM   1891  H   ILE A 120      -2.248  -9.810  11.390  1.00 98.46           H
ATOM   1892  CA  ILE A 120      -0.739  -8.616  12.316  1.00 98.46           C
ATOM   1893  HA  ILE A 120      -0.549  -7.589  12.007  1.00 98.46           H
ATOM   1894  C   ILE A 120       0.620  -9.253  12.618  1.00 98.46           C
ATOM   1895  CB  ILE A 120      -1.667  -8.587  13.553  1.00 98.46           C
ATOM   1896  HB  ILE A 120      -1.982  -9.607  13.772  1.00 98.46           H
ATOM   1897  O   ILE A 120       1.627  -8.552  12.634  1.00 98.46           O
ATOM   1898  CG1 ILE A 120      -2.923  -7.729  13.264  1.00 98.46           C
ATOM   1899 HG12 ILE A 120      -3.341  -7.994  12.293  1.00 98.46           H
ATOM   1900 HG13 ILE A 120      -2.647  -6.675  13.221  1.00 98.46           H
ATOM   1901  CG2 ILE A 120      -0.921  -8.034  14.785  1.00 98.46           C
ATOM   1902 HG21 ILE A 120      -0.087  -8.683  15.051  1.00 98.46           H
ATOM   1903 HG22 ILE A 120      -1.586  -8.003  15.649  1.00 98.46           H
ATOM   1904 HG23 ILE A 120      -0.550  -7.030  14.581  1.00 98.46           H
ATOM   1905  CD1 ILE A 120      -4.040  -7.893  14.300  1.00 98.46           C
ATOM   1906 HD11 ILE A 120      -4.910  -7.316  13.985  1.00 98.46           H
ATOM   1907 HD12 ILE A 120      -3.718  -7.531  15.276  1.00 98.46           H
ATOM   1908 HD13 ILE A 120      -4.319  -8.944  14.379  1.00 98.46           H
ATOM   1909  N   GLU A 121       0.690 -10.576  12.779  1.00 98.62           N
ATOM   1910  H   GLU A 121      -0.164 -11.115  12.769  1.00 98.62           H
ATOM   1911  CA  GLU A 121       1.949 -11.292  13.005  1.00 98.62           C
ATOM   1912  HA  GLU A 121       2.367 -10.984  13.963  1.00 98.62           H
ATOM   1913  C   GLU A 121       2.975 -10.971  11.914  1.00 98.62           C
ATOM   1914  CB  GLU A 121       1.674 -12.804  13.055  1.00 98.62           C
ATOM   1915  HB2 GLU A 121       0.924 -13.004  13.818  1.00 98.62           H
ATOM   1916  HB3 GLU A 121       1.289 -13.122  12.086  1.00 98.62           H
ATOM   1917  O   GLU A 121       4.131 -10.651  12.215  1.00 98.62           O
ATOM   1918  CG  GLU A 121       2.942 -13.609  13.388  1.00 98.62           C
ATOM   1919  HG2 GLU A 121       3.743 -13.324  12.705  1.00 98.62           H
ATOM   1920  HG3 GLU A 121       3.261 -13.353  14.397  1.00 98.62           H
ATOM   1921  CD  GLU A 121       2.754 -15.130  13.275  1.00 98.62           C
ATOM   1922  OE1 GLU A 121       3.784 -15.826  13.423  1.00 98.62           O
ATOM   1923  OE2 GLU A 121       1.625 -15.591  12.993  1.00 98.62           O
ATOM   1924  N   ALA A 122       2.559 -10.991  10.644  1.00 98.62           N
ATOM   1925  H   ALA A 122       1.607 -11.269  10.453  1.00 98.62           H
ATOM   1926  CA  ALA A 122       3.425 -10.673   9.521  1.00 98.62           C
ATOM   1927  HA  ALA A 122       4.263 -11.367   9.572  1.00 98.62           H
ATOM   1928  C   ALA A 122       3.991  -9.245   9.607  1.00 98.62           C
ATOM   1929  CB  ALA A 122       2.668 -10.911   8.207  1.00 98.62           C
ATOM   1930  HB1 ALA A 122       3.302 -10.671   7.353  1.00 98.62           H
ATOM   1931  HB2 ALA A 122       2.358 -11.953   8.142  1.00 98.62           H
ATOM   1932  HB3 ALA A 122       1.783 -10.276   8.167  1.00 98.62           H
ATOM   1933  O   ALA A 122       5.191  -9.064   9.388  1.00 98.62           O
ATOM   1934  N   ALA A 123       3.163  -8.268   9.976  1.00 98.49           N
ATOM   1935  H   ALA A 123       2.192  -8.500  10.132  1.00 98.49           H
ATOM   1936  CA  ALA A 123       3.564  -6.876  10.171  1.00 98.49           C
ATOM   1937  HA  ALA A 123       4.075  -6.524   9.276  1.00 98.49           H
ATOM   1938  C   ALA A 123       4.544  -6.690  11.336  1.00 98.49           C
ATOM   1939  CB  ALA A 123       2.285  -6.055  10.390  1.00 98.49           C
ATOM   1940  HB1 ALA A 123       1.808  -6.366  11.319  1.00 98.49           H
ATOM   1941  HB2 ALA A 123       2.529  -4.995  10.460  1.00 98.49           H
ATOM   1942  HB3 ALA A 123       1.578  -6.209   9.575  1.00 98.49           H
ATOM   1943  O   ALA A 123       5.564  -6.002  11.220  1.00 98.49           O
ATOM   1944  N   LEU A 124       4.277  -7.335  12.473  1.00 97.82           N
ATOM   1945  H   LEU A 124       3.426  -7.877  12.527  1.00 97.82           H
ATOM   1946  CA  LEU A 124       5.123  -7.201  13.660  1.00 97.82           C
ATOM   1947  HA  LEU A 124       5.323  -6.142  13.824  1.00 97.82           H
ATOM   1948  C   LEU A 124       6.492  -7.848  13.462  1.00 97.82           C
ATOM   1949  CB  LEU A 124       4.398  -7.755  14.895  1.00 97.82           C
ATOM   1950  HB2 LEU A 124       5.062  -7.654  15.753  1.00 97.82           H
ATOM   1951  HB3 LEU A 124       4.200  -8.817  14.744  1.00 97.82           H
ATOM   1952  O   LEU A 124       7.495  -7.296  13.917  1.00 97.82           O
ATOM   1953  CG  LEU A 124       3.069  -7.049  15.220  1.00 97.82           C
ATOM   1954  HG  LEU A 124       2.338  -7.268  14.442  1.00 97.82           H
ATOM   1955  CD1 LEU A 124       2.504  -7.576  16.536  1.00 97.82           C
ATOM   1956 HD11 LEU A 124       1.536  -7.111  16.730  1.00 97.82           H
ATOM   1957 HD12 LEU A 124       2.360  -8.654  16.468  1.00 97.82           H
ATOM   1958 HD13 LEU A 124       3.182  -7.350  17.359  1.00 97.82           H
ATOM   1959  CD2 LEU A 124       3.169  -5.532  15.295  1.00 97.82           C
ATOM   1960 HD21 LEU A 124       2.146  -5.164  15.375  1.00 97.82           H
ATOM   1961 HD22 LEU A 124       3.567  -5.111  14.372  1.00 97.82           H
ATOM   1962 HD23 LEU A 124       3.767  -5.219  16.152  1.00 97.82           H
ATOM   1963  N   THR A 125       6.538  -8.953  12.720  1.00 97.93           N
ATOM   1964  H   THR A 125       5.659  -9.326  12.392  1.00 97.93           H
ATOM   1965  CA  THR A 125       7.763  -9.707  12.422  1.00 97.93           C
ATOM   1966  HA  THR A 125       8.468  -9.550  13.239  1.00 97.93           H
ATOM   1967  C   THR A 125       8.488  -9.245  11.154  1.00 97.93           C
ATOM   1968  CB  THR A 125       7.479 -11.215  12.361  1.00 97.93           C
ATOM   1969  HB  THR A 125       8.394 -11.744  12.097  1.00 97.93           H
ATOM   1970  O   THR A 125       9.515  -9.827  10.805  1.00 97.93           O
ATOM   1971  CG2 THR A 125       6.956 -11.787  13.677  1.00 97.93           C
ATOM   1972 HG21 THR A 125       6.026 -11.302  13.975  1.00 97.93           H
ATOM   1973 HG22 THR A 125       6.774 -12.855  13.565  1.00 97.93           H
ATOM   1974 HG23 THR A 125       7.700 -11.637  14.460  1.00 97.93           H
ATOM   1975  OG1 THR A 125       6.500 -11.483  11.390  1.00 97.93           O
ATOM   1976  HG1 THR A 125       5.657 -11.271  11.797  1.00 97.93           H
ATOM   1977  N   LEU A 126       7.996  -8.222  10.440  1.00 97.69           N
ATOM   1978  H   LEU A 126       7.124  -7.797  10.721  1.00 97.69           H
ATOM   1979  CA  LEU A 126       8.781  -7.562   9.394  1.00 97.69           C
ATOM   1980  HA  LEU A 126       9.154  -8.328   8.715  1.00 97.69           H
ATOM   1981  C   LEU A 126       9.980  -6.853  10.039  1.00 97.69           C
ATOM   1982  CB  LEU A 126       7.912  -6.578   8.588  1.00 97.69           C
ATOM   1983  HB2 LEU A 126       7.045  -7.104   8.191  1.00 97.69           H
ATOM   1984  HB3 LEU A 126       7.555  -5.801   9.264  1.00 97.69           H
ATOM   1985  O   LEU A 126       9.814  -6.033  10.947  1.00 97.69           O
ATOM   1986  CG  LEU A 126       8.680  -5.909   7.425  1.00 97.69           C
ATOM   1987  HG  LEU A 126       9.657  -5.568   7.772  1.00 97.69           H
ATOM   1988  CD1 LEU A 126       8.877  -6.861   6.247  1.00 97.69           C
ATOM   1989 HD11 LEU A 126       9.469  -6.362   5.479  1.00 97.69           H
ATOM   1990 HD12 LEU A 126       9.397  -7.767   6.558  1.00 97.69           H
ATOM   1991 HD13 LEU A 126       7.901  -7.100   5.826  1.00 97.69           H
ATOM   1992  CD2 LEU A 126       7.931  -4.698   6.890  1.00 97.69           C
ATOM   1993 HD21 LEU A 126       7.768  -3.983   7.697  1.00 97.69           H
ATOM   1994 HD22 LEU A 126       8.546  -4.210   6.133  1.00 97.69           H
ATOM   1995 HD23 LEU A 126       6.983  -4.994   6.441  1.00 97.69           H
ATOM   1996  N   PHE A 127      11.180  -7.186   9.563  1.00 93.82           N
ATOM   1997  H   PHE A 127      11.232  -7.841   8.797  1.00 93.82           H
ATOM   1998  CA  PHE A 127      12.425  -6.571  10.007  1.00 93.82           C
ATOM   1999  HA  PHE A 127      12.297  -6.211  11.027  1.00 93.82           H
ATOM   2000  C   PHE A 127      12.785  -5.372   9.120  1.00 93.82           C
ATOM   2001  CB  PHE A 127      13.539  -7.624  10.019  1.00 93.82           C
ATOM   2002  HB2 PHE A 127      13.681  -8.008   9.008  1.00 93.82           H
ATOM   2003  HB3 PHE A 127      13.230  -8.458  10.649  1.00 93.82           H
ATOM   2004  O   PHE A 127      12.850  -5.506   7.898  1.00 93.82           O
ATOM   2005  CG  PHE A 127      14.855  -7.086  10.539  1.00 93.82           C
ATOM   2006  CD1 PHE A 127      15.855  -6.661   9.643  1.00 93.82           C
ATOM   2007  HD1 PHE A 127      15.692  -6.731   8.578  1.00 93.82           H
ATOM   2008  CD2 PHE A 127      15.062  -6.965  11.926  1.00 93.82           C
ATOM   2009  HD2 PHE A 127      14.294  -7.280  12.617  1.00 93.82           H
ATOM   2010  CE1 PHE A 127      17.060  -6.128  10.134  1.00 93.82           C
ATOM   2011  HE1 PHE A 127      17.822  -5.797   9.445  1.00 93.82           H
ATOM   2012  CE2 PHE A 127      16.265  -6.428  12.416  1.00 93.82           C
ATOM   2013  HE2 PHE A 127      16.421  -6.331  13.481  1.00 93.82           H
ATOM   2014  CZ  PHE A 127      17.264  -6.011  11.520  1.00 93.82           C
ATOM   2015  HZ  PHE A 127      18.187  -5.594  11.895  1.00 93.82           H
ATOM   2016  N   GLY A 128      13.067  -4.228   9.749  1.00 94.70           N
ATOM   2017  H   GLY A 128      12.951  -4.188  10.751  1.00 94.70           H
ATOM   2018  CA  GLY A 128      13.374  -2.975   9.056  1.00 94.70           C
ATOM   2019  HA2 GLY A 128      14.126  -3.168   8.291  1.00 94.70           H
ATOM   2020  HA3 GLY A 128      13.784  -2.255   9.765  1.00 94.70           H
ATOM   2021  C   GLY A 128      12.151  -2.342   8.388  1.00 94.70           C
ATOM   2022  O   GLY A 128      11.012  -2.629   8.752  1.00 94.70           O
ATOM   2023  N   SER A 129      12.411  -1.474   7.411  1.00 96.56           N
ATOM   2024  H   SER A 129      13.371  -1.241   7.198  1.00 96.56           H
ATOM   2025  CA  SER A 129      11.376  -0.778   6.649  1.00 96.56           C
ATOM   2026  HA  SER A 129      10.557  -0.519   7.319  1.00 96.56           H
ATOM   2027  C   SER A 129      10.828  -1.636   5.515  1.00 96.56           C
ATOM   2028  CB  SER A 129      11.915   0.516   6.049  1.00 96.56           C
ATOM   2029  HB2 SER A 129      12.656   0.292   5.282  1.00 96.56           H
ATOM   2030  HB3 SER A 129      11.073   1.037   5.593  1.00 96.56           H
ATOM   2031  O   SER A 129      11.572  -2.353   4.837  1.00 96.56           O
ATOM   2032  OG  SER A 129      12.493   1.342   7.038  1.00 96.56           O
ATOM   2033  HG  SER A 129      12.609   2.214   6.655  1.00 96.56           H
ATOM   2034  N   GLY A 130       9.531  -1.521   5.256  1.00 98.35           N
ATOM   2035  H   GLY A 130       8.953  -0.905   5.809  1.00 98.35           H
ATOM   2036  CA  GLY A 130       8.893  -2.242   4.166  1.00 98.35           C
ATOM   2037  HA2 GLY A 130       9.190  -1.808   3.212  1.00 98.35           H
ATOM   2038  HA3 GLY A 130       9.228  -3.279   4.197  1.00 98.35           H
ATOM   2039  C   GLY A 130       7.380  -2.207   4.253  1.00 98.35           C
ATOM   2040  O   GLY A 130       6.806  -1.276   4.811  1.00 98.35           O
ATOM   2041  N   TRP A 131       6.749  -3.231   3.689  1.00 98.73           N
ATOM   2042  H   TRP A 131       7.300  -3.976   3.289  1.00 98.73           H
ATOM   2043  CA  TRP A 131       5.311  -3.253   3.455  1.00 98.73           C
ATOM   2044  HA  TRP A 131       4.826  -2.536   4.116  1.00 98.73           H
ATOM   2045  C   TRP A 131       4.724  -4.635   3.722  1.00 98.73           C
ATOM   2046  CB  TRP A 131       5.035  -2.837   2.009  1.00 98.73           C
ATOM   2047  HB2 TRP A 131       5.483  -3.589   1.359  1.00 98.73           H
ATOM   2048  HB3 TRP A 131       3.958  -2.830   1.847  1.00 98.73           H
ATOM   2049  O   TRP A 131       5.377  -5.667   3.510  1.00 98.73           O
ATOM   2050  CG  TRP A 131       5.588  -1.518   1.579  1.00 98.73           C
ATOM   2051  CD1 TRP A 131       6.852  -1.283   1.164  1.00 98.73           C
ATOM   2052  HD1 TRP A 131       7.626  -2.032   1.076  1.00 98.73           H
ATOM   2053  CD2 TRP A 131       4.905  -0.238   1.515  1.00 98.73           C
ATOM   2054  CE2 TRP A 131       5.852   0.762   1.148  1.00 98.73           C
ATOM   2055  CE3 TRP A 131       3.579   0.177   1.741  1.00 98.73           C
ATOM   2056  HE3 TRP A 131       2.836  -0.551   2.033  1.00 98.73           H
ATOM   2057  NE1 TRP A 131       7.018   0.067   0.925  1.00 98.73           N
ATOM   2058  HE1 TRP A 131       7.890   0.478   0.626  1.00 98.73           H
ATOM   2059  CH2 TRP A 131       4.195   2.507   1.318  1.00 98.73           C
ATOM   2060  HH2 TRP A 131       3.923   3.552   1.309  1.00 98.73           H
ATOM   2061  CZ2 TRP A 131       5.518   2.118   1.061  1.00 98.73           C
ATOM   2062  HZ2 TRP A 131       6.270   2.858   0.831  1.00 98.73           H
ATOM   2063  CZ3 TRP A 131       3.234   1.535   1.638  1.00 98.73           C
ATOM   2064  HZ3 TRP A 131       2.227   1.848   1.874  1.00 98.73           H
ATOM   2065  N   ILE A 132       3.462  -4.650   4.145  1.00 98.74           N
ATOM   2066  H   ILE A 132       3.008  -3.759   4.284  1.00 98.74           H
ATOM   2067  CA  ILE A 132       2.644  -5.863   4.229  1.00 98.74           C
ATOM   2068  HA  ILE A 132       3.251  -6.728   3.966  1.00 98.74           H
ATOM   2069  C   ILE A 132       1.526  -5.767   3.218  1.00 98.74           C
ATOM   2070  CB  ILE A 132       2.070  -6.088   5.638  1.00 98.74           C
ATOM   2071  HB  ILE A 132       1.409  -5.255   5.878  1.00 98.74           H
ATOM   2072  O   ILE A 132       0.845  -4.746   3.127  1.00 98.74           O
ATOM   2073  CG1 ILE A 132       3.181  -6.105   6.691  1.00 98.74           C
ATOM   2074 HG12 ILE A 132       3.710  -5.153   6.650  1.00 98.74           H
ATOM   2075 HG13 ILE A 132       2.695  -6.173   7.665  1.00 98.74           H
ATOM   2076  CG2 ILE A 132       1.237  -7.380   5.724  1.00 98.74           C
ATOM   2077 HG21 ILE A 132       0.348  -7.297   5.097  1.00 98.74           H
ATOM   2078 HG22 ILE A 132       1.819  -8.239   5.387  1.00 98.74           H
ATOM   2079 HG23 ILE A 132       0.906  -7.543   6.749  1.00 98.74           H
ATOM   2080  CD1 ILE A 132       4.200  -7.240   6.563  1.00 98.74           C
ATOM   2081 HD11 ILE A 132       3.709  -8.200   6.719  1.00 98.74           H
ATOM   2082 HD12 ILE A 132       4.681  -7.220   5.585  1.00 98.74           H
ATOM   2083 HD13 ILE A 132       4.971  -7.115   7.323  1.00 98.74           H
ATOM   2084  N   TRP A 133       1.308  -6.860   2.501  1.00 98.77           N
ATOM   2085  H   TRP A 133       1.925  -7.651   2.617  1.00 98.77           H
ATOM   2086  CA  TRP A 133       0.307  -6.920   1.455  1.00 98.77           C
ATOM   2087  HA  TRP A 133      -0.273  -5.998   1.463  1.00 98.77           H
ATOM   2088  C   TRP A 133      -0.630  -8.089   1.683  1.00 98.77           C
ATOM   2089  CB  TRP A 133       0.989  -7.020   0.092  1.00 98.77           C
ATOM   2090  HB2 TRP A 133       0.232  -6.890  -0.682  1.00 98.77           H
ATOM   2091  HB3 TRP A 133       1.407  -8.020  -0.016  1.00 98.77           H
ATOM   2092  O   TRP A 133      -0.179  -9.211   1.909  1.00 98.77           O
ATOM   2093  CG  TRP A 133       2.077  -6.026  -0.135  1.00 98.77           C
ATOM   2094  CD1 TRP A 133       3.373  -6.189   0.208  1.00 98.77           C
ATOM   2095  HD1 TRP A 133       3.784  -7.059   0.698  1.00 98.77           H
ATOM   2096  CD2 TRP A 133       1.972  -4.686  -0.694  1.00 98.77           C
ATOM   2097  CE2 TRP A 133       3.264  -4.085  -0.664  1.00 98.77           C
ATOM   2098  CE3 TRP A 133       0.910  -3.921  -1.221  1.00 98.77           C
ATOM   2099  HE3 TRP A 133      -0.085  -4.340  -1.245  1.00 98.77           H
ATOM   2100  NE1 TRP A 133       4.081  -5.058  -0.130  1.00 98.77           N
ATOM   2101  HE1 TRP A 133       5.064  -4.948   0.076  1.00 98.77           H
ATOM   2102  CH2 TRP A 133       2.421  -2.047  -1.642  1.00 98.77           C
ATOM   2103  HH2 TRP A 133       2.581  -1.039  -1.995  1.00 98.77           H
ATOM   2104  CZ2 TRP A 133       3.499  -2.786  -1.129  1.00 98.77           C
ATOM   2105  HZ2 TRP A 133       4.487  -2.352  -1.086  1.00 98.77           H
ATOM   2106  CZ3 TRP A 133       1.137  -2.617  -1.696  1.00 98.77           C
ATOM   2107  HZ3 TRP A 133       0.322  -2.037  -2.105  1.00 98.77           H
ATOM   2108  N   LEU A 134      -1.929  -7.842   1.540  1.00 98.66           N
ATOM   2109  H   LEU A 134      -2.187  -6.885   1.342  1.00 98.66           H
ATOM   2110  CA  LEU A 134      -2.855  -8.887   1.124  1.00 98.66           C
ATOM   2111  HA  LEU A 134      -2.506  -9.855   1.482  1.00 98.66           H
ATOM   2112  C   LEU A 134      -2.861  -8.890  -0.399  1.00 98.66           C
ATOM   2113  CB  LEU A 134      -4.253  -8.624   1.701  1.00 98.66           C
ATOM   2114  HB2 LEU A 134      -4.199  -8.651   2.790  1.00 98.66           H
ATOM   2115  HB3 LEU A 134      -4.562  -7.625   1.393  1.00 98.66           H
ATOM   2116  O   LEU A 134      -3.188  -7.873  -1.013  1.00 98.66           O
ATOM   2117  CG  LEU A 134      -5.331  -9.610   1.216  1.00 98.66           C
ATOM   2118  HG  LEU A 134      -5.415  -9.552   0.131  1.00 98.66           H
ATOM   2119  CD1 LEU A 134      -5.023 -11.058   1.594  1.00 98.66           C
ATOM   2120 HD11 LEU A 134      -5.909 -11.674   1.440  1.00 98.66           H
ATOM   2121 HD12 LEU A 134      -4.722 -11.124   2.640  1.00 98.66           H
ATOM   2122 HD13 LEU A 134      -4.221 -11.442   0.965  1.00 98.66           H
ATOM   2123  CD2 LEU A 134      -6.685  -9.215   1.805  1.00 98.66           C
ATOM   2124 HD21 LEU A 134      -6.920  -8.185   1.535  1.00 98.66           H
ATOM   2125 HD22 LEU A 134      -6.662  -9.306   2.891  1.00 98.66           H
ATOM   2126 HD23 LEU A 134      -7.464  -9.867   1.411  1.00 98.66           H
ATOM   2127  N   VAL A 135      -2.524 -10.022  -1.003  1.00 98.13           N
ATOM   2128  H   VAL A 135      -2.260 -10.815  -0.436  1.00 98.13           H
ATOM   2129  CA  VAL A 135      -2.495 -10.187  -2.458  1.00 98.13           C
ATOM   2130  HA  VAL A 135      -2.893  -9.289  -2.928  1.00 98.13           H
ATOM   2131  C   VAL A 135      -3.391 -11.337  -2.876  1.00 98.13           C
ATOM   2132  CB  VAL A 135      -1.063 -10.383  -2.996  1.00 98.13           C
ATOM   2133  HB  VAL A 135      -1.114 -10.380  -4.085  1.00 98.13           H
ATOM   2134  O   VAL A 135      -3.586 -12.286  -2.119  1.00 98.13           O
ATOM   2135  CG1 VAL A 135      -0.148  -9.237  -2.563  1.00 98.13           C
ATOM   2136 HG11 VAL A 135      -0.011  -9.255  -1.483  1.00 98.13           H
ATOM   2137 HG12 VAL A 135       0.822  -9.366  -3.045  1.00 98.13           H
ATOM   2138 HG13 VAL A 135      -0.563  -8.273  -2.860  1.00 98.13           H
ATOM   2139  CG2 VAL A 135      -0.403 -11.692  -2.549  1.00 98.13           C
ATOM   2140 HG21 VAL A 135      -0.975 -12.549  -2.903  1.00 98.13           H
ATOM   2141 HG22 VAL A 135       0.597 -11.766  -2.978  1.00 98.13           H
ATOM   2142 HG23 VAL A 135      -0.324 -11.730  -1.463  1.00 98.13           H
ATOM   2143  N   LEU A 136      -3.900 -11.279  -4.100  1.00 96.74           N
ATOM   2144  H   LEU A 136      -3.721 -10.443  -4.639  1.00 96.74           H
ATOM   2145  CA  LEU A 136      -4.285 -12.471  -4.836  1.00 96.74           C
ATOM   2146  HA  LEU A 136      -4.602 -13.242  -4.133  1.00 96.74           H
ATOM   2147  C   LEU A 136      -3.049 -12.982  -5.581  1.00 96.74           C
ATOM   2148  CB  LEU A 136      -5.467 -12.138  -5.760  1.00 96.74           C
ATOM   2149  HB2 LEU A 136      -6.322 -11.867  -5.141  1.00 96.74           H
ATOM   2150  HB3 LEU A 136      -5.210 -11.276  -6.375  1.00 96.74           H
ATOM   2151  O   LEU A 136      -2.629 -12.369  -6.567  1.00 96.74           O
ATOM   2152  CG  LEU A 136      -5.859 -13.301  -6.686  1.00 96.74           C
ATOM   2153  HG  LEU A 136      -5.034 -13.540  -7.356  1.00 96.74           H
ATOM   2154  CD1 LEU A 136      -6.218 -14.555  -5.900  1.00 96.74           C
ATOM   2155 HD11 LEU A 136      -6.533 -15.327  -6.602  1.00 96.74           H
ATOM   2156 HD12 LEU A 136      -5.332 -14.939  -5.393  1.00 96.74           H
ATOM   2157 HD13 LEU A 136      -6.998 -14.346  -5.167  1.00 96.74           H
ATOM   2158  CD2 LEU A 136      -7.056 -12.899  -7.545  1.00 96.74           C
ATOM   2159 HD21 LEU A 136      -6.721 -12.172  -8.286  1.00 96.74           H
ATOM   2160 HD22 LEU A 136      -7.843 -12.469  -6.926  1.00 96.74           H
ATOM   2161 HD23 LEU A 136      -7.445 -13.772  -8.068  1.00 96.74           H
ATOM   2162  N   SER A 137      -2.489 -14.096  -5.104  1.00 95.08           N
ATOM   2163  H   SER A 137      -2.909 -14.570  -4.318  1.00 95.08           H
ATOM   2164  CA  SER A 137      -1.372 -14.750  -5.777  1.00 95.08           C
ATOM   2165  HA  SER A 137      -0.616 -13.986  -5.961  1.00 95.08           H
ATOM   2166  C   SER A 137      -1.844 -15.326  -7.104  1.00 95.08           C
ATOM   2167  CB  SER A 137      -0.723 -15.838  -4.924  1.00 95.08           C
ATOM   2168  HB2 SER A 137      -1.476 -16.573  -4.638  1.00 95.08           H
ATOM   2169  HB3 SER A 137      -0.289 -15.400  -4.025  1.00 95.08           H
ATOM   2170  O   SER A 137      -2.801 -16.110  -7.152  1.00 95.08           O
ATOM   2171  OG  SER A 137       0.288 -16.470  -5.691  1.00 95.08           O
ATOM   2172  HG  SER A 137       1.068 -15.911  -5.658  1.00 95.08           H
ATOM   2173  N   ARG A 138      -1.187 -14.937  -8.199  1.00 89.68           N
ATOM   2174  H   ARG A 138      -0.375 -14.351  -8.068  1.00 89.68           H
ATOM   2175  CA  ARG A 138      -1.525 -15.465  -9.531  1.00 89.68           C
ATOM   2176  HA  ARG A 138      -2.609 -15.479  -9.646  1.00 89.68           H
ATOM   2177  C   ARG A 138      -1.075 -16.906  -9.702  1.00 89.68           C
ATOM   2178  CB  ARG A 138      -0.895 -14.606 -10.626  1.00 89.68           C
ATOM   2179  HB2 ARG A 138      -0.887 -15.196 -11.542  1.00 89.68           H
ATOM   2180  HB3 ARG A 138       0.138 -14.364 -10.370  1.00 89.68           H
ATOM   2181  O   ARG A 138      -1.776 -17.680 -10.354  1.00 89.68           O
ATOM   2182  CG  ARG A 138      -1.687 -13.323 -10.873  1.00 89.68           C
ATOM   2183  HG2 ARG A 138      -1.496 -12.598 -10.082  1.00 89.68           H
ATOM   2184  HG3 ARG A 138      -2.751 -13.559 -10.896  1.00 89.68           H
ATOM   2185  CD  ARG A 138      -1.272 -12.767 -12.236  1.00 89.68           C
ATOM   2186  HD2 ARG A 138      -0.252 -12.387 -12.179  1.00 89.68           H
ATOM   2187  HD3 ARG A 138      -1.253 -13.587 -12.954  1.00 89.68           H
ATOM   2188  NE  ARG A 138      -2.187 -11.707 -12.695  1.00 89.68           N
ATOM   2189  HE  ARG A 138      -2.193 -10.877 -12.120  1.00 89.68           H
ATOM   2190  NH1 ARG A 138      -2.926 -12.739 -14.614  1.00 89.68           N
ATOM   2191 HH11 ARG A 138      -3.578 -12.784 -15.385  1.00 89.68           H
ATOM   2192 HH12 ARG A 138      -2.340 -13.532 -14.397  1.00 89.68           H
ATOM   2193  NH2 ARG A 138      -3.696 -10.719 -14.077  1.00 89.68           N
ATOM   2194 HH21 ARG A 138      -3.711  -9.918 -13.464  1.00 89.68           H
ATOM   2195 HH22 ARG A 138      -4.229 -10.709 -14.935  1.00 89.68           H
ATOM   2196  CZ  ARG A 138      -2.929 -11.730 -13.787  1.00 89.68           C
ATOM   2197  N   GLU A 139       0.081 -17.234  -9.140  1.00 89.26           N
ATOM   2198  H   GLU A 139       0.571 -16.532  -8.606  1.00 89.26           H
ATOM   2199  CA  GLU A 139       0.667 -18.568  -9.208  1.00 89.26           C
ATOM   2200  HA  GLU A 139       0.641 -18.925 -10.237  1.00 89.26           H
ATOM   2201  C   GLU A 139      -0.141 -19.554  -8.362  1.00 89.26           C
ATOM   2202  CB  GLU A 139       2.135 -18.479  -8.770  1.00 89.26           C
ATOM   2203  HB2 GLU A 139       2.633 -17.751  -9.411  1.00 89.26           H
ATOM   2204  HB3 GLU A 139       2.190 -18.136  -7.737  1.00 89.26           H
ATOM   2205  O   GLU A 139      -0.621 -20.566  -8.877  1.00 89.26           O
ATOM   2206  CG  GLU A 139       2.852 -19.831  -8.904  1.00 89.26           C
ATOM   2207  HG2 GLU A 139       2.393 -20.544  -8.220  1.00 89.26           H
ATOM   2208  HG3 GLU A 139       2.703 -20.197  -9.920  1.00 89.26           H
ATOM   2209  CD  GLU A 139       4.360 -19.759  -8.617  1.00 89.26           C
ATOM   2210  OE1 GLU A 139       4.991 -20.838  -8.685  1.00 89.26           O
ATOM   2211  OE2 GLU A 139       4.878 -18.643  -8.394  1.00 89.26           O
ATOM   2212  N   GLU A 140      -0.386 -19.216  -7.094  1.00 92.03           N
ATOM   2213  H   GLU A 140       0.055 -18.392  -6.713  1.00 92.03           H
ATOM   2214  CA  GLU A 140      -1.095 -20.103  -6.167  1.00 92.03           C
ATOM   2215  HA  GLU A 140      -0.780 -21.130  -6.356  1.00 92.03           H
ATOM   2216  C   GLU A 140      -2.623 -20.060  -6.337  1.00 92.03           C
ATOM   2217  CB  GLU A 140      -0.725 -19.766  -4.720  1.00 92.03           C
ATOM   2218  HB2 GLU A 140      -1.203 -20.514  -4.086  1.00 92.03           H
ATOM   2219  HB3 GLU A 140      -1.133 -18.786  -4.476  1.00 92.03           H
ATOM   2220  O   GLU A 140      -3.327 -20.930  -5.824  1.00 92.03           O
ATOM   2221  CG  GLU A 140       0.774 -19.786  -4.393  1.00 92.03           C
ATOM   2222  HG2 GLU A 140       1.175 -20.759  -4.677  1.00 92.03           H
ATOM   2223  HG3 GLU A 140       1.284 -19.018  -4.975  1.00 92.03           H
ATOM   2224  CD  GLU A 140       1.030 -19.543  -2.894  1.00 92.03           C
ATOM   2225  OE1 GLU A 140       2.190 -19.734  -2.468  1.00 92.03           O
ATOM   2226  OE2 GLU A 140       0.062 -19.217  -2.157  1.00 92.03           O
ATOM   2227  N   LYS A 141      -3.155 -19.053  -7.047  1.00 92.94           N
ATOM   2228  H   LYS A 141      -2.506 -18.372  -7.415  1.00 92.94           H
ATOM   2229  CA  LYS A 141      -4.600 -18.812  -7.245  1.00 92.94           C
ATOM   2230  HA  LYS A 141      -4.702 -17.823  -7.692  1.00 92.94           H
ATOM   2231  C   LYS A 141      -5.381 -18.751  -5.928  1.00 92.94           C
ATOM   2232  CB  LYS A 141      -5.200 -19.837  -8.216  1.00 92.94           C
ATOM   2233  HB2 LYS A 141      -5.127 -20.829  -7.770  1.00 92.94           H
ATOM   2234  HB3 LYS A 141      -6.256 -19.608  -8.362  1.00 92.94           H
ATOM   2235  O   LYS A 141      -6.484 -19.289  -5.813  1.00 92.94           O
ATOM   2236  CG  LYS A 141      -4.522 -19.846  -9.587  1.00 92.94           C
ATOM   2237  HG2 LYS A 141      -3.453 -20.028  -9.480  1.00 92.94           H
ATOM   2238  HG3 LYS A 141      -4.678 -18.886 -10.080  1.00 92.94           H
ATOM   2239  CD  LYS A 141      -5.138 -20.970 -10.419  1.00 92.94           C
ATOM   2240  HD2 LYS A 141      -6.203 -20.787 -10.553  1.00 92.94           H
ATOM   2241  HD3 LYS A 141      -4.995 -21.912  -9.890  1.00 92.94           H
ATOM   2242  CE  LYS A 141      -4.436 -21.036 -11.771  1.00 92.94           C
ATOM   2243  HE2 LYS A 141      -3.363 -21.105 -11.590  1.00 92.94           H
ATOM   2244  HE3 LYS A 141      -4.622 -20.107 -12.311  1.00 92.94           H
ATOM   2245  NZ  LYS A 141      -4.908 -22.207 -12.544  1.00 92.94           N
ATOM   2246  HZ1 LYS A 141      -4.364 -22.309 -13.389  1.00 92.94           H
ATOM   2247  HZ2 LYS A 141      -5.888 -22.110 -12.771  1.00 92.94           H
ATOM   2248  HZ3 LYS A 141      -4.787 -23.040 -11.986  1.00 92.94           H
ATOM   2249  N   ARG A 142      -4.806 -18.080  -4.935  1.00 95.51           N
ATOM   2250  H   ARG A 142      -3.905 -17.664  -5.128  1.00 95.51           H
ATOM   2251  CA  ARG A 142      -5.378 -17.869  -3.599  1.00 95.51           C
ATOM   2252  HA  ARG A 142      -6.465 -17.823  -3.667  1.00 95.51           H
ATOM   2253  C   ARG A 142      -4.911 -16.545  -3.022  1.00 95.51           C
ATOM   2254  CB  ARG A 142      -5.018 -19.035  -2.657  1.00 95.51           C
ATOM   2255  HB2 ARG A 142      -5.528 -19.935  -3.001  1.00 95.51           H
ATOM   2256  HB3 ARG A 142      -5.380 -18.810  -1.653  1.00 95.51           H
ATOM   2257  O   ARG A 142      -3.932 -15.958  -3.485  1.00 95.51           O
ATOM   2258  CG  ARG A 142      -3.511 -19.322  -2.589  1.00 95.51           C
ATOM   2259  HG2 ARG A 142      -3.207 -19.703  -3.564  1.00 95.51           H
ATOM   2260  HG3 ARG A 142      -2.950 -18.410  -2.387  1.00 95.51           H
ATOM   2261  CD  ARG A 142      -3.148 -20.381  -1.543  1.00 95.51           C
ATOM   2262  HD2 ARG A 142      -3.852 -21.212  -1.605  1.00 95.51           H
ATOM   2263  HD3 ARG A 142      -2.152 -20.756  -1.780  1.00 95.51           H
ATOM   2264  NE  ARG A 142      -3.101 -19.786  -0.200  1.00 95.51           N
ATOM   2265  HE  ARG A 142      -2.485 -18.989  -0.128  1.00 95.51           H
ATOM   2266  NH1 ARG A 142      -4.561 -21.156   0.958  1.00 95.51           N
ATOM   2267 HH11 ARG A 142      -5.155 -21.243   1.769  1.00 95.51           H
ATOM   2268 HH12 ARG A 142      -4.687 -21.728   0.135  1.00 95.51           H
ATOM   2269  NH2 ARG A 142      -3.709 -19.349   1.922  1.00 95.51           N
ATOM   2270 HH21 ARG A 142      -4.389 -19.504   2.653  1.00 95.51           H
ATOM   2271 HH22 ARG A 142      -3.343 -18.420   1.777  1.00 95.51           H
ATOM   2272  CZ  ARG A 142      -3.778 -20.117   0.879  1.00 95.51           C
ATOM   2273  N   LEU A 143      -5.608 -16.083  -1.999  1.00 97.53           N
ATOM   2274  H   LEU A 143      -6.408 -16.610  -1.680  1.00 97.53           H
ATOM   2275  CA  LEU A 143      -5.148 -14.981  -1.180  1.00 97.53           C
ATOM   2276  HA  LEU A 143      -4.840 -14.184  -1.858  1.00 97.53           H
ATOM   2277  C   LEU A 143      -3.923 -15.392  -0.356  1.00 97.53           C
ATOM   2278  CB  LEU A 143      -6.284 -14.451  -0.298  1.00 97.53           C
ATOM   2279  HB2 LEU A 143      -5.874 -13.647   0.315  1.00 97.53           H
ATOM   2280  HB3 LEU A 143      -6.615 -15.255   0.359  1.00 97.53           H
ATOM   2281  O   LEU A 143      -3.863 -16.480   0.230  1.00 97.53           O
ATOM   2282  CG  LEU A 143      -7.504 -13.909  -1.061  1.00 97.53           C
ATOM   2283  HG  LEU A 143      -7.964 -14.716  -1.631  1.00 97.53           H
ATOM   2284  CD1 LEU A 143      -8.518 -13.359  -0.057  1.00 97.53           C
ATOM   2285 HD11 LEU A 143      -8.076 -12.554   0.528  1.00 97.53           H
ATOM   2286 HD12 LEU A 143      -8.830 -14.163   0.610  1.00 97.53           H
ATOM   2287 HD13 LEU A 143      -9.395 -12.982  -0.583  1.00 97.53           H
ATOM   2288  CD2 LEU A 143      -7.145 -12.795  -2.039  1.00 97.53           C
ATOM   2289 HD21 LEU A 143      -6.571 -13.208  -2.870  1.00 97.53           H
ATOM   2290 HD22 LEU A 143      -6.545 -12.040  -1.531  1.00 97.53           H
ATOM   2291 HD23 LEU A 143      -8.056 -12.350  -2.438  1.00 97.53           H
ATOM   2292  N   ALA A 144      -2.958 -14.484  -0.293  1.00 97.88           N
ATOM   2293  H   ALA A 144      -3.071 -13.629  -0.820  1.00 97.88           H
ATOM   2294  CA  ALA A 144      -1.732 -14.633   0.474  1.00 97.88           C
ATOM   2295  HA  ALA A 144      -1.879 -15.398   1.237  1.00 97.88           H
ATOM   2296  C   ALA A 144      -1.386 -13.323   1.190  1.00 97.88           C
ATOM   2297  CB  ALA A 144      -0.609 -15.106  -0.457  1.00 97.88           C
ATOM   2298  HB1 ALA A 144      -0.436 -14.372  -1.243  1.00 97.88           H
ATOM   2299  HB2 ALA A 144       0.314 -15.242   0.107  1.00 97.88           H
ATOM   2300  HB3 ALA A 144      -0.879 -16.057  -0.916  1.00 97.88           H
ATOM   2301  O   ALA A 144      -1.739 -12.233   0.736  1.00 97.88           O
ATOM   2302  N   ILE A 145      -0.689 -13.446   2.320  1.00 98.62           N
ATOM   2303  H   ILE A 145      -0.364 -14.366   2.577  1.00 98.62           H
ATOM   2304  CA  ILE A 145      -0.062 -12.315   3.004  1.00 98.62           C
ATOM   2305  HA  ILE A 145      -0.491 -11.383   2.635  1.00 98.62           H
ATOM   2306  C   ILE A 145       1.417 -12.359   2.653  1.00 98.62           C
ATOM   2307  CB  ILE A 145      -0.286 -12.360   4.529  1.00 98.62           C
ATOM   2308  HB  ILE A 145       0.083 -13.315   4.903  1.00 98.62           H
ATOM   2309  O   ILE A 145       2.076 -13.356   2.952  1.00 98.62           O
ATOM   2310  CG1 ILE A 145      -1.788 -12.236   4.866  1.00 98.62           C
ATOM   2311 HG12 ILE A 145      -2.096 -11.195   4.778  1.00 98.62           H
ATOM   2312 HG13 ILE A 145      -2.386 -12.815   4.163  1.00 98.62           H
ATOM   2313  CG2 ILE A 145       0.499 -11.222   5.217  1.00 98.62           C
ATOM   2314 HG21 ILE A 145       0.321 -11.226   6.293  1.00 98.62           H
ATOM   2315 HG22 ILE A 145       1.571 -11.345   5.065  1.00 98.62           H
ATOM   2316 HG23 ILE A 145       0.191 -10.257   4.814  1.00 98.62           H
ATOM   2317  CD1 ILE A 145      -2.112 -12.754   6.270  1.00 98.62           C
ATOM   2318 HD11 ILE A 145      -3.158 -12.555   6.507  1.00 98.62           H
ATOM   2319 HD12 ILE A 145      -1.480 -12.266   7.011  1.00 98.62           H
ATOM   2320 HD13 ILE A 145      -1.935 -13.828   6.317  1.00 98.62           H
ATOM   2321  N   ILE A 146       1.937 -11.296   2.047  1.00 98.08           N
ATOM   2322  H   ILE A 146       1.341 -10.501   1.864  1.00 98.08           H
ATOM   2323  CA  ILE A 146       3.358 -11.210   1.700  1.00 98.08           C
ATOM   2324  HA  ILE A 146       3.861 -12.073   2.135  1.00 98.08           H
ATOM   2325  C   ILE A 146       4.017  -9.998   2.350  1.00 98.08           C
ATOM   2326  CB  ILE A 146       3.618 -11.322   0.182  1.00 98.08           C
ATOM   2327  HB  ILE A 146       4.699 -11.364   0.050  1.00 98.08           H
ATOM   2328  O   ILE A 146       3.395  -8.957   2.566  1.00 98.08           O
ATOM   2329  CG1 ILE A 146       3.087 -10.129  -0.631  1.00 98.08           C
ATOM   2330 HG12 ILE A 146       3.309  -9.196  -0.114  1.00 98.08           H
ATOM   2331 HG13 ILE A 146       2.006 -10.226  -0.736  1.00 98.08           H
ATOM   2332  CG2 ILE A 146       3.026 -12.641  -0.353  1.00 98.08           C
ATOM   2333 HG21 ILE A 146       3.344 -12.827  -1.379  1.00 98.08           H
ATOM   2334 HG22 ILE A 146       3.365 -13.479   0.256  1.00 98.08           H
ATOM   2335 HG23 ILE A 146       1.936 -12.611  -0.336  1.00 98.08           H
ATOM   2336  CD1 ILE A 146       3.734 -10.053  -2.020  1.00 98.08           C
ATOM   2337 HD11 ILE A 146       3.001  -9.727  -2.757  1.00 98.08           H
ATOM   2338 HD12 ILE A 146       4.574  -9.358  -1.995  1.00 98.08           H
ATOM   2339 HD13 ILE A 146       4.108 -11.023  -2.348  1.00 98.08           H
ATOM   2340  N   LYS A 147       5.298 -10.170   2.673  1.00 98.21           N
ATOM   2341  H   LYS A 147       5.735 -11.034   2.385  1.00 98.21           H
ATOM   2342  CA  LYS A 147       6.173  -9.151   3.252  1.00 98.21           C
ATOM   2343  HA  LYS A 147       5.595  -8.289   3.583  1.00 98.21           H
ATOM   2344  C   LYS A 147       7.155  -8.702   2.191  1.00 98.21           C
ATOM   2345  CB  LYS A 147       6.964  -9.735   4.425  1.00 98.21           C
ATOM   2346  HB2 LYS A 147       7.628  -8.967   4.819  1.00 98.21           H
ATOM   2347  HB3 LYS A 147       7.588 -10.550   4.056  1.00 98.21           H
ATOM   2348  O   LYS A 147       7.766  -9.547   1.539  1.00 98.21           O
ATOM   2349  CG  LYS A 147       6.080 -10.273   5.547  1.00 98.21           C
ATOM   2350  HG2 LYS A 147       5.491 -11.111   5.174  1.00 98.21           H
ATOM   2351  HG3 LYS A 147       5.406  -9.493   5.902  1.00 98.21           H
ATOM   2352  CD  LYS A 147       6.966 -10.745   6.697  1.00 98.21           C
ATOM   2353  HD2 LYS A 147       7.398  -9.880   7.199  1.00 98.21           H
ATOM   2354  HD3 LYS A 147       7.761 -11.384   6.313  1.00 98.21           H
ATOM   2355  CE  LYS A 147       6.102 -11.537   7.663  1.00 98.21           C
ATOM   2356  HE2 LYS A 147       5.646 -12.377   7.138  1.00 98.21           H
ATOM   2357  HE3 LYS A 147       5.309 -10.871   8.003  1.00 98.21           H
ATOM   2358  NZ  LYS A 147       6.896 -12.012   8.811  1.00 98.21           N
ATOM   2359  HZ1 LYS A 147       7.661 -12.611   8.535  1.00 98.21           H
ATOM   2360  HZ2 LYS A 147       7.257 -11.227   9.334  1.00 98.21           H
ATOM   2361  HZ3 LYS A 147       6.323 -12.487   9.493  1.00 98.21           H
ATOM   2362  N   THR A 148       7.365  -7.404   2.067  1.00 98.35           N
ATOM   2363  H   THR A 148       6.807  -6.748   2.596  1.00 98.35           H
ATOM   2364  CA  THR A 148       8.406  -6.870   1.192  1.00 98.35           C
ATOM   2365  HA  THR A 148       9.070  -7.678   0.882  1.00 98.35           H
ATOM   2366  C   THR A 148       9.261  -5.867   1.944  1.00 98.35           C
ATOM   2367  CB  THR A 148       7.820  -6.267  -0.083  1.00 98.35           C
ATOM   2368  HB  THR A 148       8.644  -5.903  -0.696  1.00 98.35           H
ATOM   2369  O   THR A 148       8.771  -5.132   2.797  1.00 98.35           O
ATOM   2370  CG2 THR A 148       7.006  -7.263  -0.904  1.00 98.35           C
ATOM   2371 HG21 THR A 148       6.724  -6.805  -1.852  1.00 98.35           H
ATOM   2372 HG22 THR A 148       6.101  -7.548  -0.368  1.00 98.35           H
ATOM   2373 HG23 THR A 148       7.603  -8.154  -1.095  1.00 98.35           H
ATOM   2374  OG1 THR A 148       6.970  -5.197   0.218  1.00 98.35           O
ATOM   2375  HG1 THR A 148       7.135  -4.538  -0.459  1.00 98.35           H
ATOM   2376  N   SER A 149      10.559  -5.855   1.653  1.00 97.60           N
ATOM   2377  H   SER A 149      10.917  -6.501   0.964  1.00 97.60           H
ATOM   2378  CA  SER A 149      11.499  -4.900   2.244  1.00 97.60           C
ATOM   2379  HA  SER A 149      11.127  -4.582   3.218  1.00 97.60           H
ATOM   2380  C   SER A 149      11.636  -3.655   1.372  1.00 97.60           C
ATOM   2381  CB  SER A 149      12.868  -5.545   2.467  1.00 97.60           C
ATOM   2382  HB2 SER A 149      13.268  -5.888   1.512  1.00 97.60           H
ATOM   2383  HB3 SER A 149      13.552  -4.810   2.891  1.00 97.60           H
ATOM   2384  O   SER A 149      11.578  -3.727   0.140  1.00 97.60           O
ATOM   2385  OG  SER A 149      12.762  -6.645   3.351  1.00 97.60           O
ATOM   2386  HG  SER A 149      12.542  -6.310   4.224  1.00 97.60           H
ATOM   2387  N   ASN A 150      11.908  -2.524   2.014  1.00 97.67           N
ATOM   2388  H   ASN A 150      11.910  -2.540   3.025  1.00 97.67           H
ATOM   2389  CA  ASN A 150      12.139  -1.228   1.385  1.00 97.67           C
ATOM   2390  HA  ASN A 150      12.160  -0.496   2.193  1.00 97.67           H
ATOM   2391  C   ASN A 150      10.978  -0.803   0.469  1.00 97.67           C
ATOM   2392  CB  ASN A 150      13.534  -1.214   0.723  1.00 97.67           C
ATOM   2393  HB2 ASN A 150      13.566  -1.946  -0.085  1.00 97.67           H
ATOM   2394  HB3 ASN A 150      13.733  -0.226   0.307  1.00 97.67           H
ATOM   2395  O   ASN A 150       9.864  -0.615   0.946  1.00 97.67           O
ATOM   2396  CG  ASN A 150      14.644  -1.513   1.709  1.00 97.67           C
ATOM   2397  ND2 ASN A 150      15.596  -2.338   1.342  1.00 97.67           N
ATOM   2398 HD21 ASN A 150      15.609  -2.740   0.415  1.00 97.67           H
ATOM   2399 HD22 ASN A 150      16.325  -2.490   2.025  1.00 97.67           H
ATOM   2400  OD1 ASN A 150      14.675  -1.015   2.816  1.00 97.67           O
ATOM   2401  N   ALA A 151      11.242  -0.623  -0.826  1.00 98.12           N
ATOM   2402  H   ALA A 151      12.190  -0.765  -1.145  1.00 98.12           H
ATOM   2403  CA  ALA A 151      10.267  -0.178  -1.818  1.00 98.12           C
ATOM   2404  HA  ALA A 151       9.476   0.386  -1.324  1.00 98.12           H
ATOM   2405  C   ALA A 151       9.592  -1.334  -2.576  1.00 98.12           C
ATOM   2406  CB  ALA A 151      10.995   0.765  -2.778  1.00 98.12           C
ATOM   2407  HB1 ALA A 151      11.532   1.532  -2.222  1.00 98.12           H
ATOM   2408  HB2 ALA A 151      10.264   1.253  -3.422  1.00 98.12           H
ATOM   2409  HB3 ALA A 151      11.697   0.206  -3.399  1.00 98.12           H
ATOM   2410  O   ALA A 151       8.648  -1.103  -3.323  1.00 98.12           O
ATOM   2411  N   VAL A 152      10.073  -2.575  -2.415  1.00 98.38           N
ATOM   2412  H   VAL A 152      10.755  -2.743  -1.690  1.00 98.38           H
ATOM   2413  CA  VAL A 152       9.586  -3.715  -3.205  1.00 98.38           C
ATOM   2414  HA  VAL A 152       9.724  -3.471  -4.258  1.00 98.38           H
ATOM   2415  C   VAL A 152       8.088  -3.907  -2.986  1.00 98.38           C
ATOM   2416  CB  VAL A 152      10.379  -5.003  -2.899  1.00 98.38           C
ATOM   2417  HB  VAL A 152      10.303  -5.231  -1.835  1.00 98.38           H
ATOM   2418  O   VAL A 152       7.602  -3.784  -1.864  1.00 98.38           O
ATOM   2419  CG1 VAL A 152       9.864  -6.205  -3.700  1.00 98.38           C
ATOM   2420 HG11 VAL A 152       8.852  -6.469  -3.391  1.00 98.38           H
ATOM   2421 HG12 VAL A 152      10.505  -7.070  -3.527  1.00 98.38           H
ATOM   2422 HG13 VAL A 152       9.864  -5.977  -4.765  1.00 98.38           H
ATOM   2423  CG2 VAL A 152      11.866  -4.841  -3.240  1.00 98.38           C
ATOM   2424 HG21 VAL A 152      12.300  -4.027  -2.661  1.00 98.38           H
ATOM   2425 HG22 VAL A 152      11.986  -4.637  -4.304  1.00 98.38           H
ATOM   2426 HG23 VAL A 152      12.402  -5.757  -2.990  1.00 98.38           H
ATOM   2427  N   ASN A 153       7.358  -4.231  -4.051  1.00 98.37           N
ATOM   2428  H   ASN A 153       7.805  -4.342  -4.949  1.00 98.37           H
ATOM   2429  CA  ASN A 153       5.922  -4.466  -3.997  1.00 98.37           C
ATOM   2430  HA  ASN A 153       5.662  -4.716  -2.969  1.00 98.37           H
ATOM   2431  C   ASN A 153       5.515  -5.665  -4.870  1.00 98.37           C
ATOM   2432  CB  ASN A 153       5.211  -3.151  -4.342  1.00 98.37           C
ATOM   2433  HB2 ASN A 153       5.671  -2.395  -3.707  1.00 98.37           H
ATOM   2434  HB3 ASN A 153       4.153  -3.192  -4.079  1.00 98.37           H
ATOM   2435  O   ASN A 153       6.320  -6.131  -5.681  1.00 98.37           O
ATOM   2436  CG  ASN A 153       5.313  -2.704  -5.790  1.00 98.37           C
ATOM   2437  ND2 ASN A 153       5.433  -1.423  -6.016  1.00 98.37           N
ATOM   2438 HD21 ASN A 153       5.395  -1.099  -6.972  1.00 98.37           H
ATOM   2439 HD22 ASN A 153       5.344  -0.793  -5.232  1.00 98.37           H
ATOM   2440  OD1 ASN A 153       5.261  -3.492  -6.722  1.00 98.37           O
ATOM   2441  N   PRO A 154       4.285  -6.188  -4.715  1.00 97.75           N
ATOM   2442  CA  PRO A 154       3.862  -7.438  -5.347  1.00 97.75           C
ATOM   2443  HA  PRO A 154       4.517  -8.234  -4.994  1.00 97.75           H
ATOM   2444  C   PRO A 154       3.878  -7.436  -6.882  1.00 97.75           C
ATOM   2445  CB  PRO A 154       2.450  -7.693  -4.815  1.00 97.75           C
ATOM   2446  HB2 PRO A 154       2.248  -8.760  -4.724  1.00 97.75           H
ATOM   2447  HB3 PRO A 154       1.713  -7.228  -5.470  1.00 97.75           H
ATOM   2448  O   PRO A 154       3.904  -8.507  -7.493  1.00 97.75           O
ATOM   2449  CG  PRO A 154       2.444  -6.980  -3.464  1.00 97.75           C
ATOM   2450  HG2 PRO A 154       1.438  -6.717  -3.137  1.00 97.75           H
ATOM   2451  HG3 PRO A 154       2.951  -7.569  -2.699  1.00 97.75           H
ATOM   2452  CD  PRO A 154       3.282  -5.751  -3.754  1.00 97.75           C
ATOM   2453  HD2 PRO A 154       3.728  -5.396  -2.826  1.00 97.75           H
ATOM   2454  HD3 PRO A 154       2.659  -4.975  -4.200  1.00 97.75           H
ATOM   2455  N   LEU A 155       3.895  -6.258  -7.521  1.00 96.79           N
ATOM   2456  H   LEU A 155       3.984  -5.407  -6.984  1.00 96.79           H
ATOM   2457  CA  LEU A 155       3.856  -6.153  -8.980  1.00 96.79           C
ATOM   2458  HA  LEU A 155       2.955  -6.648  -9.340  1.00 96.79           H
ATOM   2459  C   LEU A 155       5.044  -6.844  -9.645  1.00 96.79           C
ATOM   2460  CB  LEU A 155       3.846  -4.683  -9.423  1.00 96.79           C
ATOM   2461  HB2 LEU A 155       3.844  -4.673 -10.513  1.00 96.79           H
ATOM   2462  HB3 LEU A 155       4.773  -4.208  -9.103  1.00 96.79           H
ATOM   2463  O   LEU A 155       4.896  -7.372 -10.748  1.00 96.79           O
ATOM   2464  CG  LEU A 155       2.661  -3.833  -8.939  1.00 96.79           C
ATOM   2465  HG  LEU A 155       2.690  -3.725  -7.855  1.00 96.79           H
ATOM   2466  CD1 LEU A 155       2.804  -2.463  -9.591  1.00 96.79           C
ATOM   2467 HD11 LEU A 155       2.953  -2.555 -10.667  1.00 96.79           H
ATOM   2468 HD12 LEU A 155       1.890  -1.889  -9.437  1.00 96.79           H
ATOM   2469 HD13 LEU A 155       3.642  -1.925  -9.147  1.00 96.79           H
ATOM   2470  CD2 LEU A 155       1.312  -4.436  -9.341  1.00 96.79           C
ATOM   2471 HD21 LEU A 155       0.515  -3.756  -9.039  1.00 96.79           H
ATOM   2472 HD22 LEU A 155       1.158  -5.390  -8.836  1.00 96.79           H
ATOM   2473 HD23 LEU A 155       1.267  -4.566 -10.422  1.00 96.79           H
ATOM   2474  N   VAL A 156       6.202  -6.884  -8.980  1.00 96.84           N
ATOM   2475  H   VAL A 156       6.245  -6.452  -8.068  1.00 96.84           H
ATOM   2476  CA  VAL A 156       7.419  -7.504  -9.524  1.00 96.84           C
ATOM   2477  HA  VAL A 156       7.583  -7.091 -10.520  1.00 96.84           H
ATOM   2478  C   VAL A 156       7.284  -9.020  -9.708  1.00 96.84           C
ATOM   2479  CB  VAL A 156       8.660  -7.150  -8.686  1.00 96.84           C
ATOM   2480  HB  VAL A 156       9.530  -7.476  -9.256  1.00 96.84           H
ATOM   2481  O   VAL A 156       7.986  -9.597 -10.534  1.00 96.84           O
ATOM   2482  CG1 VAL A 156       8.788  -5.636  -8.471  1.00 96.84           C
ATOM   2483 HG11 VAL A 156       7.988  -5.267  -7.829  1.00 96.84           H
ATOM   2484 HG12 VAL A 156       8.749  -5.121  -9.431  1.00 96.84           H
ATOM   2485 HG13 VAL A 156       9.743  -5.415  -7.994  1.00 96.84           H
ATOM   2486  CG2 VAL A 156       8.703  -7.866  -7.333  1.00 96.84           C
ATOM   2487 HG21 VAL A 156       9.505  -7.460  -6.717  1.00 96.84           H
ATOM   2488 HG22 VAL A 156       7.755  -7.770  -6.807  1.00 96.84           H
ATOM   2489 HG23 VAL A 156       8.912  -8.923  -7.499  1.00 96.84           H
ATOM   2490  N   TRP A 157       6.335  -9.653  -9.010  1.00 94.66           N
ATOM   2491  H   TRP A 157       5.804  -9.116  -8.338  1.00 94.66           H
ATOM   2492  CA  TRP A 157       5.986 -11.073  -9.156  1.00 94.66           C
ATOM   2493  HA  TRP A 157       6.739 -11.558  -9.777  1.00 94.66           H
ATOM   2494  C   TRP A 157       4.646 -11.291  -9.872  1.00 94.66           C
ATOM   2495  CB  TRP A 157       6.032 -11.755  -7.786  1.00 94.66           C
ATOM   2496  HB2 TRP A 157       5.231 -11.355  -7.164  1.00 94.66           H
ATOM   2497  HB3 TRP A 157       5.844 -12.821  -7.913  1.00 94.66           H
ATOM   2498  O   TRP A 157       4.175 -12.416  -9.983  1.00 94.66           O
ATOM   2499  CG  TRP A 157       7.334 -11.593  -7.065  1.00 94.66           C
ATOM   2500  CD1 TRP A 157       8.519 -12.131  -7.437  1.00 94.66           C
ATOM   2501  HD1 TRP A 157       8.657 -12.767  -8.299  1.00 94.66           H
ATOM   2502  CD2 TRP A 157       7.612 -10.809  -5.869  1.00 94.66           C
ATOM   2503  CE2 TRP A 157       9.002 -10.917  -5.567  1.00 94.66           C
ATOM   2504  CE3 TRP A 157       6.825 -10.011  -5.017  1.00 94.66           C
ATOM   2505  HE3 TRP A 157       5.766  -9.937  -5.216  1.00 94.66           H
ATOM   2506  NE1 TRP A 157       9.506 -11.735  -6.556  1.00 94.66           N
ATOM   2507  HE1 TRP A 157      10.473 -12.012  -6.642  1.00 94.66           H
ATOM   2508  CH2 TRP A 157       8.768  -9.480  -3.637  1.00 94.66           C
ATOM   2509  HH2 TRP A 157       9.194  -8.985  -2.776  1.00 94.66           H
ATOM   2510  CZ2 TRP A 157       9.583 -10.266  -4.470  1.00 94.66           C
ATOM   2511  HZ2 TRP A 157      10.640 -10.374  -4.271  1.00 94.66           H
ATOM   2512  CZ3 TRP A 157       7.396  -9.347  -3.918  1.00 94.66           C
ATOM   2513  HZ3 TRP A 157       6.766  -8.745  -3.280  1.00 94.66           H
ATOM   2514  N   ASN A 158       4.043 -10.227 -10.413  1.00 93.25           N
ATOM   2515  H   ASN A 158       4.507  -9.337 -10.304  1.00 93.25           H
ATOM   2516  CA  ASN A 158       2.719 -10.221 -11.049  1.00 93.25           C
ATOM   2517  HA  ASN A 158       2.534  -9.186 -11.334  1.00 93.25           H
ATOM   2518  C   ASN A 158       1.542 -10.583 -10.130  1.00 93.25           C
ATOM   2519  CB  ASN A 158       2.721 -11.061 -12.340  1.00 93.25           C
ATOM   2520  HB2 ASN A 158       2.848 -12.115 -12.095  1.00 93.25           H
ATOM   2521  HB3 ASN A 158       1.756 -10.956 -12.838  1.00 93.25           H
ATOM   2522  O   ASN A 158       0.424 -10.760 -10.623  1.00 93.25           O
ATOM   2523  CG  ASN A 158       3.782 -10.625 -13.320  1.00 93.25           C
ATOM   2524  ND2 ASN A 158       4.757 -11.462 -13.580  1.00 93.25           N
ATOM   2525 HD21 ASN A 158       5.518 -11.127 -14.154  1.00 93.25           H
ATOM   2526 HD22 ASN A 158       4.843 -12.298 -13.021  1.00 93.25           H
ATOM   2527  OD1 ASN A 158       3.720  -9.535 -13.876  1.00 93.25           O
ATOM   2528  N   ASP A 159       1.755 -10.648  -8.820  1.00 95.07           N
ATOM   2529  H   ASP A 159       2.679 -10.462  -8.458  1.00 95.07           H
ATOM   2530  CA  ASP A 159       0.666 -10.799  -7.865  1.00 95.07           C
ATOM   2531  HA  ASP A 159       0.023 -11.616  -8.194  1.00 95.07           H
ATOM   2532  C   ASP A 159      -0.206  -9.544  -7.839  1.00 95.07           C
ATOM   2533  CB  ASP A 159       1.222 -11.150  -6.482  1.00 95.07           C
ATOM   2534  HB2 ASP A 159       2.095 -10.533  -6.270  1.00 95.07           H
ATOM   2535  HB3 ASP A 159       0.461 -10.929  -5.734  1.00 95.07           H
ATOM   2536  O   ASP A 159       0.240  -8.439  -8.158  1.00 95.07           O
ATOM   2537  CG  ASP A 159       1.588 -12.631  -6.344  1.00 95.07           C
ATOM   2538  OD1 ASP A 159       1.212 -13.436  -7.233  1.00 95.07           O
ATOM   2539  OD2 ASP A 159       2.134 -12.964  -5.274  1.00 95.07           O
ATOM   2540  N   ILE A 160      -1.484  -9.718  -7.496  1.00 96.45           N
ATOM   2541  H   ILE A 160      -1.787 -10.637  -7.208  1.00 96.45           H
ATOM   2542  CA  ILE A 160      -2.459  -8.627  -7.529  1.00 96.45           C
ATOM   2543  HA  ILE A 160      -2.049  -7.818  -8.132  1.00 96.45           H
ATOM   2544  C   ILE A 160      -2.693  -8.127  -6.101  1.00 96.45           C
ATOM   2545  CB  ILE A 160      -3.762  -9.040  -8.239  1.00 96.45           C
ATOM   2546  HB  ILE A 160      -4.226  -9.856  -7.684  1.00 96.45           H
ATOM   2547  O   ILE A 160      -3.376  -8.804  -5.330  1.00 96.45           O
ATOM   2548  CG1 ILE A 160      -3.469  -9.532  -9.677  1.00 96.45           C
ATOM   2549 HG12 ILE A 160      -2.693 -10.297  -9.653  1.00 96.45           H
ATOM   2550 HG13 ILE A 160      -3.099  -8.701 -10.278  1.00 96.45           H
ATOM   2551  CG2 ILE A 160      -4.716  -7.828  -8.251  1.00 96.45           C
ATOM   2552 HG21 ILE A 160      -5.610  -8.041  -8.836  1.00 96.45           H
ATOM   2553 HG22 ILE A 160      -4.216  -6.962  -8.683  1.00 96.45           H
ATOM   2554 HG23 ILE A 160      -5.030  -7.584  -7.236  1.00 96.45           H
ATOM   2555  CD1 ILE A 160      -4.677 -10.164 -10.376  1.00 96.45           C
ATOM   2556 HD11 ILE A 160      -5.443  -9.414 -10.576  1.00 96.45           H
ATOM   2557 HD12 ILE A 160      -4.363 -10.590 -11.329  1.00 96.45           H
ATOM   2558 HD13 ILE A 160      -5.079 -10.965  -9.755  1.00 96.45           H
ATOM   2559  N   PRO A 161      -2.162  -6.955  -5.723  1.00 97.92           N
ATOM   2560  CA  PRO A 161      -2.358  -6.408  -4.389  1.00 97.92           C
ATOM   2561  HA  PRO A 161      -2.127  -7.170  -3.646  1.00 97.92           H
ATOM   2562  C   PRO A 161      -3.808  -5.973  -4.166  1.00 97.92           C
ATOM   2563  CB  PRO A 161      -1.343  -5.271  -4.257  1.00 97.92           C
ATOM   2564  HB2 PRO A 161      -0.412  -5.668  -3.853  1.00 97.92           H
ATOM   2565  HB3 PRO A 161      -1.701  -4.456  -3.629  1.00 97.92           H
ATOM   2566  O   PRO A 161      -4.455  -5.387  -5.039  1.00 97.92           O
ATOM   2567  CG  PRO A 161      -1.113  -4.831  -5.700  1.00 97.92           C
ATOM   2568  HG2 PRO A 161      -0.096  -4.464  -5.843  1.00 97.92           H
ATOM   2569  HG3 PRO A 161      -1.859  -4.091  -5.988  1.00 97.92           H
ATOM   2570  CD  PRO A 161      -1.308  -6.090  -6.520  1.00 97.92           C
ATOM   2571  HD2 PRO A 161      -0.341  -6.569  -6.670  1.00 97.92           H
ATOM   2572  HD3 PRO A 161      -1.763  -5.836  -7.478  1.00 97.92           H
ATOM   2573  N   LEU A 162      -4.317  -6.257  -2.969  1.00 98.24           N
ATOM   2574  H   LEU A 162      -3.731  -6.776  -2.330  1.00 98.24           H
ATOM   2575  CA  LEU A 162      -5.670  -5.921  -2.520  1.00 98.24           C
ATOM   2576  HA  LEU A 162      -6.222  -5.465  -3.342  1.00 98.24           H
ATOM   2577  C   LEU A 162      -5.651  -4.893  -1.385  1.00 98.24           C
ATOM   2578  CB  LEU A 162      -6.417  -7.194  -2.088  1.00 98.24           C
ATOM   2579  HB2 LEU A 162      -5.927  -7.604  -1.206  1.00 98.24           H
ATOM   2580  HB3 LEU A 162      -7.427  -6.904  -1.801  1.00 98.24           H
ATOM   2581  O   LEU A 162      -6.433  -3.946  -1.435  1.00 98.24           O
ATOM   2582  CG  LEU A 162      -6.509  -8.304  -3.151  1.00 98.24           C
ATOM   2583  HG  LEU A 162      -5.517  -8.706  -3.353  1.00 98.24           H
ATOM   2584  CD1 LEU A 162      -7.389  -9.425  -2.609  1.00 98.24           C
ATOM   2585 HD11 LEU A 162      -8.399  -9.060  -2.417  1.00 98.24           H
ATOM   2586 HD12 LEU A 162      -6.966  -9.797  -1.676  1.00 98.24           H
ATOM   2587 HD13 LEU A 162      -7.426 -10.239  -3.332  1.00 98.24           H
ATOM   2588  CD2 LEU A 162      -7.135  -7.823  -4.461  1.00 98.24           C
ATOM   2589 HD21 LEU A 162      -6.470  -7.109  -4.947  1.00 98.24           H
ATOM   2590 HD22 LEU A 162      -7.270  -8.669  -5.135  1.00 98.24           H
ATOM   2591 HD23 LEU A 162      -8.096  -7.352  -4.253  1.00 98.24           H
ATOM   2592  N   ILE A 163      -4.743  -5.054  -0.418  1.00 98.64           N
ATOM   2593  H   ILE A 163      -4.122  -5.847  -0.493  1.00 98.64           H
ATOM   2594  CA  ILE A 163      -4.459  -4.117   0.684  1.00 98.64           C
ATOM   2595  HA  ILE A 163      -4.857  -3.130   0.446  1.00 98.64           H
ATOM   2596  C   ILE A 163      -2.943  -3.992   0.831  1.00 98.64           C
ATOM   2597  CB  ILE A 163      -5.079  -4.610   2.015  1.00 98.64           C
ATOM   2598  HB  ILE A 163      -4.764  -5.641   2.171  1.00 98.64           H
ATOM   2599  O   ILE A 163      -2.247  -5.001   0.724  1.00 98.64           O
ATOM   2600  CG1 ILE A 163      -6.620  -4.606   1.998  1.00 98.64           C
ATOM   2601 HG12 ILE A 163      -6.974  -5.015   2.943  1.00 98.64           H
ATOM   2602 HG13 ILE A 163      -6.970  -5.273   1.210  1.00 98.64           H
ATOM   2603  CG2 ILE A 163      -4.574  -3.831   3.243  1.00 98.64           C
ATOM   2604 HG21 ILE A 163      -4.696  -2.757   3.095  1.00 98.64           H
ATOM   2605 HG22 ILE A 163      -3.520  -4.041   3.426  1.00 98.64           H
ATOM   2606 HG23 ILE A 163      -5.126  -4.132   4.133  1.00 98.64           H
ATOM   2607  CD1 ILE A 163      -7.259  -3.220   1.809  1.00 98.64           C
ATOM   2608 HD11 ILE A 163      -8.318  -3.286   2.058  1.00 98.64           H
ATOM   2609 HD12 ILE A 163      -6.813  -2.479   2.473  1.00 98.64           H
ATOM   2610 HD13 ILE A 163      -7.152  -2.877   0.781  1.00 98.64           H
ATOM   2611  N   GLY A 164      -2.454  -2.778   1.081  1.00 98.63           N
ATOM   2612  H   GLY A 164      -3.091  -1.995   1.119  1.00 98.63           H
ATOM   2613  CA  GLY A 164      -1.063  -2.493   1.428  1.00 98.63           C
ATOM   2614  HA2 GLY A 164      -0.597  -1.899   0.641  1.00 98.63           H
ATOM   2615  HA3 GLY A 164      -0.496  -3.417   1.533  1.00 98.63           H
ATOM   2616  C   GLY A 164      -0.997  -1.699   2.730  1.00 98.63           C
ATOM   2617  O   GLY A 164      -1.767  -0.757   2.903  1.00 98.63           O
ATOM   2618  N   LEU A 165      -0.098  -2.091   3.630  1.00 98.80           N
ATOM   2619  H   LEU A 165       0.458  -2.905   3.412  1.00 98.80           H
ATOM   2620  CA  LEU A 165       0.220  -1.392   4.876  1.00 98.80           C
ATOM   2621  HA  LEU A 165      -0.410  -0.509   4.975  1.00 98.80           H
ATOM   2622  C   LEU A 165       1.682  -0.941   4.839  1.00 98.80           C
ATOM   2623  CB  LEU A 165      -0.071  -2.328   6.064  1.00 98.80           C
ATOM   2624  HB2 LEU A 165      -1.144  -2.508   6.106  1.00 98.80           H
ATOM   2625  HB3 LEU A 165       0.425  -3.281   5.879  1.00 98.80           H
ATOM   2626  O   LEU A 165       2.574  -1.781   4.695  1.00 98.80           O
ATOM   2627  CG  LEU A 165       0.406  -1.800   7.433  1.00 98.80           C
ATOM   2628  HG  LEU A 165       1.491  -1.693   7.435  1.00 98.80           H
ATOM   2629  CD1 LEU A 165      -0.229  -0.459   7.782  1.00 98.80           C
ATOM   2630 HD11 LEU A 165      -0.089  -0.231   8.838  1.00 98.80           H
ATOM   2631 HD12 LEU A 165       0.247   0.339   7.211  1.00 98.80           H
ATOM   2632 HD13 LEU A 165      -1.295  -0.482   7.554  1.00 98.80           H
ATOM   2633  CD2 LEU A 165       0.032  -2.802   8.524  1.00 98.80           C
ATOM   2634 HD21 LEU A 165      -1.053  -2.895   8.578  1.00 98.80           H
ATOM   2635 HD22 LEU A 165       0.487  -3.771   8.312  1.00 98.80           H
ATOM   2636 HD23 LEU A 165       0.399  -2.430   9.481  1.00 98.80           H
ATOM   2637  N   ASP A 166       1.902   0.367   4.985  1.00 98.71           N
ATOM   2638  H   ASP A 166       1.117   0.987   5.121  1.00 98.71           H
ATOM   2639  CA  ASP A 166       3.227   0.975   5.109  1.00 98.71           C
ATOM   2640  HA  ASP A 166       3.896   0.525   4.377  1.00 98.71           H
ATOM   2641  C   ASP A 166       3.799   0.717   6.512  1.00 98.71           C
ATOM   2642  CB  ASP A 166       3.137   2.488   4.815  1.00 98.71           C
ATOM   2643  HB2 ASP A 166       2.516   2.657   3.935  1.00 98.71           H
ATOM   2644  HB3 ASP A 166       2.641   2.986   5.647  1.00 98.71           H
ATOM   2645  O   ASP A 166       3.161   1.034   7.513  1.00 98.71           O
ATOM   2646  CG  ASP A 166       4.513   3.129   4.582  1.00 98.71           C
ATOM   2647  OD1 ASP A 166       5.521   2.472   4.919  1.00 98.71           O
ATOM   2648  OD2 ASP A 166       4.573   4.280   4.087  1.00 98.71           O
ATOM   2649  N   LEU A 167       4.990   0.127   6.599  1.00 98.47           N
ATOM   2650  H   LEU A 167       5.477  -0.074   5.736  1.00 98.47           H
ATOM   2651  CA  LEU A 167       5.717  -0.082   7.856  1.00 98.47           C
ATOM   2652  HA  LEU A 167       5.140   0.356   8.670  1.00 98.47           H
ATOM   2653  C   LEU A 167       7.047   0.675   7.904  1.00 98.47           C
ATOM   2654  CB  LEU A 167       5.885  -1.584   8.136  1.00 98.47           C
ATOM   2655  HB2 LEU A 167       6.517  -1.709   9.016  1.00 98.47           H
ATOM   2656  HB3 LEU A 167       6.399  -2.038   7.289  1.00 98.47           H
ATOM   2657  O   LEU A 167       7.909   0.363   8.728  1.00 98.47           O
ATOM   2658  CG  LEU A 167       4.574  -2.337   8.389  1.00 98.47           C
ATOM   2659  HG  LEU A 167       3.933  -2.287   7.510  1.00 98.47           H
ATOM   2660  CD1 LEU A 167       4.907  -3.797   8.670  1.00 98.47           C
ATOM   2661 HD11 LEU A 167       5.401  -4.225   7.798  1.00 98.47           H
ATOM   2662 HD12 LEU A 167       3.975  -4.336   8.846  1.00 98.47           H
ATOM   2663 HD13 LEU A 167       5.557  -3.880   9.541  1.00 98.47           H
ATOM   2664  CD2 LEU A 167       3.810  -1.827   9.613  1.00 98.47           C
ATOM   2665 HD21 LEU A 167       2.933  -2.452   9.785  1.00 98.47           H
ATOM   2666 HD22 LEU A 167       3.458  -0.813   9.421  1.00 98.47           H
ATOM   2667 HD23 LEU A 167       4.451  -1.823  10.494  1.00 98.47           H
ATOM   2668  N   TRP A 168       7.235   1.677   7.050  1.00 98.19           N
ATOM   2669  H   TRP A 168       6.509   1.896   6.382  1.00 98.19           H
ATOM   2670  CA  TRP A 168       8.252   2.694   7.279  1.00 98.19           C
ATOM   2671  HA  TRP A 168       9.209   2.207   7.461  1.00 98.19           H
ATOM   2672  C   TRP A 168       7.893   3.529   8.515  1.00 98.19           C
ATOM   2673  CB  TRP A 168       8.379   3.570   6.037  1.00 98.19           C
ATOM   2674  HB2 TRP A 168       8.980   4.434   6.320  1.00 98.19           H
ATOM   2675  HB3 TRP A 168       7.393   3.940   5.755  1.00 98.19           H
ATOM   2676  O   TRP A 168       6.730   3.845   8.751  1.00 98.19           O
ATOM   2677  CG  TRP A 168       9.040   2.935   4.849  1.00 98.19           C
ATOM   2678  CD1 TRP A 168       8.491   2.048   3.984  1.00 98.19           C
ATOM   2679  HD1 TRP A 168       7.476   1.681   4.036  1.00 98.19           H
ATOM   2680  CD2 TRP A 168      10.411   3.119   4.402  1.00 98.19           C
ATOM   2681  CE2 TRP A 168      10.632   2.297   3.256  1.00 98.19           C
ATOM   2682  CE3 TRP A 168      11.503   3.872   4.884  1.00 98.19           C
ATOM   2683  HE3 TRP A 168      11.357   4.517   5.737  1.00 98.19           H
ATOM   2684  NE1 TRP A 168       9.426   1.665   3.042  1.00 98.19           N
ATOM   2685  HE1 TRP A 168       9.240   0.967   2.336  1.00 98.19           H
ATOM   2686  CH2 TRP A 168      12.947   2.986   3.126  1.00 98.19           C
ATOM   2687  HH2 TRP A 168      13.911   2.950   2.642  1.00 98.19           H
ATOM   2688  CZ2 TRP A 168      11.872   2.244   2.609  1.00 98.19           C
ATOM   2689  HZ2 TRP A 168      11.994   1.653   1.713  1.00 98.19           H
ATOM   2690  CZ3 TRP A 168      12.763   3.795   4.261  1.00 98.19           C
ATOM   2691  HZ3 TRP A 168      13.586   4.381   4.642  1.00 98.19           H
ATOM   2692  N   GLU A 169       8.891   3.928   9.311  1.00 96.59           N
ATOM   2693  H   GLU A 169       9.830   3.606   9.126  1.00 96.59           H
ATOM   2694  CA  GLU A 169       8.648   4.695  10.548  1.00 96.59           C
ATOM   2695  HA  GLU A 169       8.023   4.105  11.218  1.00 96.59           H
ATOM   2696  C   GLU A 169       7.892   6.005  10.283  1.00 96.59           C
ATOM   2697  CB  GLU A 169       9.969   5.012  11.264  1.00 96.59           C
ATOM   2698  HB2 GLU A 169      10.628   5.550  10.583  1.00 96.59           H
ATOM   2699  HB3 GLU A 169       9.751   5.658  12.115  1.00 96.59           H
ATOM   2700  O   GLU A 169       7.047   6.409  11.084  1.00 96.59           O
ATOM   2701  CG  GLU A 169      10.680   3.756  11.786  1.00 96.59           C
ATOM   2702  HG2 GLU A 169       9.957   3.162  12.346  1.00 96.59           H
ATOM   2703  HG3 GLU A 169      11.027   3.161  10.942  1.00 96.59           H
ATOM   2704  CD  GLU A 169      11.869   4.090  12.701  1.00 96.59           C
ATOM   2705  OE1 GLU A 169      12.050   3.349  13.697  1.00 96.59           O
ATOM   2706  OE2 GLU A 169      12.591   5.065  12.400  1.00 96.59           O
ATOM   2707  N   HIS A 170       8.123   6.632   9.124  1.00 96.68           N
ATOM   2708  H   HIS A 170       8.768   6.212   8.470  1.00 96.68           H
ATOM   2709  CA  HIS A 170       7.411   7.840   8.705  1.00 96.68           C
ATOM   2710  HA  HIS A 170       7.516   8.590   9.488  1.00 96.68           H
ATOM   2711  C   HIS A 170       5.909   7.646   8.507  1.00 96.68           C
ATOM   2712  CB  HIS A 170       8.027   8.413   7.419  1.00 96.68           C
ATOM   2713  HB2 HIS A 170       9.091   8.585   7.580  1.00 96.68           H
ATOM   2714  HB3 HIS A 170       7.567   9.381   7.220  1.00 96.68           H
ATOM   2715  O   HIS A 170       5.256   8.649   8.266  1.00 96.68           O
ATOM   2716  CG  HIS A 170       7.850   7.558   6.185  1.00 96.68           C
ATOM   2717  CD2 HIS A 170       6.665   7.185   5.617  1.00 96.68           C
ATOM   2718  HD2 HIS A 170       5.673   7.445   5.955  1.00 96.68           H
ATOM   2719  ND1 HIS A 170       8.894   7.000   5.446  1.00 96.68           N
ATOM   2720  CE1 HIS A 170       8.305   6.305   4.456  1.00 96.68           C
ATOM   2721  HE1 HIS A 170       8.834   5.717   3.720  1.00 96.68           H
ATOM   2722  NE2 HIS A 170       6.967   6.373   4.552  1.00 96.68           N
ATOM   2723  HE2 HIS A 170       6.304   5.834   4.013  1.00 96.68           H
ATOM   2724  N   ALA A 171       5.381   6.415   8.555  1.00 97.74           N
ATOM   2725  H   ALA A 171       6.009   5.631   8.665  1.00 97.74           H
ATOM   2726  CA  ALA A 171       3.962   6.087   8.394  1.00 97.74           C
ATOM   2727  HA  ALA A 171       3.485   6.866   7.799  1.00 97.74           H
ATOM   2728  C   ALA A 171       3.194   5.986   9.724  1.00 97.74           C
ATOM   2729  CB  ALA A 171       3.853   4.774   7.618  1.00 97.74           C
ATOM   2730  HB1 ALA A 171       4.211   3.938   8.219  1.00 97.74           H
ATOM   2731  HB2 ALA A 171       4.443   4.842   6.705  1.00 97.74           H
ATOM   2732  HB3 ALA A 171       2.809   4.592   7.361  1.00 97.74           H
ATOM   2733  O   ALA A 171       1.964   5.956   9.724  1.00 97.74           O
ATOM   2734  N   TYR A 172       3.901   5.958  10.860  1.00 97.30           N
ATOM   2735  H   TYR A 172       4.908   5.949  10.792  1.00 97.30           H
ATOM   2736  CA  TYR A 172       3.259   5.798  12.169  1.00 97.30           C
ATOM   2737  HA  TYR A 172       2.245   6.195  12.116  1.00 97.30           H
ATOM   2738  C   TYR A 172       3.934   6.525  13.333  1.00 97.30           C
ATOM   2739  CB  TYR A 172       3.157   4.300  12.472  1.00 97.30           C
ATOM   2740  HB2 TYR A 172       2.576   4.170  13.386  1.00 97.30           H
ATOM   2741  HB3 TYR A 172       2.598   3.840  11.658  1.00 97.30           H
ATOM   2742  O   TYR A 172       3.296   6.752  14.358  1.00 97.30           O
ATOM   2743  CG  TYR A 172       4.474   3.561  12.626  1.00 97.30           C
ATOM   2744  CD1 TYR A 172       5.007   2.839  11.539  1.00 97.30           C
ATOM   2745  HD1 TYR A 172       4.493   2.831  10.589  1.00 97.30           H
ATOM   2746  CD2 TYR A 172       5.156   3.580  13.858  1.00 97.30           C
ATOM   2747  HD2 TYR A 172       4.750   4.126  14.696  1.00 97.30           H
ATOM   2748  CE1 TYR A 172       6.215   2.131  11.687  1.00 97.30           C
ATOM   2749  HE1 TYR A 172       6.634   1.589  10.853  1.00 97.30           H
ATOM   2750  CE2 TYR A 172       6.381   2.902  14.000  1.00 97.30           C
ATOM   2751  HE2 TYR A 172       6.907   2.940  14.942  1.00 97.30           H
ATOM   2752  OH  TYR A 172       8.078   1.494  13.052  1.00 97.30           O
ATOM   2753  HH  TYR A 172       8.587   1.807  13.803  1.00 97.30           H
ATOM   2754  CZ  TYR A 172       6.907   2.168  12.916  1.00 97.30           C
ATOM   2755  N   TYR A 173       5.214   6.887  13.234  1.00 97.26           N
ATOM   2756  H   TYR A 173       5.722   6.674  12.388  1.00 97.26           H
ATOM   2757  CA  TYR A 173       5.984   7.314  14.405  1.00 97.26           C
ATOM   2758  HA  TYR A 173       5.887   6.540  15.167  1.00 97.26           H
ATOM   2759  C   TYR A 173       5.490   8.629  15.025  1.00 97.26           C
ATOM   2760  CB  TYR A 173       7.464   7.406  14.020  1.00 97.26           C
ATOM   2761  HB2 TYR A 173       7.732   6.510  13.461  1.00 97.26           H
ATOM   2762  HB3 TYR A 173       7.625   8.267  13.370  1.00 97.26           H
ATOM   2763  O   TYR A 173       5.649   8.832  16.231  1.00 97.26           O
ATOM   2764  CG  TYR A 173       8.400   7.473  15.206  1.00 97.26           C
ATOM   2765  CD1 TYR A 173       8.794   8.712  15.747  1.00 97.26           C
ATOM   2766  HD1 TYR A 173       8.428   9.625  15.303  1.00 97.26           H
ATOM   2767  CD2 TYR A 173       8.885   6.275  15.760  1.00 97.26           C
ATOM   2768  HD2 TYR A 173       8.593   5.328  15.329  1.00 97.26           H
ATOM   2769  CE1 TYR A 173       9.679   8.749  16.842  1.00 97.26           C
ATOM   2770  HE1 TYR A 173      10.005   9.701  17.239  1.00 97.26           H
ATOM   2771  CE2 TYR A 173       9.759   6.306  16.859  1.00 97.26           C
ATOM   2772  HE2 TYR A 173      10.154   5.387  17.268  1.00 97.26           H
ATOM   2773  OH  TYR A 173      11.021   7.573  18.449  1.00 97.26           O
ATOM   2774  HH  TYR A 173      11.340   8.462  18.618  1.00 97.26           H
ATOM   2775  CZ  TYR A 173      10.163   7.543  17.396  1.00 97.26           C
ATOM   2776  N   LEU A 174       4.875   9.523  14.240  1.00 97.79           N
ATOM   2777  H   LEU A 174       4.722   9.295  13.268  1.00 97.79           H
ATOM   2778  CA  LEU A 174       4.343  10.784  14.766  1.00 97.79           C
ATOM   2779  HA  LEU A 174       5.159  11.299  15.272  1.00 97.79           H
ATOM   2780  C   LEU A 174       3.236  10.539  15.800  1.00 97.79           C
ATOM   2781  CB  LEU A 174       3.846  11.661  13.608  1.00 97.79           C
ATOM   2782  HB2 LEU A 174       2.975  11.175  13.168  1.00 97.79           H
ATOM   2783  HB3 LEU A 174       4.624  11.733  12.848  1.00 97.79           H
ATOM   2784  O   LEU A 174       3.312  11.095  16.900  1.00 97.79           O
ATOM   2785  CG  LEU A 174       3.412  13.078  14.023  1.00 97.79           C
ATOM   2786  HG  LEU A 174       2.617  13.021  14.766  1.00 97.79           H
ATOM   2787  CD1 LEU A 174       4.568  13.894  14.609  1.00 97.79           C
ATOM   2788 HD11 LEU A 174       4.889  13.458  15.555  1.00 97.79           H
ATOM   2789 HD12 LEU A 174       4.228  14.912  14.798  1.00 97.79           H
ATOM   2790 HD13 LEU A 174       5.397  13.919  13.900  1.00 97.79           H
ATOM   2791  CD2 LEU A 174       2.876  13.806  12.798  1.00 97.79           C
ATOM   2792 HD21 LEU A 174       2.681  14.854  13.025  1.00 97.79           H
ATOM   2793 HD22 LEU A 174       1.932  13.337  12.516  1.00 97.79           H
ATOM   2794 HD23 LEU A 174       3.578  13.723  11.970  1.00 97.79           H
ATOM   2795  N   ASP A 175       2.291   9.657  15.468  1.00 98.26           N
ATOM   2796  H   ASP A 175       2.319   9.268  14.536  1.00 98.26           H
ATOM   2797  CA  ASP A 175       1.115   9.336  16.283  1.00 98.26           C
ATOM   2798  HA  ASP A 175       0.799  10.224  16.831  1.00 98.26           H
ATOM   2799  C   ASP A 175       1.395   8.228  17.315  1.00 98.26           C
ATOM   2800  CB  ASP A 175      -0.037   8.917  15.348  1.00 98.26           C
ATOM   2801  HB2 ASP A 175      -0.847   8.514  15.956  1.00 98.26           H
ATOM   2802  HB3 ASP A 175       0.318   8.126  14.688  1.00 98.26           H
ATOM   2803  O   ASP A 175       0.929   8.298  18.451  1.00 98.26           O
ATOM   2804  CG  ASP A 175      -0.612  10.048  14.488  1.00 98.26           C
ATOM   2805  OD1 ASP A 175      -0.333  11.236  14.765  1.00 98.26           O
ATOM   2806  OD2 ASP A 175      -1.363   9.732  13.540  1.00 98.26           O
ATOM   2807  N   TYR A 176       2.193   7.219  16.948  1.00 98.12           N
ATOM   2808  H   TYR A 176       2.512   7.218  15.990  1.00 98.12           H
ATOM   2809  CA  TYR A 176       2.353   5.974  17.713  1.00 98.12           C
ATOM   2810  HA  TYR A 176       1.638   5.968  18.535  1.00 98.12           H
ATOM   2811  C   TYR A 176       3.734   5.786  18.348  1.00 98.12           C
ATOM   2812  CB  TYR A 176       2.010   4.785  16.805  1.00 98.12           C
ATOM   2813  HB2 TYR A 176       2.179   3.858  17.354  1.00 98.12           H
ATOM   2814  HB3 TYR A 176       2.673   4.774  15.941  1.00 98.12           H
ATOM   2815  O   TYR A 176       3.935   4.845  19.119  1.00 98.12           O
ATOM   2816  CG  TYR A 176       0.571   4.807  16.347  1.00 98.12           C
ATOM   2817  CD1 TYR A 176      -0.416   4.305  17.210  1.00 98.12           C
ATOM   2818  HD1 TYR A 176      -0.130   3.877  18.159  1.00 98.12           H
ATOM   2819  CD2 TYR A 176       0.209   5.377  15.109  1.00 98.12           C
ATOM   2820  HD2 TYR A 176       0.967   5.777  14.451  1.00 98.12           H
ATOM   2821  CE1 TYR A 176      -1.766   4.380  16.846  1.00 98.12           C
ATOM   2822  HE1 TYR A 176      -2.539   4.005  17.502  1.00 98.12           H
ATOM   2823  CE2 TYR A 176      -1.147   5.481  14.751  1.00 98.12           C
ATOM   2824  HE2 TYR A 176      -1.440   5.963  13.829  1.00 98.12           H
ATOM   2825  OH  TYR A 176      -3.444   5.066  15.355  1.00 98.12           O
ATOM   2826  HH  TYR A 176      -3.650   5.602  14.586  1.00 98.12           H
ATOM   2827  CZ  TYR A 176      -2.129   4.980  15.630  1.00 98.12           C
ATOM   2828  N   LYS A 177       4.702   6.665  18.056  1.00 97.24           N
ATOM   2829  H   LYS A 177       4.478   7.403  17.403  1.00 97.24           H
ATOM   2830  CA  LYS A 177       6.100   6.517  18.497  1.00 97.24           C
ATOM   2831  HA  LYS A 177       6.715   7.207  17.922  1.00 97.24           H
ATOM   2832  C   LYS A 177       6.635   5.121  18.135  1.00 97.24           C
ATOM   2833  CB  LYS A 177       6.223   6.868  20.004  1.00 97.24           C
ATOM   2834  HB2 LYS A 177       7.274   6.830  20.286  1.00 97.24           H
ATOM   2835  HB3 LYS A 177       5.698   6.115  20.593  1.00 97.24           H
ATOM   2836  O   LYS A 177       6.510   4.674  17.000  1.00 97.24           O
ATOM   2837  CG  LYS A 177       5.674   8.237  20.421  1.00 97.24           C
ATOM   2838  HG2 LYS A 177       4.603   8.287  20.219  1.00 97.24           H
ATOM   2839  HG3 LYS A 177       5.822   8.350  21.495  1.00 97.24           H
ATOM   2840  CD  LYS A 177       6.387   9.378  19.697  1.00 97.24           C
ATOM   2841  HD2 LYS A 177       6.134   9.325  18.638  1.00 97.24           H
ATOM   2842  HD3 LYS A 177       7.467   9.281  19.812  1.00 97.24           H
ATOM   2843  CE  LYS A 177       5.920  10.716  20.262  1.00 97.24           C
ATOM   2844  HE2 LYS A 177       6.379  10.881  21.237  1.00 97.24           H
ATOM   2845  HE3 LYS A 177       4.839  10.665  20.395  1.00 97.24           H
ATOM   2846  NZ  LYS A 177       6.239  11.808  19.316  1.00 97.24           N
ATOM   2847  HZ1 LYS A 177       5.747  11.626  18.453  1.00 97.24           H
ATOM   2848  HZ2 LYS A 177       7.227  11.848  19.114  1.00 97.24           H
ATOM   2849  HZ3 LYS A 177       5.904  12.697  19.660  1.00 97.24           H
ATOM   2850  N   ASN A 178       7.224   4.418  19.098  1.00 94.41           N
ATOM   2851  H   ASN A 178       7.236   4.810  20.029  1.00 94.41           H
ATOM   2852  CA  ASN A 178       7.760   3.071  18.940  1.00 94.41           C
ATOM   2853  HA  ASN A 178       8.199   2.993  17.945  1.00 94.41           H
ATOM   2854  C   ASN A 178       6.697   1.959  19.033  1.00 94.41           C
ATOM   2855  CB  ASN A 178       8.884   2.890  19.974  1.00 94.41           C
ATOM   2856  HB2 ASN A 178       9.628   3.677  19.850  1.00 94.41           H
ATOM   2857  HB3 ASN A 178       9.377   1.934  19.797  1.00 94.41           H
ATOM   2858  O   ASN A 178       7.050   0.784  18.912  1.00 94.41           O
ATOM   2859  CG  ASN A 178       8.367   2.940  21.403  1.00 94.41           C
ATOM   2860  ND2 ASN A 178       8.439   1.853  22.132  1.00 94.41           N
ATOM   2861 HD21 ASN A 178       7.998   1.904  23.039  1.00 94.41           H
ATOM   2862 HD22 ASN A 178       8.727   0.983  21.707  1.00 94.41           H
ATOM   2863  OD1 ASN A 178       7.877   3.953  21.873  1.00 94.41           O
ATOM   2864  N   ASP A 179       5.419   2.282  19.254  1.00 97.36           N
ATOM   2865  H   ASP A 179       5.144   3.254  19.299  1.00 97.36           H
ATOM   2866  CA  ASP A 179       4.345   1.292  19.369  1.00 97.36           C
ATOM   2867  HA  ASP A 179       4.776   0.394  19.808  1.00 97.36           H
ATOM   2868  C   ASP A 179       3.795   0.880  17.993  1.00 97.36           C
ATOM   2869  CB  ASP A 179       3.263   1.754  20.352  1.00 97.36           C
ATOM   2870  HB2 ASP A 179       2.655   2.539  19.900  1.00 97.36           H
ATOM   2871  HB3 ASP A 179       3.745   2.162  21.239  1.00 97.36           H
ATOM   2872  O   ASP A 179       2.647   1.136  17.619  1.00 97.36           O
ATOM   2873  CG  ASP A 179       2.362   0.590  20.785  1.00 97.36           C
ATOM   2874  OD1 ASP A 179       2.446  -0.508  20.173  1.00 97.36           O
ATOM   2875  OD2 ASP A 179       1.594   0.801  21.745  1.00 97.36           O
ATOM   2876  N   LYS A 180       4.648   0.190  17.225  1.00 96.28           N
ATOM   2877  H   LYS A 180       5.591   0.093  17.571  1.00 96.28           H
ATOM   2878  CA  LYS A 180       4.275  -0.407  15.933  1.00 96.28           C
ATOM   2879  HA  LYS A 180       3.966   0.394  15.260  1.00 96.28           H
ATOM   2880  C   LYS A 180       3.078  -1.356  16.077  1.00 96.28           C
ATOM   2881  CB  LYS A 180       5.505  -1.121  15.335  1.00 96.28           C
ATOM   2882  HB2 LYS A 180       6.330  -0.410  15.288  1.00 96.28           H
ATOM   2883  HB3 LYS A 180       5.793  -1.945  15.987  1.00 96.28           H
ATOM   2884  O   LYS A 180       2.269  -1.470  15.161  1.00 96.28           O
ATOM   2885  CG  LYS A 180       5.243  -1.653  13.913  1.00 96.28           C
ATOM   2886  HG2 LYS A 180       4.916  -0.821  13.290  1.00 96.28           H
ATOM   2887  HG3 LYS A 180       4.441  -2.390  13.938  1.00 96.28           H
ATOM   2888  CD  LYS A 180       6.466  -2.301  13.240  1.00 96.28           C
ATOM   2889  HD2 LYS A 180       7.290  -1.587  13.215  1.00 96.28           H
ATOM   2890  HD3 LYS A 180       6.188  -2.523  12.210  1.00 96.28           H
ATOM   2891  CE  LYS A 180       6.913  -3.599  13.932  1.00 96.28           C
ATOM   2892  HE2 LYS A 180       6.019  -4.157  14.211  1.00 96.28           H
ATOM   2893  HE3 LYS A 180       7.453  -3.345  14.844  1.00 96.28           H
ATOM   2894  NZ  LYS A 180       7.759  -4.446  13.042  1.00 96.28           N
ATOM   2895  HZ1 LYS A 180       8.013  -5.319  13.482  1.00 96.28           H
ATOM   2896  HZ2 LYS A 180       8.597  -3.969  12.741  1.00 96.28           H
ATOM   2897  HZ3 LYS A 180       7.248  -4.702  12.210  1.00 96.28           H
ATOM   2898  N   ALA A 181       2.954  -2.040  17.217  1.00 97.92           N
ATOM   2899  H   ALA A 181       3.535  -1.774  18.000  1.00 97.92           H
ATOM   2900  CA  ALA A 181       1.864  -2.977  17.453  1.00 97.92           C
ATOM   2901  HA  ALA A 181       1.801  -3.651  16.599  1.00 97.92           H
ATOM   2902  C   ALA A 181       0.510  -2.275  17.512  1.00 97.92           C
ATOM   2903  CB  ALA A 181       2.157  -3.805  18.707  1.00 97.92           C
ATOM   2904  HB1 ALA A 181       1.359  -4.531  18.860  1.00 97.92           H
ATOM   2905  HB2 ALA A 181       2.212  -3.152  19.579  1.00 97.92           H
ATOM   2906  HB3 ALA A 181       3.104  -4.333  18.594  1.00 97.92           H
ATOM   2907  O   ALA A 181      -0.441  -2.746  16.884  1.00 97.92           O
ATOM   2908  N   ASN A 182       0.424  -1.141  18.203  1.00 98.31           N
ATOM   2909  H   ASN A 182       1.212  -0.832  18.756  1.00 98.31           H
ATOM   2910  CA  ASN A 182      -0.793  -0.343  18.234  1.00 98.31           C
ATOM   2911  HA  ASN A 182      -1.616  -0.983  18.550  1.00 98.31           H
ATOM   2912  C   ASN A 182      -1.149   0.193  16.841  1.00 98.31           C
ATOM   2913  CB  ASN A 182      -0.627   0.763  19.277  1.00 98.31           C
ATOM   2914  HB2 ASN A 182       0.150   1.459  18.961  1.00 98.31           H
ATOM   2915  HB3 ASN A 182      -0.333   0.311  20.225  1.00 98.31           H
ATOM   2916  O   ASN A 182      -2.278   0.002  16.401  1.00 98.31           O
ATOM   2917  CG  ASN A 182      -1.917   1.510  19.540  1.00 98.31           C
ATOM   2918  ND2 ASN A 182      -1.826   2.729  20.011  1.00 98.31           N
ATOM   2919 HD21 ASN A 182      -2.695   3.218  20.171  1.00 98.31           H
ATOM   2920 HD22 ASN A 182      -0.920   3.110  20.245  1.00 98.31           H
ATOM   2921  OD1 ASN A 182      -3.012   1.006  19.364  1.00 98.31           O
ATOM   2922  N   TYR A 183      -0.182   0.739  16.096  1.00 98.41           N
ATOM   2923  H   TYR A 183       0.729   0.876  16.510  1.00 98.41           H
ATOM   2924  CA  TYR A 183      -0.413   1.211  14.724  1.00 98.41           C
ATOM   2925  HA  TYR A 183      -1.116   2.044  14.754  1.00 98.41           H
ATOM   2926  C   TYR A 183      -1.019   0.131  13.810  1.00 98.41           C
ATOM   2927  CB  TYR A 183       0.908   1.711  14.134  1.00 98.41           C
ATOM   2928  HB2 TYR A 183       1.209   2.619  14.656  1.00 98.41           H
ATOM   2929  HB3 TYR A 183       1.685   0.964  14.302  1.00 98.41           H
ATOM   2930  O   TYR A 183      -2.051   0.350  13.177  1.00 98.41           O
ATOM   2931  CG  TYR A 183       0.818   1.999  12.651  1.00 98.41           C
ATOM   2932  CD1 TYR A 183       1.575   1.243  11.734  1.00 98.41           C
ATOM   2933  HD1 TYR A 183       2.234   0.461  12.080  1.00 98.41           H
ATOM   2934  CD2 TYR A 183      -0.036   3.018  12.186  1.00 98.41           C
ATOM   2935  HD2 TYR A 183      -0.624   3.593  12.887  1.00 98.41           H
ATOM   2936  CE1 TYR A 183       1.490   1.527  10.359  1.00 98.41           C
ATOM   2937  HE1 TYR A 183       2.077   0.973   9.642  1.00 98.41           H
ATOM   2938  CE2 TYR A 183      -0.102   3.317  10.814  1.00 98.41           C
ATOM   2939  HE2 TYR A 183      -0.725   4.127  10.464  1.00 98.41           H
ATOM   2940  OH  TYR A 183       0.632   2.880   8.576  1.00 98.41           O
ATOM   2941  HH  TYR A 183       0.285   3.765   8.437  1.00 98.41           H
ATOM   2942  CZ  TYR A 183       0.668   2.573   9.897  1.00 98.41           C
ATOM   2943  N   VAL A 184      -0.423  -1.066  13.788  1.00 98.50           N
ATOM   2944  H   VAL A 184       0.427  -1.179  14.322  1.00 98.50           H
ATOM   2945  CA  VAL A 184      -0.905  -2.193  12.968  1.00 98.50           C
ATOM   2946  HA  VAL A 184      -0.945  -1.879  11.925  1.00 98.50           H
ATOM   2947  C   VAL A 184      -2.321  -2.613  13.377  1.00 98.50           C
ATOM   2948  CB  VAL A 184       0.066  -3.382  13.091  1.00 98.50           C
ATOM   2949  HB  VAL A 184       0.209  -3.609  14.147  1.00 98.50           H
ATOM   2950  O   VAL A 184      -3.167  -2.881  12.520  1.00 98.50           O
ATOM   2951  CG1 VAL A 184      -0.452  -4.647  12.398  1.00 98.50           C
ATOM   2952 HG11 VAL A 184       0.250  -5.463  12.571  1.00 98.50           H
ATOM   2953 HG12 VAL A 184      -1.412  -4.944  12.822  1.00 98.50           H
ATOM   2954 HG13 VAL A 184      -0.572  -4.476  11.329  1.00 98.50           H
ATOM   2955  CG2 VAL A 184       1.434  -3.072  12.470  1.00 98.50           C
ATOM   2956 HG21 VAL A 184       2.142  -3.861  12.723  1.00 98.50           H
ATOM   2957 HG22 VAL A 184       1.823  -2.120  12.832  1.00 98.50           H
ATOM   2958 HG23 VAL A 184       1.341  -3.003  11.386  1.00 98.50           H
ATOM   2959  N   ASN A 185      -2.598  -2.666  14.683  1.00 98.34           N
ATOM   2960  H   ASN A 185      -1.882  -2.394  15.341  1.00 98.34           H
ATOM   2961  CA  ASN A 185      -3.933  -2.986  15.183  1.00 98.34           C
ATOM   2962  HA  ASN A 185      -4.272  -3.914  14.721  1.00 98.34           H
ATOM   2963  C   ASN A 185      -4.950  -1.913  14.790  1.00 98.34           C
ATOM   2964  CB  ASN A 185      -3.893  -3.181  16.705  1.00 98.34           C
ATOM   2965  HB2 ASN A 185      -3.238  -2.445  17.170  1.00 98.34           H
ATOM   2966  HB3 ASN A 185      -4.895  -3.038  17.111  1.00 98.34           H
ATOM   2967  O   ASN A 185      -6.037  -2.259  14.331  1.00 98.34           O
ATOM   2968  CG  ASN A 185      -3.467  -4.584  17.073  1.00 98.34           C
ATOM   2969  ND2 ASN A 185      -2.263  -4.771  17.548  1.00 98.34           N
ATOM   2970 HD21 ASN A 185      -1.609  -4.001  17.533  1.00 98.34           H
ATOM   2971 HD22 ASN A 185      -2.000  -5.721  17.769  1.00 98.34           H
ATOM   2972  OD1 ASN A 185      -4.218  -5.532  16.925  1.00 98.34           O
ATOM   2973  N   VAL A 186      -4.606  -0.631  14.920  1.00 98.38           N
ATOM   2974  H   VAL A 186      -3.702  -0.405  15.310  1.00 98.38           H
ATOM   2975  CA  VAL A 186      -5.475   0.475  14.510  1.00 98.38           C
ATOM   2976  HA  VAL A 186      -6.433   0.363  15.018  1.00 98.38           H
ATOM   2977  C   VAL A 186      -5.766   0.412  13.016  1.00 98.38           C
ATOM   2978  CB  VAL A 186      -4.884   1.837  14.914  1.00 98.38           C
ATOM   2979  HB  VAL A 186      -3.841   1.908  14.604  1.00 98.38           H
ATOM   2980  O   VAL A 186      -6.932   0.498  12.630  1.00 98.38           O
ATOM   2981  CG1 VAL A 186      -5.681   2.962  14.253  1.00 98.38           C
ATOM   2982 HG11 VAL A 186      -5.487   3.912  14.750  1.00 98.38           H
ATOM   2983 HG12 VAL A 186      -5.397   3.061  13.206  1.00 98.38           H
ATOM   2984 HG13 VAL A 186      -6.751   2.764  14.329  1.00 98.38           H
ATOM   2985  CG2 VAL A 186      -4.980   2.020  16.432  1.00 98.38           C
ATOM   2986 HG21 VAL A 186      -6.023   2.005  16.751  1.00 98.38           H
ATOM   2987 HG22 VAL A 186      -4.539   2.976  16.716  1.00 98.38           H
ATOM   2988 HG23 VAL A 186      -4.439   1.229  16.951  1.00 98.38           H
ATOM   2989  N   PHE A 187      -4.754   0.162  12.184  1.00 98.63           N
ATOM   2990  H   PHE A 187      -3.815   0.135  12.552  1.00 98.63           H
ATOM   2991  CA  PHE A 187      -4.954  -0.016  10.750  1.00 98.63           C
ATOM   2992  HA  PHE A 187      -5.327   0.926  10.348  1.00 98.63           H
ATOM   2993  C   PHE A 187      -6.001  -1.099  10.454  1.00 98.63           C
ATOM   2994  CB  PHE A 187      -3.618  -0.321  10.065  1.00 98.63           C
ATOM   2995  HB2 PHE A 187      -3.144  -1.175  10.548  1.00 98.63           H
ATOM   2996  HB3 PHE A 187      -2.953   0.533  10.188  1.00 98.63           H
ATOM   2997  O   PHE A 187      -6.997  -0.833   9.776  1.00 98.63           O
ATOM   2998  CG  PHE A 187      -3.775  -0.620   8.589  1.00 98.63           C
ATOM   2999  CD1 PHE A 187      -3.932  -1.950   8.149  1.00 98.63           C
ATOM   3000  HD1 PHE A 187      -3.939  -2.760   8.864  1.00 98.63           H
ATOM   3001  CD2 PHE A 187      -3.767   0.429   7.651  1.00 98.63           C
ATOM   3002  HD2 PHE A 187      -3.637   1.450   7.977  1.00 98.63           H
ATOM   3003  CE1 PHE A 187      -4.076  -2.230   6.780  1.00 98.63           C
ATOM   3004  HE1 PHE A 187      -4.196  -3.252   6.447  1.00 98.63           H
ATOM   3005  CE2 PHE A 187      -3.880   0.144   6.280  1.00 98.63           C
ATOM   3006  HE2 PHE A 187      -3.821   0.942   5.555  1.00 98.63           H
ATOM   3007  CZ  PHE A 187      -4.040  -1.182   5.846  1.00 98.63           C
ATOM   3008  HZ  PHE A 187      -4.117  -1.384   4.787  1.00 98.63           H
ATOM   3009  N   MET A 188      -5.825  -2.296  11.021  1.00 98.27           N
ATOM   3010  H   MET A 188      -5.003  -2.433  11.591  1.00 98.27           H
ATOM   3011  CA  MET A 188      -6.730  -3.431  10.797  1.00 98.27           C
ATOM   3012  HA  MET A 188      -6.871  -3.555   9.722  1.00 98.27           H
ATOM   3013  C   MET A 188      -8.129  -3.234  11.389  1.00 98.27           C
ATOM   3014  CB  MET A 188      -6.109  -4.711  11.380  1.00 98.27           C
ATOM   3015  HB2 MET A 188      -6.873  -5.485  11.445  1.00 98.27           H
ATOM   3016  HB3 MET A 188      -5.746  -4.515  12.390  1.00 98.27           H
ATOM   3017  O   MET A 188      -9.093  -3.786  10.865  1.00 98.27           O
ATOM   3018  CG  MET A 188      -4.956  -5.244  10.523  1.00 98.27           C
ATOM   3019  HG2 MET A 188      -4.167  -4.492  10.496  1.00 98.27           H
ATOM   3020  HG3 MET A 188      -4.546  -6.133  11.004  1.00 98.27           H
ATOM   3021  SD  MET A 188      -5.402  -5.667   8.811  1.00 98.27           S
ATOM   3022  CE  MET A 188      -6.479  -7.098   9.075  1.00 98.27           C
ATOM   3023  HE1 MET A 188      -5.940  -7.855   9.641  1.00 98.27           H
ATOM   3024  HE2 MET A 188      -6.759  -7.513   8.106  1.00 98.27           H
ATOM   3025  HE3 MET A 188      -7.380  -6.795   9.610  1.00 98.27           H
ATOM   3026  N   ASN A 189      -8.251  -2.494  12.491  1.00 97.93           N
ATOM   3027  H   ASN A 189      -7.415  -2.097  12.896  1.00 97.93           H
ATOM   3028  CA  ASN A 189      -9.512  -2.343  13.218  1.00 97.93           C
ATOM   3029  HA  ASN A 189     -10.133  -3.223  13.054  1.00 97.93           H
ATOM   3030  C   ASN A 189     -10.345  -1.148  12.761  1.00 97.93           C
ATOM   3031  CB  ASN A 189      -9.213  -2.232  14.722  1.00 97.93           C
ATOM   3032  HB2 ASN A 189      -8.509  -1.417  14.888  1.00 97.93           H
ATOM   3033  HB3 ASN A 189     -10.132  -1.991  15.256  1.00 97.93           H
ATOM   3034  O   ASN A 189     -11.560  -1.181  12.951  1.00 97.93           O
ATOM   3035  CG  ASN A 189      -8.657  -3.506  15.314  1.00 97.93           C
ATOM   3036  ND2 ASN A 189      -7.973  -3.433  16.428  1.00 97.93           N
ATOM   3037 HD21 ASN A 189      -7.497  -4.262  16.752  1.00 97.93           H
ATOM   3038 HD22 ASN A 189      -7.777  -2.518  16.808  1.00 97.93           H
ATOM   3039  OD1 ASN A 189      -8.863  -4.598  14.814  1.00 97.93           O
ATOM   3040  N   HIS A 190      -9.710  -0.114  12.201  1.00 98.32           N
ATOM   3041  H   HIS A 190      -8.702  -0.147  12.149  1.00 98.32           H
ATOM   3042  CA  HIS A 190     -10.345   1.197  12.038  1.00 98.32           C
ATOM   3043  HA  HIS A 190     -11.428   1.084  12.066  1.00 98.32           H
ATOM   3044  C   HIS A 190     -10.035   1.928  10.726  1.00 98.32           C
ATOM   3045  CB  HIS A 190      -9.922   2.079  13.219  1.00 98.32           C
ATOM   3046  HB2 HIS A 190      -8.850   2.269  13.170  1.00 98.32           H
ATOM   3047  HB3 HIS A 190     -10.435   3.034  13.114  1.00 98.32           H
ATOM   3048  O   HIS A 190     -10.722   2.901  10.417  1.00 98.32           O
ATOM   3049  CG  HIS A 190     -10.272   1.508  14.568  1.00 98.32           C
ATOM   3050  CD2 HIS A 190      -9.411   1.204  15.586  1.00 98.32           C
ATOM   3051  HD2 HIS A 190      -8.342   1.358  15.574  1.00 98.32           H
ATOM   3052  ND1 HIS A 190     -11.535   1.176  14.993  1.00 98.32           N
ATOM   3053  HD1 HIS A 190     -12.368   1.203  14.424  1.00 98.32           H
ATOM   3054  CE1 HIS A 190     -11.440   0.690  16.239  1.00 98.32           C
ATOM   3055  HE1 HIS A 190     -12.272   0.327  16.826  1.00 98.32           H
ATOM   3056  NE2 HIS A 190     -10.159   0.666  16.642  1.00 98.32           N
ATOM   3057  N   LEU A 191      -9.026   1.506   9.956  1.00 98.51           N
ATOM   3058  H   LEU A 191      -8.475   0.715  10.257  1.00 98.51           H
ATOM   3059  CA  LEU A 191      -8.609   2.237   8.752  1.00 98.51           C
ATOM   3060  HA  LEU A 191      -9.242   3.113   8.607  1.00 98.51           H
ATOM   3061  C   LEU A 191      -8.759   1.425   7.472  1.00 98.51           C
ATOM   3062  CB  LEU A 191      -7.163   2.736   8.904  1.00 98.51           C
ATOM   3063  HB2 LEU A 191      -6.507   1.870   8.999  1.00 98.51           H
ATOM   3064  HB3 LEU A 191      -6.879   3.243   7.982  1.00 98.51           H
ATOM   3065  O   LEU A 191      -9.139   1.996   6.456  1.00 98.51           O
ATOM   3066  CG  LEU A 191      -6.932   3.709  10.077  1.00 98.51           C
ATOM   3067  HG  LEU A 191      -7.261   3.262  11.015  1.00 98.51           H
ATOM   3068  CD1 LEU A 191      -5.447   4.049  10.203  1.00 98.51           C
ATOM   3069 HD11 LEU A 191      -5.294   4.721  11.047  1.00 98.51           H
ATOM   3070 HD12 LEU A 191      -4.863   3.145  10.371  1.00 98.51           H
ATOM   3071 HD13 LEU A 191      -5.096   4.540   9.295  1.00 98.51           H
ATOM   3072  CD2 LEU A 191      -7.689   5.013   9.835  1.00 98.51           C
ATOM   3073 HD21 LEU A 191      -7.365   5.775  10.544  1.00 98.51           H
ATOM   3074 HD22 LEU A 191      -7.463   5.374   8.832  1.00 98.51           H
ATOM   3075 HD23 LEU A 191      -8.762   4.859   9.944  1.00 98.51           H
ATOM   3076  N   VAL A 192      -8.479   0.119   7.497  1.00 98.59           N
ATOM   3077  H   VAL A 192      -8.138  -0.277   8.361  1.00 98.59           H
ATOM   3078  CA  VAL A 192      -8.444  -0.717   6.289  1.00 98.59           C
ATOM   3079  HA  VAL A 192      -7.639  -0.325   5.667  1.00 98.59           H
ATOM   3080  C   VAL A 192      -9.741  -0.612   5.474  1.00 98.59           C
ATOM   3081  CB  VAL A 192      -8.062  -2.172   6.629  1.00 98.59           C
ATOM   3082  HB  VAL A 192      -7.094  -2.147   7.130  1.00 98.59           H
ATOM   3083  O   VAL A 192     -10.849  -0.750   5.998  1.00 98.59           O
ATOM   3084  CG1 VAL A 192      -9.041  -2.869   7.576  1.00 98.59           C
ATOM   3085 HG11 VAL A 192      -9.070  -2.325   8.521  1.00 98.59           H
ATOM   3086 HG12 VAL A 192     -10.040  -2.914   7.144  1.00 98.59           H
ATOM   3087 HG13 VAL A 192      -8.694  -3.881   7.785  1.00 98.59           H
ATOM   3088  CG2 VAL A 192      -7.890  -3.025   5.370  1.00 98.59           C
ATOM   3089 HG21 VAL A 192      -7.508  -4.008   5.646  1.00 98.59           H
ATOM   3090 HG22 VAL A 192      -7.168  -2.540   4.713  1.00 98.59           H
ATOM   3091 HG23 VAL A 192      -8.843  -3.149   4.854  1.00 98.59           H
ATOM   3092  N   SER A 193      -9.612  -0.363   4.169  1.00 98.42           N
ATOM   3093  H   SER A 193      -8.680  -0.224   3.804  1.00 98.42           H
ATOM   3094  CA  SER A 193     -10.743  -0.291   3.241  1.00 98.42           C
ATOM   3095  HA  SER A 193     -11.629   0.018   3.796  1.00 98.42           H
ATOM   3096  C   SER A 193     -11.030  -1.659   2.629  1.00 98.42           C
ATOM   3097  CB  SER A 193     -10.524   0.760   2.151  1.00 98.42           C
ATOM   3098  HB2 SER A 193      -9.633   0.513   1.573  1.00 98.42           H
ATOM   3099  HB3 SER A 193     -10.390   1.742   2.604  1.00 98.42           H
ATOM   3100  O   SER A 193     -10.484  -2.044   1.589  1.00 98.42           O
ATOM   3101  OG  SER A 193     -11.659   0.772   1.295  1.00 98.42           O
ATOM   3102  HG  SER A 193     -12.332   1.333   1.688  1.00 98.42           H
ATOM   3103  N   TRP A 194     -11.958  -2.398   3.238  1.00 98.11           N
ATOM   3104  H   TRP A 194     -12.298  -2.110   4.144  1.00 98.11           H
ATOM   3105  CA  TRP A 194     -12.462  -3.636   2.638  1.00 98.11           C
ATOM   3106  HA  TRP A 194     -11.604  -4.263   2.398  1.00 98.11           H
ATOM   3107  C   TRP A 194     -13.213  -3.406   1.323  1.00 98.11           C
ATOM   3108  CB  TRP A 194     -13.338  -4.384   3.641  1.00 98.11           C
ATOM   3109  HB2 TRP A 194     -13.716  -5.282   3.153  1.00 98.11           H
ATOM   3110  HB3 TRP A 194     -14.192  -3.761   3.905  1.00 98.11           H
ATOM   3111  O   TRP A 194     -13.296  -4.321   0.503  1.00 98.11           O
ATOM   3112  CG  TRP A 194     -12.626  -4.796   4.888  1.00 98.11           C
ATOM   3113  CD1 TRP A 194     -13.018  -4.509   6.148  1.00 98.11           C
ATOM   3114  HD1 TRP A 194     -13.908  -3.961   6.420  1.00 98.11           H
ATOM   3115  CD2 TRP A 194     -11.392  -5.565   5.025  1.00 98.11           C
ATOM   3116  CE2 TRP A 194     -11.068  -5.656   6.411  1.00 98.11           C
ATOM   3117  CE3 TRP A 194     -10.512  -6.190   4.113  1.00 98.11           C
ATOM   3118  HE3 TRP A 194     -10.729  -6.154   3.056  1.00 98.11           H
ATOM   3119  NE1 TRP A 194     -12.114  -5.030   7.048  1.00 98.11           N
ATOM   3120  HE1 TRP A 194     -12.259  -4.978   8.046  1.00 98.11           H
ATOM   3121  CH2 TRP A 194      -9.010  -6.819   5.926  1.00 98.11           C
ATOM   3122  HH2 TRP A 194      -8.051  -7.201   6.244  1.00 98.11           H
ATOM   3123  CZ2 TRP A 194      -9.895  -6.270   6.866  1.00 98.11           C
ATOM   3124  HZ2 TRP A 194      -9.659  -6.261   7.920  1.00 98.11           H
ATOM   3125  CZ3 TRP A 194      -9.335  -6.818   4.558  1.00 98.11           C
ATOM   3126  HZ3 TRP A 194      -8.648  -7.251   3.845  1.00 98.11           H
ATOM   3127  N   ASP A 195     -13.707  -2.190   1.085  1.00 96.78           N
ATOM   3128  H   ASP A 195     -13.595  -1.485   1.801  1.00 96.78           H
ATOM   3129  CA  ASP A 195     -14.375  -1.801  -0.158  1.00 96.78           C
ATOM   3130  HA  ASP A 195     -15.102  -2.568  -0.426  1.00 96.78           H
ATOM   3131  C   ASP A 195     -13.392  -1.708  -1.320  1.00 96.78           C
ATOM   3132  CB  ASP A 195     -15.114  -0.467   0.051  1.00 96.78           C
ATOM   3133  HB2 ASP A 195     -14.459   0.248   0.550  1.00 96.78           H
ATOM   3134  HB3 ASP A 195     -15.387  -0.062  -0.923  1.00 96.78           H
ATOM   3135  O   ASP A 195     -13.641  -2.277  -2.389  1.00 96.78           O
ATOM   3136  CG  ASP A 195     -16.393  -0.656   0.860  1.00 96.78           C
ATOM   3137  OD1 ASP A 195     -16.691  -1.804   1.246  1.00 96.78           O
ATOM   3138  OD2 ASP A 195     -17.230   0.263   0.968  1.00 96.78           O
ATOM   3139  N   ALA A 196     -12.241  -1.069  -1.098  1.00 97.32           N
ATOM   3140  H   ALA A 196     -12.087  -0.613  -0.210  1.00 97.32           H
ATOM   3141  CA  ALA A 196     -11.160  -1.042  -2.072  1.00 97.32           C
ATOM   3142  HA  ALA A 196     -11.539  -0.617  -3.002  1.00 97.32           H
ATOM   3143  C   ALA A 196     -10.654  -2.460  -2.365  1.00 97.32           C
ATOM   3144  CB  ALA A 196     -10.043  -0.136  -1.548  1.00 97.32           C
ATOM   3145  HB1 ALA A 196      -9.244  -0.062  -2.286  1.00 97.32           H
ATOM   3146  HB2 ALA A 196      -9.631  -0.533  -0.621  1.00 97.32           H
ATOM   3147  HB3 ALA A 196     -10.431   0.865  -1.356  1.00 97.32           H
ATOM   3148  O   ALA A 196     -10.539  -2.843  -3.534  1.00 97.32           O
ATOM   3149  N   ALA A 197     -10.428  -3.271  -1.324  1.00 98.02           N
ATOM   3150  H   ALA A 197     -10.518  -2.886  -0.394  1.00 98.02           H
ATOM   3151  CA  ALA A 197      -9.990  -4.658  -1.469  1.00 98.02           C
ATOM   3152  HA  ALA A 197      -9.043  -4.668  -2.007  1.00 98.02           H
ATOM   3153  C   ALA A 197     -10.991  -5.512  -2.261  1.00 98.02           C
ATOM   3154  CB  ALA A 197      -9.758  -5.249  -0.081  1.00 98.02           C
ATOM   3155  HB1 ALA A 197      -9.375  -6.266  -0.168  1.00 98.02           H
ATOM   3156  HB2 ALA A 197     -10.686  -5.250   0.491  1.00 98.02           H
ATOM   3157  HB3 ALA A 197      -9.025  -4.637   0.444  1.00 98.02           H
ATOM   3158  O   ALA A 197     -10.593  -6.218  -3.189  1.00 98.02           O
ATOM   3159  N   LEU A 198     -12.289  -5.422  -1.950  1.00 96.71           N
ATOM   3160  H   LEU A 198     -12.557  -4.845  -1.166  1.00 96.71           H
ATOM   3161  CA  LEU A 198     -13.341  -6.136  -2.675  1.00 96.71           C
ATOM   3162  HA  LEU A 198     -13.103  -7.200  -2.659  1.00 96.71           H
ATOM   3163  C   LEU A 198     -13.394  -5.696  -4.142  1.00 96.71           C
ATOM   3164  CB  LEU A 198     -14.688  -5.918  -1.957  1.00 96.71           C
ATOM   3165  HB2 LEU A 198     -14.626  -6.351  -0.958  1.00 96.71           H
ATOM   3166  HB3 LEU A 198     -14.851  -4.847  -1.845  1.00 96.71           H
ATOM   3167  O   LEU A 198     -13.438  -6.543  -5.034  1.00 96.71           O
ATOM   3168  CG  LEU A 198     -15.900  -6.522  -2.693  1.00 96.71           C
ATOM   3169  HG  LEU A 198     -15.983  -6.075  -3.684  1.00 96.71           H
ATOM   3170  CD1 LEU A 198     -15.800  -8.041  -2.836  1.00 96.71           C
ATOM   3171 HD11 LEU A 198     -16.716  -8.425  -3.286  1.00 96.71           H
ATOM   3172 HD12 LEU A 198     -14.963  -8.304  -3.484  1.00 96.71           H
ATOM   3173 HD13 LEU A 198     -15.672  -8.496  -1.854  1.00 96.71           H
ATOM   3174  CD2 LEU A 198     -17.192  -6.215  -1.940  1.00 96.71           C
ATOM   3175 HD21 LEU A 198     -17.212  -6.786  -1.013  1.00 96.71           H
ATOM   3176 HD22 LEU A 198     -18.048  -6.504  -2.548  1.00 96.71           H
ATOM   3177 HD23 LEU A 198     -17.251  -5.148  -1.722  1.00 96.71           H
ATOM   3178  N   GLY A 199     -13.337  -4.389  -4.411  1.00 95.86           N
ATOM   3179  H   GLY A 199     -13.316  -3.739  -3.637  1.00 95.86           H
ATOM   3180  CA  GLY A 199     -13.327  -3.856  -5.774  1.00 95.86           C
ATOM   3181  HA2 GLY A 199     -14.234  -4.173  -6.290  1.00 95.86           H
ATOM   3182  HA3 GLY A 199     -13.312  -2.768  -5.720  1.00 95.86           H
ATOM   3183  C   GLY A 199     -12.112  -4.321  -6.583  1.00 95.86           C
ATOM   3184  O   GLY A 199     -12.246  -4.678  -7.756  1.00 95.86           O
ATOM   3185  N   ARG A 200     -10.928  -4.361  -5.962  1.00 96.00           N
ATOM   3186  H   ARG A 200     -10.893  -4.044  -5.004  1.00 96.00           H
ATOM   3187  CA  ARG A 200      -9.692  -4.887  -6.567  1.00 96.00           C
ATOM   3188  HA  ARG A 200      -9.535  -4.427  -7.543  1.00 96.00           H
ATOM   3189  C   ARG A 200      -9.797  -6.388  -6.825  1.00 96.00           C
ATOM   3190  CB  ARG A 200      -8.491  -4.560  -5.662  1.00 96.00           C
ATOM   3191  HB2 ARG A 200      -7.618  -5.117  -6.003  1.00 96.00           H
ATOM   3192  HB3 ARG A 200      -8.717  -4.881  -4.645  1.00 96.00           H
ATOM   3193  O   ARG A 200      -9.481  -6.822  -7.930  1.00 96.00           O
ATOM   3194  CG  ARG A 200      -8.132  -3.063  -5.659  1.00 96.00           C
ATOM   3195  HG2 ARG A 200      -9.037  -2.459  -5.587  1.00 96.00           H
ATOM   3196  HG3 ARG A 200      -7.614  -2.819  -6.586  1.00 96.00           H
ATOM   3197  CD  ARG A 200      -7.229  -2.725  -4.470  1.00 96.00           C
ATOM   3198  HD2 ARG A 200      -6.309  -3.305  -4.545  1.00 96.00           H
ATOM   3199  HD3 ARG A 200      -7.744  -3.014  -3.554  1.00 96.00           H
ATOM   3200  NE  ARG A 200      -6.897  -1.286  -4.405  1.00 96.00           N
ATOM   3201  HE  ARG A 200      -6.913  -0.730  -5.247  1.00 96.00           H
ATOM   3202  NH1 ARG A 200      -6.222  -1.221  -2.193  1.00 96.00           N
ATOM   3203 HH11 ARG A 200      -6.452  -2.193  -2.043  1.00 96.00           H
ATOM   3204 HH12 ARG A 200      -5.741  -0.724  -1.457  1.00 96.00           H
ATOM   3205  NH2 ARG A 200      -5.998   0.574  -3.469  1.00 96.00           N
ATOM   3206 HH21 ARG A 200      -6.097   1.143  -4.297  1.00 96.00           H
ATOM   3207 HH22 ARG A 200      -5.540   1.021  -2.687  1.00 96.00           H
ATOM   3208  CZ  ARG A 200      -6.387  -0.657  -3.357  1.00 96.00           C
ATOM   3209  N   MET A 201     -10.316  -7.163  -5.870  1.00 95.07           N
ATOM   3210  H   MET A 201     -10.539  -6.740  -4.981  1.00 95.07           H
ATOM   3211  CA  MET A 201     -10.496  -8.610  -6.019  1.00 95.07           C
ATOM   3212  HA  MET A 201      -9.534  -9.046  -6.287  1.00 95.07           H
ATOM   3213  C   MET A 201     -11.492  -8.945  -7.134  1.00 95.07           C
ATOM   3214  CB  MET A 201     -10.946  -9.224  -4.687  1.00 95.07           C
ATOM   3215  HB2 MET A 201     -10.283  -8.892  -3.887  1.00 95.07           H
ATOM   3216  HB3 MET A 201     -11.959  -8.894  -4.457  1.00 95.07           H
ATOM   3217  O   MET A 201     -11.218  -9.829  -7.943  1.00 95.07           O
ATOM   3218  CG  MET A 201     -10.896 -10.756  -4.755  1.00 95.07           C
ATOM   3219  HG2 MET A 201      -9.857 -11.058  -4.896  1.00 95.07           H
ATOM   3220  HG3 MET A 201     -11.464 -11.104  -5.617  1.00 95.07           H
ATOM   3221  SD  MET A 201     -11.536 -11.614  -3.297  1.00 95.07           S
ATOM   3222  CE  MET A 201     -13.292 -11.199  -3.448  1.00 95.07           C
ATOM   3223  HE1 MET A 201     -13.871 -11.888  -2.833  1.00 95.07           H
ATOM   3224  HE2 MET A 201     -13.460 -10.175  -3.114  1.00 95.07           H
ATOM   3225  HE3 MET A 201     -13.609 -11.304  -4.485  1.00 95.07           H
ATOM   3226  N   ALA A 202     -12.605  -8.215  -7.237  1.00 92.25           N
ATOM   3227  H   ALA A 202     -12.809  -7.536  -6.518  1.00 92.25           H
ATOM   3228  CA  ALA A 202     -13.585  -8.405  -8.306  1.00 92.25           C
ATOM   3229  HA  ALA A 202     -13.931  -9.440  -8.285  1.00 92.25           H
ATOM   3230  C   ALA A 202     -12.980  -8.148  -9.698  1.00 92.25           C
ATOM   3231  CB  ALA A 202     -14.782  -7.488  -8.030  1.00 92.25           C
ATOM   3232  HB1 ALA A 202     -15.537  -7.633  -8.803  1.00 92.25           H
ATOM   3233  HB2 ALA A 202     -15.217  -7.733  -7.062  1.00 92.25           H
ATOM   3234  HB3 ALA A 202     -14.466  -6.444  -8.027  1.00 92.25           H
ATOM   3235  O   ALA A 202     -13.215  -8.918 -10.629  1.00 92.25           O
ATOM   3236  N   ARG A 203     -12.137  -7.113  -9.842  1.00 90.00           N
ATOM   3237  H   ARG A 203     -11.988  -6.509  -9.046  1.00 90.00           H
ATOM   3238  CA  ARG A 203     -11.371  -6.884 -11.082  1.00 90.00           C
ATOM   3239  HA  ARG A 203     -12.053  -6.915 -11.932  1.00 90.00           H
ATOM   3240  C   ARG A 203     -10.358  -7.998 -11.335  1.00 90.00           C
ATOM   3241  CB  ARG A 203     -10.665  -5.520 -11.047  1.00 90.00           C
ATOM   3242  HB2 ARG A 203      -9.986  -5.464 -11.898  1.00 90.00           H
ATOM   3243  HB3 ARG A 203     -10.076  -5.435 -10.134  1.00 90.00           H
ATOM   3244  O   ARG A 203     -10.195  -8.426 -12.469  1.00 90.00           O
ATOM   3245  CG  ARG A 203     -11.653  -4.349 -11.143  1.00 90.00           C
ATOM   3246  HG2 ARG A 203     -12.294  -4.502 -12.011  1.00 90.00           H
ATOM   3247  HG3 ARG A 203     -12.288  -4.317 -10.257  1.00 90.00           H
ATOM   3248  CD  ARG A 203     -10.932  -3.004 -11.313  1.00 90.00           C
ATOM   3249  HD2 ARG A 203     -10.324  -3.050 -12.217  1.00 90.00           H
ATOM   3250  HD3 ARG A 203     -11.676  -2.223 -11.468  1.00 90.00           H
ATOM   3251  NE  ARG A 203     -10.061  -2.650 -10.170  1.00 90.00           N
ATOM   3252  HE  ARG A 203      -9.078  -2.860 -10.276  1.00 90.00           H
ATOM   3253  NH1 ARG A 203     -11.645  -1.666  -8.822  1.00 90.00           N
ATOM   3254 HH11 ARG A 203     -12.373  -2.061  -9.400  1.00 90.00           H
ATOM   3255 HH12 ARG A 203     -11.873  -1.107  -8.013  1.00 90.00           H
ATOM   3256  NH2 ARG A 203      -9.495  -1.550  -8.261  1.00 90.00           N
ATOM   3257 HH21 ARG A 203      -8.517  -1.665  -8.481  1.00 90.00           H
ATOM   3258 HH22 ARG A 203      -9.755  -0.975  -7.472  1.00 90.00           H
ATOM   3259  CZ  ARG A 203     -10.406  -1.967  -9.092  1.00 90.00           C
ATOM   3260  N   ALA A 204      -9.699  -8.481 -10.285  1.00 86.93           N
ATOM   3261  H   ALA A 204      -9.863  -8.052  -9.386  1.00 86.93           H
ATOM   3262  CA  ALA A 204      -8.681  -9.523 -10.360  1.00 86.93           C
ATOM   3263  HA  ALA A 204      -7.934  -9.229 -11.098  1.00 86.93           H
ATOM   3264  C   ALA A 204      -9.248 -10.890 -10.782  1.00 86.93           C
ATOM   3265  CB  ALA A 204      -8.006  -9.602  -8.992  1.00 86.93           C
ATOM   3266  HB1 ALA A 204      -7.739  -8.604  -8.644  1.00 86.93           H
ATOM   3267  HB2 ALA A 204      -7.098 -10.201  -9.067  1.00 86.93           H
ATOM   3268  HB3 ALA A 204      -8.670 -10.066  -8.262  1.00 86.93           H
ATOM   3269  O   ALA A 204      -8.619 -11.597 -11.569  1.00 86.93           O
ATOM   3270  N   GLN A 205     -10.451 -11.237 -10.314  1.00 79.52           N
ATOM   3271  H   GLN A 205     -10.884 -10.623  -9.639  1.00 79.52           H
ATOM   3272  CA  GLN A 205     -11.167 -12.473 -10.657  1.00 79.52           C
ATOM   3273  HA  GLN A 205     -10.567 -13.331 -10.352  1.00 79.52           H
ATOM   3274  C   GLN A 205     -11.415 -12.626 -12.162  1.00 79.52           C
ATOM   3275  CB  GLN A 205     -12.506 -12.497  -9.898  1.00 79.52           C
ATOM   3276  HB2 GLN A 205     -13.201 -13.168 -10.402  1.00 79.52           H
ATOM   3277  HB3 GLN A 205     -12.943 -11.498  -9.888  1.00 79.52           H
ATOM   3278  O   GLN A 205     -11.442 -13.747 -12.661  1.00 79.52           O
ATOM   3279  CG  GLN A 205     -12.307 -13.008  -8.468  1.00 79.52           C
ATOM   3280  HG2 GLN A 205     -11.497 -12.458  -7.988  1.00 79.52           H
ATOM   3281  HG3 GLN A 205     -12.042 -14.062  -8.546  1.00 79.52           H
ATOM   3282  CD  GLN A 205     -13.534 -12.911  -7.573  1.00 79.52           C
ATOM   3283  NE2 GLN A 205     -13.571 -13.663  -6.494  1.00 79.52           N
ATOM   3284 HE21 GLN A 205     -12.801 -14.269  -6.249  1.00 79.52           H
ATOM   3285 HE22 GLN A 205     -14.393 -13.570  -5.913  1.00 79.52           H
ATOM   3286  OE1 GLN A 205     -14.470 -12.166  -7.801  1.00 79.52           O
ATOM   3287  N   ALA A 206     -11.519 -11.520 -12.905  1.00 75.42           N
ATOM   3288  H   ALA A 206     -11.509 -10.619 -12.450  1.00 75.42           H
ATOM   3289  CA  ALA A 206     -11.608 -11.560 -14.365  1.00 75.42           C
ATOM   3290  HA  ALA A 206     -12.413 -12.240 -14.644  1.00 75.42           H
ATOM   3291  C   ALA A 206     -10.320 -12.082 -15.034  1.00 75.42           C
ATOM   3292  CB  ALA A 206     -11.971 -10.157 -14.862  1.00 75.42           C
ATOM   3293  HB1 ALA A 206     -12.147 -10.188 -15.938  1.00 75.42           H
ATOM   3294  HB2 ALA A 206     -12.875  -9.805 -14.364  1.00 75.42           H
ATOM   3295  HB3 ALA A 206     -11.153  -9.465 -14.662  1.00 75.42           H
ATOM   3296  O   ALA A 206     -10.365 -12.559 -16.166  1.00 75.42           O
ATOM   3297  N   PHE A 207      -9.177 -12.014 -14.344  1.00 72.45           N
ATOM   3298  H   PHE A 207      -9.213 -11.623 -13.413  1.00 72.45           H
ATOM   3299  CA  PHE A 207      -7.869 -12.427 -14.860  1.00 72.45           C
ATOM   3300  HA  PHE A 207      -7.950 -12.633 -15.928  1.00 72.45           H
ATOM   3301  C   PHE A 207      -7.310 -13.692 -14.201  1.00 72.45           C
ATOM   3302  CB  PHE A 207      -6.871 -11.283 -14.670  1.00 72.45           C
ATOM   3303  HB2 PHE A 207      -6.687 -11.144 -13.605  1.00 72.45           H
ATOM   3304  HB3 PHE A 207      -5.935 -11.592 -15.136  1.00 72.45           H
ATOM   3305  O   PHE A 207      -6.417 -14.328 -14.761  1.00 72.45           O
ATOM   3306  CG  PHE A 207      -7.282  -9.961 -15.280  1.00 72.45           C
ATOM   3307  CD1 PHE A 207      -7.127  -9.745 -16.661  1.00 72.45           C
ATOM   3308  HD1 PHE A 207      -6.733 -10.525 -17.295  1.00 72.45           H
ATOM   3309  CD2 PHE A 207      -7.821  -8.947 -14.470  1.00 72.45           C
ATOM   3310  HD2 PHE A 207      -7.952  -9.115 -13.411  1.00 72.45           H
ATOM   3311  CE1 PHE A 207      -7.505  -8.515 -17.227  1.00 72.45           C
ATOM   3312  HE1 PHE A 207      -7.391  -8.348 -18.288  1.00 72.45           H
ATOM   3313  CE2 PHE A 207      -8.211  -7.722 -15.036  1.00 72.45           C
ATOM   3314  HE2 PHE A 207      -8.645  -6.955 -14.413  1.00 72.45           H
ATOM   3315  CZ  PHE A 207      -8.049  -7.504 -16.415  1.00 72.45           C
ATOM   3316  HZ  PHE A 207      -8.348  -6.563 -16.853  1.00 72.45           H
ATOM   3317  N   VAL A 208      -7.789 -14.036 -13.005  1.00 69.71           N
ATOM   3318  H   VAL A 208      -8.492 -13.438 -12.596  1.00 69.71           H
ATOM   3319  CA  VAL A 208      -7.327 -15.169 -12.197  1.00 69.71           C
ATOM   3320  HA  VAL A 208      -6.622 -15.771 -12.768  1.00 69.71           H
ATOM   3321  C   VAL A 208      -8.555 -16.010 -11.880  1.00 69.71           C
ATOM   3322  CB  VAL A 208      -6.618 -14.683 -10.913  1.00 69.71           C
ATOM   3323  HB  VAL A 208      -7.344 -14.185 -10.272  1.00 69.71           H
ATOM   3324  O   VAL A 208      -9.366 -15.636 -11.038  1.00 69.71           O
ATOM   3325  CG1 VAL A 208      -5.994 -15.857 -10.144  1.00 69.71           C
ATOM   3326 HG11 VAL A 208      -5.511 -15.489  -9.238  1.00 69.71           H
ATOM   3327 HG12 VAL A 208      -6.765 -16.567  -9.849  1.00 69.71           H
ATOM   3328 HG13 VAL A 208      -5.248 -16.361 -10.759  1.00 69.71           H
ATOM   3329  CG2 VAL A 208      -5.502 -13.677 -11.221  1.00 69.71           C
ATOM   3330 HG21 VAL A 208      -5.927 -12.763 -11.635  1.00 69.71           H
ATOM   3331 HG22 VAL A 208      -4.986 -13.419 -10.297  1.00 69.71           H
ATOM   3332 HG23 VAL A 208      -4.798 -14.110 -11.932  1.00 69.71           H
ATOM   3333  N   ASN A 209      -8.728 -17.126 -12.592  1.00 70.12           N
ATOM   3334  H   ASN A 209      -8.058 -17.344 -13.316  1.00 70.12           H
ATOM   3335  CA  ASN A 209      -9.877 -18.011 -12.414  1.00 70.12           C
ATOM   3336  HA  ASN A 209     -10.780 -17.402 -12.468  1.00 70.12           H
ATOM   3337  C   ASN A 209      -9.833 -18.667 -11.017  1.00 70.12           C
ATOM   3338  CB  ASN A 209      -9.910 -19.029 -13.573  1.00 70.12           C
ATOM   3339  HB2 ASN A 209      -9.100 -19.749 -13.456  1.00 70.12           H
ATOM   3340  HB3 ASN A 209      -9.784 -18.507 -14.522  1.00 70.12           H
ATOM   3341  O   ASN A 209      -9.219 -19.718 -10.836  1.00 70.12           O
ATOM   3342  CG  ASN A 209     -11.237 -19.764 -13.640  1.00 70.12           C
ATOM   3343  ND2 ASN A 209     -11.282 -20.930 -14.237  1.00 70.12           N
ATOM   3344 HD21 ASN A 209     -10.448 -21.376 -14.591  1.00 70.12           H
ATOM   3345 HD22 ASN A 209     -12.157 -21.413 -14.091  1.00 70.12           H
ATOM   3346  OD1 ASN A 209     -12.254 -19.283 -13.181  1.00 70.12           O
ATOM   3347  N   LEU A 210     -10.432 -18.003 -10.022  1.00 64.87           N
ATOM   3348  H   LEU A 210     -10.789 -17.089 -10.262  1.00 64.87           H
ATOM   3349  CA  LEU A 210     -10.392 -18.349  -8.590  1.00 64.87           C
ATOM   3350  HA  LEU A 210      -9.374 -18.657  -8.355  1.00 64.87           H
ATOM   3351  C   LEU A 210     -11.272 -19.558  -8.203  1.00 64.87           C
ATOM   3352  CB  LEU A 210     -10.733 -17.077  -7.776  1.00 64.87           C
ATOM   3353  HB2 LEU A 210     -11.235 -17.360  -6.849  1.00 64.87           H
ATOM   3354  HB3 LEU A 210     -11.432 -16.459  -8.340  1.00 64.87           H
ATOM   3355  O   LEU A 210     -11.345 -19.950  -7.032  1.00 64.87           O
ATOM   3356  CG  LEU A 210      -9.496 -16.237  -7.403  1.00 64.87           C
ATOM   3357  HG  LEU A 210      -8.940 -15.978  -8.305  1.00 64.87           H
ATOM   3358  CD1 LEU A 210      -9.912 -14.939  -6.711  1.00 64.87           C
ATOM   3359 HD11 LEU A 210     -10.213 -14.222  -7.474  1.00 64.87           H
ATOM   3360 HD12 LEU A 210      -9.065 -14.494  -6.190  1.00 64.87           H
ATOM   3361 HD13 LEU A 210     -10.708 -15.123  -5.988  1.00 64.87           H
ATOM   3362  CD2 LEU A 210      -8.575 -17.034  -6.479  1.00 64.87           C
ATOM   3363 HD21 LEU A 210      -8.254 -16.453  -5.613  1.00 64.87           H
ATOM   3364 HD22 LEU A 210      -7.697 -17.354  -7.040  1.00 64.87           H
ATOM   3365 HD23 LEU A 210      -9.073 -17.920  -6.088  1.00 64.87           H
ATOM   3366  N   GLY A 211     -11.921 -20.178  -9.187  1.00 58.98           N
ATOM   3367  H   GLY A 211     -11.800 -19.837 -10.130  1.00 58.98           H
ATOM   3368  CA  GLY A 211     -12.671 -21.416  -9.043  1.00 58.98           C
ATOM   3369  HA2 GLY A 211     -13.672 -21.199  -8.668  1.00 58.98           H
ATOM   3370  HA3 GLY A 211     -12.162 -22.073  -8.338  1.00 58.98           H
ATOM   3371  C   GLY A 211     -12.799 -22.139 -10.376  1.00 58.98           C
ATOM   3372  O   GLY A 211     -12.604 -21.559 -11.441  1.00 58.98           O
ATOM   3373  N   GLU A 212     -13.130 -23.424 -10.328  1.00 48.49           N
ATOM   3374  H   GLU A 212     -13.277 -23.883  -9.440  1.00 48.49           H
ATOM   3375  CA  GLU A 212     -13.596 -24.108 -11.528  1.00 48.49           C
ATOM   3376  HA  GLU A 212     -12.819 -24.039 -12.289  1.00 48.49           H
ATOM   3377  C   GLU A 212     -14.866 -23.402 -12.031  1.00 48.49           C
ATOM   3378  CB  GLU A 212     -13.868 -25.589 -11.244  1.00 48.49           C
ATOM   3379  HB2 GLU A 212     -14.304 -26.034 -12.138  1.00 48.49           H
ATOM   3380  HB3 GLU A 212     -14.577 -25.678 -10.422  1.00 48.49           H
ATOM   3381  O   GLU A 212     -15.700 -23.002 -11.205  1.00 48.49           O
ATOM   3382  CG  GLU A 212     -12.568 -26.334 -10.901  1.00 48.49           C
ATOM   3383  HG2 GLU A 212     -12.176 -25.953  -9.959  1.00 48.49           H
ATOM   3384  HG3 GLU A 212     -11.836 -26.124 -11.681  1.00 48.49           H
ATOM   3385  CD  GLU A 212     -12.761 -27.852 -10.787  1.00 48.49           C
ATOM   3386  OE1 GLU A 212     -11.730 -28.554 -10.871  1.00 48.49           O
ATOM   3387  OE2 GLU A 212     -13.918 -28.290 -10.602  1.00 48.49           O
ATOM   3388  N   PRO A 213     -15.042 -23.214 -13.353  1.00 49.28           N
ATOM   3389  CA  PRO A 213     -16.323 -22.761 -13.860  1.00 49.28           C
ATOM   3390  HA  PRO A 213     -16.534 -21.754 -13.497  1.00 49.28           H
ATOM   3391  C   PRO A 213     -17.378 -23.733 -13.337  1.00 49.28           C
ATOM   3392  CB  PRO A 213     -16.211 -22.749 -15.388  1.00 49.28           C
ATOM   3393  HB2 PRO A 213     -17.113 -23.133 -15.867  1.00 49.28           H
ATOM   3394  HB3 PRO A 213     -16.018 -21.730 -15.723  1.00 49.28           H
ATOM   3395  O   PRO A 213     -17.290 -24.935 -13.580  1.00 49.28           O
ATOM   3396  CG  PRO A 213     -14.998 -23.626 -15.707  1.00 49.28           C
ATOM   3397  HG2 PRO A 213     -15.331 -24.638 -15.937  1.00 49.28           H
ATOM   3398  HG3 PRO A 213     -14.427 -23.218 -16.542  1.00 49.28           H
ATOM   3399  CD  PRO A 213     -14.165 -23.644 -14.427  1.00 49.28           C
ATOM   3400  HD2 PRO A 213     -13.329 -22.950 -14.514  1.00 49.28           H
ATOM   3401  HD3 PRO A 213     -13.796 -24.655 -14.252  1.00 49.28           H
ATOM   3402  N   LYS A 214     -18.366 -23.227 -12.591  1.00 47.97           N
ATOM   3403  H   LYS A 214     -18.327 -22.248 -12.346  1.00 47.97           H
ATOM   3404  CA  LYS A 214     -19.566 -24.004 -12.289  1.00 47.97           C
ATOM   3405  HA  LYS A 214     -19.286 -24.972 -11.874  1.00 47.97           H
ATOM   3406  C   LYS A 214     -20.257 -24.251 -13.626  1.00 47.97           C
ATOM   3407  CB  LYS A 214     -20.492 -23.271 -11.303  1.00 47.97           C
ATOM   3408  HB2 LYS A 214     -20.661 -22.252 -11.650  1.00 47.97           H
ATOM   3409  HB3 LYS A 214     -21.451 -23.789 -11.300  1.00 47.97           H
ATOM   3410  O   LYS A 214     -21.035 -23.414 -14.072  1.00 47.97           O
ATOM   3411  CG  LYS A 214     -19.955 -23.244  -9.866  1.00 47.97           C
ATOM   3412  HG2 LYS A 214     -19.730 -24.261  -9.547  1.00 47.97           H
ATOM   3413  HG3 LYS A 214     -19.044 -22.648  -9.828  1.00 47.97           H
ATOM   3414  CD  LYS A 214     -21.010 -22.640  -8.928  1.00 47.97           C
ATOM   3415  HD2 LYS A 214     -21.229 -21.621  -9.248  1.00 47.97           H
ATOM   3416  HD3 LYS A 214     -21.921 -23.236  -8.989  1.00 47.97           H
ATOM   3417  CE  LYS A 214     -20.499 -22.631  -7.485  1.00 47.97           C
ATOM   3418  HE2 LYS A 214     -19.587 -22.034  -7.445  1.00 47.97           H
ATOM   3419  HE3 LYS A 214     -20.238 -23.652  -7.205  1.00 47.97           H
ATOM   3420  NZ  LYS A 214     -21.516 -22.086  -6.551  1.00 47.97           N
ATOM   3421  HZ1 LYS A 214     -22.356 -22.648  -6.584  1.00 47.97           H
ATOM   3422  HZ2 LYS A 214     -21.751 -21.137  -6.803  1.00 47.97           H
ATOM   3423  HZ3 LYS A 214     -21.163 -22.093  -5.605  1.00 47.97           H
ATOM   3424  N   ILE A 215     -19.924 -25.355 -14.291  1.00 44.86           N
ATOM   3425  H   ILE A 215     -19.166 -25.916 -13.928  1.00 44.86           H
ATOM   3426  CA  ILE A 215     -20.676 -25.839 -15.442  1.00 44.86           C
ATOM   3427  HA  ILE A 215     -20.777 -25.032 -16.166  1.00 44.86           H
ATOM   3428  C   ILE A 215     -22.042 -26.230 -14.869  1.00 44.86           C
ATOM   3429  CB  ILE A 215     -19.970 -27.026 -16.140  1.00 44.86           C
ATOM   3430  HB  ILE A 215     -19.925 -27.865 -15.446  1.00 44.86           H
ATOM   3431  O   ILE A 215     -22.088 -27.101 -13.996  1.00 44.86           O
ATOM   3432  CG1 ILE A 215     -18.524 -26.655 -16.551  1.00 44.86           C
ATOM   3433 HG12 ILE A 215     -18.547 -25.810 -17.240  1.00 44.86           H
ATOM   3434 HG13 ILE A 215     -17.964 -26.352 -15.666  1.00 44.86           H
ATOM   3435  CG2 ILE A 215     -20.786 -27.454 -17.376  1.00 44.86           C
ATOM   3436 HG21 ILE A 215     -20.374 -28.368 -17.802  1.00 44.86           H
ATOM   3437 HG22 ILE A 215     -21.818 -27.670 -17.100  1.00 44.86           H
ATOM   3438 HG23 ILE A 215     -20.776 -26.667 -18.131  1.00 44.86           H
ATOM   3439  CD1 ILE A 215     -17.738 -27.803 -17.196  1.00 44.86           C
ATOM   3440 HD11 ILE A 215     -16.699 -27.498 -17.326  1.00 44.86           H
ATOM   3441 HD12 ILE A 215     -17.770 -28.682 -16.554  1.00 44.86           H
ATOM   3442 HD13 ILE A 215     -18.149 -28.047 -18.175  1.00 44.86           H
ATOM   3443  N   PRO A 216     -23.146 -25.578 -15.272  1.00 45.13           N
ATOM   3444  CA  PRO A 216     -24.467 -26.059 -14.906  1.00 45.13           C
ATOM   3445  HA  PRO A 216     -24.581 -26.042 -13.822  1.00 45.13           H
ATOM   3446  C   PRO A 216     -24.582 -27.486 -15.439  1.00 45.13           C
ATOM   3447  CB  PRO A 216     -25.475 -25.100 -15.556  1.00 45.13           C
ATOM   3448  HB2 PRO A 216     -26.281 -24.841 -14.869  1.00 45.13           H
ATOM   3449  HB3 PRO A 216     -25.887 -25.536 -16.467  1.00 45.13           H
ATOM   3450  O   PRO A 216     -24.422 -27.710 -16.639  1.00 45.13           O
ATOM   3451  CG  PRO A 216     -24.637 -23.875 -15.925  1.00 45.13           C
ATOM   3452  HG2 PRO A 216     -25.034 -23.359 -16.800  1.00 45.13           H
ATOM   3453  HG3 PRO A 216     -24.586 -23.200 -15.072  1.00 45.13           H
ATOM   3454  CD  PRO A 216     -23.255 -24.460 -16.190  1.00 45.13           C
ATOM   3455  HD2 PRO A 216     -23.201 -24.829 -17.213  1.00 45.13           H
ATOM   3456  HD3 PRO A 216     -22.492 -23.701 -16.020  1.00 45.13           H
ATOM   3457  N   VAL A 217     -24.790 -28.452 -14.549  1.00 54.69           N
ATOM   3458  H   VAL A 217     -24.873 -28.214 -13.571  1.00 54.69           H
ATOM   3459  CA  VAL A 217     -25.166 -29.800 -14.972  1.00 54.69           C
ATOM   3460  HA  VAL A 217     -24.443 -30.158 -15.705  1.00 54.69           H
ATOM   3461  C   VAL A 217     -26.531 -29.658 -15.648  1.00 54.69           C
ATOM   3462  CB  VAL A 217     -25.195 -30.785 -13.789  1.00 54.69           C
ATOM   3463  HB  VAL A 217     -25.996 -30.510 -13.103  1.00 54.69           H
ATOM   3464  O   VAL A 217     -27.441 -29.083 -15.048  1.00 54.69           O
ATOM   3465  CG1 VAL A 217     -25.424 -32.220 -14.274  1.00 54.69           C
ATOM   3466 HG11 VAL A 217     -25.443 -32.904 -13.425  1.00 54.69           H
ATOM   3467 HG12 VAL A 217     -26.387 -32.289 -14.781  1.00 54.69           H
ATOM   3468 HG13 VAL A 217     -24.636 -32.519 -14.965  1.00 54.69           H
ATOM   3469  CG2 VAL A 217     -23.869 -30.768 -13.010  1.00 54.69           C
ATOM   3470 HG21 VAL A 217     -23.898 -31.514 -12.216  1.00 54.69           H
ATOM   3471 HG22 VAL A 217     -23.041 -30.991 -13.683  1.00 54.69           H
ATOM   3472 HG23 VAL A 217     -23.705 -29.791 -12.555  1.00 54.69           H
ATOM   3473  N   ALA A 218     -26.612 -30.076 -16.912  1.00 61.59           N
ATOM   3474  H   ALA A 218     -25.808 -30.535 -17.317  1.00 61.59           H
ATOM   3475  CA  ALA A 218     -27.854 -30.110 -17.681  1.00 61.59           C
ATOM   3476  HA  ALA A 218     -28.323 -29.127 -17.644  1.00 61.59           H
ATOM   3477  C   ALA A 218     -28.868 -31.089 -17.075  1.00 61.59           C
ATOM   3478  CB  ALA A 218     -27.524 -30.455 -19.141  1.00 61.59           C
ATOM   3479  HB1 ALA A 218     -26.826 -29.723 -19.548  1.00 61.59           H
ATOM   3480  HB2 ALA A 218     -28.445 -30.441 -19.724  1.00 61.59           H
ATOM   3481  HB3 ALA A 218     -27.091 -31.453 -19.191  1.00 61.59           H
ATOM   3482  O   ALA A 218     -28.426 -32.093 -16.468  1.00 61.59           O
ATOM   3483  OXT ALA A 218     -30.069 -30.816 -17.284  1.00 61.59           O
END
