# Supplementary material for: In Silico Study of Superoxide Dismutase Gene Family in Potato and Effects of Elevated Temperature and Salicylic Acid on Gene Expression
Source: Antioxidants (Basel). 2022 Feb 28;11(3):488. doi: 10.3390/antiox11030488 (PMC8944489; doi:10.3390/antiox11030488)
Supplement: Supplementary file 1 [file antioxidants-11-00488-s001.zip › Supplement S7/Soltu.DM.03G010200.1.pdb]

SEQRES   1 A  165  MET GLU LYS ASP VAL GLY LYS LYS SER MET GLY ASN LEU
SEQRES   2 A  165  LYS ALA VAL ALA VAL ILE SER GLY ASN ASP SER VAL LYS
SEQRES   3 A  165  GLY SER LEU GLN PHE ILE GLN GLN SER ASN GLY GLY THR
SEQRES   4 A  165  HIS VAL ARG GLY ARG ILE ILE GLY LEU ALA PRO GLY LEU
SEQRES   5 A  165  HIS ALA PHE HIS ILE HIS ALA LEU GLY ASP THR THR ASN
SEQRES   6 A  165  GLY CYS ASN SER THR GLY PRO HIS PHE ASN PRO LEU LYS
SEQRES   7 A  165  LYS ASP HIS GLY ALA PRO MET ASP GLU VAL ARG HIS ALA
SEQRES   8 A  165  GLY ASP LEU GLY ASN ILE VAL ALA GLY PRO ASP GLY VAL
SEQRES   9 A  165  ALA GLU ILE SER ILE SER ASP MET GLN ILE PRO LEU SER
SEQRES  10 A  165  GLY VAL HIS SER ILE LEU GLY ARG ALA VAL VAL VAL HIS
SEQRES  11 A  165  ALA ASP PRO ASP ASP LEU GLY ARG GLY GLY HIS GLU LEU
SEQRES  12 A  165  SER LYS THR THR GLY ASN ALA GLY ALA ARG VAL GLY CYS
SEQRES  13 A  165  GLY VAL ILE GLY LEU GLN SER SER VAL
HELIX    1   1 GLY A   66  THR A   70  1                                   5
HELIX    2   2 SER A  144  THR A  147  1                                   4
SHEET    1   1 1 LYS A  14  SER A  20  0
SHEET    2   2 1 LYS A  26  GLN A  33  0
SHEET    3   3 1 THR A  39  ILE A  46  0
SHEET    4   4 1 GLY A  51  ALA A  54  0
SHEET    5   5 1 PHE A  55  HIS A  58  0
SHEET    6   6 1 ASN A  96  ALA A  99  0
SHEET    7   7 1 VAL A 104  ASP A 111  0
SHEET    8   8 1 ALA A 126  HIS A 130  0
SHEET    9   9 1 ARG A 153  VAL A 158  0
SHEET   10  10 1 ILE A 159  LEU A 161  0
ATOM      1  N   MET A   1     -22.824 -28.636  23.853  1.00 36.67           N
ATOM      2  H   MET A   1     -21.848 -28.743  23.617  1.00 36.67           H
ATOM      3  H2  MET A   1     -22.885 -28.323  24.812  1.00 36.67           H
ATOM      4  H3  MET A   1     -23.289 -29.528  23.760  1.00 36.67           H
ATOM      5  CA  MET A   1     -23.449 -27.633  22.968  1.00 36.67           C
ATOM      6  HA  MET A   1     -23.362 -27.966  21.934  1.00 36.67           H
ATOM      7  C   MET A   1     -22.630 -26.366  23.123  1.00 36.67           C
ATOM      8  CB  MET A   1     -24.945 -27.450  23.298  1.00 36.67           C
ATOM      9  HB2 MET A   1     -25.097 -26.648  24.020  1.00 36.67           H
ATOM     10  HB3 MET A   1     -25.318 -28.368  23.752  1.00 36.67           H
ATOM     11  O   MET A   1     -22.854 -25.591  24.045  1.00 36.67           O
ATOM     12  CG  MET A   1     -25.803 -27.190  22.057  1.00 36.67           C
ATOM     13  HG2 MET A   1     -25.477 -26.273  21.566  1.00 36.67           H
ATOM     14  HG3 MET A   1     -25.674 -28.021  21.364  1.00 36.67           H
ATOM     15  SD  MET A   1     -27.564 -27.050  22.470  1.00 36.67           S
ATOM     16  CE  MET A   1     -28.319 -27.362  20.851  1.00 36.67           C
ATOM     17  HE1 MET A   1     -29.403 -27.283  20.935  1.00 36.67           H
ATOM     18  HE2 MET A   1     -28.060 -28.364  20.508  1.00 36.67           H
ATOM     19  HE3 MET A   1     -27.962 -26.628  20.129  1.00 36.67           H
ATOM     20  N   GLU A   2     -21.565 -26.261  22.338  1.00 38.04           N
ATOM     21  H   GLU A   2     -21.420 -26.884  21.557  1.00 38.04           H
ATOM     22  CA  GLU A   2     -20.685 -25.096  22.358  1.00 38.04           C
ATOM     23  HA  GLU A   2     -20.488 -24.814  23.392  1.00 38.04           H
ATOM     24  C   GLU A   2     -21.454 -23.975  21.666  1.00 38.04           C
ATOM     25  CB  GLU A   2     -19.355 -25.479  21.691  1.00 38.04           C
ATOM     26  HB2 GLU A   2     -19.221 -26.543  21.887  1.00 38.04           H
ATOM     27  HB3 GLU A   2     -19.410 -25.347  20.611  1.00 38.04           H
ATOM     28  O   GLU A   2     -21.858 -24.113  20.513  1.00 38.04           O
ATOM     29  CG  GLU A   2     -18.151 -24.708  22.263  1.00 38.04           C
ATOM     30  HG2 GLU A   2     -18.075 -23.749  21.750  1.00 38.04           H
ATOM     31  HG3 GLU A   2     -18.335 -24.504  23.318  1.00 38.04           H
ATOM     32  CD  GLU A   2     -16.822 -25.483  22.163  1.00 38.04           C
ATOM     33  OE1 GLU A   2     -15.783 -24.853  22.449  1.00 38.04           O
ATOM     34  OE2 GLU A   2     -16.862 -26.703  21.882  1.00 38.04           O
ATOM     35  N   LYS A   3     -21.823 -22.946  22.431  1.00 36.53           N
ATOM     36  H   LYS A   3     -21.442 -22.881  23.364  1.00 36.53           H
ATOM     37  CA  LYS A   3     -22.576 -21.817  21.898  1.00 36.53           C
ATOM     38  HA  LYS A   3     -23.446 -22.177  21.350  1.00 36.53           H
ATOM     39  C   LYS A   3     -21.661 -21.113  20.911  1.00 36.53           C
ATOM     40  CB  LYS A   3     -23.021 -20.870  23.023  1.00 36.53           C
ATOM     41  HB2 LYS A   3     -23.406 -19.957  22.569  1.00 36.53           H
ATOM     42  HB3 LYS A   3     -22.161 -20.607  23.640  1.00 36.53           H
ATOM     43  O   LYS A   3     -20.614 -20.623  21.329  1.00 36.53           O
ATOM     44  CG  LYS A   3     -24.116 -21.490  23.903  1.00 36.53           C
ATOM     45  HG2 LYS A   3     -24.966 -21.763  23.277  1.00 36.53           H
ATOM     46  HG3 LYS A   3     -23.731 -22.388  24.385  1.00 36.53           H
ATOM     47  CD  LYS A   3     -24.576 -20.497  24.979  1.00 36.53           C
ATOM     48  HD2 LYS A   3     -24.910 -19.579  24.495  1.00 36.53           H
ATOM     49  HD3 LYS A   3     -23.734 -20.269  25.632  1.00 36.53           H
ATOM     50  CE  LYS A   3     -25.723 -21.100  25.798  1.00 36.53           C
ATOM     51  HE2 LYS A   3     -26.537 -21.353  25.118  1.00 36.53           H
ATOM     52  HE3 LYS A   3     -25.371 -22.025  26.255  1.00 36.53           H
ATOM     53  NZ  LYS A   3     -26.201 -20.161  26.843  1.00 36.53           N
ATOM     54  HZ1 LYS A   3     -26.962 -20.567  27.368  1.00 36.53           H
ATOM     55  HZ2 LYS A   3     -25.453 -19.942  27.486  1.00 36.53           H
ATOM     56  HZ3 LYS A   3     -26.525 -19.301  26.424  1.00 36.53           H
ATOM     57  N   ASP A   4     -22.077 -21.077  19.647  1.00 37.57           N
ATOM     58  H   ASP A   4     -22.852 -21.666  19.379  1.00 37.57           H
ATOM     59  CA  ASP A   4     -21.549 -20.184  18.624  1.00 37.57           C
ATOM     60  HA  ASP A   4     -20.643 -20.605  18.189  1.00 37.57           H
ATOM     61  C   ASP A   4     -21.223 -18.834  19.270  1.00 37.57           C
ATOM     62  CB  ASP A   4     -22.600 -19.991  17.515  1.00 37.57           C
ATOM     63  HB2 ASP A   4     -22.371 -19.070  16.978  1.00 37.57           H
ATOM     64  HB3 ASP A   4     -23.589 -19.872  17.958  1.00 37.57           H
ATOM     65  O   ASP A   4     -22.116 -18.063  19.640  1.00 37.57           O
ATOM     66  CG  ASP A   4     -22.608 -21.124  16.491  1.00 37.57           C
ATOM     67  OD1 ASP A   4     -21.546 -21.320  15.862  1.00 37.57           O
ATOM     68  OD2 ASP A   4     -23.684 -21.737  16.318  1.00 37.57           O
ATOM     69  N   VAL A   5     -19.927 -18.565  19.455  1.00 46.97           N
ATOM     70  H   VAL A   5     -19.258 -19.289  19.232  1.00 46.97           H
ATOM     71  CA  VAL A   5     -19.437 -17.213  19.695  1.00 46.97           C
ATOM     72  HA  VAL A   5     -19.906 -16.802  20.589  1.00 46.97           H
ATOM     73  C   VAL A   5     -19.897 -16.455  18.473  1.00 46.97           C
ATOM     74  CB  VAL A   5     -17.908 -17.169  19.852  1.00 46.97           C
ATOM     75  HB  VAL A   5     -17.438 -17.708  19.030  1.00 46.97           H
ATOM     76  O   VAL A   5     -19.413 -16.708  17.371  1.00 46.97           O
ATOM     77  CG1 VAL A   5     -17.373 -15.728  19.863  1.00 46.97           C
ATOM     78 HG11 VAL A   5     -17.858 -15.153  20.651  1.00 46.97           H
ATOM     79 HG12 VAL A   5     -16.297 -15.742  20.038  1.00 46.97           H
ATOM     80 HG13 VAL A   5     -17.551 -15.252  18.899  1.00 46.97           H
ATOM     81  CG2 VAL A   5     -17.505 -17.834  21.172  1.00 46.97           C
ATOM     82 HG21 VAL A   5     -17.854 -18.866  21.193  1.00 46.97           H
ATOM     83 HG22 VAL A   5     -16.419 -17.841  21.266  1.00 46.97           H
ATOM     84 HG23 VAL A   5     -17.937 -17.297  22.017  1.00 46.97           H
ATOM     85  N   GLY A   6     -20.929 -15.634  18.671  1.00 42.74           N
ATOM     86  H   GLY A   6     -21.354 -15.655  19.587  1.00 42.74           H
ATOM     87  CA  GLY A   6     -21.679 -15.038  17.587  1.00 42.74           C
ATOM     88  HA2 GLY A   6     -22.347 -15.788  17.164  1.00 42.74           H
ATOM     89  HA3 GLY A   6     -22.273 -14.202  17.958  1.00 42.74           H
ATOM     90  C   GLY A   6     -20.727 -14.530  16.518  1.00 42.74           C
ATOM     91  O   GLY A   6     -19.866 -13.691  16.796  1.00 42.74           O
ATOM     92  N   LYS A   7     -20.913 -15.019  15.287  1.00 43.27           N
ATOM     93  H   LYS A   7     -21.511 -15.827  15.193  1.00 43.27           H
ATOM     94  CA  LYS A   7     -20.620 -14.229  14.097  1.00 43.27           C
ATOM     95  HA  LYS A   7     -19.557 -13.994  14.044  1.00 43.27           H
ATOM     96  C   LYS A   7     -21.393 -12.927  14.288  1.00 43.27           C
ATOM     97  CB  LYS A   7     -21.068 -14.968  12.815  1.00 43.27           C
ATOM     98  HB2 LYS A   7     -21.318 -14.227  12.056  1.00 43.27           H
ATOM     99  HB3 LYS A   7     -21.971 -15.542  13.025  1.00 43.27           H
ATOM    100  O   LYS A   7     -22.519 -12.788  13.818  1.00 43.27           O
ATOM    101  CG  LYS A   7     -19.997 -15.881  12.204  1.00 43.27           C
ATOM    102  HG2 LYS A   7     -19.153 -15.272  11.880  1.00 43.27           H
ATOM    103  HG3 LYS A   7     -19.655 -16.595  12.953  1.00 43.27           H
ATOM    104  CD  LYS A   7     -20.576 -16.645  11.000  1.00 43.27           C
ATOM    105  HD2 LYS A   7     -21.019 -15.937  10.299  1.00 43.27           H
ATOM    106  HD3 LYS A   7     -21.352 -17.319  11.361  1.00 43.27           H
ATOM    107  CE  LYS A   7     -19.484 -17.450  10.285  1.00 43.27           C
ATOM    108  HE2 LYS A   7     -18.772 -16.755   9.839  1.00 43.27           H
ATOM    109  HE3 LYS A   7     -18.948 -18.038  11.030  1.00 43.27           H
ATOM    110  NZ  LYS A   7     -20.049 -18.351   9.248  1.00 43.27           N
ATOM    111  HZ1 LYS A   7     -20.674 -19.022   9.671  1.00 43.27           H
ATOM    112  HZ2 LYS A   7     -20.556 -17.826   8.549  1.00 43.27           H
ATOM    113  HZ3 LYS A   7     -19.310 -18.864   8.789  1.00 43.27           H
ATOM    114  N   LYS A   8     -20.817 -11.963  15.018  1.00 43.29           N
ATOM    115  H   LYS A   8     -19.975 -12.218  15.515  1.00 43.29           H
ATOM    116  CA  LYS A   8     -21.106 -10.559  14.778  1.00 43.29           C
ATOM    117  HA  LYS A   8     -22.134 -10.321  15.053  1.00 43.29           H
ATOM    118  C   LYS A   8     -20.953 -10.464  13.276  1.00 43.29           C
ATOM    119  CB  LYS A   8     -20.109  -9.629  15.499  1.00 43.29           C
ATOM    120  HB2 LYS A   8     -19.922  -8.763  14.863  1.00 43.29           H
ATOM    121  HB3 LYS A   8     -19.159 -10.142  15.650  1.00 43.29           H
ATOM    122  O   LYS A   8     -19.867 -10.746  12.770  1.00 43.29           O
ATOM    123  CG  LYS A   8     -20.653  -9.115  16.840  1.00 43.29           C
ATOM    124  HG2 LYS A   8     -21.597  -8.599  16.664  1.00 43.29           H
ATOM    125  HG3 LYS A   8     -20.831  -9.959  17.506  1.00 43.29           H
ATOM    126  CD  LYS A   8     -19.663  -8.141  17.498  1.00 43.29           C
ATOM    127  HD2 LYS A   8     -18.750  -8.682  17.745  1.00 43.29           H
ATOM    128  HD3 LYS A   8     -19.425  -7.344  16.794  1.00 43.29           H
ATOM    129  CE  LYS A   8     -20.270  -7.533  18.770  1.00 43.29           C
ATOM    130  HE2 LYS A   8     -20.552  -8.344  19.442  1.00 43.29           H
ATOM    131  HE3 LYS A   8     -21.178  -6.996  18.497  1.00 43.29           H
ATOM    132  NZ  LYS A   8     -19.319  -6.615  19.450  1.00 43.29           N
ATOM    133  HZ1 LYS A   8     -18.483  -7.110  19.725  1.00 43.29           H
ATOM    134  HZ2 LYS A   8     -19.055  -5.858  18.836  1.00 43.29           H
ATOM    135  HZ3 LYS A   8     -19.739  -6.218  20.278  1.00 43.29           H
ATOM    136  N   SER A   9     -22.063 -10.200  12.587  1.00 48.00           N
ATOM    137  H   SER A   9     -22.938 -10.179  13.092  1.00 48.00           H
ATOM    138  CA  SER A   9     -22.036  -9.693  11.223  1.00 48.00           C
ATOM    139  HA  SER A   9     -21.929 -10.505  10.503  1.00 48.00           H
ATOM    140  C   SER A   9     -20.827  -8.772  11.177  1.00 48.00           C
ATOM    141  CB  SER A   9     -23.332  -8.917  10.963  1.00 48.00           C
ATOM    142  HB2 SER A   9     -24.162  -9.618  10.874  1.00 48.00           H
ATOM    143  HB3 SER A   9     -23.525  -8.243  11.798  1.00 48.00           H
ATOM    144  O   SER A   9     -20.776  -7.825  11.970  1.00 48.00           O
ATOM    145  OG  SER A   9     -23.227  -8.152   9.784  1.00 48.00           O
ATOM    146  HG  SER A   9     -24.059  -7.701   9.625  1.00 48.00           H
ATOM    147  N   MET A  10     -19.788  -9.156  10.427  1.00 54.84           N
ATOM    148  H   MET A  10     -19.865 -10.009   9.892  1.00 54.84           H
ATOM    149  CA  MET A  10     -18.579  -8.354  10.258  1.00 54.84           C
ATOM    150  HA  MET A  10     -18.208  -8.019  11.226  1.00 54.84           H
ATOM    151  C   MET A  10     -19.019  -7.133   9.460  1.00 54.84           C
ATOM    152  CB  MET A  10     -17.476  -9.147   9.539  1.00 54.84           C
ATOM    153  HB2 MET A  10     -16.793  -8.430   9.084  1.00 54.84           H
ATOM    154  HB3 MET A  10     -17.914  -9.753   8.745  1.00 54.84           H
ATOM    155  O   MET A  10     -18.840  -7.060   8.250  1.00 54.84           O
ATOM    156  CG  MET A  10     -16.651 -10.036  10.474  1.00 54.84           C
ATOM    157  HG2 MET A  10     -16.115  -9.396  11.175  1.00 54.84           H
ATOM    158  HG3 MET A  10     -17.326 -10.673  11.047  1.00 54.84           H
ATOM    159  SD  MET A  10     -15.442 -11.102   9.634  1.00 54.84           S
ATOM    160  CE  MET A  10     -14.692  -9.972   8.434  1.00 54.84           C
ATOM    161  HE1 MET A  10     -15.430  -9.673   7.689  1.00 54.84           H
ATOM    162  HE2 MET A  10     -14.298  -9.101   8.958  1.00 54.84           H
ATOM    163  HE3 MET A  10     -13.873 -10.482   7.929  1.00 54.84           H
ATOM    164  N   GLY A  11     -19.751  -6.248  10.130  1.00 58.28           N
ATOM    165  H   GLY A  11     -19.935  -6.444  11.104  1.00 58.28           H
ATOM    166  CA  GLY A  11     -20.473  -5.159   9.525  1.00 58.28           C
ATOM    167  HA2 GLY A  11     -21.030  -4.606  10.281  1.00 58.28           H
ATOM    168  HA3 GLY A  11     -21.158  -5.538   8.766  1.00 58.28           H
ATOM    169  C   GLY A  11     -19.444  -4.254   8.907  1.00 58.28           C
ATOM    170  O   GLY A  11     -18.637  -3.715   9.650  1.00 58.28           O
ATOM    171  N   ASN A  12     -19.461  -4.173   7.575  1.00 78.51           N
ATOM    172  H   ASN A  12     -20.056  -4.834   7.097  1.00 78.51           H
ATOM    173  CA  ASN A  12     -18.782  -3.214   6.706  1.00 78.51           C
ATOM    174  HA  ASN A  12     -18.330  -3.773   5.886  1.00 78.51           H
ATOM    175  C   ASN A  12     -17.631  -2.446   7.373  1.00 78.51           C
ATOM    176  CB  ASN A  12     -19.850  -2.268   6.118  1.00 78.51           C
ATOM    177  HB2 ASN A  12     -19.359  -1.502   5.518  1.00 78.51           H
ATOM    178  HB3 ASN A  12     -20.378  -1.775   6.934  1.00 78.51           H
ATOM    179  O   ASN A  12     -17.658  -1.214   7.397  1.00 78.51           O
ATOM    180  CG  ASN A  12     -20.851  -2.961   5.216  1.00 78.51           C
ATOM    181  ND2 ASN A  12     -21.950  -2.313   4.910  1.00 78.51           N
ATOM    182 HD21 ASN A  12     -22.163  -1.421   5.335  1.00 78.51           H
ATOM    183 HD22 ASN A  12     -22.604  -2.813   4.325  1.00 78.51           H
ATOM    184  OD1 ASN A  12     -20.670  -4.075   4.763  1.00 78.51           O
ATOM    185  N   LEU A  13     -16.640  -3.148   7.938  1.00 95.65           N
ATOM    186  H   LEU A  13     -16.696  -4.156   7.958  1.00 95.65           H
ATOM    187  CA  LEU A  13     -15.497  -2.471   8.531  1.00 95.65           C
ATOM    188  HA  LEU A  13     -15.866  -1.689   9.195  1.00 95.65           H
ATOM    189  C   LEU A  13     -14.767  -1.796   7.386  1.00 95.65           C
ATOM    190  CB  LEU A  13     -14.578  -3.414   9.326  1.00 95.65           C
ATOM    191  HB2 LEU A  13     -13.612  -2.924   9.451  1.00 95.65           H
ATOM    192  HB3 LEU A  13     -14.412  -4.319   8.742  1.00 95.65           H
ATOM    193  O   LEU A  13     -14.504  -2.409   6.348  1.00 95.65           O
ATOM    194  CG  LEU A  13     -15.095  -3.799  10.724  1.00 95.65           C
ATOM    195  HG  LEU A  13     -16.068  -4.283  10.632  1.00 95.65           H
ATOM    196  CD1 LEU A  13     -14.118  -4.793  11.353  1.00 95.65           C
ATOM    197 HD11 LEU A  13     -14.021  -5.669  10.713  1.00 95.65           H
ATOM    198 HD12 LEU A  13     -14.493  -5.111  12.326  1.00 95.65           H
ATOM    199 HD13 LEU A  13     -13.139  -4.330  11.478  1.00 95.65           H
ATOM    200  CD2 LEU A  13     -15.213  -2.598  11.669  1.00 95.65           C
ATOM    201 HD21 LEU A  13     -15.472  -2.942  12.670  1.00 95.65           H
ATOM    202 HD22 LEU A  13     -16.007  -1.931  11.332  1.00 95.65           H
ATOM    203 HD23 LEU A  13     -14.269  -2.054  11.709  1.00 95.65           H
ATOM    204  N   LYS A  14     -14.483  -0.516   7.573  1.00 98.00           N
ATOM    205  H   LYS A  14     -14.747  -0.076   8.443  1.00 98.00           H
ATOM    206  CA  LYS A  14     -13.730   0.268   6.615  1.00 98.00           C
ATOM    207  HA  LYS A  14     -13.335  -0.402   5.852  1.00 98.00           H
ATOM    208  C   LYS A  14     -12.552   0.897   7.322  1.00 98.00           C
ATOM    209  CB  LYS A  14     -14.610   1.306   5.916  1.00 98.00           C
ATOM    210  HB2 LYS A  14     -15.030   1.977   6.665  1.00 98.00           H
ATOM    211  HB3 LYS A  14     -13.970   1.876   5.243  1.00 98.00           H
ATOM    212  O   LYS A  14     -12.678   1.383   8.446  1.00 98.00           O
ATOM    213  CG  LYS A  14     -15.744   0.679   5.093  1.00 98.00           C
ATOM    214  HG2 LYS A  14     -16.353   0.042   5.735  1.00 98.00           H
ATOM    215  HG3 LYS A  14     -15.323   0.070   4.293  1.00 98.00           H
ATOM    216  CD  LYS A  14     -16.639   1.773   4.507  1.00 98.00           C
ATOM    217  HD2 LYS A  14     -16.942   2.444   5.310  1.00 98.00           H
ATOM    218  HD3 LYS A  14     -16.072   2.339   3.768  1.00 98.00           H
ATOM    219  CE  LYS A  14     -17.881   1.163   3.856  1.00 98.00           C
ATOM    220  HE2 LYS A  14     -18.358   0.510   4.587  1.00 98.00           H
ATOM    221  HE3 LYS A  14     -17.571   0.553   3.007  1.00 98.00           H
ATOM    222  NZ  LYS A  14     -18.821   2.230   3.432  1.00 98.00           N
ATOM    223  HZ1 LYS A  14     -19.654   1.839   3.015  1.00 98.00           H
ATOM    224  HZ2 LYS A  14     -18.378   2.855   2.775  1.00 98.00           H
ATOM    225  HZ3 LYS A  14     -19.094   2.780   4.234  1.00 98.00           H
ATOM    226  N   ALA A  15     -11.419   0.884   6.650  1.00 98.60           N
ATOM    227  H   ALA A  15     -11.419   0.471   5.729  1.00 98.60           H
ATOM    228  CA  ALA A  15     -10.222   1.576   7.074  1.00 98.60           C
ATOM    229  HA  ALA A  15     -10.461   2.220   7.920  1.00 98.60           H
ATOM    230  C   ALA A  15      -9.740   2.492   5.951  1.00 98.60           C
ATOM    231  CB  ALA A  15      -9.185   0.557   7.563  1.00 98.60           C
ATOM    232  HB1 ALA A  15      -8.816  -0.065   6.747  1.00 98.60           H
ATOM    233  HB2 ALA A  15      -8.328   1.068   8.001  1.00 98.60           H
ATOM    234  HB3 ALA A  15      -9.639  -0.085   8.318  1.00 98.60           H
ATOM    235  O   ALA A  15     -10.143   2.358   4.793  1.00 98.60           O
ATOM    236  N   VAL A  16      -8.897   3.444   6.311  1.00 98.65           N
ATOM    237  H   VAL A  16      -8.599   3.481   7.275  1.00 98.65           H
ATOM    238  CA  VAL A  16      -8.270   4.382   5.395  1.00 98.65           C
ATOM    239  HA  VAL A  16      -8.366   3.976   4.388  1.00 98.65           H
ATOM    240  C   VAL A  16      -6.786   4.476   5.724  1.00 98.65           C
ATOM    241  CB  VAL A  16      -8.997   5.742   5.420  1.00 98.65           C
ATOM    242  HB  VAL A  16     -10.059   5.549   5.269  1.00 98.65           H
ATOM    243  O   VAL A  16      -6.400   4.398   6.889  1.00 98.65           O
ATOM    244  CG1 VAL A  16      -8.855   6.484   6.756  1.00 98.65           C
ATOM    245 HG11 VAL A  16      -9.396   7.429   6.716  1.00 98.65           H
ATOM    246 HG12 VAL A  16      -7.807   6.691   6.970  1.00 98.65           H
ATOM    247 HG13 VAL A  16      -9.265   5.879   7.565  1.00 98.65           H
ATOM    248  CG2 VAL A  16      -8.552   6.663   4.279  1.00 98.65           C
ATOM    249 HG21 VAL A  16      -7.499   6.926   4.382  1.00 98.65           H
ATOM    250 HG22 VAL A  16      -9.143   7.578   4.295  1.00 98.65           H
ATOM    251 HG23 VAL A  16      -8.713   6.169   3.321  1.00 98.65           H
ATOM    252  N   ALA A  17      -5.961   4.656   4.702  1.00 98.81           N
ATOM    253  H   ALA A  17      -6.349   4.655   3.769  1.00 98.81           H
ATOM    254  CA  ALA A  17      -4.579   5.085   4.851  1.00 98.81           C
ATOM    255  HA  ALA A  17      -4.391   5.367   5.887  1.00 98.81           H
ATOM    256  C   ALA A  17      -4.359   6.317   3.976  1.00 98.81           C
ATOM    257  CB  ALA A  17      -3.632   3.936   4.496  1.00 98.81           C
ATOM    258  HB1 ALA A  17      -3.770   3.640   3.456  1.00 98.81           H
ATOM    259  HB2 ALA A  17      -2.600   4.259   4.637  1.00 98.81           H
ATOM    260  HB3 ALA A  17      -3.822   3.085   5.150  1.00 98.81           H
ATOM    261  O   ALA A  17      -4.637   6.289   2.776  1.00 98.81           O
ATOM    262  N   VAL A  18      -3.874   7.398   4.580  1.00 98.55           N
ATOM    263  H   VAL A  18      -3.642   7.336   5.561  1.00 98.55           H
ATOM    264  CA  VAL A  18      -3.375   8.562   3.842  1.00 98.55           C
ATOM    265  HA  VAL A  18      -3.901   8.652   2.892  1.00 98.55           H
ATOM    266  C   VAL A  18      -1.904   8.308   3.556  1.00 98.55           C
ATOM    267  CB  VAL A  18      -3.586   9.872   4.620  1.00 98.55           C
ATOM    268  HB  VAL A  18      -3.060   9.822   5.573  1.00 98.55           H
ATOM    269  O   VAL A  18      -1.131   8.088   4.485  1.00 98.55           O
ATOM    270  CG1 VAL A  18      -3.060  11.072   3.824  1.00 98.55           C
ATOM    271 HG11 VAL A  18      -3.538  11.116   2.845  1.00 98.55           H
ATOM    272 HG12 VAL A  18      -3.264  11.995   4.366  1.00 98.55           H
ATOM    273 HG13 VAL A  18      -1.982  10.993   3.689  1.00 98.55           H
ATOM    274  CG2 VAL A  18      -5.080  10.101   4.898  1.00 98.55           C
ATOM    275 HG21 VAL A  18      -5.214  11.047   5.421  1.00 98.55           H
ATOM    276 HG22 VAL A  18      -5.474   9.304   5.529  1.00 98.55           H
ATOM    277 HG23 VAL A  18      -5.634  10.127   3.960  1.00 98.55           H
ATOM    278  N   ILE A  19      -1.543   8.288   2.277  1.00 98.71           N
ATOM    279  H   ILE A  19      -2.215   8.582   1.583  1.00 98.71           H
ATOM    280  CA  ILE A  19      -0.182   8.009   1.825  1.00 98.71           C
ATOM    281  HA  ILE A  19       0.312   7.389   2.573  1.00 98.71           H
ATOM    282  C   ILE A  19       0.588   9.315   1.725  1.00 98.71           C
ATOM    283  CB  ILE A  19      -0.169   7.240   0.485  1.00 98.71           C
ATOM    284  HB  ILE A  19      -0.592   7.884  -0.286  1.00 98.71           H
ATOM    285  O   ILE A  19       0.125  10.252   1.072  1.00 98.71           O
ATOM    286  CG1 ILE A  19      -1.035   5.964   0.530  1.00 98.71           C
ATOM    287 HG12 ILE A  19      -0.956   5.446  -0.425  1.00 98.71           H
ATOM    288 HG13 ILE A  19      -2.081   6.246   0.654  1.00 98.71           H
ATOM    289  CG2 ILE A  19       1.270   6.895   0.058  1.00 98.71           C
ATOM    290 HG21 ILE A  19       1.834   7.805  -0.148  1.00 98.71           H
ATOM    291 HG22 ILE A  19       1.258   6.297  -0.853  1.00 98.71           H
ATOM    292 HG23 ILE A  19       1.779   6.337   0.844  1.00 98.71           H
ATOM    293  CD1 ILE A  19      -0.665   4.984   1.647  1.00 98.71           C
ATOM    294 HD11 ILE A  19      -1.364   4.148   1.610  1.00 98.71           H
ATOM    295 HD12 ILE A  19       0.350   4.610   1.514  1.00 98.71           H
ATOM    296 HD13 ILE A  19      -0.767   5.455   2.624  1.00 98.71           H
ATOM    297  N   SER A  20       1.779   9.320   2.314  1.00 98.10           N
ATOM    298  H   SER A  20       2.045   8.514   2.860  1.00 98.10           H
ATOM    299  CA  SER A  20       2.753  10.405   2.228  1.00 98.10           C
ATOM    300  HA  SER A  20       2.486  11.079   1.413  1.00 98.10           H
ATOM    301  C   SER A  20       4.146   9.835   1.952  1.00 98.10           C
ATOM    302  CB  SER A  20       2.764  11.206   3.533  1.00 98.10           C
ATOM    303  HB2 SER A  20       3.512  11.996   3.465  1.00 98.10           H
ATOM    304  HB3 SER A  20       3.029  10.540   4.355  1.00 98.10           H
ATOM    305  O   SER A  20       4.507   8.784   2.485  1.00 98.10           O
ATOM    306  OG  SER A  20       1.495  11.786   3.792  1.00 98.10           O
ATOM    307  HG  SER A  20       1.486  12.092   4.701  1.00 98.10           H
ATOM    308  N   GLY A  21       4.923  10.531   1.124  1.00 96.52           N
ATOM    309  H   GLY A  21       4.530  11.338   0.662  1.00 96.52           H
ATOM    310  CA  GLY A  21       6.306  10.204   0.770  1.00 96.52           C
ATOM    311  HA2 GLY A  21       6.745   9.542   1.516  1.00 96.52           H
ATOM    312  HA3 GLY A  21       6.308   9.691  -0.192  1.00 96.52           H
ATOM    313  C   GLY A  21       7.188  11.451   0.649  1.00 96.52           C
ATOM    314  O   GLY A  21       6.717  12.567   0.864  1.00 96.52           O
ATOM    315  N   ASN A  22       8.468  11.258   0.315  1.00 81.01           N
ATOM    316  H   ASN A  22       8.775  10.314   0.130  1.00 81.01           H
ATOM    317  CA  ASN A  22       9.492  12.309   0.418  1.00 81.01           C
ATOM    318  HA  ASN A  22       9.278  12.914   1.299  1.00 81.01           H
ATOM    319  C   ASN A  22       9.520  13.297  -0.769  1.00 81.01           C
ATOM    320  CB  ASN A  22      10.866  11.646   0.630  1.00 81.01           C
ATOM    321  HB2 ASN A  22      11.071  10.965  -0.196  1.00 81.01           H
ATOM    322  HB3 ASN A  22      11.633  12.420   0.609  1.00 81.01           H
ATOM    323  O   ASN A  22       9.765  14.479  -0.549  1.00 81.01           O
ATOM    324  CG  ASN A  22      11.004  10.900   1.951  1.00 81.01           C
ATOM    325  ND2 ASN A  22      12.005  10.061   2.066  1.00 81.01           N
ATOM    326 HD21 ASN A  22      12.637   9.930   1.289  1.00 81.01           H
ATOM    327 HD22 ASN A  22      12.093   9.577   2.948  1.00 81.01           H
ATOM    328  OD1 ASN A  22      10.235  11.040   2.888  1.00 81.01           O
ATOM    329  N   ASP A  23       9.248  12.846  -2.001  1.00 75.49           N
ATOM    330  H   ASP A  23       9.177  11.846  -2.117  1.00 75.49           H
ATOM    331  CA  ASP A  23       9.538  13.646  -3.212  1.00 75.49           C
ATOM    332  HA  ASP A  23      10.235  14.446  -2.961  1.00 75.49           H
ATOM    333  C   ASP A  23       8.306  14.313  -3.845  1.00 75.49           C
ATOM    334  CB  ASP A  23      10.241  12.741  -4.236  1.00 75.49           C
ATOM    335  HB2 ASP A  23       9.569  11.930  -4.516  1.00 75.49           H
ATOM    336  HB3 ASP A  23      10.463  13.323  -5.131  1.00 75.49           H
ATOM    337  O   ASP A  23       8.394  15.376  -4.452  1.00 75.49           O
ATOM    338  CG  ASP A  23      11.550  12.170  -3.684  1.00 75.49           C
ATOM    339  OD1 ASP A  23      12.329  12.955  -3.103  1.00 75.49           O
ATOM    340  OD2 ASP A  23      11.723  10.938  -3.790  1.00 75.49           O
ATOM    341  N   SER A  24       7.142  13.673  -3.724  1.00 90.77           N
ATOM    342  H   SER A  24       7.168  12.861  -3.124  1.00 90.77           H
ATOM    343  CA  SER A  24       5.827  14.148  -4.207  1.00 90.77           C
ATOM    344  HA  SER A  24       5.549  15.041  -3.648  1.00 90.77           H
ATOM    345  C   SER A  24       4.731  13.096  -4.006  1.00 90.77           C
ATOM    346  CB  SER A  24       5.849  14.490  -5.706  1.00 90.77           C
ATOM    347  HB2 SER A  24       4.841  14.758  -6.022  1.00 90.77           H
ATOM    348  HB3 SER A  24       6.490  15.351  -5.897  1.00 90.77           H
ATOM    349  O   SER A  24       3.543  13.418  -4.116  1.00 90.77           O
ATOM    350  OG  SER A  24       6.289  13.396  -6.480  1.00 90.77           O
ATOM    351  HG  SER A  24       7.240  13.310  -6.385  1.00 90.77           H
ATOM    352  N   VAL A  25       5.139  11.855  -3.704  1.00 98.38           N
ATOM    353  H   VAL A  25       6.129  11.664  -3.767  1.00 98.38           H
ATOM    354  CA  VAL A  25       4.259  10.704  -3.524  1.00 98.38           C
ATOM    355  HA  VAL A  25       3.768  10.534  -4.483  1.00 98.38           H
ATOM    356  C   VAL A  25       3.208  10.993  -2.464  1.00 98.38           C
ATOM    357  CB  VAL A  25       5.030   9.413  -3.196  1.00 98.38           C
ATOM    358  HB  VAL A  25       5.568   9.541  -2.257  1.00 98.38           H
ATOM    359  O   VAL A  25       3.518  11.225  -1.294  1.00 98.38           O
ATOM    360  CG1 VAL A  25       4.076   8.215  -3.068  1.00 98.38           C
ATOM    361 HG11 VAL A  25       3.402   8.351  -2.222  1.00 98.38           H
ATOM    362 HG12 VAL A  25       3.499   8.099  -3.986  1.00 98.38           H
ATOM    363 HG13 VAL A  25       4.655   7.307  -2.897  1.00 98.38           H
ATOM    364  CG2 VAL A  25       6.040   9.079  -4.297  1.00 98.38           C
ATOM    365 HG21 VAL A  25       5.526   8.951  -5.249  1.00 98.38           H
ATOM    366 HG22 VAL A  25       6.565   8.156  -4.050  1.00 98.38           H
ATOM    367 HG23 VAL A  25       6.784   9.869  -4.399  1.00 98.38           H
ATOM    368  N   LYS A  26       1.944  10.966  -2.876  1.00 98.50           N
ATOM    369  H   LYS A  26       1.778  10.781  -3.855  1.00 98.50           H
ATOM    370  CA  LYS A  26       0.802  11.158  -1.984  1.00 98.50           C
ATOM    371  HA  LYS A  26       1.056  10.698  -1.029  1.00 98.50           H
ATOM    372  C   LYS A  26      -0.430  10.455  -2.513  1.00 98.50           C
ATOM    373  CB  LYS A  26       0.554  12.655  -1.735  1.00 98.50           C
ATOM    374  HB2 LYS A  26      -0.221  12.769  -0.978  1.00 98.50           H
ATOM    375  HB3 LYS A  26       1.471  13.087  -1.335  1.00 98.50           H
ATOM    376  O   LYS A  26      -0.547  10.192  -3.707  1.00 98.50           O
ATOM    377  CG  LYS A  26       0.143  13.423  -3.000  1.00 98.50           C
ATOM    378  HG2 LYS A  26      -0.865  13.132  -3.296  1.00 98.50           H
ATOM    379  HG3 LYS A  26       0.831  13.192  -3.813  1.00 98.50           H
ATOM    380  CD  LYS A  26       0.188  14.930  -2.738  1.00 98.50           C
ATOM    381  HD2 LYS A  26       1.197  15.196  -2.425  1.00 98.50           H
ATOM    382  HD3 LYS A  26      -0.516  15.186  -1.946  1.00 98.50           H
ATOM    383  CE  LYS A  26      -0.161  15.682  -4.022  1.00 98.50           C
ATOM    384  HE2 LYS A  26       0.472  15.296  -4.821  1.00 98.50           H
ATOM    385  HE3 LYS A  26      -1.199  15.470  -4.278  1.00 98.50           H
ATOM    386  NZ  LYS A  26       0.048  17.140  -3.873  1.00 98.50           N
ATOM    387  HZ1 LYS A  26      -0.166  17.619  -4.736  1.00 98.50           H
ATOM    388  HZ2 LYS A  26       1.017  17.316  -3.649  1.00 98.50           H
ATOM    389  HZ3 LYS A  26      -0.526  17.510  -3.128  1.00 98.50           H
ATOM    390  N   GLY A  27      -1.377  10.176  -1.635  1.00 98.54           N
ATOM    391  H   GLY A  27      -1.214  10.365  -0.656  1.00 98.54           H
ATOM    392  CA  GLY A  27      -2.595   9.495  -2.039  1.00 98.54           C
ATOM    393  HA2 GLY A  27      -3.170  10.126  -2.717  1.00 98.54           H
ATOM    394  HA3 GLY A  27      -2.317   8.583  -2.569  1.00 98.54           H
ATOM    395  C   GLY A  27      -3.468   9.098  -0.873  1.00 98.54           C
ATOM    396  O   GLY A  27      -3.213   9.446   0.279  1.00 98.54           O
ATOM    397  N   SER A  28      -4.505   8.334  -1.177  1.00 98.57           N
ATOM    398  H   SER A  28      -4.601   8.009  -2.129  1.00 98.57           H
ATOM    399  CA  SER A  28      -5.320   7.708  -0.146  1.00 98.57           C
ATOM    400  HA  SER A  28      -4.690   7.537   0.727  1.00 98.57           H
ATOM    401  C   SER A  28      -5.823   6.358  -0.615  1.00 98.57           C
ATOM    402  CB  SER A  28      -6.474   8.613   0.291  1.00 98.57           C
ATOM    403  HB2 SER A  28      -7.000   8.151   1.127  1.00 98.57           H
ATOM    404  HB3 SER A  28      -6.073   9.571   0.622  1.00 98.57           H
ATOM    405  O   SER A  28      -6.113   6.163  -1.798  1.00 98.57           O
ATOM    406  OG  SER A  28      -7.382   8.826  -0.770  1.00 98.57           O
ATOM    407  HG  SER A  28      -6.877   8.895  -1.583  1.00 98.57           H
ATOM    408  N   LEU A  29      -5.923   5.442   0.336  1.00 98.83           N
ATOM    409  H   LEU A  29      -5.624   5.690   1.268  1.00 98.83           H
ATOM    410  CA  LEU A  29      -6.428   4.098   0.138  1.00 98.83           C
ATOM    411  HA  LEU A  29      -6.820   3.988  -0.874  1.00 98.83           H
ATOM    412  C   LEU A  29      -7.558   3.839   1.114  1.00 98.83           C
ATOM    413  CB  LEU A  29      -5.302   3.087   0.357  1.00 98.83           C
ATOM    414  HB2 LEU A  29      -4.908   3.225   1.364  1.00 98.83           H
ATOM    415  HB3 LEU A  29      -5.716   2.081   0.293  1.00 98.83           H
ATOM    416  O   LEU A  29      -7.462   4.181   2.289  1.00 98.83           O
ATOM    417  CG  LEU A  29      -4.152   3.220  -0.648  1.00 98.83           C
ATOM    418  HG  LEU A  29      -3.753   4.234  -0.649  1.00 98.83           H
ATOM    419  CD1 LEU A  29      -3.052   2.278  -0.199  1.00 98.83           C
ATOM    420 HD11 LEU A  29      -3.475   1.294   0.004  1.00 98.83           H
ATOM    421 HD12 LEU A  29      -2.273   2.220  -0.960  1.00 98.83           H
ATOM    422 HD13 LEU A  29      -2.611   2.667   0.719  1.00 98.83           H
ATOM    423  CD2 LEU A  29      -4.574   2.845  -2.063  1.00 98.83           C
ATOM    424 HD21 LEU A  29      -5.310   3.555  -2.442  1.00 98.83           H
ATOM    425 HD22 LEU A  29      -4.979   1.834  -2.092  1.00 98.83           H
ATOM    426 HD23 LEU A  29      -3.694   2.901  -2.703  1.00 98.83           H
ATOM    427  N   GLN A  30      -8.605   3.194   0.629  1.00 98.49           N
ATOM    428  H   GLN A  30      -8.582   2.943  -0.349  1.00 98.49           H
ATOM    429  CA  GLN A  30      -9.700   2.668   1.415  1.00 98.49           C
ATOM    430  HA  GLN A  30      -9.625   3.044   2.435  1.00 98.49           H
ATOM    431  C   GLN A  30      -9.607   1.146   1.434  1.00 98.49           C
ATOM    432  CB  GLN A  30     -11.024   3.148   0.814  1.00 98.49           C
ATOM    433  HB2 GLN A  30     -10.975   4.226   0.659  1.00 98.49           H
ATOM    434  HB3 GLN A  30     -11.175   2.665  -0.151  1.00 98.49           H
ATOM    435  O   GLN A  30      -9.478   0.511   0.390  1.00 98.49           O
ATOM    436  CG  GLN A  30     -12.205   2.844   1.744  1.00 98.49           C
ATOM    437  HG2 GLN A  30     -12.255   1.777   1.962  1.00 98.49           H
ATOM    438  HG3 GLN A  30     -12.056   3.373   2.685  1.00 98.49           H
ATOM    439  CD  GLN A  30     -13.532   3.276   1.135  1.00 98.49           C
ATOM    440  NE2 GLN A  30     -14.501   3.672   1.924  1.00 98.49           N
ATOM    441 HE21 GLN A  30     -14.348   3.705   2.922  1.00 98.49           H
ATOM    442 HE22 GLN A  30     -15.329   4.058   1.494  1.00 98.49           H
ATOM    443  OE1 GLN A  30     -13.759   3.272  -0.066  1.00 98.49           O
ATOM    444  N   PHE A  31      -9.746   0.573   2.621  1.00 98.61           N
ATOM    445  H   PHE A  31      -9.872   1.174   3.423  1.00 98.61           H
ATOM    446  CA  PHE A  31      -9.827  -0.861   2.850  1.00 98.61           C
ATOM    447  HA  PHE A  31      -9.581  -1.406   1.938  1.00 98.61           H
ATOM    448  C   PHE A  31     -11.256  -1.174   3.268  1.00 98.61           C
ATOM    449  CB  PHE A  31      -8.838  -1.276   3.938  1.00 98.61           C
ATOM    450  HB2 PHE A  31      -9.133  -0.781   4.864  1.00 98.61           H
ATOM    451  HB3 PHE A  31      -8.936  -2.350   4.097  1.00 98.61           H
ATOM    452  O   PHE A  31     -11.776  -0.552   4.192  1.00 98.61           O
ATOM    453  CG  PHE A  31      -7.386  -0.949   3.649  1.00 98.61           C
ATOM    454  CD1 PHE A  31      -6.503  -1.977   3.275  1.00 98.61           C
ATOM    455  HD1 PHE A  31      -6.844  -3.001   3.231  1.00 98.61           H
ATOM    456  CD2 PHE A  31      -6.914   0.376   3.738  1.00 98.61           C
ATOM    457  HD2 PHE A  31      -7.571   1.174   4.052  1.00 98.61           H
ATOM    458  CE1 PHE A  31      -5.172  -1.679   2.943  1.00 98.61           C
ATOM    459  HE1 PHE A  31      -4.502  -2.470   2.638  1.00 98.61           H
ATOM    460  CE2 PHE A  31      -5.584   0.675   3.399  1.00 98.61           C
ATOM    461  HE2 PHE A  31      -5.229   1.694   3.451  1.00 98.61           H
ATOM    462  CZ  PHE A  31      -4.714  -0.352   2.995  1.00 98.61           C
ATOM    463  HZ  PHE A  31      -3.691  -0.125   2.733  1.00 98.61           H
ATOM    464  N   ILE A  32     -11.907  -2.108   2.589  1.00 97.71           N
ATOM    465  H   ILE A  32     -11.433  -2.543   1.810  1.00 97.71           H
ATOM    466  CA  ILE A  32     -13.302  -2.468   2.830  1.00 97.71           C
ATOM    467  HA  ILE A  32     -13.675  -1.946   3.712  1.00 97.71           H
ATOM    468  C   ILE A  32     -13.351  -3.960   3.110  1.00 97.71           C
ATOM    469  CB  ILE A  32     -14.196  -2.083   1.631  1.00 97.71           C
ATOM    470  HB  ILE A  32     -13.867  -2.654   0.763  1.00 97.71           H
ATOM    471  O   ILE A  32     -13.099  -4.773   2.221  1.00 97.71           O
ATOM    472  CG1 ILE A  32     -14.094  -0.579   1.284  1.00 97.71           C
ATOM    473 HG12 ILE A  32     -14.627   0.011   2.030  1.00 97.71           H
ATOM    474 HG13 ILE A  32     -13.051  -0.265   1.285  1.00 97.71           H
ATOM    475  CG2 ILE A  32     -15.660  -2.459   1.942  1.00 97.71           C
ATOM    476 HG21 ILE A  32     -15.997  -1.952   2.846  1.00 97.71           H
ATOM    477 HG22 ILE A  32     -15.748  -3.535   2.094  1.00 97.71           H
ATOM    478 HG23 ILE A  32     -16.312  -2.199   1.109  1.00 97.71           H
ATOM    479  CD1 ILE A  32     -14.637  -0.251  -0.110  1.00 97.71           C
ATOM    480 HD11 ILE A  32     -14.530   0.818  -0.291  1.00 97.71           H
ATOM    481 HD12 ILE A  32     -14.067  -0.795  -0.864  1.00 97.71           H
ATOM    482 HD13 ILE A  32     -15.692  -0.511  -0.193  1.00 97.71           H
ATOM    483  N   GLN A  33     -13.704  -4.317   4.339  1.00 97.74           N
ATOM    484  H   GLN A  33     -13.916  -3.600   5.018  1.00 97.74           H
ATOM    485  CA  GLN A  33     -13.946  -5.702   4.703  1.00 97.74           C
ATOM    486  HA  GLN A  33     -13.092  -6.300   4.386  1.00 97.74           H
ATOM    487  C   GLN A  33     -15.210  -6.203   3.992  1.00 97.74           C
ATOM    488  CB  GLN A  33     -14.071  -5.789   6.225  1.00 97.74           C
ATOM    489  HB2 GLN A  33     -13.205  -5.318   6.689  1.00 97.74           H
ATOM    490  HB3 GLN A  33     -14.965  -5.247   6.537  1.00 97.74           H
ATOM    491  O   GLN A  33     -16.297  -5.649   4.163  1.00 97.74           O
ATOM    492  CG  GLN A  33     -14.165  -7.226   6.734  1.00 97.74           C
ATOM    493  HG2 GLN A  33     -14.450  -7.181   7.785  1.00 97.74           H
ATOM    494  HG3 GLN A  33     -14.944  -7.769   6.199  1.00 97.74           H
ATOM    495  CD  GLN A  33     -12.837  -7.973   6.639  1.00 97.74           C
ATOM    496  NE2 GLN A  33     -12.667  -8.846   5.675  1.00 97.74           N
ATOM    497 HE21 GLN A  33     -11.786  -9.336   5.615  1.00 97.74           H
ATOM    498 HE22 GLN A  33     -13.316  -8.940   4.906  1.00 97.74           H
ATOM    499  OE1 GLN A  33     -11.958  -7.791   7.469  1.00 97.74           O
ATOM    500  N   GLN A  34     -15.059  -7.254   3.192  1.00 95.86           N
ATOM    501  H   GLN A  34     -14.131  -7.635   3.075  1.00 95.86           H
ATOM    502  CA  GLN A  34     -16.130  -7.909   2.450  1.00 95.86           C
ATOM    503  HA  GLN A  34     -16.916  -7.180   2.254  1.00 95.86           H
ATOM    504  C   GLN A  34     -16.750  -9.056   3.266  1.00 95.86           C
ATOM    505  CB  GLN A  34     -15.592  -8.402   1.095  1.00 95.86           C
ATOM    506  HB2 GLN A  34     -14.831  -9.161   1.277  1.00 95.86           H
ATOM    507  HB3 GLN A  34     -16.407  -8.859   0.534  1.00 95.86           H
ATOM    508  O   GLN A  34     -16.126  -9.621   4.167  1.00 95.86           O
ATOM    509  CG  GLN A  34     -14.961  -7.291   0.241  1.00 95.86           C
ATOM    510  HG2 GLN A  34     -15.668  -6.466   0.146  1.00 95.86           H
ATOM    511  HG3 GLN A  34     -14.062  -6.914   0.729  1.00 95.86           H
ATOM    512  CD  GLN A  34     -14.564  -7.786  -1.149  1.00 95.86           C
ATOM    513  NE2 GLN A  34     -15.181  -7.287  -2.198  1.00 95.86           N
ATOM    514 HE21 GLN A  34     -15.892  -6.577  -2.099  1.00 95.86           H
ATOM    515 HE22 GLN A  34     -14.876  -7.634  -3.097  1.00 95.86           H
ATOM    516  OE1 GLN A  34     -13.692  -8.616  -1.333  1.00 95.86           O
ATOM    517  N   SER A  35     -17.986  -9.435   2.929  1.00 92.54           N
ATOM    518  H   SER A  35     -18.441  -8.981   2.150  1.00 92.54           H
ATOM    519  CA  SER A  35     -18.742 -10.496   3.616  1.00 92.54           C
ATOM    520  HA  SER A  35     -18.771 -10.271   4.682  1.00 92.54           H
ATOM    521  C   SER A  35     -18.136 -11.895   3.466  1.00 92.54           C
ATOM    522  CB  SER A  35     -20.179 -10.524   3.089  1.00 92.54           C
ATOM    523  HB2 SER A  35     -20.714 -11.363   3.535  1.00 92.54           H
ATOM    524  HB3 SER A  35     -20.682  -9.598   3.368  1.00 92.54           H
ATOM    525  O   SER A  35     -18.367 -12.754   4.314  1.00 92.54           O
ATOM    526  OG  SER A  35     -20.179 -10.649   1.677  1.00 92.54           O
ATOM    527  HG  SER A  35     -21.078 -10.803   1.376  1.00 92.54           H
ATOM    528  N   ASN A  36     -17.342 -12.123   2.417  1.00 92.45           N
ATOM    529  H   ASN A  36     -17.169 -11.360   1.779  1.00 92.45           H
ATOM    530  CA  ASN A  36     -16.597 -13.365   2.199  1.00 92.45           C
ATOM    531  HA  ASN A  36     -17.223 -14.199   2.516  1.00 92.45           H
ATOM    532  C   ASN A  36     -15.308 -13.458   3.043  1.00 92.45           C
ATOM    533  CB  ASN A  36     -16.322 -13.530   0.688  1.00 92.45           C
ATOM    534  HB2 ASN A  36     -15.885 -14.514   0.517  1.00 92.45           H
ATOM    535  HB3 ASN A  36     -17.260 -13.476   0.136  1.00 92.45           H
ATOM    536  O   ASN A  36     -14.584 -14.441   2.923  1.00 92.45           O
ATOM    537  CG  ASN A  36     -15.363 -12.492   0.129  1.00 92.45           C
ATOM    538  ND2 ASN A  36     -15.031 -12.558  -1.136  1.00 92.45           N
ATOM    539 HD21 ASN A  36     -15.327 -13.330  -1.716  1.00 92.45           H
ATOM    540 HD22 ASN A  36     -14.355 -11.875  -1.449  1.00 92.45           H
ATOM    541  OD1 ASN A  36     -14.923 -11.587   0.815  1.00 92.45           O
ATOM    542  N   GLY A  37     -15.008 -12.452   3.873  1.00 91.95           N
ATOM    543  H   GLY A  37     -15.624 -11.652   3.897  1.00 91.95           H
ATOM    544  CA  GLY A  37     -13.798 -12.386   4.697  1.00 91.95           C
ATOM    545  HA2 GLY A  37     -14.019 -11.824   5.604  1.00 91.95           H
ATOM    546  HA3 GLY A  37     -13.500 -13.394   4.984  1.00 91.95           H
ATOM    547  C   GLY A  37     -12.597 -11.724   4.015  1.00 91.95           C
ATOM    548  O   GLY A  37     -11.637 -11.385   4.704  1.00 91.95           O
ATOM    549  N   GLY A  38     -12.658 -11.473   2.706  1.00 96.02           N
ATOM    550  H   GLY A  38     -13.491 -11.727   2.194  1.00 96.02           H
ATOM    551  CA  GLY A  38     -11.637 -10.713   1.989  1.00 96.02           C
ATOM    552  HA2 GLY A  38     -10.650 -11.088   2.260  1.00 96.02           H
ATOM    553  HA3 GLY A  38     -11.768 -10.842   0.915  1.00 96.02           H
ATOM    554  C   GLY A  38     -11.695  -9.220   2.301  1.00 96.02           C
ATOM    555  O   GLY A  38     -12.722  -8.698   2.743  1.00 96.02           O
ATOM    556  N   THR A  39     -10.598  -8.521   2.040  1.00 98.26           N
ATOM    557  H   THR A  39      -9.779  -9.017   1.720  1.00 98.26           H
ATOM    558  CA  THR A  39     -10.521  -7.062   2.120  1.00 98.26           C
ATOM    559  HA  THR A  39     -11.464  -6.660   2.492  1.00 98.26           H
ATOM    560  C   THR A  39     -10.272  -6.508   0.728  1.00 98.26           C
ATOM    561  CB  THR A  39      -9.427  -6.616   3.092  1.00 98.26           C
ATOM    562  HB  THR A  39      -8.474  -7.019   2.748  1.00 98.26           H
ATOM    563  O   THR A  39      -9.296  -6.868   0.072  1.00 98.26           O
ATOM    564  CG2 THR A  39      -9.310  -5.097   3.219  1.00 98.26           C
ATOM    565 HG21 THR A  39      -8.565  -4.860   3.979  1.00 98.26           H
ATOM    566 HG22 THR A  39      -8.986  -4.665   2.272  1.00 98.26           H
ATOM    567 HG23 THR A  39     -10.272  -4.674   3.509  1.00 98.26           H
ATOM    568  OG1 THR A  39      -9.711  -7.096   4.385  1.00 98.26           O
ATOM    569  HG1 THR A  39      -8.869  -7.133   4.845  1.00 98.26           H
ATOM    570  N   HIS A  40     -11.151  -5.614   0.282  1.00 98.35           N
ATOM    571  H   HIS A  40     -11.917  -5.351   0.885  1.00 98.35           H
ATOM    572  CA  HIS A  40     -10.952  -4.859  -0.946  1.00 98.35           C
ATOM    573  HA  HIS A  40     -10.368  -5.461  -1.643  1.00 98.35           H
ATOM    574  C   HIS A  40     -10.179  -3.578  -0.642  1.00 98.35           C
ATOM    575  CB  HIS A  40     -12.301  -4.567  -1.604  1.00 98.35           C
ATOM    576  HB2 HIS A  40     -12.852  -5.502  -1.710  1.00 98.35           H
ATOM    577  HB3 HIS A  40     -12.882  -3.893  -0.974  1.00 98.35           H
ATOM    578  O   HIS A  40     -10.607  -2.789   0.202  1.00 98.35           O
ATOM    579  CG  HIS A  40     -12.139  -3.968  -2.974  1.00 98.35           C
ATOM    580  CD2 HIS A  40     -12.462  -2.699  -3.371  1.00 98.35           C
ATOM    581  HD2 HIS A  40     -12.890  -1.932  -2.742  1.00 98.35           H
ATOM    582  ND1 HIS A  40     -11.590  -4.606  -4.058  1.00 98.35           N
ATOM    583  HD1 HIS A  40     -11.171  -5.525  -4.061  1.00 98.35           H
ATOM    584  CE1 HIS A  40     -11.588  -3.747  -5.088  1.00 98.35           C
ATOM    585  HE1 HIS A  40     -11.200  -3.981  -6.068  1.00 98.35           H
ATOM    586  NE2 HIS A  40     -12.123  -2.565  -4.722  1.00 98.35           N
ATOM    587  N   VAL A  41      -9.065  -3.366  -1.331  1.00 98.75           N
ATOM    588  H   VAL A  41      -8.813  -4.037  -2.042  1.00 98.75           H
ATOM    589  CA  VAL A  41      -8.247  -2.158  -1.239  1.00 98.75           C
ATOM    590  HA  VAL A  41      -8.574  -1.568  -0.383  1.00 98.75           H
ATOM    591  C   VAL A  41      -8.453  -1.357  -2.508  1.00 98.75           C
ATOM    592  CB  VAL A  41      -6.754  -2.469  -1.035  1.00 98.75           C
ATOM    593  HB  VAL A  41      -6.337  -2.877  -1.956  1.00 98.75           H
ATOM    594  O   VAL A  41      -8.235  -1.863  -3.608  1.00 98.75           O
ATOM    595  CG1 VAL A  41      -5.984  -1.188  -0.687  1.00 98.75           C
ATOM    596 HG11 VAL A  41      -4.932  -1.426  -0.533  1.00 98.75           H
ATOM    597 HG12 VAL A  41      -6.053  -0.471  -1.505  1.00 98.75           H
ATOM    598 HG13 VAL A  41      -6.384  -0.744   0.224  1.00 98.75           H
ATOM    599  CG2 VAL A  41      -6.546  -3.501   0.078  1.00 98.75           C
ATOM    600 HG21 VAL A  41      -5.486  -3.586   0.317  1.00 98.75           H
ATOM    601 HG22 VAL A  41      -7.106  -3.205   0.965  1.00 98.75           H
ATOM    602 HG23 VAL A  41      -6.895  -4.479  -0.254  1.00 98.75           H
ATOM    603  N   ARG A  42      -8.866  -0.100  -2.364  1.00 98.65           N
ATOM    604  H   ARG A  42      -9.017   0.252  -1.430  1.00 98.65           H
ATOM    605  CA  ARG A  42      -9.034   0.803  -3.499  1.00 98.65           C
ATOM    606  HA  ARG A  42      -8.400   0.419  -4.299  1.00 98.65           H
ATOM    607  C   ARG A  42      -8.546   2.202  -3.203  1.00 98.65           C
ATOM    608  CB  ARG A  42     -10.483   0.799  -3.997  1.00 98.65           C
ATOM    609  HB2 ARG A  42     -10.534   1.368  -4.926  1.00 98.65           H
ATOM    610  HB3 ARG A  42     -10.776  -0.228  -4.216  1.00 98.65           H
ATOM    611  O   ARG A  42      -8.624   2.649  -2.064  1.00 98.65           O
ATOM    612  CG  ARG A  42     -11.456   1.405  -2.977  1.00 98.65           C
ATOM    613  HG2 ARG A  42     -11.432   0.831  -2.050  1.00 98.65           H
ATOM    614  HG3 ARG A  42     -11.176   2.437  -2.767  1.00 98.65           H
ATOM    615  CD  ARG A  42     -12.872   1.395  -3.541  1.00 98.65           C
ATOM    616  HD2 ARG A  42     -13.196   0.362  -3.665  1.00 98.65           H
ATOM    617  HD3 ARG A  42     -12.860   1.880  -4.517  1.00 98.65           H
ATOM    618  NE  ARG A  42     -13.790   2.114  -2.646  1.00 98.65           N
ATOM    619  HE  ARG A  42     -13.411   2.463  -1.777  1.00 98.65           H
ATOM    620  NH1 ARG A  42     -15.662   2.006  -3.960  1.00 98.65           N
ATOM    621 HH11 ARG A  42     -16.618   2.269  -4.153  1.00 98.65           H
ATOM    622 HH12 ARG A  42     -15.131   1.477  -4.636  1.00 98.65           H
ATOM    623  NH2 ARG A  42     -15.706   3.123  -2.021  1.00 98.65           N
ATOM    624 HH21 ARG A  42     -15.170   3.441  -1.226  1.00 98.65           H
ATOM    625 HH22 ARG A  42     -16.628   3.477  -2.234  1.00 98.65           H
ATOM    626  CZ  ARG A  42     -15.049   2.406  -2.882  1.00 98.65           C
ATOM    627  N   GLY A  43      -8.124   2.922  -4.225  1.00 98.64           N
ATOM    628  H   GLY A  43      -8.034   2.489  -5.133  1.00 98.64           H
ATOM    629  CA  GLY A  43      -7.755   4.321  -4.091  1.00 98.64           C
ATOM    630  HA2 GLY A  43      -8.637   4.949  -4.215  1.00 98.64           H
ATOM    631  HA3 GLY A  43      -7.338   4.502  -3.101  1.00 98.64           H
ATOM    632  C   GLY A  43      -6.732   4.728  -5.127  1.00 98.64           C
ATOM    633  O   GLY A  43      -6.556   4.049  -6.133  1.00 98.64           O
ATOM    634  N   ARG A  44      -6.062   5.841  -4.857  1.00 98.70           N
ATOM    635  H   ARG A  44      -6.177   6.266  -3.948  1.00 98.70           H
ATOM    636  CA  ARG A  44      -5.170   6.476  -5.819  1.00 98.70           C
ATOM    637  HA  ARG A  44      -4.876   5.742  -6.569  1.00 98.70           H
ATOM    638  C   ARG A  44      -3.917   6.978  -5.132  1.00 98.70           C
ATOM    639  CB  ARG A  44      -5.936   7.594  -6.536  1.00 98.70           C
ATOM    640  HB2 ARG A  44      -6.849   7.179  -6.966  1.00 98.70           H
ATOM    641  HB3 ARG A  44      -6.210   8.360  -5.811  1.00 98.70           H
ATOM    642  O   ARG A  44      -4.002   7.613  -4.076  1.00 98.70           O
ATOM    643  CG  ARG A  44      -5.116   8.226  -7.665  1.00 98.70           C
ATOM    644  HG2 ARG A  44      -4.172   8.606  -7.274  1.00 98.70           H
ATOM    645  HG3 ARG A  44      -4.914   7.480  -8.433  1.00 98.70           H
ATOM    646  CD  ARG A  44      -5.901   9.388  -8.267  1.00 98.70           C
ATOM    647  HD2 ARG A  44      -6.196  10.068  -7.468  1.00 98.70           H
ATOM    648  HD3 ARG A  44      -6.802   8.993  -8.737  1.00 98.70           H
ATOM    649  NE  ARG A  44      -5.089  10.125  -9.248  1.00 98.70           N
ATOM    650  HE  ARG A  44      -4.142   9.800  -9.383  1.00 98.70           H
ATOM    651  NH1 ARG A  44      -6.770  11.416 -10.089  1.00 98.70           N
ATOM    652 HH11 ARG A  44      -7.405  10.769  -9.643  1.00 98.70           H
ATOM    653 HH12 ARG A  44      -7.107  12.039 -10.809  1.00 98.70           H
ATOM    654  NH2 ARG A  44      -4.694  11.642 -10.893  1.00 98.70           N
ATOM    655 HH21 ARG A  44      -3.763  11.268 -11.006  1.00 98.70           H
ATOM    656 HH22 ARG A  44      -5.042  12.271 -11.603  1.00 98.70           H
ATOM    657  CZ  ARG A  44      -5.518  11.059 -10.069  1.00 98.70           C
ATOM    658  N   ILE A  45      -2.777   6.731  -5.765  1.00 98.74           N
ATOM    659  H   ILE A  45      -2.823   6.194  -6.620  1.00 98.74           H
ATOM    660  CA  ILE A  45      -1.470   7.267  -5.384  1.00 98.74           C
ATOM    661  HA  ILE A  45      -1.600   7.998  -4.586  1.00 98.74           H
ATOM    662  C   ILE A  45      -0.904   8.006  -6.593  1.00 98.74           C
ATOM    663  CB  ILE A  45      -0.538   6.154  -4.856  1.00 98.74           C
ATOM    664  HB  ILE A  45      -0.356   5.439  -5.658  1.00 98.74           H
ATOM    665  O   ILE A  45      -1.031   7.543  -7.722  1.00 98.74           O
ATOM    666  CG1 ILE A  45      -1.228   5.414  -3.682  1.00 98.74           C
ATOM    667 HG12 ILE A  45      -2.164   4.978  -4.031  1.00 98.74           H
ATOM    668 HG13 ILE A  45      -1.464   6.124  -2.891  1.00 98.74           H
ATOM    669  CG2 ILE A  45       0.813   6.751  -4.416  1.00 98.74           C
ATOM    670 HG21 ILE A  45       0.668   7.474  -3.614  1.00 98.74           H
ATOM    671 HG22 ILE A  45       1.483   5.963  -4.074  1.00 98.74           H
ATOM    672 HG23 ILE A  45       1.305   7.241  -5.256  1.00 98.74           H
ATOM    673  CD1 ILE A  45      -0.418   4.264  -3.086  1.00 98.74           C
ATOM    674 HD11 ILE A  45       0.001   3.645  -3.879  1.00 98.74           H
ATOM    675 HD12 ILE A  45      -1.067   3.651  -2.461  1.00 98.74           H
ATOM    676 HD13 ILE A  45       0.375   4.671  -2.458  1.00 98.74           H
ATOM    677  N   ILE A  46      -0.335   9.184  -6.368  1.00 98.46           N
ATOM    678  H   ILE A  46      -0.232   9.494  -5.412  1.00 98.46           H
ATOM    679  CA  ILE A  46       0.236  10.037  -7.412  1.00 98.46           C
ATOM    680  HA  ILE A  46       0.272   9.479  -8.348  1.00 98.46           H
ATOM    681  C   ILE A  46       1.674  10.408  -7.068  1.00 98.46           C
ATOM    682  CB  ILE A  46      -0.629  11.292  -7.652  1.00 98.46           C
ATOM    683  HB  ILE A  46      -0.207  11.812  -8.512  1.00 98.46           H
ATOM    684  O   ILE A  46       2.051  10.333  -5.901  1.00 98.46           O
ATOM    685  CG1 ILE A  46      -0.632  12.265  -6.451  1.00 98.46           C
ATOM    686 HG12 ILE A  46      -1.175  11.816  -5.619  1.00 98.46           H
ATOM    687 HG13 ILE A  46       0.389  12.465  -6.127  1.00 98.46           H
ATOM    688  CG2 ILE A  46      -2.068  10.879  -8.015  1.00 98.46           C
ATOM    689 HG21 ILE A  46      -2.035  10.013  -8.676  1.00 98.46           H
ATOM    690 HG22 ILE A  46      -2.578  11.699  -8.521  1.00 98.46           H
ATOM    691 HG23 ILE A  46      -2.618  10.602  -7.116  1.00 98.46           H
ATOM    692  CD1 ILE A  46      -1.277  13.612  -6.787  1.00 98.46           C
ATOM    693 HD11 ILE A  46      -0.703  14.112  -7.568  1.00 98.46           H
ATOM    694 HD12 ILE A  46      -2.305  13.476  -7.121  1.00 98.46           H
ATOM    695 HD13 ILE A  46      -1.295  14.236  -5.894  1.00 98.46           H
ATOM    696  N   GLY A  47       2.434  10.866  -8.063  1.00 98.03           N
ATOM    697  H   GLY A  47       2.081  10.784  -9.006  1.00 98.03           H
ATOM    698  CA  GLY A  47       3.836  11.266  -7.897  1.00 98.03           C
ATOM    699  HA2 GLY A  47       4.108  11.951  -8.700  1.00 98.03           H
ATOM    700  HA3 GLY A  47       3.969  11.782  -6.946  1.00 98.03           H
ATOM    701  C   GLY A  47       4.816  10.092  -7.942  1.00 98.03           C
ATOM    702  O   GLY A  47       5.943  10.223  -7.478  1.00 98.03           O
ATOM    703  N   LEU A  48       4.380   8.939  -8.459  1.00 98.09           N
ATOM    704  H   LEU A  48       3.466   8.922  -8.888  1.00 98.09           H
ATOM    705  CA  LEU A  48       5.227   7.766  -8.665  1.00 98.09           C
ATOM    706  HA  LEU A  48       5.979   7.720  -7.877  1.00 98.09           H
ATOM    707  C   LEU A  48       5.986   7.869  -9.993  1.00 98.09           C
ATOM    708  CB  LEU A  48       4.355   6.499  -8.602  1.00 98.09           C
ATOM    709  HB2 LEU A  48       4.956   5.638  -8.895  1.00 98.09           H
ATOM    710  HB3 LEU A  48       3.554   6.603  -9.334  1.00 98.09           H
ATOM    711  O   LEU A  48       5.556   8.565 -10.915  1.00 98.09           O
ATOM    712  CG  LEU A  48       3.735   6.216  -7.221  1.00 98.09           C
ATOM    713  HG  LEU A  48       3.186   7.094  -6.881  1.00 98.09           H
ATOM    714  CD1 LEU A  48       2.748   5.053  -7.320  1.00 98.09           C
ATOM    715 HD11 LEU A  48       2.311   4.846  -6.343  1.00 98.09           H
ATOM    716 HD12 LEU A  48       1.953   5.313  -8.019  1.00 98.09           H
ATOM    717 HD13 LEU A  48       3.265   4.162  -7.679  1.00 98.09           H
ATOM    718  CD2 LEU A  48       4.784   5.858  -6.165  1.00 98.09           C
ATOM    719 HD21 LEU A  48       5.328   4.966  -6.476  1.00 98.09           H
ATOM    720 HD22 LEU A  48       5.491   6.677  -6.036  1.00 98.09           H
ATOM    721 HD23 LEU A  48       4.297   5.670  -5.208  1.00 98.09           H
ATOM    722  N   ALA A  49       7.104   7.154 -10.103  1.00 97.53           N
ATOM    723  H   ALA A  49       7.338   6.511  -9.360  1.00 97.53           H
ATOM    724  CA  ALA A  49       7.723   6.921 -11.402  1.00 97.53           C
ATOM    725  HA  ALA A  49       7.860   7.885 -11.892  1.00 97.53           H
ATOM    726  C   ALA A  49       6.795   6.035 -12.263  1.00 97.53           C
ATOM    727  CB  ALA A  49       9.102   6.285 -11.194  1.00 97.53           C
ATOM    728  HB1 ALA A  49       9.726   6.937 -10.582  1.00 97.53           H
ATOM    729  HB2 ALA A  49       8.992   5.320 -10.701  1.00 97.53           H
ATOM    730  HB3 ALA A  49       9.584   6.130 -12.159  1.00 97.53           H
ATOM    731  O   ALA A  49       6.044   5.235 -11.714  1.00 97.53           O
ATOM    732  N   PRO A  50       6.802   6.145 -13.601  1.00 98.23           N
ATOM    733  CA  PRO A  50       6.031   5.227 -14.436  1.00 98.23           C
ATOM    734  HA  PRO A  50       4.981   5.292 -14.152  1.00 98.23           H
ATOM    735  C   PRO A  50       6.519   3.779 -14.283  1.00 98.23           C
ATOM    736  CB  PRO A  50       6.201   5.736 -15.870  1.00 98.23           C
ATOM    737  HB2 PRO A  50       7.039   5.234 -16.354  1.00 98.23           H
ATOM    738  HB3 PRO A  50       5.289   5.599 -16.451  1.00 98.23           H
ATOM    739  O   PRO A  50       7.723   3.528 -14.347  1.00 98.23           O
ATOM    740  CG  PRO A  50       6.542   7.214 -15.682  1.00 98.23           C
ATOM    741  HG2 PRO A  50       7.100   7.616 -16.528  1.00 98.23           H
ATOM    742  HG3 PRO A  50       5.628   7.785 -15.517  1.00 98.23           H
ATOM    743  CD  PRO A  50       7.372   7.214 -14.401  1.00 98.23           C
ATOM    744  HD2 PRO A  50       8.414   6.985 -14.626  1.00 98.23           H
ATOM    745  HD3 PRO A  50       7.287   8.183 -13.909  1.00 98.23           H
ATOM    746  N   GLY A  51       5.593   2.823 -14.165  1.00 98.58           N
ATOM    747  H   GLY A  51       4.626   3.099 -14.075  1.00 98.58           H
ATOM    748  CA  GLY A  51       5.913   1.395 -14.090  1.00 98.58           C
ATOM    749  HA2 GLY A  51       5.562   0.905 -14.998  1.00 98.58           H
ATOM    750  HA3 GLY A  51       6.993   1.260 -14.037  1.00 98.58           H
ATOM    751  C   GLY A  51       5.298   0.671 -12.894  1.00 98.58           C
ATOM    752  O   GLY A  51       4.274   1.085 -12.350  1.00 98.58           O
ATOM    753  N   LEU A  52       5.898  -0.468 -12.541  1.00 98.82           N
ATOM    754  H   LEU A  52       6.799  -0.675 -12.946  1.00 98.82           H
ATOM    755  CA  LEU A  52       5.471  -1.297 -11.415  1.00 98.82           C
ATOM    756  HA  LEU A  52       4.396  -1.182 -11.275  1.00 98.82           H
ATOM    757  C   LEU A  52       6.155  -0.847 -10.126  1.00 98.82           C
ATOM    758  CB  LEU A  52       5.781  -2.782 -11.670  1.00 98.82           C
ATOM    759  HB2 LEU A  52       6.857  -2.882 -11.810  1.00 98.82           H
ATOM    760  HB3 LEU A  52       5.511  -3.345 -10.777  1.00 98.82           H
ATOM    761  O   LEU A  52       7.354  -0.587 -10.119  1.00 98.82           O
ATOM    762  CG  LEU A  52       5.097  -3.426 -12.881  1.00 98.82           C
ATOM    763  HG  LEU A  52       5.394  -2.901 -13.789  1.00 98.82           H
ATOM    764  CD1 LEU A  52       5.534  -4.884 -13.005  1.00 98.82           C
ATOM    765 HD11 LEU A  52       6.616  -4.931 -13.128  1.00 98.82           H
ATOM    766 HD12 LEU A  52       5.061  -5.343 -13.873  1.00 98.82           H
ATOM    767 HD13 LEU A  52       5.259  -5.435 -12.106  1.00 98.82           H
ATOM    768  CD2 LEU A  52       3.579  -3.382 -12.764  1.00 98.82           C
ATOM    769 HD21 LEU A  52       3.126  -3.908 -13.605  1.00 98.82           H
ATOM    770 HD22 LEU A  52       3.264  -2.339 -12.795  1.00 98.82           H
ATOM    771 HD23 LEU A  52       3.255  -3.838 -11.829  1.00 98.82           H
ATOM    772  N   HIS A  53       5.390  -0.846  -9.042  1.00 98.76           N
ATOM    773  H   HIS A  53       4.409  -1.062  -9.149  1.00 98.76           H
ATOM    774  CA  HIS A  53       5.873  -0.579  -7.696  1.00 98.76           C
ATOM    775  HA  HIS A  53       6.963  -0.556  -7.676  1.00 98.76           H
ATOM    776  C   HIS A  53       5.392  -1.674  -6.755  1.00 98.76           C
ATOM    777  CB  HIS A  53       5.340   0.779  -7.233  1.00 98.76           C
ATOM    778  HB2 HIS A  53       4.260   0.822  -7.380  1.00 98.76           H
ATOM    779  HB3 HIS A  53       5.539   0.882  -6.167  1.00 98.76           H
ATOM    780  O   HIS A  53       4.185  -1.935  -6.694  1.00 98.76           O
ATOM    781  CG  HIS A  53       5.981   1.935  -7.943  1.00 98.76           C
ATOM    782  CD2 HIS A  53       5.561   2.563  -9.082  1.00 98.76           C
ATOM    783  HD2 HIS A  53       4.676   2.328  -9.655  1.00 98.76           H
ATOM    784  ND1 HIS A  53       7.172   2.504  -7.583  1.00 98.76           N
ATOM    785  HD1 HIS A  53       7.770   2.160  -6.845  1.00 98.76           H
ATOM    786  CE1 HIS A  53       7.485   3.441  -8.481  1.00 98.76           C
ATOM    787  HE1 HIS A  53       8.412   3.995  -8.500  1.00 98.76           H
ATOM    788  NE2 HIS A  53       6.510   3.542  -9.392  1.00 98.76           N
ATOM    789  N   ALA A  54       6.306  -2.267  -5.986  1.00 98.88           N
ATOM    790  H   ALA A  54       7.287  -2.071  -6.126  1.00 98.88           H
ATOM    791  CA  ALA A  54       5.927  -3.204  -4.944  1.00 98.88           C
ATOM    792  HA  ALA A  54       5.381  -4.024  -5.411  1.00 98.88           H
ATOM    793  C   ALA A  54       5.028  -2.527  -3.905  1.00 98.88           C
ATOM    794  CB  ALA A  54       7.159  -3.778  -4.261  1.00 98.88           C
ATOM    795  HB1 ALA A  54       6.886  -4.690  -3.730  1.00 98.88           H
ATOM    796  HB2 ALA A  54       7.510  -3.064  -3.516  1.00 98.88           H
ATOM    797  HB3 ALA A  54       7.944  -3.998  -4.985  1.00 98.88           H
ATOM    798  O   ALA A  54       5.208  -1.354  -3.549  1.00 98.88           O
ATOM    799  N   PHE A  55       4.065  -3.281  -3.402  1.00 98.88           N
ATOM    800  H   PHE A  55       3.979  -4.228  -3.744  1.00 98.88           H
ATOM    801  CA  PHE A  55       2.997  -2.776  -2.566  1.00 98.88           C
ATOM    802  HA  PHE A  55       3.294  -1.819  -2.137  1.00 98.88           H
ATOM    803  C   PHE A  55       2.736  -3.751  -1.428  1.00 98.88           C
ATOM    804  CB  PHE A  55       1.773  -2.558  -3.456  1.00 98.88           C
ATOM    805  HB2 PHE A  55       2.066  -1.927  -4.296  1.00 98.88           H
ATOM    806  HB3 PHE A  55       1.449  -3.515  -3.864  1.00 98.88           H
ATOM    807  O   PHE A  55       2.269  -4.870  -1.639  1.00 98.88           O
ATOM    808  CG  PHE A  55       0.624  -1.883  -2.750  1.00 98.88           C
ATOM    809  CD1 PHE A  55      -0.617  -2.531  -2.641  1.00 98.88           C
ATOM    810  HD1 PHE A  55      -0.750  -3.515  -3.066  1.00 98.88           H
ATOM    811  CD2 PHE A  55       0.795  -0.588  -2.233  1.00 98.88           C
ATOM    812  HD2 PHE A  55       1.758  -0.105  -2.314  1.00 98.88           H
ATOM    813  CE1 PHE A  55      -1.689  -1.886  -2.008  1.00 98.88           C
ATOM    814  HE1 PHE A  55      -2.645  -2.380  -1.925  1.00 98.88           H
ATOM    815  CE2 PHE A  55      -0.285   0.073  -1.630  1.00 98.88           C
ATOM    816  HE2 PHE A  55      -0.157   1.078  -1.255  1.00 98.88           H
ATOM    817  CZ  PHE A  55      -1.522  -0.586  -1.517  1.00 98.88           C
ATOM    818  HZ  PHE A  55      -2.371  -0.101  -1.058  1.00 98.88           H
ATOM    819  N   HIS A  56       3.044  -3.331  -0.202  1.00 98.90           N
ATOM    820  H   HIS A  56       3.419  -2.400  -0.091  1.00 98.90           H
ATOM    821  CA  HIS A  56       3.058  -4.229   0.948  1.00 98.90           C
ATOM    822  HA  HIS A  56       2.511  -5.136   0.693  1.00 98.90           H
ATOM    823  C   HIS A  56       2.383  -3.621   2.174  1.00 98.90           C
ATOM    824  CB  HIS A  56       4.502  -4.632   1.279  1.00 98.90           C
ATOM    825  HB2 HIS A  56       4.493  -5.353   2.096  1.00 98.90           H
ATOM    826  HB3 HIS A  56       5.045  -3.748   1.615  1.00 98.90           H
ATOM    827  O   HIS A  56       2.444  -2.415   2.412  1.00 98.90           O
ATOM    828  CG  HIS A  56       5.263  -5.240   0.130  1.00 98.90           C
ATOM    829  CD2 HIS A  56       4.839  -6.228  -0.715  1.00 98.90           C
ATOM    830  HD2 HIS A  56       3.867  -6.698  -0.716  1.00 98.90           H
ATOM    831  ND1 HIS A  56       6.538  -4.903  -0.255  1.00 98.90           N
ATOM    832  HD1 HIS A  56       7.120  -4.192   0.165  1.00 98.90           H
ATOM    833  CE1 HIS A  56       6.888  -5.695  -1.281  1.00 98.90           C
ATOM    834  HE1 HIS A  56       7.848  -5.699  -1.775  1.00 98.90           H
ATOM    835  NE2 HIS A  56       5.877  -6.513  -1.592  1.00 98.90           N
ATOM    836  N   ILE A  57       1.795  -4.470   3.016  1.00 98.94           N
ATOM    837  H   ILE A  57       1.781  -5.443   2.747  1.00 98.94           H
ATOM    838  CA  ILE A  57       1.472  -4.118   4.400  1.00 98.94           C
ATOM    839  HA  ILE A  57       1.309  -3.042   4.458  1.00 98.94           H
ATOM    840  C   ILE A  57       2.676  -4.458   5.271  1.00 98.94           C
ATOM    841  CB  ILE A  57       0.187  -4.804   4.906  1.00 98.94           C
ATOM    842  HB  ILE A  57       0.370  -5.876   4.980  1.00 98.94           H
ATOM    843  O   ILE A  57       3.097  -5.610   5.353  1.00 98.94           O
ATOM    844  CG1 ILE A  57      -1.023  -4.610   3.966  1.00 98.94           C
ATOM    845 HG12 ILE A  57      -1.918  -4.981   4.464  1.00 98.94           H
ATOM    846 HG13 ILE A  57      -0.876  -5.217   3.073  1.00 98.94           H
ATOM    847  CG2 ILE A  57      -0.155  -4.307   6.326  1.00 98.94           C
ATOM    848 HG21 ILE A  57      -0.232  -3.220   6.346  1.00 98.94           H
ATOM    849 HG22 ILE A  57      -1.100  -4.740   6.654  1.00 98.94           H
ATOM    850 HG23 ILE A  57       0.621  -4.613   7.027  1.00 98.94           H
ATOM    851  CD1 ILE A  57      -1.267  -3.161   3.535  1.00 98.94           C
ATOM    852 HD11 ILE A  57      -0.574  -2.896   2.736  1.00 98.94           H
ATOM    853 HD12 ILE A  57      -1.101  -2.488   4.376  1.00 98.94           H
ATOM    854 HD13 ILE A  57      -2.286  -3.053   3.165  1.00 98.94           H
ATOM    855  N   HIS A  58       3.213  -3.458   5.953  1.00 98.87           N
ATOM    856  H   HIS A  58       2.774  -2.552   5.866  1.00 98.87           H
ATOM    857  CA  HIS A  58       4.292  -3.580   6.920  1.00 98.87           C
ATOM    858  HA  HIS A  58       4.894  -4.457   6.678  1.00 98.87           H
ATOM    859  C   HIS A  58       3.759  -3.786   8.337  1.00 98.87           C
ATOM    860  CB  HIS A  58       5.200  -2.360   6.810  1.00 98.87           C
ATOM    861  HB2 HIS A  58       4.604  -1.452   6.723  1.00 98.87           H
ATOM    862  HB3 HIS A  58       5.799  -2.292   7.718  1.00 98.87           H
ATOM    863  O   HIS A  58       2.617  -3.466   8.650  1.00 98.87           O
ATOM    864  CG  HIS A  58       6.159  -2.457   5.659  1.00 98.87           C
ATOM    865  CD2 HIS A  58       5.854  -2.641   4.338  1.00 98.87           C
ATOM    866  HD2 HIS A  58       4.867  -2.721   3.906  1.00 98.87           H
ATOM    867  ND1 HIS A  58       7.528  -2.416   5.760  1.00 98.87           N
ATOM    868  HD1 HIS A  58       8.060  -2.374   6.618  1.00 98.87           H
ATOM    869  CE1 HIS A  58       8.039  -2.558   4.529  1.00 98.87           C
ATOM    870  HE1 HIS A  58       9.088  -2.608   4.280  1.00 98.87           H
ATOM    871  NE2 HIS A  58       7.057  -2.689   3.637  1.00 98.87           N
ATOM    872  N   ALA A  59       4.575  -4.357   9.216  1.00 98.78           N
ATOM    873  H   ALA A  59       5.513  -4.581   8.914  1.00 98.78           H
ATOM    874  CA  ALA A  59       4.136  -4.827  10.521  1.00 98.78           C
ATOM    875  HA  ALA A  59       3.258  -5.456  10.374  1.00 98.78           H
ATOM    876  C   ALA A  59       3.730  -3.697  11.482  1.00 98.78           C
ATOM    877  CB  ALA A  59       5.253  -5.694  11.110  1.00 98.78           C
ATOM    878  HB1 ALA A  59       5.485  -6.511  10.428  1.00 98.78           H
ATOM    879  HB2 ALA A  59       4.937  -6.105  12.069  1.00 98.78           H
ATOM    880  HB3 ALA A  59       6.149  -5.091  11.257  1.00 98.78           H
ATOM    881  O   ALA A  59       2.868  -3.931  12.332  1.00 98.78           O
ATOM    882  N   LEU A  60       4.323  -2.506  11.356  1.00 98.73           N
ATOM    883  H   LEU A  60       4.997  -2.378  10.615  1.00 98.73           H
ATOM    884  CA  LEU A  60       4.151  -1.389  12.285  1.00 98.73           C
ATOM    885  HA  LEU A  60       3.464  -1.681  13.079  1.00 98.73           H
ATOM    886  C   LEU A  60       3.550  -0.171  11.577  1.00 98.73           C
ATOM    887  CB  LEU A  60       5.505  -1.031  12.937  1.00 98.73           C
ATOM    888  HB2 LEU A  60       6.135  -0.557  12.183  1.00 98.73           H
ATOM    889  HB3 LEU A  60       5.331  -0.288  13.715  1.00 98.73           H
ATOM    890  O   LEU A  60       3.924   0.154  10.453  1.00 98.73           O
ATOM    891  CG  LEU A  60       6.293  -2.208  13.543  1.00 98.73           C
ATOM    892  HG  LEU A  60       6.481  -2.962  12.778  1.00 98.73           H
ATOM    893  CD1 LEU A  60       7.648  -1.724  14.054  1.00 98.73           C
ATOM    894 HD11 LEU A  60       8.223  -2.561  14.450  1.00 98.73           H
ATOM    895 HD12 LEU A  60       7.510  -0.977  14.836  1.00 98.73           H
ATOM    896 HD13 LEU A  60       8.206  -1.267  13.237  1.00 98.73           H
ATOM    897  CD2 LEU A  60       5.542  -2.864  14.705  1.00 98.73           C
ATOM    898 HD21 LEU A  60       4.599  -3.283  14.354  1.00 98.73           H
ATOM    899 HD22 LEU A  60       6.147  -3.666  15.125  1.00 98.73           H
ATOM    900 HD23 LEU A  60       5.343  -2.123  15.479  1.00 98.73           H
ATOM    901  N   GLY A  61       2.650   0.534  12.262  1.00 98.56           N
ATOM    902  H   GLY A  61       2.329   0.179  13.151  1.00 98.56           H
ATOM    903  CA  GLY A  61       2.151   1.858  11.870  1.00 98.56           C
ATOM    904  HA2 GLY A  61       2.097   1.922  10.783  1.00 98.56           H
ATOM    905  HA3 GLY A  61       1.148   2.009  12.270  1.00 98.56           H
ATOM    906  C   GLY A  61       3.021   3.010  12.370  1.00 98.56           C
ATOM    907  O   GLY A  61       2.513   4.104  12.584  1.00 98.56           O
ATOM    908  N   ASP A  62       4.305   2.763  12.625  1.00 98.58           N
ATOM    909  H   ASP A  62       4.691   1.866  12.364  1.00 98.58           H
ATOM    910  CA  ASP A  62       5.244   3.796  13.045  1.00 98.58           C
ATOM    911  HA  ASP A  62       4.711   4.557  13.616  1.00 98.58           H
ATOM    912  C   ASP A  62       5.853   4.470  11.810  1.00 98.58           C
ATOM    913  CB  ASP A  62       6.297   3.194  13.986  1.00 98.58           C
ATOM    914  HB2 ASP A  62       5.788   2.751  14.842  1.00 98.58           H
ATOM    915  HB3 ASP A  62       6.833   2.400  13.465  1.00 98.58           H
ATOM    916  O   ASP A  62       6.542   3.832  11.013  1.00 98.58           O
ATOM    917  CG  ASP A  62       7.303   4.230  14.499  1.00 98.58           C
ATOM    918  OD1 ASP A  62       7.164   5.431  14.166  1.00 98.58           O
ATOM    919  OD2 ASP A  62       8.249   3.830  15.202  1.00 98.58           O
ATOM    920  N   THR A  63       5.583   5.765  11.654  1.00 97.00           N
ATOM    921  H   THR A  63       4.966   6.200  12.324  1.00 97.00           H
ATOM    922  CA  THR A  63       6.132   6.608  10.584  1.00 97.00           C
ATOM    923  HA  THR A  63       6.797   5.993   9.978  1.00 97.00           H
ATOM    924  C   THR A  63       6.998   7.751  11.125  1.00 97.00           C
ATOM    925  CB  THR A  63       5.030   7.123   9.643  1.00 97.00           C
ATOM    926  HB  THR A  63       5.491   7.690   8.834  1.00 97.00           H
ATOM    927  O   THR A  63       7.194   8.754  10.441  1.00 97.00           O
ATOM    928  CG2 THR A  63       4.211   5.993   9.016  1.00 97.00           C
ATOM    929 HG21 THR A  63       3.518   6.412   8.287  1.00 97.00           H
ATOM    930 HG22 THR A  63       4.880   5.295   8.514  1.00 97.00           H
ATOM    931 HG23 THR A  63       3.646   5.465   9.784  1.00 97.00           H
ATOM    932  OG1 THR A  63       4.145   7.968  10.345  1.00 97.00           O
ATOM    933  HG1 THR A  63       4.610   8.797  10.482  1.00 97.00           H
ATOM    934  N   THR A  64       7.496   7.645  12.363  1.00 97.33           N
ATOM    935  H   THR A  64       7.304   6.805  12.890  1.00 97.33           H
ATOM    936  CA  THR A  64       8.294   8.696  13.029  1.00 97.33           C
ATOM    937  HA  THR A  64       7.738   9.633  12.996  1.00 97.33           H
ATOM    938  C   THR A  64       9.640   8.965  12.351  1.00 97.33           C
ATOM    939  CB  THR A  64       8.559   8.357  14.501  1.00 97.33           C
ATOM    940  HB  THR A  64       9.257   9.091  14.903  1.00 97.33           H
ATOM    941  O   THR A  64      10.113  10.098  12.379  1.00 97.33           O
ATOM    942  CG2 THR A  64       7.290   8.404  15.354  1.00 97.33           C
ATOM    943 HG21 THR A  64       6.915   9.427  15.392  1.00 97.33           H
ATOM    944 HG22 THR A  64       7.525   8.075  16.367  1.00 97.33           H
ATOM    945 HG23 THR A  64       6.517   7.757  14.940  1.00 97.33           H
ATOM    946  OG1 THR A  64       9.151   7.083  14.613  1.00 97.33           O
ATOM    947  HG1 THR A  64       8.449   6.429  14.594  1.00 97.33           H
ATOM    948  N   ASN A  65      10.226   7.963  11.685  1.00 96.53           N
ATOM    949  H   ASN A  65       9.814   7.045  11.774  1.00 96.53           H
ATOM    950  CA  ASN A  65      11.387   8.105  10.798  1.00 96.53           C
ATOM    951  HA  ASN A  65      11.742   9.134  10.848  1.00 96.53           H
ATOM    952  C   ASN A  65      10.990   7.853   9.331  1.00 96.53           C
ATOM    953  CB  ASN A  65      12.524   7.197  11.290  1.00 96.53           C
ATOM    954  HB2 ASN A  65      12.675   7.336  12.360  1.00 96.53           H
ATOM    955  HB3 ASN A  65      12.257   6.158  11.098  1.00 96.53           H
ATOM    956  O   ASN A  65      11.611   7.062   8.612  1.00 96.53           O
ATOM    957  CG  ASN A  65      13.837   7.469  10.585  1.00 96.53           C
ATOM    958  ND2 ASN A  65      14.709   6.489  10.530  1.00 96.53           N
ATOM    959 HD21 ASN A  65      15.601   6.716  10.114  1.00 96.53           H
ATOM    960 HD22 ASN A  65      14.499   5.606  10.973  1.00 96.53           H
ATOM    961  OD1 ASN A  65      14.115   8.548  10.094  1.00 96.53           O
ATOM    962  N   GLY A  66       9.870   8.449   8.915  1.00 95.86           N
ATOM    963  H   GLY A  66       9.357   9.016   9.575  1.00 95.86           H
ATOM    964  CA  GLY A  66       9.245   8.164   7.628  1.00 95.86           C
ATOM    965  HA2 GLY A  66       8.333   8.753   7.526  1.00 95.86           H
ATOM    966  HA3 GLY A  66       9.930   8.445   6.828  1.00 95.86           H
ATOM    967  C   GLY A  66       8.886   6.684   7.486  1.00 95.86           C
ATOM    968  O   GLY A  66       8.651   5.977   8.468  1.00 95.86           O
ATOM    969  N   CYS A  67       8.885   6.181   6.255  1.00 98.06           N
ATOM    970  H   CYS A  67       9.048   6.797   5.471  1.00 98.06           H
ATOM    971  CA  CYS A  67       8.489   4.800   5.984  1.00 98.06           C
ATOM    972  HA  CYS A  67       7.558   4.613   6.519  1.00 98.06           H
ATOM    973  C   CYS A  67       9.479   3.751   6.503  1.00 98.06           C
ATOM    974  CB  CYS A  67       8.212   4.645   4.487  1.00 98.06           C
ATOM    975  HB2 CYS A  67       7.823   3.645   4.300  1.00 98.06           H
ATOM    976  HB3 CYS A  67       9.140   4.770   3.928  1.00 98.06           H
ATOM    977  O   CYS A  67       9.153   2.569   6.496  1.00 98.06           O
ATOM    978  SG  CYS A  67       7.008   5.852   3.885  1.00 98.06           S
ATOM    979  N   ASN A  68      10.666   4.141   6.977  1.00 97.32           N
ATOM    980  H   ASN A  68      10.869   5.129   7.019  1.00 97.32           H
ATOM    981  CA  ASN A  68      11.662   3.205   7.503  1.00 97.32           C
ATOM    982  HA  ASN A  68      11.767   2.370   6.809  1.00 97.32           H
ATOM    983  C   ASN A  68      11.242   2.597   8.850  1.00 97.32           C
ATOM    984  CB  ASN A  68      13.016   3.925   7.594  1.00 97.32           C
ATOM    985  HB2 ASN A  68      13.732   3.279   8.103  1.00 97.32           H
ATOM    986  HB3 ASN A  68      12.912   4.841   8.175  1.00 97.32           H
ATOM    987  O   ASN A  68      11.552   1.435   9.117  1.00 97.32           O
ATOM    988  CG  ASN A  68      13.590   4.245   6.225  1.00 97.32           C
ATOM    989  ND2 ASN A  68      14.395   5.275   6.122  1.00 97.32           N
ATOM    990 HD21 ASN A  68      14.754   5.473   5.199  1.00 97.32           H
ATOM    991 HD22 ASN A  68      14.562   5.879   6.914  1.00 97.32           H
ATOM    992  OD1 ASN A  68      13.323   3.579   5.239  1.00 97.32           O
ATOM    993  N   SER A  69      10.478   3.333   9.663  1.00 98.06           N
ATOM    994  H   SER A  69      10.243   4.278   9.397  1.00 98.06           H
ATOM    995  CA  SER A  69      10.001   2.851  10.968  1.00 98.06           C
ATOM    996  HA  SER A  69      10.829   2.364  11.482  1.00 98.06           H
ATOM    997  C   SER A  69       8.875   1.813  10.883  1.00 98.06           C
ATOM    998  CB  SER A  69       9.548   4.015  11.849  1.00 98.06           C
ATOM    999  HB2 SER A  69       9.037   3.605  12.720  1.00 98.06           H
ATOM   1000  HB3 SER A  69       8.861   4.659  11.300  1.00 98.06           H
ATOM   1001  O   SER A  69       8.551   1.180  11.884  1.00 98.06           O
ATOM   1002  OG  SER A  69      10.645   4.774  12.303  1.00 98.06           O
ATOM   1003  HG  SER A  69      10.428   5.050  13.197  1.00 98.06           H
ATOM   1004  N   THR A  70       8.312   1.544   9.699  1.00 98.70           N
ATOM   1005  H   THR A  70       8.579   2.091   8.892  1.00 98.70           H
ATOM   1006  CA  THR A  70       7.182   0.604   9.565  1.00 98.70           C
ATOM   1007  HA  THR A  70       6.463   0.848  10.348  1.00 98.70           H
ATOM   1008  C   THR A  70       7.580  -0.866   9.780  1.00 98.70           C
ATOM   1009  CB  THR A  70       6.448   0.774   8.230  1.00 98.70           C
ATOM   1010  HB  THR A  70       5.578   0.117   8.230  1.00 98.70           H
ATOM   1011  O   THR A  70       6.721  -1.746   9.862  1.00 98.70           O
ATOM   1012  CG2 THR A  70       5.975   2.207   7.982  1.00 98.70           C
ATOM   1013 HG21 THR A  70       5.444   2.263   7.031  1.00 98.70           H
ATOM   1014 HG22 THR A  70       6.821   2.895   7.960  1.00 98.70           H
ATOM   1015 HG23 THR A  70       5.303   2.509   8.785  1.00 98.70           H
ATOM   1016  OG1 THR A  70       7.283   0.414   7.160  1.00 98.70           O
ATOM   1017  HG1 THR A  70       6.738   0.397   6.370  1.00 98.70           H
ATOM   1018  N   GLY A  71       8.880  -1.157   9.919  1.00 98.41           N
ATOM   1019  H   GLY A  71       9.524  -0.380   9.954  1.00 98.41           H
ATOM   1020  CA  GLY A  71       9.388  -2.504  10.190  1.00 98.41           C
ATOM   1021  HA2 GLY A  71      10.412  -2.439  10.558  1.00 98.41           H
ATOM   1022  HA3 GLY A  71       8.774  -2.943  10.976  1.00 98.41           H
ATOM   1023  C   GLY A  71       9.369  -3.424   8.958  1.00 98.41           C
ATOM   1024  O   GLY A  71       9.385  -2.920   7.830  1.00 98.41           O
ATOM   1025  N   PRO A  72       9.403  -4.759   9.141  1.00 98.58           N
ATOM   1026  CA  PRO A  72       9.318  -5.735   8.050  1.00 98.58           C
ATOM   1027  HA  PRO A  72       9.986  -5.463   7.232  1.00 98.58           H
ATOM   1028  C   PRO A  72       7.887  -5.843   7.505  1.00 98.58           C
ATOM   1029  CB  PRO A  72       9.785  -7.054   8.677  1.00 98.58           C
ATOM   1030  HB2 PRO A  72      10.875  -7.092   8.676  1.00 98.58           H
ATOM   1031  HB3 PRO A  72       9.378  -7.932   8.175  1.00 98.58           H
ATOM   1032  O   PRO A  72       6.963  -5.235   8.048  1.00 98.58           O
ATOM   1033  CG  PRO A  72       9.279  -6.938  10.113  1.00 98.58           C
ATOM   1034  HG2 PRO A  72       8.219  -7.190  10.150  1.00 98.58           H
ATOM   1035  HG3 PRO A  72       9.848  -7.570  10.796  1.00 98.58           H
ATOM   1036  CD  PRO A  72       9.468  -5.453  10.425  1.00 98.58           C
ATOM   1037  HD2 PRO A  72      10.448  -5.293  10.873  1.00 98.58           H
ATOM   1038  HD3 PRO A  72       8.683  -5.116  11.101  1.00 98.58           H
ATOM   1039  N   HIS A  73       7.682  -6.654   6.467  1.00 98.85           N
ATOM   1040  H   HIS A  73       8.461  -7.142   6.048  1.00 98.85           H
ATOM   1041  CA  HIS A  73       6.338  -6.991   5.996  1.00 98.85           C
ATOM   1042  HA  HIS A  73       5.829  -6.079   5.682  1.00 98.85           H
ATOM   1043  C   HIS A  73       5.528  -7.647   7.124  1.00 98.85           C
ATOM   1044  CB  HIS A  73       6.400  -7.929   4.784  1.00 98.85           C
ATOM   1045  HB2 HIS A  73       5.386  -8.222   4.514  1.00 98.85           H
ATOM   1046  HB3 HIS A  73       6.941  -8.826   5.085  1.00 98.85           H
ATOM   1047  O   HIS A  73       6.066  -8.325   8.007  1.00 98.85           O
ATOM   1048  CG  HIS A  73       7.061  -7.375   3.543  1.00 98.85           C
ATOM   1049  CD2 HIS A  73       7.833  -6.247   3.432  1.00 98.85           C
ATOM   1050  HD2 HIS A  73       8.050  -5.529   4.209  1.00 98.85           H
ATOM   1051  ND1 HIS A  73       7.027  -7.958   2.294  1.00 98.85           N
ATOM   1052  HD1 HIS A  73       6.362  -8.638   1.954  1.00 98.85           H
ATOM   1053  CE1 HIS A  73       7.805  -7.231   1.478  1.00 98.85           C
ATOM   1054  HE1 HIS A  73       7.930  -7.421   0.422  1.00 98.85           H
ATOM   1055  NE2 HIS A  73       8.334  -6.184   2.136  1.00 98.85           N
ATOM   1056  N   PHE A  74       4.213  -7.464   7.100  1.00 98.83           N
ATOM   1057  H   PHE A  74       3.812  -6.919   6.350  1.00 98.83           H
ATOM   1058  CA  PHE A  74       3.318  -8.136   8.024  1.00 98.83           C
ATOM   1059  HA  PHE A  74       3.722  -8.010   9.028  1.00 98.83           H
ATOM   1060  C   PHE A  74       3.275  -9.640   7.713  1.00 98.83           C
ATOM   1061  CB  PHE A  74       1.933  -7.481   7.987  1.00 98.83           C
ATOM   1062  HB2 PHE A  74       1.575  -7.475   6.958  1.00 98.83           H
ATOM   1063  HB3 PHE A  74       2.019  -6.446   8.316  1.00 98.83           H
ATOM   1064  O   PHE A  74       2.616 -10.089   6.776  1.00 98.83           O
ATOM   1065  CG  PHE A  74       0.919  -8.190   8.863  1.00 98.83           C
ATOM   1066  CD1 PHE A  74      -0.321  -8.581   8.325  1.00 98.83           C
ATOM   1067  HD1 PHE A  74      -0.563  -8.360   7.296  1.00 98.83           H
ATOM   1068  CD2 PHE A  74       1.233  -8.509  10.200  1.00 98.83           C
ATOM   1069  HD2 PHE A  74       2.184  -8.221  10.622  1.00 98.83           H
ATOM   1070  CE1 PHE A  74      -1.250  -9.268   9.124  1.00 98.83           C
ATOM   1071  HE1 PHE A  74      -2.205  -9.558   8.710  1.00 98.83           H
ATOM   1072  CE2 PHE A  74       0.316  -9.227  10.987  1.00 98.83           C
ATOM   1073  HE2 PHE A  74       0.569  -9.500  12.000  1.00 98.83           H
ATOM   1074  CZ  PHE A  74      -0.931  -9.587  10.454  1.00 98.83           C
ATOM   1075  HZ  PHE A  74      -1.642 -10.134  11.055  1.00 98.83           H
ATOM   1076  N   ASN A  75       3.989 -10.420   8.525  1.00 98.71           N
ATOM   1077  H   ASN A  75       4.621  -9.955   9.161  1.00 98.71           H
ATOM   1078  CA  ASN A  75       4.165 -11.858   8.344  1.00 98.71           C
ATOM   1079  HA  ASN A  75       3.496 -12.214   7.560  1.00 98.71           H
ATOM   1080  C   ASN A  75       3.823 -12.635   9.633  1.00 98.71           C
ATOM   1081  CB  ASN A  75       5.600 -12.099   7.853  1.00 98.71           C
ATOM   1082  HB2 ASN A  75       5.791 -11.504   6.960  1.00 98.71           H
ATOM   1083  HB3 ASN A  75       6.310 -11.792   8.621  1.00 98.71           H
ATOM   1084  O   ASN A  75       4.715 -13.161  10.303  1.00 98.71           O
ATOM   1085  CG  ASN A  75       5.851 -13.555   7.510  1.00 98.71           C
ATOM   1086  ND2 ASN A  75       7.098 -13.905   7.323  1.00 98.71           N
ATOM   1087 HD21 ASN A  75       7.774 -13.171   7.168  1.00 98.71           H
ATOM   1088 HD22 ASN A  75       7.272 -14.725   6.760  1.00 98.71           H
ATOM   1089  OD1 ASN A  75       4.939 -14.370   7.412  1.00 98.71           O
ATOM   1090  N   PRO A  76       2.536 -12.710  10.025  1.00 98.33           N
ATOM   1091  CA  PRO A  76       2.137 -13.363  11.274  1.00 98.33           C
ATOM   1092  HA  PRO A  76       2.683 -12.929  12.112  1.00 98.33           H
ATOM   1093  C   PRO A  76       2.398 -14.879  11.272  1.00 98.33           C
ATOM   1094  CB  PRO A  76       0.645 -13.047  11.423  1.00 98.33           C
ATOM   1095  HB2 PRO A  76       0.524 -12.105  11.958  1.00 98.33           H
ATOM   1096  HB3 PRO A  76       0.107 -13.843  11.936  1.00 98.33           H
ATOM   1097  O   PRO A  76       2.526 -15.477  12.337  1.00 98.33           O
ATOM   1098  CG  PRO A  76       0.166 -12.879   9.980  1.00 98.33           C
ATOM   1099  HG2 PRO A  76      -0.726 -12.257   9.911  1.00 98.33           H
ATOM   1100  HG3 PRO A  76      -0.028 -13.857   9.542  1.00 98.33           H
ATOM   1101  CD  PRO A  76       1.370 -12.240   9.289  1.00 98.33           C
ATOM   1102  HD2 PRO A  76       1.407 -12.553   8.245  1.00 98.33           H
ATOM   1103  HD3 PRO A  76       1.306 -11.154   9.351  1.00 98.33           H
ATOM   1104  N   LEU A  77       2.496 -15.498  10.090  1.00 98.05           N
ATOM   1105  H   LEU A  77       2.430 -14.934   9.254  1.00 98.05           H
ATOM   1106  CA  LEU A  77       2.669 -16.945   9.918  1.00 98.05           C
ATOM   1107  HA  LEU A  77       2.422 -17.440  10.857  1.00 98.05           H
ATOM   1108  C   LEU A  77       4.116 -17.367   9.620  1.00 98.05           C
ATOM   1109  CB  LEU A  77       1.692 -17.459   8.844  1.00 98.05           C
ATOM   1110  HB2 LEU A  77       1.832 -18.535   8.742  1.00 98.05           H
ATOM   1111  HB3 LEU A  77       1.952 -16.999   7.891  1.00 98.05           H
ATOM   1112  O   LEU A  77       4.349 -18.551   9.398  1.00 98.05           O
ATOM   1113  CG  LEU A  77       0.203 -17.196   9.134  1.00 98.05           C
ATOM   1114  HG  LEU A  77       0.015 -16.122   9.131  1.00 98.05           H
ATOM   1115  CD1 LEU A  77      -0.641 -17.826   8.026  1.00 98.05           C
ATOM   1116 HD11 LEU A  77      -1.695 -17.604   8.195  1.00 98.05           H
ATOM   1117 HD12 LEU A  77      -0.499 -18.906   8.014  1.00 98.05           H
ATOM   1118 HD13 LEU A  77      -0.352 -17.402   7.064  1.00 98.05           H
ATOM   1119  CD2 LEU A  77      -0.252 -17.769  10.478  1.00 98.05           C
ATOM   1120 HD21 LEU A  77       0.034 -18.818  10.552  1.00 98.05           H
ATOM   1121 HD22 LEU A  77      -1.336 -17.689  10.567  1.00 98.05           H
ATOM   1122 HD23 LEU A  77       0.204 -17.212  11.296  1.00 98.05           H
ATOM   1123  N   LYS A  78       5.074 -16.427   9.630  1.00 98.22           N
ATOM   1124  H   LYS A  78       4.789 -15.469   9.781  1.00 98.22           H
ATOM   1125  CA  LYS A  78       6.511 -16.678   9.406  1.00 98.22           C
ATOM   1126  HA  LYS A  78       7.001 -15.715   9.261  1.00 98.22           H
ATOM   1127  C   LYS A  78       6.801 -17.470   8.123  1.00 98.22           C
ATOM   1128  CB  LYS A  78       7.145 -17.342  10.635  1.00 98.22           C
ATOM   1129  HB2 LYS A  78       6.729 -18.343  10.752  1.00 98.22           H
ATOM   1130  HB3 LYS A  78       8.216 -17.440  10.457  1.00 98.22           H
ATOM   1131  O   LYS A  78       7.580 -18.419   8.133  1.00 98.22           O
ATOM   1132  CG  LYS A  78       6.940 -16.556  11.933  1.00 98.22           C
ATOM   1133  HG2 LYS A  78       7.353 -15.554  11.825  1.00 98.22           H
ATOM   1134  HG3 LYS A  78       5.877 -16.488  12.167  1.00 98.22           H
ATOM   1135  CD  LYS A  78       7.656 -17.297  13.063  1.00 98.22           C
ATOM   1136  HD2 LYS A  78       7.257 -18.309  13.134  1.00 98.22           H
ATOM   1137  HD3 LYS A  78       8.721 -17.349  12.836  1.00 98.22           H
ATOM   1138  CE  LYS A  78       7.442 -16.566  14.386  1.00 98.22           C
ATOM   1139  HE2 LYS A  78       7.823 -15.549  14.287  1.00 98.22           H
ATOM   1140  HE3 LYS A  78       6.371 -16.507  14.577  1.00 98.22           H
ATOM   1141  NZ  LYS A  78       8.130 -17.275  15.491  1.00 98.22           N
ATOM   1142  HZ1 LYS A  78       7.804 -18.229  15.548  1.00 98.22           H
ATOM   1143  HZ2 LYS A  78       9.126 -17.290  15.324  1.00 98.22           H
ATOM   1144  HZ3 LYS A  78       7.955 -16.815  16.373  1.00 98.22           H
ATOM   1145  N   LYS A  79       6.132 -17.098   7.036  1.00 98.54           N
ATOM   1146  H   LYS A  79       5.560 -16.268   7.111  1.00 98.54           H
ATOM   1147  CA  LYS A  79       6.349 -17.663   5.697  1.00 98.54           C
ATOM   1148  HA  LYS A  79       6.709 -18.688   5.778  1.00 98.54           H
ATOM   1149  C   LYS A  79       7.430 -16.881   4.959  1.00 98.54           C
ATOM   1150  CB  LYS A  79       5.016 -17.646   4.943  1.00 98.54           C
ATOM   1151  HB2 LYS A  79       4.587 -16.647   5.022  1.00 98.54           H
ATOM   1152  HB3 LYS A  79       5.184 -17.868   3.890  1.00 98.54           H
ATOM   1153  O   LYS A  79       7.752 -15.776   5.382  1.00 98.54           O
ATOM   1154  CG  LYS A  79       4.045 -18.682   5.528  1.00 98.54           C
ATOM   1155  HG2 LYS A  79       3.915 -18.521   6.598  1.00 98.54           H
ATOM   1156  HG3 LYS A  79       4.460 -19.678   5.369  1.00 98.54           H
ATOM   1157  CD  LYS A  79       2.678 -18.587   4.850  1.00 98.54           C
ATOM   1158  HD2 LYS A  79       2.202 -17.648   5.134  1.00 98.54           H
ATOM   1159  HD3 LYS A  79       2.815 -18.589   3.769  1.00 98.54           H
ATOM   1160  CE  LYS A  79       1.794 -19.767   5.257  1.00 98.54           C
ATOM   1161  HE2 LYS A  79       2.340 -20.689   5.059  1.00 98.54           H
ATOM   1162  HE3 LYS A  79       1.596 -19.708   6.327  1.00 98.54           H
ATOM   1163  NZ  LYS A  79       0.529 -19.761   4.484  1.00 98.54           N
ATOM   1164  HZ1 LYS A  79       0.728 -19.808   3.495  1.00 98.54           H
ATOM   1165  HZ2 LYS A  79       0.018 -18.900   4.616  1.00 98.54           H
ATOM   1166  HZ3 LYS A  79      -0.056 -20.555   4.700  1.00 98.54           H
ATOM   1167  N   ASP A  80       7.942 -17.433   3.868  1.00 98.63           N
ATOM   1168  H   ASP A  80       7.668 -18.366   3.596  1.00 98.63           H
ATOM   1169  CA  ASP A  80       8.712 -16.646   2.905  1.00 98.63           C
ATOM   1170  HA  ASP A  80       9.474 -16.070   3.431  1.00 98.63           H
ATOM   1171  C   ASP A  80       7.794 -15.662   2.171  1.00 98.63           C
ATOM   1172  CB  ASP A  80       9.412 -17.564   1.893  1.00 98.63           C
ATOM   1173  HB2 ASP A  80       9.849 -16.941   1.112  1.00 98.63           H
ATOM   1174  HB3 ASP A  80       8.670 -18.212   1.427  1.00 98.63           H
ATOM   1175  O   ASP A  80       6.581 -15.880   2.083  1.00 98.63           O
ATOM   1176  CG  ASP A  80      10.535 -18.418   2.486  1.00 98.63           C
ATOM   1177  OD1 ASP A  80      11.035 -18.084   3.582  1.00 98.63           O
ATOM   1178  OD2 ASP A  80      10.887 -19.410   1.808  1.00 98.63           O
ATOM   1179  N   HIS A  81       8.386 -14.605   1.621  1.00 98.80           N
ATOM   1180  H   HIS A  81       9.378 -14.481   1.764  1.00 98.80           H
ATOM   1181  CA  HIS A  81       7.708 -13.683   0.717  1.00 98.80           C
ATOM   1182  HA  HIS A  81       6.820 -13.303   1.223  1.00 98.80           H
ATOM   1183  C   HIS A  81       7.257 -14.400  -0.573  1.00 98.80           C
ATOM   1184  CB  HIS A  81       8.640 -12.498   0.439  1.00 98.80           C
ATOM   1185  HB2 HIS A  81       9.592 -12.881   0.071  1.00 98.80           H
ATOM   1186  HB3 HIS A  81       8.821 -11.946   1.362  1.00 98.80           H
ATOM   1187  O   HIS A  81       7.957 -15.286  -1.085  1.00 98.80           O
ATOM   1188  CG  HIS A  81       8.110 -11.561  -0.600  1.00 98.80           C
ATOM   1189  CD2 HIS A  81       8.336 -11.692  -1.936  1.00 98.80           C
ATOM   1190  HD2 HIS A  81       8.960 -12.440  -2.402  1.00 98.80           H
ATOM   1191  ND1 HIS A  81       7.194 -10.548  -0.437  1.00 98.80           N
ATOM   1192  HD1 HIS A  81       6.637 -10.366   0.386  1.00 98.80           H
ATOM   1193  CE1 HIS A  81       6.870 -10.085  -1.657  1.00 98.80           C
ATOM   1194  HE1 HIS A  81       6.133  -9.327  -1.879  1.00 98.80           H
ATOM   1195  NE2 HIS A  81       7.529 -10.783  -2.589  1.00 98.80           N
ATOM   1196  N   GLY A  82       6.097 -14.005  -1.106  1.00 98.67           N
ATOM   1197  H   GLY A  82       5.623 -13.214  -0.694  1.00 98.67           H
ATOM   1198  CA  GLY A  82       5.511 -14.596  -2.312  1.00 98.67           C
ATOM   1199  HA2 GLY A  82       6.295 -14.749  -3.054  1.00 98.67           H
ATOM   1200  HA3 GLY A  82       5.084 -15.568  -2.066  1.00 98.67           H
ATOM   1201  C   GLY A  82       4.420 -13.736  -2.952  1.00 98.67           C
ATOM   1202  O   GLY A  82       4.063 -12.675  -2.446  1.00 98.67           O
ATOM   1203  N   ALA A  83       3.856 -14.209  -4.067  1.00 98.62           N
ATOM   1204  H   ALA A  83       4.112 -15.131  -4.392  1.00 98.62           H
ATOM   1205  CA  ALA A  83       2.818 -13.474  -4.789  1.00 98.62           C
ATOM   1206  HA  ALA A  83       3.179 -12.453  -4.912  1.00 98.62           H
ATOM   1207  C   ALA A  83       1.482 -13.450  -4.021  1.00 98.62           C
ATOM   1208  CB  ALA A  83       2.615 -14.107  -6.174  1.00 98.62           C
ATOM   1209  HB1 ALA A  83       2.046 -13.432  -6.812  1.00 98.62           H
ATOM   1210  HB2 ALA A  83       2.071 -15.046  -6.071  1.00 98.62           H
ATOM   1211  HB3 ALA A  83       3.575 -14.322  -6.643  1.00 98.62           H
ATOM   1212  O   ALA A  83       1.200 -14.382  -3.269  1.00 98.62           O
ATOM   1213  N   PRO A  84       0.566 -12.499  -4.298  1.00 98.26           N
ATOM   1214  CA  PRO A  84      -0.734 -12.420  -3.622  1.00 98.26           C
ATOM   1215  HA  PRO A  84      -0.536 -12.175  -2.579  1.00 98.26           H
ATOM   1216  C   PRO A  84      -1.611 -13.683  -3.694  1.00 98.26           C
ATOM   1217  CB  PRO A  84      -1.457 -11.233  -4.260  1.00 98.26           C
ATOM   1218  HB2 PRO A  84      -2.000 -11.552  -5.149  1.00 98.26           H
ATOM   1219  HB3 PRO A  84      -2.125 -10.742  -3.553  1.00 98.26           H
ATOM   1220  O   PRO A  84      -2.462 -13.907  -2.839  1.00 98.26           O
ATOM   1221  CG  PRO A  84      -0.302 -10.327  -4.665  1.00 98.26           C
ATOM   1222  HG2 PRO A  84      -0.577  -9.636  -5.462  1.00 98.26           H
ATOM   1223  HG3 PRO A  84       0.044  -9.791  -3.782  1.00 98.26           H
ATOM   1224  CD  PRO A  84       0.785 -11.304  -5.101  1.00 98.26           C
ATOM   1225  HD2 PRO A  84       0.669 -11.542  -6.158  1.00 98.26           H
ATOM   1226  HD3 PRO A  84       1.763 -10.861  -4.912  1.00 98.26           H
ATOM   1227  N   MET A  85      -1.429 -14.532  -4.702  1.00 97.31           N
ATOM   1228  H   MET A  85      -0.672 -14.357  -5.347  1.00 97.31           H
ATOM   1229  CA  MET A  85      -2.214 -15.766  -4.851  1.00 97.31           C
ATOM   1230  HA  MET A  85      -3.099 -15.712  -4.218  1.00 97.31           H
ATOM   1231  C   MET A  85      -1.473 -17.018  -4.368  1.00 97.31           C
ATOM   1232  CB  MET A  85      -2.714 -15.894  -6.298  1.00 97.31           C
ATOM   1233  HB2 MET A  85      -3.270 -16.825  -6.408  1.00 97.31           H
ATOM   1234  HB3 MET A  85      -1.860 -15.920  -6.974  1.00 97.31           H
ATOM   1235  O   MET A  85      -2.030 -18.112  -4.434  1.00 97.31           O
ATOM   1236  CG  MET A  85      -3.637 -14.730  -6.688  1.00 97.31           C
ATOM   1237  HG2 MET A  85      -3.087 -13.795  -6.585  1.00 97.31           H
ATOM   1238  HG3 MET A  85      -3.905 -14.839  -7.739  1.00 97.31           H
ATOM   1239  SD  MET A  85      -5.170 -14.611  -5.721  1.00 97.31           S
ATOM   1240  CE  MET A  85      -5.680 -12.927  -6.149  1.00 97.31           C
ATOM   1241  HE1 MET A  85      -6.615 -12.690  -5.642  1.00 97.31           H
ATOM   1242  HE2 MET A  85      -5.819 -12.847  -7.228  1.00 97.31           H
ATOM   1243  HE3 MET A  85      -4.913 -12.221  -5.828  1.00 97.31           H
ATOM   1244  N   ASP A  86      -0.240 -16.877  -3.876  1.00 98.36           N
ATOM   1245  H   ASP A  86       0.152 -15.954  -3.757  1.00 98.36           H
ATOM   1246  CA  ASP A  86       0.552 -18.007  -3.403  1.00 98.36           C
ATOM   1247  HA  ASP A  86       0.385 -18.844  -4.082  1.00 98.36           H
ATOM   1248  C   ASP A  86       0.094 -18.453  -2.005  1.00 98.36           C
ATOM   1249  CB  ASP A  86       2.060 -17.685  -3.442  1.00 98.36           C
ATOM   1250  HB2 ASP A  86       2.254 -16.783  -2.860  1.00 98.36           H
ATOM   1251  HB3 ASP A  86       2.595 -18.505  -2.964  1.00 98.36           H
ATOM   1252  O   ASP A  86      -0.281 -17.652  -1.145  1.00 98.36           O
ATOM   1253  CG  ASP A  86       2.638 -17.517  -4.859  1.00 98.36           C
ATOM   1254  OD1 ASP A  86       1.965 -17.863  -5.857  1.00 98.36           O
ATOM   1255  OD2 ASP A  86       3.797 -17.057  -5.003  1.00 98.36           O
ATOM   1256  N   GLU A  87       0.163 -19.759  -1.741  1.00 97.16           N
ATOM   1257  H   GLU A  87       0.375 -20.398  -2.494  1.00 97.16           H
ATOM   1258  CA  GLU A  87      -0.090 -20.296  -0.399  1.00 97.16           C
ATOM   1259  HA  GLU A  87      -1.023 -19.882  -0.018  1.00 97.16           H
ATOM   1260  C   GLU A  87       1.030 -19.922   0.583  1.00 97.16           C
ATOM   1261  CB  GLU A  87      -0.209 -21.823  -0.447  1.00 97.16           C
ATOM   1262  HB2 GLU A  87       0.706 -22.238  -0.870  1.00 97.16           H
ATOM   1263  HB3 GLU A  87      -0.309 -22.178   0.578  1.00 97.16           H
ATOM   1264  O   GLU A  87       0.777 -19.683   1.770  1.00 97.16           O
ATOM   1265  CG  GLU A  87      -1.417 -22.322  -1.253  1.00 97.16           C
ATOM   1266  HG2 GLU A  87      -2.310 -21.817  -0.883  1.00 97.16           H
ATOM   1267  HG3 GLU A  87      -1.282 -22.056  -2.301  1.00 97.16           H
ATOM   1268  CD  GLU A  87      -1.609 -23.843  -1.132  1.00 97.16           C
ATOM   1269  OE1 GLU A  87      -2.693 -24.316  -1.538  1.00 97.16           O
ATOM   1270  OE2 GLU A  87      -0.693 -24.518  -0.606  1.00 97.16           O
ATOM   1271  N   VAL A  88       2.273 -19.870   0.093  1.00 98.34           N
ATOM   1272  H   VAL A  88       2.381 -20.012  -0.901  1.00 98.34           H
ATOM   1273  CA  VAL A  88       3.462 -19.440   0.838  1.00 98.34           C
ATOM   1274  HA  VAL A  88       3.241 -19.470   1.905  1.00 98.34           H
ATOM   1275  C   VAL A  88       3.783 -18.001   0.452  1.00 98.34           C
ATOM   1276  CB  VAL A  88       4.668 -20.372   0.616  1.00 98.34           C
ATOM   1277  HB  VAL A  88       4.967 -20.351  -0.432  1.00 98.34           H
ATOM   1278  O   VAL A  88       4.318 -17.746  -0.620  1.00 98.34           O
ATOM   1279  CG1 VAL A  88       5.854 -19.934   1.489  1.00 98.34           C
ATOM   1280 HG11 VAL A  88       6.170 -18.927   1.218  1.00 98.34           H
ATOM   1281 HG12 VAL A  88       6.700 -20.601   1.319  1.00 98.34           H
ATOM   1282 HG13 VAL A  88       5.585 -19.960   2.545  1.00 98.34           H
ATOM   1283  CG2 VAL A  88       4.320 -21.819   0.995  1.00 98.34           C
ATOM   1284 HG21 VAL A  88       3.964 -21.867   2.023  1.00 98.34           H
ATOM   1285 HG22 VAL A  88       3.550 -22.206   0.327  1.00 98.34           H
ATOM   1286 HG23 VAL A  88       5.204 -22.448   0.890  1.00 98.34           H
ATOM   1287  N   ARG A  89       3.403 -17.080   1.333  1.00 98.69           N
ATOM   1288  H   ARG A  89       2.933 -17.392   2.172  1.00 98.69           H
ATOM   1289  CA  ARG A  89       3.597 -15.633   1.226  1.00 98.69           C
ATOM   1290  HA  ARG A  89       4.590 -15.419   0.831  1.00 98.69           H
ATOM   1291  C   ARG A  89       3.481 -15.007   2.611  1.00 98.69           C
ATOM   1292  CB  ARG A  89       2.558 -15.027   0.266  1.00 98.69           C
ATOM   1293  HB2 ARG A  89       2.738 -13.955   0.187  1.00 98.69           H
ATOM   1294  HB3 ARG A  89       2.694 -15.457  -0.726  1.00 98.69           H
ATOM   1295  O   ARG A  89       2.873 -15.611   3.508  1.00 98.69           O
ATOM   1296  CG  ARG A  89       1.111 -15.278   0.728  1.00 98.69           C
ATOM   1297  HG2 ARG A  89       0.949 -14.857   1.721  1.00 98.69           H
ATOM   1298  HG3 ARG A  89       0.928 -16.351   0.776  1.00 98.69           H
ATOM   1299  CD  ARG A  89       0.093 -14.664  -0.226  1.00 98.69           C
ATOM   1300  HD2 ARG A  89       0.294 -15.014  -1.239  1.00 98.69           H
ATOM   1301  HD3 ARG A  89      -0.889 -15.041   0.060  1.00 98.69           H
ATOM   1302  NE  ARG A  89       0.107 -13.192  -0.154  1.00 98.69           N
ATOM   1303  HE  ARG A  89       0.985 -12.740   0.060  1.00 98.69           H
ATOM   1304  NH1 ARG A  89      -2.142 -12.860  -0.452  1.00 98.69           N
ATOM   1305 HH11 ARG A  89      -2.847 -12.138  -0.507  1.00 98.69           H
ATOM   1306 HH12 ARG A  89      -2.212 -13.651  -1.076  1.00 98.69           H
ATOM   1307  NH2 ARG A  89      -0.936 -11.175   0.117  1.00 98.69           N
ATOM   1308 HH21 ARG A  89      -1.810 -10.677   0.027  1.00 98.69           H
ATOM   1309 HH22 ARG A  89      -0.067 -10.680  -0.026  1.00 98.69           H
ATOM   1310  CZ  ARG A  89      -0.965 -12.430  -0.152  1.00 98.69           C
ATOM   1311  N   HIS A  90       3.958 -13.782   2.786  1.00 98.80           N
ATOM   1312  H   HIS A  90       4.409 -13.311   2.014  1.00 98.80           H
ATOM   1313  CA  HIS A  90       3.528 -12.972   3.916  1.00 98.80           C
ATOM   1314  HA  HIS A  90       3.598 -13.576   4.821  1.00 98.80           H
ATOM   1315  C   HIS A  90       2.074 -12.538   3.721  1.00 98.80           C
ATOM   1316  CB  HIS A  90       4.411 -11.738   4.097  1.00 98.80           C
ATOM   1317  HB2 HIS A  90       4.169 -11.282   5.056  1.00 98.80           H
ATOM   1318  HB3 HIS A  90       4.160 -11.000   3.335  1.00 98.80           H
ATOM   1319  O   HIS A  90       1.626 -12.279   2.604  1.00 98.80           O
ATOM   1320  CG  HIS A  90       5.892 -11.989   4.079  1.00 98.80           C
ATOM   1321  CD2 HIS A  90       6.544 -13.119   4.477  1.00 98.80           C
ATOM   1322  HD2 HIS A  90       6.075 -14.044   4.780  1.00 98.80           H
ATOM   1323  ND1 HIS A  90       6.849 -11.070   3.745  1.00 98.80           N
ATOM   1324  HD1 HIS A  90       6.686 -10.250   3.178  1.00 98.80           H
ATOM   1325  CE1 HIS A  90       8.048 -11.604   4.019  1.00 98.80           C
ATOM   1326  HE1 HIS A  90       8.999 -11.125   3.838  1.00 98.80           H
ATOM   1327  NE2 HIS A  90       7.911 -12.839   4.512  1.00 98.80           N
ATOM   1328  N   ALA A  91       1.353 -12.361   4.830  1.00 98.55           N
ATOM   1329  H   ALA A  91       1.783 -12.532   5.728  1.00 98.55           H
ATOM   1330  CA  ALA A  91      -0.003 -11.816   4.789  1.00 98.55           C
ATOM   1331  HA  ALA A  91      -0.626 -12.458   4.166  1.00 98.55           H
ATOM   1332  C   ALA A  91      -0.035 -10.407   4.170  1.00 98.55           C
ATOM   1333  CB  ALA A  91      -0.559 -11.805   6.217  1.00 98.55           C
ATOM   1334  HB1 ALA A  91      -0.582 -12.820   6.613  1.00 98.55           H
ATOM   1335  HB2 ALA A  91       0.052 -11.164   6.853  1.00 98.55           H
ATOM   1336  HB3 ALA A  91      -1.575 -11.410   6.199  1.00 98.55           H
ATOM   1337  O   ALA A  91      -1.018 -10.026   3.547  1.00 98.55           O
ATOM   1338  N   GLY A  92       1.040  -9.632   4.340  1.00 98.75           N
ATOM   1339  H   GLY A  92       1.796  -9.990   4.906  1.00 98.75           H
ATOM   1340  CA  GLY A  92       1.170  -8.285   3.797  1.00 98.75           C
ATOM   1341  HA2 GLY A  92       0.200  -7.791   3.858  1.00 98.75           H
ATOM   1342  HA3 GLY A  92       1.883  -7.733   4.409  1.00 98.75           H
ATOM   1343  C   GLY A  92       1.637  -8.180   2.343  1.00 98.75           C
ATOM   1344  O   GLY A  92       1.767  -7.053   1.879  1.00 98.75           O
ATOM   1345  N   ASP A  93       1.908  -9.273   1.626  1.00 98.85           N
ATOM   1346  H   ASP A  93       1.771 -10.187   2.033  1.00 98.85           H
ATOM   1347  CA  ASP A  93       2.496  -9.200   0.277  1.00 98.85           C
ATOM   1348  HA  ASP A  93       3.227  -8.392   0.249  1.00 98.85           H
ATOM   1349  C   ASP A  93       1.433  -8.928  -0.801  1.00 98.85           C
ATOM   1350  CB  ASP A  93       3.250 -10.496  -0.052  1.00 98.85           C
ATOM   1351  HB2 ASP A  93       2.571 -11.343   0.052  1.00 98.85           H
ATOM   1352  HB3 ASP A  93       3.568 -10.442  -1.094  1.00 98.85           H
ATOM   1353  O   ASP A  93       0.831  -9.867  -1.312  1.00 98.85           O
ATOM   1354  CG  ASP A  93       4.495 -10.749   0.791  1.00 98.85           C
ATOM   1355  OD1 ASP A  93       5.102  -9.801   1.358  1.00 98.85           O
ATOM   1356  OD2 ASP A  93       4.875 -11.934   0.904  1.00 98.85           O
ATOM   1357  N   LEU A  94       1.146  -7.671  -1.151  1.00 98.86           N
ATOM   1358  H   LEU A  94       1.685  -6.909  -0.765  1.00 98.86           H
ATOM   1359  CA  LEU A  94       0.067  -7.339  -2.099  1.00 98.86           C
ATOM   1360  HA  LEU A  94      -0.648  -8.161  -2.100  1.00 98.86           H
ATOM   1361  C   LEU A  94       0.540  -7.244  -3.562  1.00 98.86           C
ATOM   1362  CB  LEU A  94      -0.713  -6.096  -1.634  1.00 98.86           C
ATOM   1363  HB2 LEU A  94      -0.082  -5.215  -1.757  1.00 98.86           H
ATOM   1364  HB3 LEU A  94      -1.571  -5.970  -2.293  1.00 98.86           H
ATOM   1365  O   LEU A  94      -0.267  -6.941  -4.445  1.00 98.86           O
ATOM   1366  CG  LEU A  94      -1.212  -6.132  -0.180  1.00 98.86           C
ATOM   1367  HG  LEU A  94      -0.369  -6.237   0.502  1.00 98.86           H
ATOM   1368  CD1 LEU A  94      -1.916  -4.814   0.152  1.00 98.86           C
ATOM   1369 HD11 LEU A  94      -2.760  -4.665  -0.521  1.00 98.86           H
ATOM   1370 HD12 LEU A  94      -2.277  -4.840   1.180  1.00 98.86           H
ATOM   1371 HD13 LEU A  94      -1.209  -3.992   0.043  1.00 98.86           H
ATOM   1372  CD2 LEU A  94      -2.196  -7.277   0.065  1.00 98.86           C
ATOM   1373 HD21 LEU A  94      -1.699  -8.233  -0.101  1.00 98.86           H
ATOM   1374 HD22 LEU A  94      -2.542  -7.260   1.099  1.00 98.86           H
ATOM   1375 HD23 LEU A  94      -3.047  -7.198  -0.612  1.00 98.86           H
ATOM   1376  N   GLY A  95       1.804  -7.577  -3.838  1.00 98.73           N
ATOM   1377  H   GLY A  95       2.437  -7.759  -3.072  1.00 98.73           H
ATOM   1378  CA  GLY A  95       2.373  -7.626  -5.179  1.00 98.73           C
ATOM   1379  HA2 GLY A  95       1.671  -8.119  -5.853  1.00 98.73           H
ATOM   1380  HA3 GLY A  95       3.294  -8.207  -5.160  1.00 98.73           H
ATOM   1381  C   GLY A  95       2.700  -6.236  -5.710  1.00 98.73           C
ATOM   1382  O   GLY A  95       3.279  -5.410  -5.012  1.00 98.73           O
ATOM   1383  N   ASN A  96       2.316  -5.968  -6.958  1.00 98.83           N
ATOM   1384  H   ASN A  96       1.740  -6.642  -7.441  1.00 98.83           H
ATOM   1385  CA  ASN A  96       2.622  -4.712  -7.637  1.00 98.83           C
ATOM   1386  HA  ASN A  96       3.302  -4.129  -7.016  1.00 98.83           H
ATOM   1387  C   ASN A  96       1.374  -3.855  -7.872  1.00 98.83           C
ATOM   1388  CB  ASN A  96       3.348  -5.009  -8.957  1.00 98.83           C
ATOM   1389  HB2 ASN A  96       2.786  -5.732  -9.548  1.00 98.83           H
ATOM   1390  HB3 ASN A  96       3.425  -4.081  -9.523  1.00 98.83           H
ATOM   1391  O   ASN A  96       0.330  -4.361  -8.286  1.00 98.83           O
ATOM   1392  CG  ASN A  96       4.761  -5.496  -8.721  1.00 98.83           C
ATOM   1393  ND2 ASN A  96       5.066  -6.744  -9.001  1.00 98.83           N
ATOM   1394 HD21 ASN A  96       4.364  -7.405  -9.300  1.00 98.83           H
ATOM   1395 HD22 ASN A  96       5.994  -7.061  -8.758  1.00 98.83           H
ATOM   1396  OD1 ASN A  96       5.600  -4.729  -8.298  1.00 98.83           O
ATOM   1397  N   ILE A  97       1.526  -2.542  -7.714  1.00 98.74           N
ATOM   1398  H   ILE A  97       2.422  -2.222  -7.375  1.00 98.74           H
ATOM   1399  CA  ILE A  97       0.637  -1.535  -8.309  1.00 98.74           C
ATOM   1400  HA  ILE A  97      -0.282  -2.025  -8.632  1.00 98.74           H
ATOM   1401  C   ILE A  97       1.292  -0.959  -9.569  1.00 98.74           C
ATOM   1402  CB  ILE A  97       0.236  -0.444  -7.292  1.00 98.74           C
ATOM   1403  HB  ILE A  97      -0.433   0.251  -7.800  1.00 98.74           H
ATOM   1404  O   ILE A  97       2.510  -1.031  -9.725  1.00 98.74           O
ATOM   1405  CG1 ILE A  97       1.457   0.358  -6.792  1.00 98.74           C
ATOM   1406 HG12 ILE A  97       2.009   0.730  -7.655  1.00 98.74           H
ATOM   1407 HG13 ILE A  97       2.117  -0.292  -6.216  1.00 98.74           H
ATOM   1408  CG2 ILE A  97      -0.557  -1.095  -6.144  1.00 98.74           C
ATOM   1409 HG21 ILE A  97      -1.424  -1.621  -6.545  1.00 98.74           H
ATOM   1410 HG22 ILE A  97       0.068  -1.816  -5.617  1.00 98.74           H
ATOM   1411 HG23 ILE A  97      -0.896  -0.345  -5.429  1.00 98.74           H
ATOM   1412  CD1 ILE A  97       1.103   1.576  -5.934  1.00 98.74           C
ATOM   1413 HD11 ILE A  97       2.011   2.140  -5.723  1.00 98.74           H
ATOM   1414 HD12 ILE A  97       0.414   2.222  -6.477  1.00 98.74           H
ATOM   1415 HD13 ILE A  97       0.660   1.262  -4.989  1.00 98.74           H
ATOM   1416  N   VAL A  98       0.491  -0.386 -10.469  1.00 98.75           N
ATOM   1417  H   VAL A  98      -0.498  -0.318 -10.278  1.00 98.75           H
ATOM   1418  CA  VAL A  98       0.980   0.168 -11.741  1.00 98.75           C
ATOM   1419  HA  VAL A  98       2.052  -0.011 -11.823  1.00 98.75           H
ATOM   1420  C   VAL A  98       0.749   1.670 -11.769  1.00 98.75           C
ATOM   1421  CB  VAL A  98       0.311  -0.491 -12.964  1.00 98.75           C
ATOM   1422  HB  VAL A  98      -0.699  -0.100 -13.082  1.00 98.75           H
ATOM   1423  O   VAL A  98      -0.395   2.109 -11.680  1.00 98.75           O
ATOM   1424  CG1 VAL A  98       1.102  -0.158 -14.237  1.00 98.75           C
ATOM   1425 HG11 VAL A  98       0.614  -0.604 -15.104  1.00 98.75           H
ATOM   1426 HG12 VAL A  98       2.118  -0.544 -14.157  1.00 98.75           H
ATOM   1427 HG13 VAL A  98       1.144   0.921 -14.384  1.00 98.75           H
ATOM   1428  CG2 VAL A  98       0.189  -2.015 -12.828  1.00 98.75           C
ATOM   1429 HG21 VAL A  98       1.124  -2.445 -12.468  1.00 98.75           H
ATOM   1430 HG22 VAL A  98      -0.594  -2.254 -12.108  1.00 98.75           H
ATOM   1431 HG23 VAL A  98      -0.079  -2.461 -13.785  1.00 98.75           H
ATOM   1432  N   ALA A  99       1.820   2.443 -11.919  1.00 98.67           N
ATOM   1433  H   ALA A  99       2.727   2.004 -11.990  1.00 98.67           H
ATOM   1434  CA  ALA A  99       1.759   3.871 -12.182  1.00 98.67           C
ATOM   1435  HA  ALA A  99       0.801   4.252 -11.829  1.00 98.67           H
ATOM   1436  C   ALA A  99       1.865   4.144 -13.689  1.00 98.67           C
ATOM   1437  CB  ALA A  99       2.852   4.571 -11.376  1.00 98.67           C
ATOM   1438  HB1 ALA A  99       2.679   4.424 -10.310  1.00 98.67           H
ATOM   1439  HB2 ALA A  99       3.819   4.142 -11.636  1.00 98.67           H
ATOM   1440  HB3 ALA A  99       2.859   5.637 -11.601  1.00 98.67           H
ATOM   1441  O   ALA A  99       2.763   3.637 -14.368  1.00 98.67           O
ATOM   1442  N   GLY A 100       0.940   4.945 -14.219  1.00 98.40           N
ATOM   1443  H   GLY A 100       0.228   5.321 -13.610  1.00 98.40           H
ATOM   1444  CA  GLY A 100       0.960   5.390 -15.609  1.00 98.40           C
ATOM   1445  HA2 GLY A 100       0.008   5.867 -15.839  1.00 98.40           H
ATOM   1446  HA3 GLY A 100       1.081   4.519 -16.254  1.00 98.40           H
ATOM   1447  C   GLY A 100       2.083   6.395 -15.909  1.00 98.40           C
ATOM   1448  O   GLY A 100       2.803   6.826 -15.006  1.00 98.40           O
ATOM   1449  N   PRO A 101       2.228   6.828 -17.177  1.00 98.25           N
ATOM   1450  CA  PRO A 101       3.191   7.864 -17.571  1.00 98.25           C
ATOM   1451  HA  PRO A 101       4.200   7.502 -17.371  1.00 98.25           H
ATOM   1452  C   PRO A 101       3.003   9.213 -16.859  1.00 98.25           C
ATOM   1453  CB  PRO A 101       3.006   8.034 -19.082  1.00 98.25           C
ATOM   1454  HB2 PRO A 101       3.951   8.253 -19.579  1.00 98.25           H
ATOM   1455  HB3 PRO A 101       2.280   8.821 -19.286  1.00 98.25           H
ATOM   1456  O   PRO A 101       3.929  10.015 -16.802  1.00 98.25           O
ATOM   1457  CG  PRO A 101       2.429   6.693 -19.530  1.00 98.25           C
ATOM   1458  HG2 PRO A 101       1.853   6.785 -20.451  1.00 98.25           H
ATOM   1459  HG3 PRO A 101       3.234   5.968 -19.648  1.00 98.25           H
ATOM   1460  CD  PRO A 101       1.549   6.295 -18.348  1.00 98.25           C
ATOM   1461  HD2 PRO A 101       1.455   5.210 -18.307  1.00 98.25           H
ATOM   1462  HD3 PRO A 101       0.567   6.758 -18.440  1.00 98.25           H
ATOM   1463  N   ASP A 102       1.809   9.467 -16.325  1.00 97.90           N
ATOM   1464  H   ASP A 102       1.113   8.735 -16.329  1.00 97.90           H
ATOM   1465  CA  ASP A 102       1.456  10.632 -15.513  1.00 97.90           C
ATOM   1466  HA  ASP A 102       2.020  11.491 -15.876  1.00 97.90           H
ATOM   1467  C   ASP A 102       1.812  10.468 -14.019  1.00 97.90           C
ATOM   1468  CB  ASP A 102      -0.042  10.925 -15.716  1.00 97.90           C
ATOM   1469  HB2 ASP A 102      -0.287  11.858 -15.209  1.00 97.90           H
ATOM   1470  HB3 ASP A 102      -0.229  11.073 -16.780  1.00 97.90           H
ATOM   1471  O   ASP A 102       1.509  11.345 -13.207  1.00 97.90           O
ATOM   1472  CG  ASP A 102      -0.979   9.819 -15.202  1.00 97.90           C
ATOM   1473  OD1 ASP A 102      -0.497   8.684 -14.963  1.00 97.90           O
ATOM   1474  OD2 ASP A 102      -2.185  10.123 -15.065  1.00 97.90           O
ATOM   1475  N   GLY A 103       2.443   9.351 -13.644  1.00 97.97           N
ATOM   1476  H   GLY A 103       2.637   8.655 -14.350  1.00 97.97           H
ATOM   1477  CA  GLY A 103       2.836   9.033 -12.273  1.00 97.97           C
ATOM   1478  HA2 GLY A 103       3.496   8.166 -12.304  1.00 97.97           H
ATOM   1479  HA3 GLY A 103       3.383   9.872 -11.844  1.00 97.97           H
ATOM   1480  C   GLY A 103       1.662   8.687 -11.357  1.00 97.97           C
ATOM   1481  O   GLY A 103       1.777   8.824 -10.135  1.00 97.97           O
ATOM   1482  N   VAL A 104       0.519   8.289 -11.929  1.00 98.58           N
ATOM   1483  H   VAL A 104       0.478   8.258 -12.937  1.00 98.58           H
ATOM   1484  CA  VAL A 104      -0.705   7.940 -11.199  1.00 98.58           C
ATOM   1485  HA  VAL A 104      -0.619   8.285 -10.169  1.00 98.58           H
ATOM   1486  C   VAL A 104      -0.904   6.429 -11.180  1.00 98.58           C
ATOM   1487  CB  VAL A 104      -1.934   8.623 -11.827  1.00 98.58           C
ATOM   1488  HB  VAL A 104      -2.045   8.288 -12.858  1.00 98.58           H
ATOM   1489  O   VAL A 104      -0.974   5.795 -12.229  1.00 98.58           O
ATOM   1490  CG1 VAL A 104      -3.216   8.246 -11.070  1.00 98.58           C
ATOM   1491 HG11 VAL A 104      -4.060   8.809 -11.468  1.00 98.58           H
ATOM   1492 HG12 VAL A 104      -3.087   8.407 -10.000  1.00 98.58           H
ATOM   1493 HG13 VAL A 104      -3.440   7.193 -11.237  1.00 98.58           H
ATOM   1494  CG2 VAL A 104      -1.798  10.153 -11.821  1.00 98.58           C
ATOM   1495 HG21 VAL A 104      -2.634  10.586 -12.370  1.00 98.58           H
ATOM   1496 HG22 VAL A 104      -1.728  10.545 -10.806  1.00 98.58           H
ATOM   1497 HG23 VAL A 104      -0.897  10.438 -12.364  1.00 98.58           H
ATOM   1498  N   ALA A 105      -1.078   5.868  -9.986  1.00 98.69           N
ATOM   1499  H   ALA A 105      -0.991   6.452  -9.167  1.00 98.69           H
ATOM   1500  CA  ALA A 105      -1.539   4.503  -9.777  1.00 98.69           C
ATOM   1501  HA  ALA A 105      -1.544   3.976 -10.731  1.00 98.69           H
ATOM   1502  C   ALA A 105      -2.976   4.502  -9.240  1.00 98.69           C
ATOM   1503  CB  ALA A 105      -0.561   3.777  -8.846  1.00 98.69           C
ATOM   1504  HB1 ALA A 105      -0.513   4.282  -7.882  1.00 98.69           H
ATOM   1505  HB2 ALA A 105      -0.896   2.750  -8.700  1.00 98.69           H
ATOM   1506  HB3 ALA A 105       0.432   3.759  -9.296  1.00 98.69           H
ATOM   1507  O   ALA A 105      -3.233   4.957  -8.121  1.00 98.69           O
ATOM   1508  N   GLU A 106      -3.904   3.975 -10.039  1.00 98.76           N
ATOM   1509  H   GLU A 106      -3.603   3.613 -10.932  1.00 98.76           H
ATOM   1510  CA  GLU A 106      -5.266   3.637  -9.615  1.00 98.76           C
ATOM   1511  HA  GLU A 106      -5.578   4.288  -8.798  1.00 98.76           H
ATOM   1512  C   GLU A 106      -5.273   2.191  -9.108  1.00 98.76           C
ATOM   1513  CB  GLU A 106      -6.265   3.810 -10.771  1.00 98.76           C
ATOM   1514  HB2 GLU A 106      -5.903   3.243 -11.629  1.00 98.76           H
ATOM   1515  HB3 GLU A 106      -7.225   3.382 -10.482  1.00 98.76           H
ATOM   1516  O   GLU A 106      -4.872   1.263  -9.810  1.00 98.76           O
ATOM   1517  CG  GLU A 106      -6.483   5.269 -11.214  1.00 98.76           C
ATOM   1518  HG2 GLU A 106      -5.517   5.718 -11.448  1.00 98.76           H
ATOM   1519  HG3 GLU A 106      -7.061   5.250 -12.138  1.00 98.76           H
ATOM   1520  CD  GLU A 106      -7.229   6.157 -10.199  1.00 98.76           C
ATOM   1521  OE1 GLU A 106      -7.279   7.390 -10.428  1.00 98.76           O
ATOM   1522  OE2 GLU A 106      -7.747   5.633  -9.187  1.00 98.76           O
ATOM   1523  N   ILE A 107      -5.705   1.995  -7.867  1.00 98.75           N
ATOM   1524  H   ILE A 107      -6.062   2.792  -7.359  1.00 98.75           H
ATOM   1525  CA  ILE A 107      -5.595   0.722  -7.157  1.00 98.75           C
ATOM   1526  HA  ILE A 107      -5.065   0.004  -7.783  1.00 98.75           H
ATOM   1527  C   ILE A 107      -6.999   0.185  -6.915  1.00 98.75           C
ATOM   1528  CB  ILE A 107      -4.768   0.897  -5.864  1.00 98.75           C
ATOM   1529  HB  ILE A 107      -5.248   1.659  -5.250  1.00 98.75           H
ATOM   1530  O   ILE A 107      -7.870   0.893  -6.409  1.00 98.75           O
ATOM   1531  CG1 ILE A 107      -3.335   1.366  -6.216  1.00 98.75           C
ATOM   1532 HG12 ILE A 107      -3.353   2.107  -7.015  1.00 98.75           H
ATOM   1533 HG13 ILE A 107      -2.757   0.518  -6.583  1.00 98.75           H
ATOM   1534  CG2 ILE A 107      -4.713  -0.419  -5.059  1.00 98.75           C
ATOM   1535 HG21 ILE A 107      -5.708  -0.699  -4.713  1.00 98.75           H
ATOM   1536 HG22 ILE A 107      -4.074  -0.301  -4.184  1.00 98.75           H
ATOM   1537 HG23 ILE A 107      -4.306  -1.220  -5.677  1.00 98.75           H
ATOM   1538  CD1 ILE A 107      -2.607   2.033  -5.051  1.00 98.75           C
ATOM   1539 HD11 ILE A 107      -3.141   2.945  -4.786  1.00 98.75           H
ATOM   1540 HD12 ILE A 107      -1.602   2.312  -5.369  1.00 98.75           H
ATOM   1541 HD13 ILE A 107      -2.535   1.363  -4.194  1.00 98.75           H
ATOM   1542  N   SER A 108      -7.212  -1.082  -7.262  1.00 98.56           N
ATOM   1543  H   SER A 108      -6.468  -1.570  -7.739  1.00 98.56           H
ATOM   1544  CA  SER A 108      -8.421  -1.842  -6.949  1.00 98.56           C
ATOM   1545  HA  SER A 108      -8.797  -1.534  -5.973  1.00 98.56           H
ATOM   1546  C   SER A 108      -8.061  -3.325  -6.899  1.00 98.56           C
ATOM   1547  CB  SER A 108      -9.509  -1.555  -7.990  1.00 98.56           C
ATOM   1548  HB2 SER A 108      -9.628  -0.477  -8.096  1.00 98.56           H
ATOM   1549  HB3 SER A 108      -9.220  -1.968  -8.956  1.00 98.56           H
ATOM   1550  O   SER A 108      -8.002  -4.000  -7.923  1.00 98.56           O
ATOM   1551  OG  SER A 108     -10.744  -2.110  -7.577  1.00 98.56           O
ATOM   1552  HG  SER A 108     -10.975  -1.765  -6.712  1.00 98.56           H
ATOM   1553  N   ILE A 109      -7.756  -3.820  -5.702  1.00 98.49           N
ATOM   1554  H   ILE A 109      -7.848  -3.214  -4.899  1.00 98.49           H
ATOM   1555  CA  ILE A 109      -7.322  -5.201  -5.461  1.00 98.49           C
ATOM   1556  HA  ILE A 109      -7.534  -5.797  -6.349  1.00 98.49           H
ATOM   1557  C   ILE A 109      -8.130  -5.816  -4.321  1.00 98.49           C
ATOM   1558  CB  ILE A 109      -5.797  -5.293  -5.205  1.00 98.49           C
ATOM   1559  HB  ILE A 109      -5.553  -6.346  -5.072  1.00 98.49           H
ATOM   1560  O   ILE A 109      -8.674  -5.105  -3.479  1.00 98.49           O
ATOM   1561  CG1 ILE A 109      -5.376  -4.542  -3.925  1.00 98.49           C
ATOM   1562 HG12 ILE A 109      -5.979  -4.896  -3.089  1.00 98.49           H
ATOM   1563 HG13 ILE A 109      -5.551  -3.474  -4.054  1.00 98.49           H
ATOM   1564  CG2 ILE A 109      -5.014  -4.793  -6.432  1.00 98.49           C
ATOM   1565 HG21 ILE A 109      -5.404  -5.257  -7.338  1.00 98.49           H
ATOM   1566 HG22 ILE A 109      -3.962  -5.064  -6.343  1.00 98.49           H
ATOM   1567 HG23 ILE A 109      -5.094  -3.710  -6.524  1.00 98.49           H
ATOM   1568  CD1 ILE A 109      -3.910  -4.755  -3.537  1.00 98.49           C
ATOM   1569 HD11 ILE A 109      -3.733  -4.292  -2.566  1.00 98.49           H
ATOM   1570 HD12 ILE A 109      -3.697  -5.821  -3.466  1.00 98.49           H
ATOM   1571 HD13 ILE A 109      -3.247  -4.295  -4.270  1.00 98.49           H
ATOM   1572  N   SER A 110      -8.201  -7.141  -4.274  1.00 98.03           N
ATOM   1573  H   SER A 110      -7.687  -7.684  -4.954  1.00 98.03           H
ATOM   1574  CA  SER A 110      -8.797  -7.872  -3.155  1.00 98.03           C
ATOM   1575  HA  SER A 110      -8.997  -7.188  -2.331  1.00 98.03           H
ATOM   1576  C   SER A 110      -7.823  -8.921  -2.649  1.00 98.03           C
ATOM   1577  CB  SER A 110     -10.118  -8.534  -3.550  1.00 98.03           C
ATOM   1578  HB2 SER A 110      -9.994  -9.077  -4.487  1.00 98.03           H
ATOM   1579  HB3 SER A 110     -10.398  -9.243  -2.772  1.00 98.03           H
ATOM   1580  O   SER A 110      -7.183  -9.601  -3.446  1.00 98.03           O
ATOM   1581  OG  SER A 110     -11.155  -7.574  -3.674  1.00 98.03           O
ATOM   1582  HG  SER A 110     -11.906  -7.926  -3.190  1.00 98.03           H
ATOM   1583  N   ASP A 111      -7.745  -9.066  -1.330  1.00 98.56           N
ATOM   1584  H   ASP A 111      -8.273  -8.445  -0.734  1.00 98.56           H
ATOM   1585  CA  ASP A 111      -6.845 -10.012  -0.679  1.00 98.56           C
ATOM   1586  HA  ASP A 111      -6.583 -10.798  -1.387  1.00 98.56           H
ATOM   1587  C   ASP A 111      -7.531 -10.681   0.525  1.00 98.56           C
ATOM   1588  CB  ASP A 111      -5.551  -9.275  -0.322  1.00 98.56           C
ATOM   1589  HB2 ASP A 111      -5.772  -8.490   0.400  1.00 98.56           H
ATOM   1590  HB3 ASP A 111      -5.163  -8.790  -1.218  1.00 98.56           H
ATOM   1591  O   ASP A 111      -8.335 -10.066   1.232  1.00 98.56           O
ATOM   1592  CG  ASP A 111      -4.490 -10.230   0.211  1.00 98.56           C
ATOM   1593  OD1 ASP A 111      -4.670 -10.752   1.330  1.00 98.56           O
ATOM   1594  OD2 ASP A 111      -3.538 -10.529  -0.534  1.00 98.56           O
ATOM   1595  N   MET A 112      -7.247 -11.970   0.727  1.00 97.30           N
ATOM   1596  H   MET A 112      -6.505 -12.371   0.172  1.00 97.30           H
ATOM   1597  CA  MET A 112      -7.899 -12.823   1.729  1.00 97.30           C
ATOM   1598  HA  MET A 112      -8.871 -12.395   1.975  1.00 97.30           H
ATOM   1599  C   MET A 112      -7.137 -12.921   3.062  1.00 97.30           C
ATOM   1600  CB  MET A 112      -8.138 -14.220   1.128  1.00 97.30           C
ATOM   1601  HB2 MET A 112      -8.552 -14.875   1.895  1.00 97.30           H
ATOM   1602  HB3 MET A 112      -7.182 -14.640   0.817  1.00 97.30           H
ATOM   1603  O   MET A 112      -7.622 -13.568   3.988  1.00 97.30           O
ATOM   1604  CG  MET A 112      -9.093 -14.218  -0.075  1.00 97.30           C
ATOM   1605  HG2 MET A 112      -8.636 -13.644  -0.881  1.00 97.30           H
ATOM   1606  HG3 MET A 112      -9.195 -15.245  -0.426  1.00 97.30           H
ATOM   1607  SD  MET A 112     -10.761 -13.552   0.211  1.00 97.30           S
ATOM   1608  CE  MET A 112     -11.362 -14.665   1.508  1.00 97.30           C
ATOM   1609  HE1 MET A 112     -11.269 -15.701   1.180  1.00 97.30           H
ATOM   1610  HE2 MET A 112     -12.411 -14.444   1.709  1.00 97.30           H
ATOM   1611  HE3 MET A 112     -10.788 -14.516   2.422  1.00 97.30           H
ATOM   1612  N   GLN A 113      -5.951 -12.318   3.177  1.00 98.10           N
ATOM   1613  H   GLN A 113      -5.596 -11.800   2.386  1.00 98.10           H
ATOM   1614  CA  GLN A 113      -5.039 -12.448   4.322  1.00 98.10           C
ATOM   1615  HA  GLN A 113      -5.467 -13.156   5.031  1.00 98.10           H
ATOM   1616  C   GLN A 113      -4.839 -11.147   5.116  1.00 98.10           C
ATOM   1617  CB  GLN A 113      -3.692 -13.032   3.862  1.00 98.10           C
ATOM   1618  HB2 GLN A 113      -3.205 -12.341   3.174  1.00 98.10           H
ATOM   1619  HB3 GLN A 113      -3.057 -13.144   4.741  1.00 98.10           H
ATOM   1620  O   GLN A 113      -4.126 -11.147   6.119  1.00 98.10           O
ATOM   1621  CG  GLN A 113      -3.843 -14.407   3.189  1.00 98.10           C
ATOM   1622  HG2 GLN A 113      -4.494 -15.036   3.796  1.00 98.10           H
ATOM   1623  HG3 GLN A 113      -4.306 -14.277   2.210  1.00 98.10           H
ATOM   1624  CD  GLN A 113      -2.517 -15.143   3.002  1.00 98.10           C
ATOM   1625  NE2 GLN A 113      -2.520 -16.278   2.339  1.00 98.10           N
ATOM   1626 HE21 GLN A 113      -1.606 -16.627   2.088  1.00 98.10           H
ATOM   1627 HE22 GLN A 113      -3.342 -16.564   1.827  1.00 98.10           H
ATOM   1628  OE1 GLN A 113      -1.464 -14.761   3.478  1.00 98.10           O
ATOM   1629  N   ILE A 114      -5.517 -10.060   4.734  1.00 98.29           N
ATOM   1630  H   ILE A 114      -6.012 -10.122   3.856  1.00 98.29           H
ATOM   1631  CA  ILE A 114      -5.432  -8.744   5.391  1.00 98.29           C
ATOM   1632  HA  ILE A 114      -4.722  -8.810   6.216  1.00 98.29           H
ATOM   1633  C   ILE A 114      -6.763  -8.302   6.035  1.00 98.29           C
ATOM   1634  CB  ILE A 114      -4.861  -7.696   4.414  1.00 98.29           C
ATOM   1635  HB  ILE A 114      -4.940  -6.720   4.893  1.00 98.29           H
ATOM   1636  O   ILE A 114      -7.344  -7.285   5.640  1.00 98.29           O
ATOM   1637  CG1 ILE A 114      -5.633  -7.662   3.084  1.00 98.29           C
ATOM   1638 HG12 ILE A 114      -5.258  -8.467   2.452  1.00 98.29           H
ATOM   1639 HG13 ILE A 114      -6.689  -7.866   3.262  1.00 98.29           H
ATOM   1640  CG2 ILE A 114      -3.375  -7.968   4.142  1.00 98.29           C
ATOM   1641 HG21 ILE A 114      -2.825  -8.088   5.075  1.00 98.29           H
ATOM   1642 HG22 ILE A 114      -2.934  -7.148   3.574  1.00 98.29           H
ATOM   1643 HG23 ILE A 114      -3.268  -8.883   3.559  1.00 98.29           H
ATOM   1644  CD1 ILE A 114      -5.507  -6.327   2.340  1.00 98.29           C
ATOM   1645 HD11 ILE A 114      -5.903  -5.521   2.958  1.00 98.29           H
ATOM   1646 HD12 ILE A 114      -6.079  -6.372   1.414  1.00 98.29           H
ATOM   1647 HD13 ILE A 114      -4.464  -6.121   2.102  1.00 98.29           H
ATOM   1648  N   PRO A 115      -7.304  -9.047   7.018  1.00 97.85           N
ATOM   1649  CA  PRO A 115      -8.570  -8.693   7.654  1.00 97.85           C
ATOM   1650  HA  PRO A 115      -9.351  -8.596   6.899  1.00 97.85           H
ATOM   1651  C   PRO A 115      -8.465  -7.372   8.433  1.00 97.85           C
ATOM   1652  CB  PRO A 115      -8.895  -9.876   8.569  1.00 97.85           C
ATOM   1653  HB2 PRO A 115      -9.410 -10.647   7.996  1.00 97.85           H
ATOM   1654  HB3 PRO A 115      -9.494  -9.583   9.432  1.00 97.85           H
ATOM   1655  O   PRO A 115      -7.404  -7.002   8.931  1.00 97.85           O
ATOM   1656  CG  PRO A 115      -7.512 -10.384   8.977  1.00 97.85           C
ATOM   1657  HG2 PRO A 115      -7.111  -9.759   9.774  1.00 97.85           H
ATOM   1658  HG3 PRO A 115      -7.535 -11.430   9.283  1.00 97.85           H
ATOM   1659  CD  PRO A 115      -6.697 -10.185   7.700  1.00 97.85           C
ATOM   1660  HD2 PRO A 115      -6.784 -11.073   7.074  1.00 97.85           H
ATOM   1661  HD3 PRO A 115      -5.654  -9.993   7.951  1.00 97.85           H
ATOM   1662  N   LEU A 116      -9.588  -6.674   8.611  1.00 98.20           N
ATOM   1663  H   LEU A 116     -10.419  -7.000   8.138  1.00 98.20           H
ATOM   1664  CA  LEU A 116      -9.676  -5.464   9.446  1.00 98.20           C
ATOM   1665  HA  LEU A 116      -8.694  -4.994   9.484  1.00 98.20           H
ATOM   1666  C   LEU A 116     -10.026  -5.763  10.913  1.00 98.20           C
ATOM   1667  CB  LEU A 116     -10.657  -4.458   8.815  1.00 98.20           C
ATOM   1668  HB2 LEU A 116     -10.714  -3.586   9.467  1.00 98.20           H
ATOM   1669  HB3 LEU A 116     -11.647  -4.912   8.777  1.00 98.20           H
ATOM   1670  O   LEU A 116     -10.179  -4.851  11.722  1.00 98.20           O
ATOM   1671  CG  LEU A 116     -10.279  -3.975   7.402  1.00 98.20           C
ATOM   1672  HG  LEU A 116     -10.360  -4.803   6.698  1.00 98.20           H
ATOM   1673  CD1 LEU A 116     -11.248  -2.878   6.973  1.00 98.20           C
ATOM   1674 HD11 LEU A 116     -11.155  -2.011   7.627  1.00 98.20           H
ATOM   1675 HD12 LEU A 116     -12.266  -3.264   7.024  1.00 98.20           H
ATOM   1676 HD13 LEU A 116     -11.037  -2.583   5.945  1.00 98.20           H
ATOM   1677  CD2 LEU A 116      -8.867  -3.401   7.336  1.00 98.20           C
ATOM   1678 HD21 LEU A 116      -8.721  -2.642   8.105  1.00 98.20           H
ATOM   1679 HD22 LEU A 116      -8.682  -2.968   6.353  1.00 98.20           H
ATOM   1680 HD23 LEU A 116      -8.153  -4.213   7.477  1.00 98.20           H
ATOM   1681  N   SER A 117     -10.156  -7.034  11.294  1.00 96.36           N
ATOM   1682  H   SER A 117      -9.944  -7.756  10.620  1.00 96.36           H
ATOM   1683  CA  SER A 117     -10.436  -7.446  12.673  1.00 96.36           C
ATOM   1684  HA  SER A 117     -10.019  -6.702  13.352  1.00 96.36           H
ATOM   1685  C   SER A 117      -9.767  -8.780  13.017  1.00 96.36           C
ATOM   1686  CB  SER A 117     -11.950  -7.484  12.911  1.00 96.36           C
ATOM   1687  HB2 SER A 117     -12.151  -7.706  13.959  1.00 96.36           H
ATOM   1688  HB3 SER A 117     -12.369  -6.503  12.687  1.00 96.36           H
ATOM   1689  O   SER A 117      -9.222  -9.458  12.149  1.00 96.36           O
ATOM   1690  OG  SER A 117     -12.577  -8.460  12.108  1.00 96.36           O
ATOM   1691  HG  SER A 117     -12.340  -8.306  11.190  1.00 96.36           H
ATOM   1692  N   GLY A 118      -9.786  -9.142  14.302  1.00 96.19           N
ATOM   1693  H   GLY A 118     -10.229  -8.528  14.969  1.00 96.19           H
ATOM   1694  CA  GLY A 118      -9.138 -10.353  14.809  1.00 96.19           C
ATOM   1695  HA2 GLY A 118      -9.590 -10.625  15.763  1.00 96.19           H
ATOM   1696  HA3 GLY A 118      -9.312 -11.171  14.111  1.00 96.19           H
ATOM   1697  C   GLY A 118      -7.628 -10.209  15.019  1.00 96.19           C
ATOM   1698  O   GLY A 118      -7.052  -9.131  14.871  1.00 96.19           O
ATOM   1699  N   VAL A 119      -6.984 -11.318  15.389  1.00 97.15           N
ATOM   1700  H   VAL A 119      -7.516 -12.172  15.485  1.00 97.15           H
ATOM   1701  CA  VAL A 119      -5.565 -11.357  15.800  1.00 97.15           C
ATOM   1702  HA  VAL A 119      -5.416 -10.626  16.594  1.00 97.15           H
ATOM   1703  C   VAL A 119      -4.590 -10.970  14.685  1.00 97.15           C
ATOM   1704  CB  VAL A 119      -5.187 -12.743  16.364  1.00 97.15           C
ATOM   1705  HB  VAL A 119      -4.122 -12.741  16.598  1.00 97.15           H
ATOM   1706  O   VAL A 119      -3.498 -10.483  14.963  1.00 97.15           O
ATOM   1707  CG1 VAL A 119      -5.950 -13.021  17.665  1.00 97.15           C
ATOM   1708 HG11 VAL A 119      -5.633 -13.980  18.074  1.00 97.15           H
ATOM   1709 HG12 VAL A 119      -5.721 -12.245  18.396  1.00 97.15           H
ATOM   1710 HG13 VAL A 119      -7.025 -13.050  17.492  1.00 97.15           H
ATOM   1711  CG2 VAL A 119      -5.465 -13.897  15.389  1.00 97.15           C
ATOM   1712 HG21 VAL A 119      -5.107 -14.829  15.824  1.00 97.15           H
ATOM   1713 HG22 VAL A 119      -4.929 -13.746  14.452  1.00 97.15           H
ATOM   1714 HG23 VAL A 119      -6.531 -13.995  15.184  1.00 97.15           H
ATOM   1715  N   HIS A 120      -4.989 -11.148  13.424  1.00 97.79           N
ATOM   1716  H   HIS A 120      -5.901 -11.552  13.266  1.00 97.79           H
ATOM   1717  CA  HIS A 120      -4.197 -10.773  12.251  1.00 97.79           C
ATOM   1718  HA  HIS A 120      -3.181 -10.549  12.575  1.00 97.79           H
ATOM   1719  C   HIS A 120      -4.701  -9.485  11.590  1.00 97.79           C
ATOM   1720  CB  HIS A 120      -4.107 -11.951  11.269  1.00 97.79           C
ATOM   1721  HB2 HIS A 120      -5.111 -12.201  10.925  1.00 97.79           H
ATOM   1722  HB3 HIS A 120      -3.527 -11.644  10.398  1.00 97.79           H
ATOM   1723  O   HIS A 120      -4.432  -9.261  10.413  1.00 97.79           O
ATOM   1724  CG  HIS A 120      -3.459 -13.196  11.820  1.00 97.79           C
ATOM   1725  CD2 HIS A 120      -2.714 -13.327  12.964  1.00 97.79           C
ATOM   1726  HD2 HIS A 120      -2.462 -12.542  13.661  1.00 97.79           H
ATOM   1727  ND1 HIS A 120      -3.502 -14.436  11.226  1.00 97.79           N
ATOM   1728  HD1 HIS A 120      -3.948 -14.658  10.348  1.00 97.79           H
ATOM   1729  CE1 HIS A 120      -2.828 -15.296  12.006  1.00 97.79           C
ATOM   1730  HE1 HIS A 120      -2.701 -16.350  11.807  1.00 97.79           H
ATOM   1731  NE2 HIS A 120      -2.339 -14.666  13.082  1.00 97.79           N
ATOM   1732  N   SER A 121      -5.431  -8.640  12.328  1.00 98.43           N
ATOM   1733  H   SER A 121      -5.650  -8.873  13.286  1.00 98.43           H
ATOM   1734  CA  SER A 121      -5.899  -7.362  11.795  1.00 98.43           C
ATOM   1735  HA  SER A 121      -6.568  -7.600  10.967  1.00 98.43           H
ATOM   1736  C   SER A 121      -4.741  -6.508  11.266  1.00 98.43           C
ATOM   1737  CB  SER A 121      -6.713  -6.580  12.828  1.00 98.43           C
ATOM   1738  HB2 SER A 121      -6.083  -6.333  13.683  1.00 98.43           H
ATOM   1739  HB3 SER A 121      -7.548  -7.194  13.163  1.00 98.43           H
ATOM   1740  O   SER A 121      -3.663  -6.448  11.876  1.00 98.43           O
ATOM   1741  OG  SER A 121      -7.211  -5.387  12.243  1.00 98.43           O
ATOM   1742  HG  SER A 121      -8.064  -5.165  12.624  1.00 98.43           H
ATOM   1743  N   ILE A 122      -4.983  -5.826  10.144  1.00 98.77           N
ATOM   1744  H   ILE A 122      -5.847  -6.020   9.659  1.00 98.77           H
ATOM   1745  CA  ILE A 122      -4.075  -4.816   9.583  1.00 98.77           C
ATOM   1746  HA  ILE A 122      -3.067  -5.062   9.916  1.00 98.77           H
ATOM   1747  C   ILE A 122      -4.328  -3.400  10.121  1.00 98.77           C
ATOM   1748  CB  ILE A 122      -4.047  -4.853   8.040  1.00 98.77           C
ATOM   1749  HB  ILE A 122      -3.353  -4.083   7.702  1.00 98.77           H
ATOM   1750  O   ILE A 122      -3.603  -2.476   9.763  1.00 98.77           O
ATOM   1751  CG1 ILE A 122      -5.431  -4.563   7.425  1.00 98.77           C
ATOM   1752 HG12 ILE A 122      -6.038  -5.466   7.487  1.00 98.77           H
ATOM   1753 HG13 ILE A 122      -5.930  -3.780   7.996  1.00 98.77           H
ATOM   1754  CG2 ILE A 122      -3.500  -6.213   7.570  1.00 98.77           C
ATOM   1755 HG21 ILE A 122      -2.557  -6.432   8.071  1.00 98.77           H
ATOM   1756 HG22 ILE A 122      -3.311  -6.184   6.497  1.00 98.77           H
ATOM   1757 HG23 ILE A 122      -4.209  -7.011   7.792  1.00 98.77           H
ATOM   1758  CD1 ILE A 122      -5.401  -4.115   5.958  1.00 98.77           C
ATOM   1759 HD11 ILE A 122      -4.605  -4.614   5.406  1.00 98.77           H
ATOM   1760 HD12 ILE A 122      -5.240  -3.038   5.902  1.00 98.77           H
ATOM   1761 HD13 ILE A 122      -6.360  -4.340   5.491  1.00 98.77           H
ATOM   1762  N   LEU A 123      -5.320  -3.199  10.995  1.00 98.56           N
ATOM   1763  H   LEU A 123      -5.860  -3.994  11.308  1.00 98.56           H
ATOM   1764  CA  LEU A 123      -5.515  -1.904  11.654  1.00 98.56           C
ATOM   1765  HA  LEU A 123      -5.611  -1.136  10.886  1.00 98.56           H
ATOM   1766  C   LEU A 123      -4.294  -1.536  12.511  1.00 98.56           C
ATOM   1767  CB  LEU A 123      -6.785  -1.915  12.518  1.00 98.56           C
ATOM   1768  HB2 LEU A 123      -6.799  -1.002  13.113  1.00 98.56           H
ATOM   1769  HB3 LEU A 123      -6.723  -2.755  13.209  1.00 98.56           H
ATOM   1770  O   LEU A 123      -3.763  -2.367  13.246  1.00 98.56           O
ATOM   1771  CG  LEU A 123      -8.107  -1.998  11.739  1.00 98.56           C
ATOM   1772  HG  LEU A 123      -8.127  -2.904  11.134  1.00 98.56           H
ATOM   1773  CD1 LEU A 123      -9.264  -2.043  12.736  1.00 98.56           C
ATOM   1774 HD11 LEU A 123      -9.294  -1.125  13.323  1.00 98.56           H
ATOM   1775 HD12 LEU A 123      -9.139  -2.895  13.405  1.00 98.56           H
ATOM   1776 HD13 LEU A 123     -10.204  -2.167  12.198  1.00 98.56           H
ATOM   1777  CD2 LEU A 123      -8.330  -0.787  10.832  1.00 98.56           C
ATOM   1778 HD21 LEU A 123      -8.195   0.138  11.392  1.00 98.56           H
ATOM   1779 HD22 LEU A 123      -7.624  -0.817  10.002  1.00 98.56           H
ATOM   1780 HD23 LEU A 123      -9.341  -0.822  10.427  1.00 98.56           H
ATOM   1781  N   GLY A 124      -3.861  -0.278  12.419  1.00 98.75           N
ATOM   1782  H   GLY A 124      -4.330   0.339  11.771  1.00 98.75           H
ATOM   1783  CA  GLY A 124      -2.674   0.242  13.104  1.00 98.75           C
ATOM   1784  HA2 GLY A 124      -2.670  -0.108  14.136  1.00 98.75           H
ATOM   1785  HA3 GLY A 124      -2.720   1.331  13.108  1.00 98.75           H
ATOM   1786  C   GLY A 124      -1.343  -0.163  12.463  1.00 98.75           C
ATOM   1787  O   GLY A 124      -0.290   0.198  12.980  1.00 98.75           O
ATOM   1788  N   ARG A 125      -1.371  -0.898  11.346  1.00 98.86           N
ATOM   1789  H   ARG A 125      -2.276  -1.152  10.976  1.00 98.86           H
ATOM   1790  CA  ARG A 125      -0.199  -1.205  10.515  1.00 98.86           C
ATOM   1791  HA  ARG A 125       0.704  -1.177  11.124  1.00 98.86           H
ATOM   1792  C   ARG A 125      -0.031  -0.159   9.420  1.00 98.86           C
ATOM   1793  CB  ARG A 125      -0.353  -2.607   9.923  1.00 98.86           C
ATOM   1794  HB2 ARG A 125       0.517  -2.828   9.305  1.00 98.86           H
ATOM   1795  HB3 ARG A 125      -1.219  -2.647   9.261  1.00 98.86           H
ATOM   1796  O   ARG A 125      -0.926   0.656   9.215  1.00 98.86           O
ATOM   1797  CG  ARG A 125      -0.481  -3.659  11.024  1.00 98.86           C
ATOM   1798  HG2 ARG A 125       0.290  -3.497  11.777  1.00 98.86           H
ATOM   1799  HG3 ARG A 125      -1.458  -3.558  11.498  1.00 98.86           H
ATOM   1800  CD  ARG A 125      -0.348  -5.071  10.460  1.00 98.86           C
ATOM   1801  HD2 ARG A 125      -0.974  -5.169   9.573  1.00 98.86           H
ATOM   1802  HD3 ARG A 125       0.684  -5.248  10.157  1.00 98.86           H
ATOM   1803  NE  ARG A 125      -0.777  -6.047  11.471  1.00 98.86           N
ATOM   1804  HE  ARG A 125      -1.743  -6.339  11.436  1.00 98.86           H
ATOM   1805  NH1 ARG A 125       1.183  -6.147  12.685  1.00 98.86           N
ATOM   1806 HH11 ARG A 125       1.671  -6.448  13.516  1.00 98.86           H
ATOM   1807 HH12 ARG A 125       1.559  -5.354  12.184  1.00 98.86           H
ATOM   1808  NH2 ARG A 125      -0.610  -7.306  13.335  1.00 98.86           N
ATOM   1809 HH21 ARG A 125      -1.593  -7.503  13.217  1.00 98.86           H
ATOM   1810 HH22 ARG A 125      -0.108  -7.629  14.150  1.00 98.86           H
ATOM   1811  CZ  ARG A 125      -0.058  -6.495  12.479  1.00 98.86           C
ATOM   1812  N   ALA A 126       1.088  -0.180   8.704  1.00 98.89           N
ATOM   1813  H   ALA A 126       1.783  -0.890   8.886  1.00 98.89           H
ATOM   1814  CA  ALA A 126       1.299   0.707   7.566  1.00 98.89           C
ATOM   1815  HA  ALA A 126       0.523   1.473   7.561  1.00 98.89           H
ATOM   1816  C   ALA A 126       1.203  -0.050   6.245  1.00 98.89           C
ATOM   1817  CB  ALA A 126       2.636   1.431   7.706  1.00 98.89           C
ATOM   1818  HB1 ALA A 126       2.778   2.102   6.859  1.00 98.89           H
ATOM   1819  HB2 ALA A 126       3.443   0.699   7.724  1.00 98.89           H
ATOM   1820  HB3 ALA A 126       2.654   2.017   8.625  1.00 98.89           H
ATOM   1821  O   ALA A 126       1.721  -1.153   6.116  1.00 98.89           O
ATOM   1822  N   VAL A 127       0.595   0.571   5.245  1.00 98.91           N
ATOM   1823  H   VAL A 127       0.222   1.491   5.428  1.00 98.91           H
ATOM   1824  CA  VAL A 127       0.793   0.197   3.843  1.00 98.91           C
ATOM   1825  HA  VAL A 127       1.043  -0.863   3.784  1.00 98.91           H
ATOM   1826  C   VAL A 127       1.981   0.982   3.293  1.00 98.91           C
ATOM   1827  CB  VAL A 127      -0.502   0.392   3.048  1.00 98.91           C
ATOM   1828  HB  VAL A 127      -1.252  -0.285   3.458  1.00 98.91           H
ATOM   1829  O   VAL A 127       2.158   2.149   3.650  1.00 98.91           O
ATOM   1830  CG1 VAL A 127      -1.064   1.808   3.166  1.00 98.91           C
ATOM   1831 HG11 VAL A 127      -0.334   2.525   2.789  1.00 98.91           H
ATOM   1832 HG12 VAL A 127      -1.296   2.038   4.206  1.00 98.91           H
ATOM   1833 HG13 VAL A 127      -1.995   1.875   2.604  1.00 98.91           H
ATOM   1834  CG2 VAL A 127      -0.326   0.039   1.576  1.00 98.91           C
ATOM   1835 HG21 VAL A 127      -1.304   0.042   1.095  1.00 98.91           H
ATOM   1836 HG22 VAL A 127       0.323   0.763   1.084  1.00 98.91           H
ATOM   1837 HG23 VAL A 127       0.110  -0.955   1.473  1.00 98.91           H
ATOM   1838  N   VAL A 128       2.805   0.348   2.465  1.00 98.87           N
ATOM   1839  H   VAL A 128       2.603  -0.614   2.232  1.00 98.87           H
ATOM   1840  CA  VAL A 128       4.035   0.903   1.894  1.00 98.87           C
ATOM   1841  HA  VAL A 128       4.051   1.981   2.055  1.00 98.87           H
ATOM   1842  C   VAL A 128       4.057   0.646   0.390  1.00 98.87           C
ATOM   1843  CB  VAL A 128       5.285   0.302   2.566  1.00 98.87           C
ATOM   1844  HB  VAL A 128       5.301  -0.771   2.379  1.00 98.87           H
ATOM   1845  O   VAL A 128       3.762  -0.455  -0.068  1.00 98.87           O
ATOM   1846  CG1 VAL A 128       6.583   0.909   2.021  1.00 98.87           C
ATOM   1847 HG11 VAL A 128       7.431   0.473   2.550  1.00 98.87           H
ATOM   1848 HG12 VAL A 128       6.578   1.993   2.138  1.00 98.87           H
ATOM   1849 HG13 VAL A 128       6.700   0.658   0.967  1.00 98.87           H
ATOM   1850  CG2 VAL A 128       5.282   0.540   4.087  1.00 98.87           C
ATOM   1851 HG21 VAL A 128       6.216   0.171   4.510  1.00 98.87           H
ATOM   1852 HG22 VAL A 128       4.455  -0.003   4.545  1.00 98.87           H
ATOM   1853 HG23 VAL A 128       5.180   1.603   4.305  1.00 98.87           H
ATOM   1854  N   VAL A 129       4.419   1.681  -0.363  1.00 98.76           N
ATOM   1855  H   VAL A 129       4.653   2.540   0.114  1.00 98.76           H
ATOM   1856  CA  VAL A 129       4.777   1.617  -1.780  1.00 98.76           C
ATOM   1857  HA  VAL A 129       4.436   0.674  -2.208  1.00 98.76           H
ATOM   1858  C   VAL A 129       6.294   1.692  -1.875  1.00 98.76           C
ATOM   1859  CB  VAL A 129       4.157   2.776  -2.579  1.00 98.76           C
ATOM   1860  HB  VAL A 129       4.611   3.715  -2.261  1.00 98.76           H
ATOM   1861  O   VAL A 129       6.910   2.558  -1.240  1.00 98.76           O
ATOM   1862  CG1 VAL A 129       4.399   2.598  -4.081  1.00 98.76           C
ATOM   1863 HG11 VAL A 129       5.464   2.658  -4.306  1.00 98.76           H
ATOM   1864 HG12 VAL A 129       4.027   1.627  -4.407  1.00 98.76           H
ATOM   1865 HG13 VAL A 129       3.894   3.381  -4.646  1.00 98.76           H
ATOM   1866  CG2 VAL A 129       2.647   2.902  -2.375  1.00 98.76           C
ATOM   1867 HG21 VAL A 129       2.305   3.759  -2.955  1.00 98.76           H
ATOM   1868 HG22 VAL A 129       2.410   3.069  -1.324  1.00 98.76           H
ATOM   1869 HG23 VAL A 129       2.143   2.005  -2.736  1.00 98.76           H
ATOM   1870  N   HIS A 130       6.895   0.808  -2.661  1.00 98.62           N
ATOM   1871  H   HIS A 130       6.337   0.129  -3.159  1.00 98.62           H
ATOM   1872  CA  HIS A 130       8.335   0.791  -2.882  1.00 98.62           C
ATOM   1873  HA  HIS A 130       8.811   1.422  -2.132  1.00 98.62           H
ATOM   1874  C   HIS A 130       8.732   1.352  -4.252  1.00 98.62           C
ATOM   1875  CB  HIS A 130       8.888  -0.609  -2.692  1.00 98.62           C
ATOM   1876  HB2 HIS A 130       9.969  -0.509  -2.794  1.00 98.62           H
ATOM   1877  HB3 HIS A 130       8.526  -1.249  -3.497  1.00 98.62           H
ATOM   1878  O   HIS A 130       7.881   1.583  -5.103  1.00 98.62           O
ATOM   1879  CG  HIS A 130       8.673  -1.237  -1.343  1.00 98.62           C
ATOM   1880  CD2 HIS A 130       7.499  -1.675  -0.790  1.00 98.62           C
ATOM   1881  HD2 HIS A 130       6.519  -1.616  -1.240  1.00 98.62           H
ATOM   1882  ND1 HIS A 130       9.688  -1.554  -0.473  1.00 98.62           N
ATOM   1883  HD1 HIS A 130      10.672  -1.465  -0.684  1.00 98.62           H
ATOM   1884  CE1 HIS A 130       9.140  -2.173   0.584  1.00 98.62           C
ATOM   1885  HE1 HIS A 130       9.690  -2.609   1.405  1.00 98.62           H
ATOM   1886  NE2 HIS A 130       7.809  -2.249   0.448  1.00 98.62           N
ATOM   1887  N   ALA A 131      10.021   1.619  -4.444  1.00 98.08           N
ATOM   1888  H   ALA A 131      10.659   1.407  -3.690  1.00 98.08           H
ATOM   1889  CA  ALA A 131      10.587   2.203  -5.653  1.00 98.08           C
ATOM   1890  HA  ALA A 131       9.986   3.061  -5.955  1.00 98.08           H
ATOM   1891  C   ALA A 131      10.606   1.218  -6.825  1.00 98.08           C
ATOM   1892  CB  ALA A 131      12.010   2.683  -5.340  1.00 98.08           C
ATOM   1893  HB1 ALA A 131      12.431   3.160  -6.225  1.00 98.08           H
ATOM   1894  HB2 ALA A 131      12.005   3.397  -4.516  1.00 98.08           H
ATOM   1895  HB3 ALA A 131      12.637   1.830  -5.079  1.00 98.08           H
ATOM   1896  O   ALA A 131      10.337   1.635  -7.948  1.00 98.08           O
ATOM   1897  N   ASP A 132      10.879  -0.059  -6.547  1.00 98.53           N
ATOM   1898  H   ASP A 132      11.016  -0.350  -5.589  1.00 98.53           H
ATOM   1899  CA  ASP A 132      11.087  -1.082  -7.565  1.00 98.53           C
ATOM   1900  HA  ASP A 132      11.140  -0.585  -8.534  1.00 98.53           H
ATOM   1901  C   ASP A 132       9.915  -2.081  -7.602  1.00 98.53           C
ATOM   1902  CB  ASP A 132      12.443  -1.782  -7.344  1.00 98.53           C
ATOM   1903  HB2 ASP A 132      12.412  -2.352  -6.415  1.00 98.53           H
ATOM   1904  HB3 ASP A 132      12.619  -2.496  -8.148  1.00 98.53           H
ATOM   1905  O   ASP A 132       9.109  -2.143  -6.661  1.00 98.53           O
ATOM   1906  CG  ASP A 132      13.633  -0.814  -7.315  1.00 98.53           C
ATOM   1907  OD1 ASP A 132      13.647   0.131  -8.134  1.00 98.53           O
ATOM   1908  OD2 ASP A 132      14.538  -1.015  -6.472  1.00 98.53           O
ATOM   1909  N   PRO A 133       9.795  -2.875  -8.681  1.00 98.80           N
ATOM   1910  CA  PRO A 133       8.807  -3.939  -8.761  1.00 98.80           C
ATOM   1911  HA  PRO A 133       7.820  -3.505  -8.601  1.00 98.80           H
ATOM   1912  C   PRO A 133       9.063  -5.042  -7.727  1.00 98.80           C
ATOM   1913  CB  PRO A 133       8.894  -4.491 -10.189  1.00 98.80           C
ATOM   1914  HB2 PRO A 133       9.506  -5.394 -10.204  1.00 98.80           H
ATOM   1915  HB3 PRO A 133       7.906  -4.704 -10.596  1.00 98.80           H
ATOM   1916  O   PRO A 133      10.203  -5.433  -7.486  1.00 98.80           O
ATOM   1917  CG  PRO A 133       9.614  -3.392 -10.974  1.00 98.80           C
ATOM   1918  HG2 PRO A 133      10.172  -3.795 -11.819  1.00 98.80           H
ATOM   1919  HG3 PRO A 133       8.911  -2.627 -11.305  1.00 98.80           H
ATOM   1920  CD  PRO A 133      10.533  -2.778  -9.931  1.00 98.80           C
ATOM   1921  HD2 PRO A 133      10.757  -1.747 -10.204  1.00 98.80           H
ATOM   1922  HD3 PRO A 133      11.449  -3.364  -9.859  1.00 98.80           H
ATOM   1923  N   ASP A 134       7.984  -5.599  -7.189  1.00 98.80           N
ATOM   1924  H   ASP A 134       7.086  -5.205  -7.427  1.00 98.80           H
ATOM   1925  CA  ASP A 134       7.993  -6.854  -6.446  1.00 98.80           C
ATOM   1926  HA  ASP A 134       8.768  -6.813  -5.680  1.00 98.80           H
ATOM   1927  C   ASP A 134       8.296  -8.021  -7.402  1.00 98.80           C
ATOM   1928  CB  ASP A 134       6.626  -7.041  -5.760  1.00 98.80           C
ATOM   1929  HB2 ASP A 134       5.856  -7.197  -6.516  1.00 98.80           H
ATOM   1930  HB3 ASP A 134       6.356  -6.138  -5.212  1.00 98.80           H
ATOM   1931  O   ASP A 134       7.554  -8.249  -8.369  1.00 98.80           O
ATOM   1932  CG  ASP A 134       6.587  -8.220  -4.795  1.00 98.80           C
ATOM   1933  OD1 ASP A 134       7.568  -8.986  -4.806  1.00 98.80           O
ATOM   1934  OD2 ASP A 134       5.534  -8.397  -4.145  1.00 98.80           O
ATOM   1935  N   ASP A 135       9.367  -8.767  -7.130  1.00 98.69           N
ATOM   1936  H   ASP A 135       9.914  -8.508  -6.321  1.00 98.69           H
ATOM   1937  CA  ASP A 135       9.753  -9.974  -7.864  1.00 98.69           C
ATOM   1938  HA  ASP A 135       9.505  -9.792  -8.910  1.00 98.69           H
ATOM   1939  C   ASP A 135       8.966 -11.236  -7.467  1.00 98.69           C
ATOM   1940  CB  ASP A 135      11.276 -10.171  -7.810  1.00 98.69           C
ATOM   1941  HB2 ASP A 135      11.550 -10.836  -8.629  1.00 98.69           H
ATOM   1942  HB3 ASP A 135      11.760  -9.214  -8.005  1.00 98.69           H
ATOM   1943  O   ASP A 135       9.191 -12.318  -8.025  1.00 98.69           O
ATOM   1944  CG  ASP A 135      11.857 -10.769  -6.520  1.00 98.69           C
ATOM   1945  OD1 ASP A 135      11.175 -11.504  -5.772  1.00 98.69           O
ATOM   1946  OD2 ASP A 135      13.093 -10.676  -6.358  1.00 98.69           O
ATOM   1947  N   LEU A 136       8.028 -11.104  -6.526  1.00 98.62           N
ATOM   1948  H   LEU A 136       7.979 -10.217  -6.046  1.00 98.62           H
ATOM   1949  CA  LEU A 136       7.100 -12.131  -6.057  1.00 98.62           C
ATOM   1950  HA  LEU A 136       6.521 -11.670  -5.257  1.00 98.62           H
ATOM   1951  C   LEU A 136       7.795 -13.338  -5.413  1.00 98.62           C
ATOM   1952  CB  LEU A 136       6.137 -12.522  -7.193  1.00 98.62           C
ATOM   1953  HB2 LEU A 136       5.360 -13.153  -6.761  1.00 98.62           H
ATOM   1954  HB3 LEU A 136       6.689 -13.122  -7.916  1.00 98.62           H
ATOM   1955  O   LEU A 136       7.275 -14.460  -5.433  1.00 98.62           O
ATOM   1956  CG  LEU A 136       5.470 -11.354  -7.943  1.00 98.62           C
ATOM   1957  HG  LEU A 136       6.228 -10.716  -8.399  1.00 98.62           H
ATOM   1958  CD1 LEU A 136       4.600 -11.918  -9.070  1.00 98.62           C
ATOM   1959 HD11 LEU A 136       3.821 -12.559  -8.657  1.00 98.62           H
ATOM   1960 HD12 LEU A 136       4.145 -11.093  -9.618  1.00 98.62           H
ATOM   1961 HD13 LEU A 136       5.227 -12.489  -9.755  1.00 98.62           H
ATOM   1962  CD2 LEU A 136       4.574 -10.506  -7.041  1.00 98.62           C
ATOM   1963 HD21 LEU A 136       3.755 -11.103  -6.641  1.00 98.62           H
ATOM   1964 HD22 LEU A 136       5.161 -10.113  -6.211  1.00 98.62           H
ATOM   1965 HD23 LEU A 136       4.183  -9.657  -7.602  1.00 98.62           H
ATOM   1966  N   GLY A 137       9.012 -13.143  -4.908  1.00 98.39           N
ATOM   1967  H   GLY A 137       9.408 -12.217  -4.986  1.00 98.39           H
ATOM   1968  CA  GLY A 137       9.852 -14.201  -4.363  1.00 98.39           C
ATOM   1969  HA2 GLY A 137       9.273 -14.805  -3.665  1.00 98.39           H
ATOM   1970  HA3 GLY A 137      10.677 -13.730  -3.829  1.00 98.39           H
ATOM   1971  C   GLY A 137      10.468 -15.098  -5.431  1.00 98.39           C
ATOM   1972  O   GLY A 137      10.834 -16.240  -5.126  1.00 98.39           O
ATOM   1973  N   ARG A 138      10.544 -14.630  -6.683  1.00 98.29           N
ATOM   1974  H   ARG A 138      10.194 -13.694  -6.834  1.00 98.29           H
ATOM   1975  CA  ARG A 138      10.942 -15.422  -7.863  1.00 98.29           C
ATOM   1976  HA  ARG A 138      11.286 -16.405  -7.543  1.00 98.29           H
ATOM   1977  C   ARG A 138      12.118 -14.815  -8.628  1.00 98.29           C
ATOM   1978  CB  ARG A 138       9.726 -15.616  -8.788  1.00 98.29           C
ATOM   1979  HB2 ARG A 138       9.394 -14.636  -9.131  1.00 98.29           H
ATOM   1980  HB3 ARG A 138      10.023 -16.194  -9.663  1.00 98.29           H
ATOM   1981  O   ARG A 138      12.550 -15.406  -9.613  1.00 98.29           O
ATOM   1982  CG  ARG A 138       8.557 -16.338  -8.102  1.00 98.29           C
ATOM   1983  HG2 ARG A 138       8.816 -17.384  -7.936  1.00 98.29           H
ATOM   1984  HG3 ARG A 138       8.354 -15.878  -7.135  1.00 98.29           H
ATOM   1985  CD  ARG A 138       7.283 -16.244  -8.942  1.00 98.29           C
ATOM   1986  HD2 ARG A 138       7.146 -15.208  -9.252  1.00 98.29           H
ATOM   1987  HD3 ARG A 138       7.396 -16.872  -9.826  1.00 98.29           H
ATOM   1988  NE  ARG A 138       6.106 -16.657  -8.156  1.00 98.29           N
ATOM   1989  HE  ARG A 138       6.195 -16.633  -7.150  1.00 98.29           H
ATOM   1990  NH1 ARG A 138       4.595 -16.785  -9.874  1.00 98.29           N
ATOM   1991 HH11 ARG A 138       5.309 -16.448 -10.504  1.00 98.29           H
ATOM   1992 HH12 ARG A 138       3.642 -16.941 -10.168  1.00 98.29           H
ATOM   1993  NH2 ARG A 138       3.951 -17.243  -7.783  1.00 98.29           N
ATOM   1994 HH21 ARG A 138       2.995 -17.452  -8.036  1.00 98.29           H
ATOM   1995 HH22 ARG A 138       4.083 -17.227  -6.782  1.00 98.29           H
ATOM   1996  CZ  ARG A 138       4.892 -16.896  -8.608  1.00 98.29           C
ATOM   1997  N   GLY A 139      12.659 -13.683  -8.173  1.00 97.00           N
ATOM   1998  H   GLY A 139      12.221 -13.220  -7.389  1.00 97.00           H
ATOM   1999  CA  GLY A 139      13.762 -12.988  -8.846  1.00 97.00           C
ATOM   2000  HA2 GLY A 139      13.530 -12.886  -9.906  1.00 97.00           H
ATOM   2001  HA3 GLY A 139      13.852 -11.986  -8.424  1.00 97.00           H
ATOM   2002  C   GLY A 139      15.132 -13.663  -8.721  1.00 97.00           C
ATOM   2003  O   GLY A 139      16.037 -13.350  -9.489  1.00 97.00           O
ATOM   2004  N   GLY A 140      15.308 -14.591  -7.774  1.00 97.19           N
ATOM   2005  H   GLY A 140      14.543 -14.750  -7.133  1.00 97.19           H
ATOM   2006  CA  GLY A 140      16.594 -15.257  -7.523  1.00 97.19           C
ATOM   2007  HA2 GLY A 140      16.422 -16.138  -6.904  1.00 97.19           H
ATOM   2008  HA3 GLY A 140      17.022 -15.577  -8.473  1.00 97.19           H
ATOM   2009  C   GLY A 140      17.632 -14.379  -6.810  1.00 97.19           C
ATOM   2010  O   GLY A 140      18.772 -14.804  -6.638  1.00 97.19           O
ATOM   2011  N   HIS A 141      17.244 -13.179  -6.376  1.00 97.94           N
ATOM   2012  H   HIS A 141      16.269 -12.933  -6.469  1.00 97.94           H
ATOM   2013  CA  HIS A 141      18.052 -12.315  -5.526  1.00 97.94           C
ATOM   2014  HA  HIS A 141      19.092 -12.386  -5.843  1.00 97.94           H
ATOM   2015  C   HIS A 141      17.960 -12.779  -4.062  1.00 97.94           C
ATOM   2016  CB  HIS A 141      17.582 -10.864  -5.715  1.00 97.94           C
ATOM   2017  HB2 HIS A 141      17.497 -10.651  -6.780  1.00 97.94           H
ATOM   2018  HB3 HIS A 141      16.595 -10.737  -5.269  1.00 97.94           H
ATOM   2019  O   HIS A 141      16.956 -13.359  -3.643  1.00 97.94           O
ATOM   2020  CG  HIS A 141      18.529  -9.861  -5.115  1.00 97.94           C
ATOM   2021  CD2 HIS A 141      19.720  -9.457  -5.650  1.00 97.94           C
ATOM   2022  HD2 HIS A 141      20.145  -9.794  -6.584  1.00 97.94           H
ATOM   2023  ND1 HIS A 141      18.368  -9.186  -3.928  1.00 97.94           N
ATOM   2024  HD1 HIS A 141      17.480  -8.993  -3.487  1.00 97.94           H
ATOM   2025  CE1 HIS A 141      19.454  -8.418  -3.738  1.00 97.94           C
ATOM   2026  HE1 HIS A 141      19.588  -7.714  -2.931  1.00 97.94           H
ATOM   2027  NE2 HIS A 141      20.303  -8.549  -4.767  1.00 97.94           N
ATOM   2028  N   GLU A 142      18.971 -12.486  -3.241  1.00 97.81           N
ATOM   2029  H   GLU A 142      19.768 -11.979  -3.597  1.00 97.81           H
ATOM   2030  CA  GLU A 142      18.959 -12.849  -1.811  1.00 97.81           C
ATOM   2031  HA  GLU A 142      18.827 -13.928  -1.731  1.00 97.81           H
ATOM   2032  C   GLU A 142      17.789 -12.208  -1.039  1.00 97.81           C
ATOM   2033  CB  GLU A 142      20.313 -12.501  -1.171  1.00 97.81           C
ATOM   2034  HB2 GLU A 142      20.311 -12.869  -0.145  1.00 97.81           H
ATOM   2035  HB3 GLU A 142      21.097 -13.023  -1.721  1.00 97.81           H
ATOM   2036  O   GLU A 142      17.313 -12.751  -0.041  1.00 97.81           O
ATOM   2037  CG  GLU A 142      20.621 -10.992  -1.162  1.00 97.81           C
ATOM   2038  HG2 GLU A 142      20.607 -10.622  -2.187  1.00 97.81           H
ATOM   2039  HG3 GLU A 142      19.836 -10.480  -0.605  1.00 97.81           H
ATOM   2040  CD  GLU A 142      21.972 -10.640  -0.523  1.00 97.81           C
ATOM   2041  OE1 GLU A 142      22.263  -9.426  -0.460  1.00 97.81           O
ATOM   2042  OE2 GLU A 142      22.690 -11.568  -0.084  1.00 97.81           O
ATOM   2043  N   LEU A 143      17.277 -11.079  -1.543  1.00 97.95           N
ATOM   2044  H   LEU A 143      17.746 -10.697  -2.352  1.00 97.95           H
ATOM   2045  CA  LEU A 143      16.122 -10.374  -0.987  1.00 97.95           C
ATOM   2046  HA  LEU A 143      16.081 -10.588   0.081  1.00 97.95           H
ATOM   2047  C   LEU A 143      14.773 -10.841  -1.550  1.00 97.95           C
ATOM   2048  CB  LEU A 143      16.288  -8.854  -1.150  1.00 97.95           C
ATOM   2049  HB2 LEU A 143      16.268  -8.607  -2.212  1.00 97.95           H
ATOM   2050  HB3 LEU A 143      15.422  -8.374  -0.695  1.00 97.95           H
ATOM   2051  O   LEU A 143      13.738 -10.452  -1.012  1.00 97.95           O
ATOM   2052  CG  LEU A 143      17.550  -8.253  -0.508  1.00 97.95           C
ATOM   2053  HG  LEU A 143      18.436  -8.675  -0.983  1.00 97.95           H
ATOM   2054  CD1 LEU A 143      17.561  -6.744  -0.744  1.00 97.95           C
ATOM   2055 HD11 LEU A 143      17.505  -6.536  -1.812  1.00 97.95           H
ATOM   2056 HD12 LEU A 143      16.711  -6.278  -0.244  1.00 97.95           H
ATOM   2057 HD13 LEU A 143      18.488  -6.321  -0.358  1.00 97.95           H
ATOM   2058  CD2 LEU A 143      17.620  -8.515   0.999  1.00 97.95           C
ATOM   2059 HD21 LEU A 143      18.481  -7.993   1.417  1.00 97.95           H
ATOM   2060 HD22 LEU A 143      17.756  -9.580   1.181  1.00 97.95           H
ATOM   2061 HD23 LEU A 143      16.707  -8.169   1.484  1.00 97.95           H
ATOM   2062  N   SER A 144      14.742 -11.683  -2.590  1.00 98.50           N
ATOM   2063  H   SER A 144      15.606 -12.017  -2.993  1.00 98.50           H
ATOM   2064  CA  SER A 144      13.482 -12.120  -3.209  1.00 98.50           C
ATOM   2065  HA  SER A 144      12.957 -11.256  -3.615  1.00 98.50           H
ATOM   2066  C   SER A 144      12.566 -12.784  -2.176  1.00 98.50           C
ATOM   2067  CB  SER A 144      13.743 -13.102  -4.358  1.00 98.50           C
ATOM   2068  HB2 SER A 144      12.788 -13.421  -4.775  1.00 98.50           H
ATOM   2069  HB3 SER A 144      14.267 -13.978  -3.977  1.00 98.50           H
ATOM   2070  O   SER A 144      11.406 -12.418  -2.035  1.00 98.50           O
ATOM   2071  OG  SER A 144      14.509 -12.520  -5.390  1.00 98.50           O
ATOM   2072  HG  SER A 144      14.000 -11.779  -5.726  1.00 98.50           H
ATOM   2073  N   LYS A 145      13.093 -13.713  -1.367  1.00 98.18           N
ATOM   2074  H   LYS A 145      14.078 -13.918  -1.466  1.00 98.18           H
ATOM   2075  CA  LYS A 145      12.305 -14.440  -0.353  1.00 98.18           C
ATOM   2076  HA  LYS A 145      11.311 -14.628  -0.758  1.00 98.18           H
ATOM   2077  C   LYS A 145      11.999 -13.646   0.918  1.00 98.18           C
ATOM   2078  CB  LYS A 145      12.976 -15.787  -0.022  1.00 98.18           C
ATOM   2079  HB2 LYS A 145      12.441 -16.260   0.801  1.00 98.18           H
ATOM   2080  HB3 LYS A 145      13.998 -15.608   0.313  1.00 98.18           H
ATOM   2081  O   LYS A 145      11.263 -14.145   1.763  1.00 98.18           O
ATOM   2082  CG  LYS A 145      13.000 -16.781  -1.195  1.00 98.18           C
ATOM   2083  HG2 LYS A 145      13.437 -17.715  -0.841  1.00 98.18           H
ATOM   2084  HG3 LYS A 145      13.623 -16.391  -2.000  1.00 98.18           H
ATOM   2085  CD  LYS A 145      11.589 -17.054  -1.728  1.00 98.18           C
ATOM   2086  HD2 LYS A 145      11.223 -16.165  -2.241  1.00 98.18           H
ATOM   2087  HD3 LYS A 145      10.925 -17.279  -0.893  1.00 98.18           H
ATOM   2088  CE  LYS A 145      11.563 -18.226  -2.703  1.00 98.18           C
ATOM   2089  HE2 LYS A 145      11.778 -19.140  -2.149  1.00 98.18           H
ATOM   2090  HE3 LYS A 145      12.334 -18.077  -3.459  1.00 98.18           H
ATOM   2091  NZ  LYS A 145      10.231 -18.294  -3.343  1.00 98.18           N
ATOM   2092  HZ1 LYS A 145      10.140 -17.504  -3.965  1.00 98.18           H
ATOM   2093  HZ2 LYS A 145      10.118 -19.140  -3.884  1.00 98.18           H
ATOM   2094  HZ3 LYS A 145       9.502 -18.223  -2.648  1.00 98.18           H
ATOM   2095  N   THR A 146      12.519 -12.427   1.061  1.00 98.22           N
ATOM   2096  H   THR A 146      13.065 -12.038   0.305  1.00 98.22           H
ATOM   2097  CA  THR A 146      12.309 -11.601   2.261  1.00 98.22           C
ATOM   2098  HA  THR A 146      11.738 -12.166   2.998  1.00 98.22           H
ATOM   2099  C   THR A 146      11.498 -10.342   1.985  1.00 98.22           C
ATOM   2100  CB  THR A 146      13.641 -11.227   2.925  1.00 98.22           C
ATOM   2101  HB  THR A 146      13.438 -10.594   3.788  1.00 98.22           H
ATOM   2102  O   THR A 146      10.628 -10.003   2.781  1.00 98.22           O
ATOM   2103  CG2 THR A 146      14.427 -12.450   3.393  1.00 98.22           C
ATOM   2104 HG21 THR A 146      15.310 -12.129   3.946  1.00 98.22           H
ATOM   2105 HG22 THR A 146      14.738 -13.055   2.541  1.00 98.22           H
ATOM   2106 HG23 THR A 146      13.802 -13.056   4.047  1.00 98.22           H
ATOM   2107  OG1 THR A 146      14.478 -10.533   2.036  1.00 98.22           O
ATOM   2108  HG1 THR A 146      15.328 -10.979   2.031  1.00 98.22           H
ATOM   2109  N   THR A 147      11.757  -9.642   0.884  1.00 98.33           N
ATOM   2110  H   THR A 147      12.539  -9.920   0.309  1.00 98.33           H
ATOM   2111  CA  THR A 147      11.123  -8.351   0.576  1.00 98.33           C
ATOM   2112  HA  THR A 147      10.248  -8.217   1.213  1.00 98.33           H
ATOM   2113  C   THR A 147      10.614  -8.246  -0.858  1.00 98.33           C
ATOM   2114  CB  THR A 147      12.080  -7.179   0.853  1.00 98.33           C
ATOM   2115  HB  THR A 147      11.546  -6.244   0.685  1.00 98.33           H
ATOM   2116  O   THR A 147      10.190  -7.163  -1.258  1.00 98.33           O
ATOM   2117  CG2 THR A 147      12.624  -7.162   2.283  1.00 98.33           C
ATOM   2118 HG21 THR A 147      13.180  -6.240   2.450  1.00 98.33           H
ATOM   2119 HG22 THR A 147      13.287  -8.013   2.442  1.00 98.33           H
ATOM   2120 HG23 THR A 147      11.792  -7.215   2.985  1.00 98.33           H
ATOM   2121  OG1 THR A 147      13.192  -7.226  -0.015  1.00 98.33           O
ATOM   2122  HG1 THR A 147      13.623  -6.369   0.014  1.00 98.33           H
ATOM   2123  N   GLY A 148      10.716  -9.319  -1.650  1.00 98.64           N
ATOM   2124  H   GLY A 148      11.013 -10.204  -1.263  1.00 98.64           H
ATOM   2125  CA  GLY A 148      10.423  -9.276  -3.085  1.00 98.64           C
ATOM   2126  HA2 GLY A 148       9.436  -8.839  -3.234  1.00 98.64           H
ATOM   2127  HA3 GLY A 148      10.410 -10.289  -3.488  1.00 98.64           H
ATOM   2128  C   GLY A 148      11.435  -8.454  -3.881  1.00 98.64           C
ATOM   2129  O   GLY A 148      11.155  -8.050  -5.002  1.00 98.64           O
ATOM   2130  N   ASN A 149      12.598  -8.149  -3.285  1.00 98.49           N
ATOM   2131  H   ASN A 149      12.753  -8.523  -2.360  1.00 98.49           H
ATOM   2132  CA  ASN A 149      13.617  -7.270  -3.864  1.00 98.49           C
ATOM   2133  HA  ASN A 149      14.331  -7.062  -3.068  1.00 98.49           H
ATOM   2134  C   ASN A 149      13.075  -5.889  -4.304  1.00 98.49           C
ATOM   2135  CB  ASN A 149      14.362  -8.031  -4.969  1.00 98.49           C
ATOM   2136  HB2 ASN A 149      13.719  -8.096  -5.847  1.00 98.49           H
ATOM   2137  HB3 ASN A 149      14.593  -9.045  -4.644  1.00 98.49           H
ATOM   2138  O   ASN A 149      13.521  -5.308  -5.287  1.00 98.49           O
ATOM   2139  CG  ASN A 149      15.658  -7.349  -5.343  1.00 98.49           C
ATOM   2140  ND2 ASN A 149      15.996  -7.322  -6.607  1.00 98.49           N
ATOM   2141 HD21 ASN A 149      16.809  -6.768  -6.837  1.00 98.49           H
ATOM   2142 HD22 ASN A 149      15.309  -7.604  -7.292  1.00 98.49           H
ATOM   2143  OD1 ASN A 149      16.402  -6.887  -4.489  1.00 98.49           O
ATOM   2144  N   ALA A 150      12.127  -5.356  -3.535  1.00 98.44           N
ATOM   2145  H   ALA A 150      11.753  -5.950  -2.808  1.00 98.44           H
ATOM   2146  CA  ALA A 150      11.310  -4.195  -3.883  1.00 98.44           C
ATOM   2147  HA  ALA A 150      10.929  -4.322  -4.896  1.00 98.44           H
ATOM   2148  C   ALA A 150      12.003  -2.814  -3.831  1.00 98.44           C
ATOM   2149  CB  ALA A 150      10.138  -4.244  -2.905  1.00 98.44           C
ATOM   2150  HB1 ALA A 150       9.522  -5.117  -3.124  1.00 98.44           H
ATOM   2151  HB2 ALA A 150      10.496  -4.296  -1.877  1.00 98.44           H
ATOM   2152  HB3 ALA A 150       9.546  -3.336  -3.017  1.00 98.44           H
ATOM   2153  O   ALA A 150      11.376  -1.792  -4.107  1.00 98.44           O
ATOM   2154  N   GLY A 151      13.267  -2.738  -3.415  1.00 97.82           N
ATOM   2155  H   GLY A 151      13.792  -3.600  -3.365  1.00 97.82           H
ATOM   2156  CA  GLY A 151      13.972  -1.462  -3.291  1.00 97.82           C
ATOM   2157  HA2 GLY A 151      15.035  -1.645  -3.130  1.00 97.82           H
ATOM   2158  HA3 GLY A 151      13.872  -0.927  -4.236  1.00 97.82           H
ATOM   2159  C   GLY A 151      13.449  -0.533  -2.186  1.00 97.82           C
ATOM   2160  O   GLY A 151      12.859  -0.956  -1.182  1.00 97.82           O
ATOM   2161  N   ALA A 152      13.728   0.764  -2.347  1.00 97.50           N
ATOM   2162  H   ALA A 152      14.149   1.040  -3.223  1.00 97.50           H
ATOM   2163  CA  ALA A 152      13.469   1.795  -1.341  1.00 97.50           C
ATOM   2164  HA  ALA A 152      13.921   1.468  -0.404  1.00 97.50           H
ATOM   2165  C   ALA A 152      11.969   2.017  -1.083  1.00 97.50           C
ATOM   2166  CB  ALA A 152      14.155   3.097  -1.773  1.00 97.50           C
ATOM   2167  HB1 ALA A 152      13.727   3.447  -2.712  1.00 97.50           H
ATOM   2168  HB2 ALA A 152      15.223   2.926  -1.911  1.00 97.50           H
ATOM   2169  HB3 ALA A 152      14.014   3.865  -1.012  1.00 97.50           H
ATOM   2170  O   ALA A 152      11.141   1.815  -1.958  1.00 97.50           O
ATOM   2171  N   ARG A 153      11.601   2.488   0.112  1.00 98.08           N
ATOM   2172  H   ARG A 153      12.331   2.720   0.771  1.00 98.08           H
ATOM   2173  CA  ARG A 153      10.210   2.827   0.463  1.00 98.08           C
ATOM   2174  HA  ARG A 153       9.524   2.171  -0.073  1.00 98.08           H
ATOM   2175  C   ARG A 153       9.921   4.267   0.038  1.00 98.08           C
ATOM   2176  CB  ARG A 153       9.989   2.638   1.972  1.00 98.08           C
ATOM   2177  HB2 ARG A 153       8.942   2.840   2.199  1.00 98.08           H
ATOM   2178  HB3 ARG A 153      10.604   3.357   2.513  1.00 98.08           H
ATOM   2179  O   ARG A 153      10.507   5.182   0.611  1.00 98.08           O
ATOM   2180  CG  ARG A 153      10.347   1.226   2.455  1.00 98.08           C
ATOM   2181  HG2 ARG A 153      11.384   1.005   2.204  1.00 98.08           H
ATOM   2182  HG3 ARG A 153       9.706   0.493   1.966  1.00 98.08           H
ATOM   2183  CD  ARG A 153      10.196   1.126   3.974  1.00 98.08           C
ATOM   2184  HD2 ARG A 153      10.729   1.956   4.438  1.00 98.08           H
ATOM   2185  HD3 ARG A 153       9.139   1.187   4.232  1.00 98.08           H
ATOM   2186  NE  ARG A 153      10.766  -0.138   4.464  1.00 98.08           N
ATOM   2187  HE  ARG A 153      11.275  -0.688   3.786  1.00 98.08           H
ATOM   2188  NH1 ARG A 153      10.062  -0.024   6.654  1.00 98.08           N
ATOM   2189 HH11 ARG A 153       9.980  -0.455   7.563  1.00 98.08           H
ATOM   2190 HH12 ARG A 153       9.570   0.842   6.482  1.00 98.08           H
ATOM   2191  NH2 ARG A 153      11.171  -1.794   5.958  1.00 98.08           N
ATOM   2192 HH21 ARG A 153      10.881  -2.237   6.819  1.00 98.08           H
ATOM   2193 HH22 ARG A 153      11.695  -2.306   5.263  1.00 98.08           H
ATOM   2194  CZ  ARG A 153      10.670  -0.627   5.684  1.00 98.08           C
ATOM   2195  N   VAL A 154       9.035   4.475  -0.934  1.00 98.02           N
ATOM   2196  H   VAL A 154       8.558   3.677  -1.329  1.00 98.02           H
ATOM   2197  CA  VAL A 154       8.779   5.809  -1.524  1.00 98.02           C
ATOM   2198  HA  VAL A 154       9.620   6.459  -1.286  1.00 98.02           H
ATOM   2199  C   VAL A 154       7.552   6.508  -0.944  1.00 98.02           C
ATOM   2200  CB  VAL A 154       8.701   5.762  -3.061  1.00 98.02           C
ATOM   2201  HB  VAL A 154       8.535   6.776  -3.425  1.00 98.02           H
ATOM   2202  O   VAL A 154       7.461   7.731  -0.998  1.00 98.02           O
ATOM   2203  CG1 VAL A 154      10.027   5.272  -3.644  1.00 98.02           C
ATOM   2204 HG11 VAL A 154       9.984   5.303  -4.733  1.00 98.02           H
ATOM   2205 HG12 VAL A 154      10.839   5.919  -3.312  1.00 98.02           H
ATOM   2206 HG13 VAL A 154      10.226   4.249  -3.325  1.00 98.02           H
ATOM   2207  CG2 VAL A 154       7.564   4.879  -3.591  1.00 98.02           C
ATOM   2208 HG21 VAL A 154       6.603   5.213  -3.202  1.00 98.02           H
ATOM   2209 HG22 VAL A 154       7.732   3.837  -3.320  1.00 98.02           H
ATOM   2210 HG23 VAL A 154       7.534   4.944  -4.679  1.00 98.02           H
ATOM   2211  N   GLY A 155       6.623   5.758  -0.349  1.00 98.35           N
ATOM   2212  H   GLY A 155       6.726   4.753  -0.369  1.00 98.35           H
ATOM   2213  CA  GLY A 155       5.465   6.320   0.340  1.00 98.35           C
ATOM   2214  HA2 GLY A 155       4.738   6.679  -0.388  1.00 98.35           H
ATOM   2215  HA3 GLY A 155       5.791   7.166   0.945  1.00 98.35           H
ATOM   2216  C   GLY A 155       4.792   5.305   1.249  1.00 98.35           C
ATOM   2217  O   GLY A 155       4.853   4.101   1.010  1.00 98.35           O
ATOM   2218  N   CYS A 156       4.154   5.781   2.311  1.00 98.78           N
ATOM   2219  H   CYS A 156       4.180   6.773   2.499  1.00 98.78           H
ATOM   2220  CA  CYS A 156       3.459   4.921   3.260  1.00 98.78           C
ATOM   2221  HA  CYS A 156       3.006   4.106   2.697  1.00 98.78           H
ATOM   2222  C   CYS A 156       2.334   5.657   3.983  1.00 98.78           C
ATOM   2223  CB  CYS A 156       4.461   4.342   4.268  1.00 98.78           C
ATOM   2224  HB2 CYS A 156       5.152   3.696   3.726  1.00 98.78           H
ATOM   2225  HB3 CYS A 156       3.926   3.731   4.994  1.00 98.78           H
ATOM   2226  O   CYS A 156       2.260   6.885   3.965  1.00 98.78           O
ATOM   2227  SG  CYS A 156       5.427   5.586   5.150  1.00 98.78           S
ATOM   2228  N   GLY A 157       1.457   4.895   4.632  1.00 98.61           N
ATOM   2229  H   GLY A 157       1.545   3.892   4.558  1.00 98.61           H
ATOM   2230  CA  GLY A 157       0.387   5.442   5.456  1.00 98.61           C
ATOM   2231  HA2 GLY A 157       0.743   6.335   5.970  1.00 98.61           H
ATOM   2232  HA3 GLY A 157      -0.452   5.728   4.822  1.00 98.61           H
ATOM   2233  C   GLY A 157      -0.117   4.440   6.480  1.00 98.61           C
ATOM   2234  O   GLY A 157      -0.211   3.246   6.195  1.00 98.61           O
ATOM   2235  N   VAL A 158      -0.455   4.930   7.672  1.00 98.80           N
ATOM   2236  H   VAL A 158      -0.360   5.923   7.830  1.00 98.80           H
ATOM   2237  CA  VAL A 158      -1.049   4.112   8.737  1.00 98.80           C
ATOM   2238  HA  VAL A 158      -0.494   3.176   8.795  1.00 98.80           H
ATOM   2239  C   VAL A 158      -2.500   3.791   8.387  1.00 98.80           C
ATOM   2240  CB  VAL A 158      -0.956   4.795  10.114  1.00 98.80           C
ATOM   2241  HB  VAL A 158      -1.573   5.694  10.117  1.00 98.80           H
ATOM   2242  O   VAL A 158      -3.270   4.677   8.019  1.00 98.80           O
ATOM   2243  CG1 VAL A 158      -1.444   3.858  11.229  1.00 98.80           C
ATOM   2244 HG11 VAL A 158      -2.507   3.647  11.110  1.00 98.80           H
ATOM   2245 HG12 VAL A 158      -0.883   2.924  11.205  1.00 98.80           H
ATOM   2246 HG13 VAL A 158      -1.297   4.333  12.199  1.00 98.80           H
ATOM   2247  CG2 VAL A 158       0.489   5.201  10.421  1.00 98.80           C
ATOM   2248 HG21 VAL A 158       1.149   4.338  10.327  1.00 98.80           H
ATOM   2249 HG22 VAL A 158       0.561   5.594  11.435  1.00 98.80           H
ATOM   2250 HG23 VAL A 158       0.827   5.981   9.739  1.00 98.80           H
ATOM   2251  N   ILE A 159      -2.875   2.523   8.521  1.00 98.90           N
ATOM   2252  H   ILE A 159      -2.175   1.856   8.813  1.00 98.90           H
ATOM   2253  CA  ILE A 159      -4.219   2.011   8.267  1.00 98.90           C
ATOM   2254  HA  ILE A 159      -4.666   2.576   7.449  1.00 98.90           H
ATOM   2255  C   ILE A 159      -5.059   2.232   9.526  1.00 98.90           C
ATOM   2256  CB  ILE A 159      -4.151   0.530   7.841  1.00 98.90           C
ATOM   2257  HB  ILE A 159      -3.693  -0.039   8.650  1.00 98.90           H
ATOM   2258  O   ILE A 159      -4.987   1.469  10.492  1.00 98.90           O
ATOM   2259  CG1 ILE A 159      -3.301   0.354   6.563  1.00 98.90           C
ATOM   2260 HG12 ILE A 159      -3.901   0.612   5.691  1.00 98.90           H
ATOM   2261 HG13 ILE A 159      -2.434   1.014   6.568  1.00 98.90           H
ATOM   2262  CG2 ILE A 159      -5.571  -0.012   7.583  1.00 98.90           C
ATOM   2263 HG21 ILE A 159      -6.166   0.050   8.495  1.00 98.90           H
ATOM   2264 HG22 ILE A 159      -5.529  -1.060   7.287  1.00 98.90           H
ATOM   2265 HG23 ILE A 159      -6.054   0.563   6.793  1.00 98.90           H
ATOM   2266  CD1 ILE A 159      -2.766  -1.068   6.406  1.00 98.90           C
ATOM   2267 HD11 ILE A 159      -1.976  -1.250   7.135  1.00 98.90           H
ATOM   2268 HD12 ILE A 159      -3.556  -1.807   6.543  1.00 98.90           H
ATOM   2269 HD13 ILE A 159      -2.362  -1.160   5.398  1.00 98.90           H
ATOM   2270  N   GLY A 160      -5.848   3.301   9.527  1.00 98.41           N
ATOM   2271  H   GLY A 160      -5.859   3.870   8.693  1.00 98.41           H
ATOM   2272  CA  GLY A 160      -6.766   3.655  10.608  1.00 98.41           C
ATOM   2273  HA2 GLY A 160      -6.500   3.123  11.521  1.00 98.41           H
ATOM   2274  HA3 GLY A 160      -6.690   4.725  10.805  1.00 98.41           H
ATOM   2275  C   GLY A 160      -8.214   3.339  10.252  1.00 98.41           C
ATOM   2276  O   GLY A 160      -8.566   3.264   9.078  1.00 98.41           O
ATOM   2277  N   LEU A 161      -9.083   3.179  11.252  1.00 97.94           N
ATOM   2278  H   LEU A 161      -8.762   3.304  12.201  1.00 97.94           H
ATOM   2279  CA  LEU A 161     -10.524   3.066  11.004  1.00 97.94           C
ATOM   2280  HA  LEU A 161     -10.706   2.185  10.387  1.00 97.94           H
ATOM   2281  C   LEU A 161     -11.031   4.284  10.224  1.00 97.94           C
ATOM   2282  CB  LEU A 161     -11.290   2.932  12.330  1.00 97.94           C
ATOM   2283  HB2 LEU A 161     -12.347   3.124  12.147  1.00 97.94           H
ATOM   2284  HB3 LEU A 161     -10.933   3.702  13.013  1.00 97.94           H
ATOM   2285  O   LEU A 161     -10.681   5.424  10.528  1.00 97.94           O
ATOM   2286  CG  LEU A 161     -11.158   1.553  12.996  1.00 97.94           C
ATOM   2287  HG  LEU A 161     -10.106   1.280  13.072  1.00 97.94           H
ATOM   2288  CD1 LEU A 161     -11.745   1.612  14.406  1.00 97.94           C
ATOM   2289 HD11 LEU A 161     -11.212   2.358  14.996  1.00 97.94           H
ATOM   2290 HD12 LEU A 161     -11.638   0.642  14.892  1.00 97.94           H
ATOM   2291 HD13 LEU A 161     -12.801   1.880  14.361  1.00 97.94           H
ATOM   2292  CD2 LEU A 161     -11.908   0.469  12.215  1.00 97.94           C
ATOM   2293 HD21 LEU A 161     -12.949   0.760  12.076  1.00 97.94           H
ATOM   2294 HD22 LEU A 161     -11.871  -0.473  12.762  1.00 97.94           H
ATOM   2295 HD23 LEU A 161     -11.447   0.318  11.239  1.00 97.94           H
ATOM   2296  N   GLN A 162     -11.873   4.038   9.225  1.00 96.96           N
ATOM   2297  H   GLN A 162     -12.182   3.090   9.067  1.00 96.96           H
ATOM   2298  CA  GLN A 162     -12.509   5.106   8.471  1.00 96.96           C
ATOM   2299  HA  GLN A 162     -11.772   5.892   8.308  1.00 96.96           H
ATOM   2300  C   GLN A 162     -13.674   5.686   9.280  1.00 96.96           C
ATOM   2301  CB  GLN A 162     -12.963   4.583   7.102  1.00 96.96           C
ATOM   2302  HB2 GLN A 162     -13.806   3.907   7.240  1.00 96.96           H
ATOM   2303  HB3 GLN A 162     -12.145   4.039   6.630  1.00 96.96           H
ATOM   2304  O   GLN A 162     -14.473   4.943   9.854  1.00 96.96           O
ATOM   2305  CG  GLN A 162     -13.372   5.743   6.185  1.00 96.96           C
ATOM   2306  HG2 GLN A 162     -14.170   6.326   6.644  1.00 96.96           H
ATOM   2307  HG3 GLN A 162     -12.512   6.399   6.048  1.00 96.96           H
ATOM   2308  CD  GLN A 162     -13.869   5.295   4.820  1.00 96.96           C
ATOM   2309  NE2 GLN A 162     -13.703   6.115   3.805  1.00 96.96           N
ATOM   2310 HE21 GLN A 162     -13.301   7.028   3.965  1.00 96.96           H
ATOM   2311 HE22 GLN A 162     -14.035   5.837   2.893  1.00 96.96           H
ATOM   2312  OE1 GLN A 162     -14.412   4.217   4.618  1.00 96.96           O
ATOM   2313  N   SER A 163     -13.796   7.014   9.281  1.00 91.86           N
ATOM   2314  H   SER A 163     -13.089   7.568   8.817  1.00 91.86           H
ATOM   2315  CA  SER A 163     -14.979   7.697   9.807  1.00 91.86           C
ATOM   2316  HA  SER A 163     -15.052   7.488  10.875  1.00 91.86           H
ATOM   2317  C   SER A 163     -16.261   7.212   9.117  1.00 91.86           C
ATOM   2318  CB  SER A 163     -14.844   9.206   9.620  1.00 91.86           C
ATOM   2319  HB2 SER A 163     -14.835   9.445   8.557  1.00 91.86           H
ATOM   2320  HB3 SER A 163     -13.924   9.560  10.084  1.00 91.86           H
ATOM   2321  O   SER A 163     -16.262   6.922   7.921  1.00 91.86           O
ATOM   2322  OG  SER A 163     -15.948   9.821  10.234  1.00 91.86           O
ATOM   2323  HG  SER A 163     -16.254  10.532   9.667  1.00 91.86           H
ATOM   2324  N   SER A 164     -17.354   7.132   9.879  1.00 83.13           N
ATOM   2325  H   SER A 164     -17.282   7.461  10.831  1.00 83.13           H
ATOM   2326  CA  SER A 164     -18.694   6.816   9.355  1.00 83.13           C
ATOM   2327  HA  SER A 164     -18.595   6.288   8.407  1.00 83.13           H
ATOM   2328  C   SER A 164     -19.548   8.054   9.066  1.00 83.13           C
ATOM   2329  CB  SER A 164     -19.437   5.895  10.325  1.00 83.13           C
ATOM   2330  HB2 SER A 164     -20.427   5.662   9.931  1.00 83.13           H
ATOM   2331  HB3 SER A 164     -19.550   6.395  11.287  1.00 83.13           H
ATOM   2332  O   SER A 164     -20.680   7.887   8.614  1.00 83.13           O
ATOM   2333  OG  SER A 164     -18.714   4.691  10.496  1.00 83.13           O
ATOM   2334  HG  SER A 164     -17.779   4.902  10.458  1.00 83.13           H
ATOM   2335  N   VAL A 165     -19.039   9.258   9.361  1.00 68.40           N
ATOM   2336  H   VAL A 165     -18.068   9.314   9.631  1.00 68.40           H
ATOM   2337  CA  VAL A 165     -19.714  10.532   9.053  1.00 68.40           C
ATOM   2338  HA  VAL A 165     -20.783  10.343   8.960  1.00 68.40           H
ATOM   2339  C   VAL A 165     -19.334  11.070   7.685  1.00 68.40           C
ATOM   2340  CB  VAL A 165     -19.554  11.608  10.138  1.00 68.40           C
ATOM   2341  HB  VAL A 165     -20.148  12.467   9.827  1.00 68.40           H
ATOM   2342  O   VAL A 165     -18.170  10.845   7.277  1.00 68.40           O
ATOM   2343  CG1 VAL A 165     -20.112  11.107  11.475  1.00 68.40           C
ATOM   2344 HG11 VAL A 165     -21.147  10.793  11.337  1.00 68.40           H
ATOM   2345 HG12 VAL A 165     -19.528  10.263  11.842  1.00 68.40           H
ATOM   2346 HG13 VAL A 165     -20.083  11.913  12.209  1.00 68.40           H
ATOM   2347  CG2 VAL A 165     -18.121  12.099  10.372  1.00 68.40           C
ATOM   2348 HG21 VAL A 165     -17.596  12.217   9.424  1.00 68.40           H
ATOM   2349 HG22 VAL A 165     -17.593  11.412  11.033  1.00 68.40           H
ATOM   2350 HG23 VAL A 165     -18.159  13.071  10.862  1.00 68.40           H
ATOM   2351  OXT VAL A 165     -20.231  11.705   7.100  1.00 68.40           O
END
