# Supplementary material for: In Silico Study of Superoxide Dismutase Gene Family in Potato and Effects of Elevated Temperature and Salicylic Acid on Gene Expression
Source: Antioxidants (Basel). 2022 Feb 28;11(3):488. doi: 10.3390/antiox11030488 (PMC8944489; doi:10.3390/antiox11030488)
Supplement: Supplementary file 1 [file antioxidants-11-00488-s001.zip › Supplement S7/Soltu.DM.03G013800.1.pdb]

SEQRES   1 A  256  LYS PHE GLU LEU ASN PRO PRO PRO TYR PRO MET ASN ALA
SEQRES   2 A  256  LEU GLU PRO HIS MET SER ARG THR THR PHE GLU TYR HIS
SEQRES   3 A  256  TRP GLY LYS HIS HIS ARG ALA TYR VAL ASP ASN LEU ASN
SEQRES   4 A  256  LYS GLN ILE VAL GLY THR GLU LEU ASP GLU LEU THR LEU
SEQRES   5 A  256  GLU ASP ILE ILE LEU ILE THR TYR ASN GLN GLY ASN LEU
SEQRES   6 A  256  LEU PRO PRO PHE ASN ASN ALA ALA GLN ALA TRP ASN HIS
SEQRES   7 A  256  GLN PHE PHE TRP GLU SER MET LYS PRO GLY GLY GLY GLY
SEQRES   8 A  256  GLU PRO SER GLY GLU LEU LEU LYS LEU ILE ASN ARG ASP
SEQRES   9 A  256  PHE GLY SER PHE GLU ALA PHE VAL LYS LYS PHE LYS ALA
SEQRES  10 A  256  ALA ALA ALA THR GLN PHE GLY SER GLY TRP ALA TRP LEU
SEQRES  11 A  256  ALA TYR LYS ALA ASN ARG LEU ASP VAL GLY ASN ALA SER
SEQRES  12 A  256  ASN PRO HIS PRO SER ASP GLU ASP LYS LYS LEU VAL ILE
SEQRES  13 A  256  VAL LYS THR PRO ASN ALA VAL ASN PRO LEU VAL TRP ASP
SEQRES  14 A  256  TYR SER PRO LEU LEU THR ILE ASP VAL TRP GLU HIS ALA
SEQRES  15 A  256  TYR TYR LEU ASP PHE ARG ASN ARG ARG PRO ASP TYR ILE
SEQRES  16 A  256  SER ILE PHE MET GLU LYS LEU VAL SER TRP GLU ALA VAL
SEQRES  17 A  256  SER SER ARG LEU GLU ALA ALA GLN ALA GLN ALA ALA GLU
SEQRES  18 A  256  ARG GLU LYS GLU GLU GLU ARG LYS LYS ARG GLU GLU GLU
SEQRES  19 A  256  GLU GLU TYR GLN ALA GLY ASN GLU ILE ARG GLU MET TYR
SEQRES  20 A  256  VAL GLU THR THR ASP SER GLU ALA ASP
HELIX    1   1 ARG A   20  LYS A   29  1                                  10
HELIX    2   2 HIS A   30  ILE A   42  1                                  13
HELIX    3   3 LEU A   52  TYR A   60  1                                   9
HELIX    4   4 ASN A   61  GLY A   63  1                                   3
HELIX    5   5 PHE A   69  GLU A   83  1                                  15
HELIX    6   6 GLY A   95  PHE A  105  1                                  11
HELIX    7   7 PHE A  108  THR A  121  1                                  14
HELIX    8   8 PRO A  165  TRP A  168  1                                   4
HELIX    9   9 GLU A  180  ALA A  182  1                                   3
HELIX   10  10 TYR A  184  PHE A  187  1                                   4
HELIX   11  11 ARG A  191  LEU A  202  1                                  12
HELIX   12  12 TRP A  205  SER A  253  1                                  49
SHEET    1   1 1 GLY A 126  LYS A 133  0
SHEET    2   2 1 LYS A 153  PRO A 160  0
SHEET    3   3 1 SER A 171  ASP A 177  0
ATOM      1  N   LYS A   1       9.892  21.477   5.617  1.00 88.41           N
ATOM      2  H   LYS A   1       9.050  20.986   5.880  1.00 88.41           H
ATOM      3  H2  LYS A   1       9.656  22.458   5.580  1.00 88.41           H
ATOM      4  H3  LYS A   1      10.580  21.316   6.339  1.00 88.41           H
ATOM      5  CA  LYS A   1      10.390  20.987   4.299  1.00 88.41           C
ATOM      6  HA  LYS A   1       9.609  21.163   3.559  1.00 88.41           H
ATOM      7  C   LYS A   1      10.642  19.483   4.353  1.00 88.41           C
ATOM      8  CB  LYS A   1      11.669  21.725   3.842  1.00 88.41           C
ATOM      9  HB2 LYS A   1      11.525  22.798   3.971  1.00 88.41           H
ATOM     10  HB3 LYS A   1      12.511  21.413   4.459  1.00 88.41           H
ATOM     11  O   LYS A   1      11.328  19.037   5.261  1.00 88.41           O
ATOM     12  CG  LYS A   1      11.979  21.453   2.359  1.00 88.41           C
ATOM     13  HG2 LYS A   1      12.043  20.378   2.193  1.00 88.41           H
ATOM     14  HG3 LYS A   1      11.164  21.860   1.761  1.00 88.41           H
ATOM     15  CD  LYS A   1      13.289  22.087   1.882  1.00 88.41           C
ATOM     16  HD2 LYS A   1      14.111  21.685   2.474  1.00 88.41           H
ATOM     17  HD3 LYS A   1      13.240  23.167   2.014  1.00 88.41           H
ATOM     18  CE  LYS A   1      13.491  21.740   0.402  1.00 88.41           C
ATOM     19  HE2 LYS A   1      13.444  20.656   0.298  1.00 88.41           H
ATOM     20  HE3 LYS A   1      12.667  22.164  -0.172  1.00 88.41           H
ATOM     21  NZ  LYS A   1      14.792  22.246  -0.093  1.00 88.41           N
ATOM     22  HZ1 LYS A   1      14.838  23.251   0.001  1.00 88.41           H
ATOM     23  HZ2 LYS A   1      14.924  21.985  -1.060  1.00 88.41           H
ATOM     24  HZ3 LYS A   1      15.537  21.837   0.453  1.00 88.41           H
ATOM     25  N   PHE A   2      10.119  18.724   3.390  1.00 95.49           N
ATOM     26  H   PHE A   2       9.593  19.160   2.646  1.00 95.49           H
ATOM     27  CA  PHE A   2      10.314  17.275   3.298  1.00 95.49           C
ATOM     28  HA  PHE A   2      10.334  16.857   4.305  1.00 95.49           H
ATOM     29  C   PHE A   2      11.634  16.913   2.619  1.00 95.49           C
ATOM     30  CB  PHE A   2       9.140  16.639   2.546  1.00 95.49           C
ATOM     31  HB2 PHE A   2       9.056  17.090   1.557  1.00 95.49           H
ATOM     32  HB3 PHE A   2       9.340  15.577   2.408  1.00 95.49           H
ATOM     33  O   PHE A   2      12.069  17.595   1.685  1.00 95.49           O
ATOM     34  CG  PHE A   2       7.829  16.781   3.281  1.00 95.49           C
ATOM     35  CD1 PHE A   2       7.555  15.948   4.382  1.00 95.49           C
ATOM     36  HD1 PHE A   2       8.262  15.190   4.685  1.00 95.49           H
ATOM     37  CD2 PHE A   2       6.904  17.769   2.899  1.00 95.49           C
ATOM     38  HD2 PHE A   2       7.106  18.419   2.060  1.00 95.49           H
ATOM     39  CE1 PHE A   2       6.360  16.103   5.102  1.00 95.49           C
ATOM     40  HE1 PHE A   2       6.148  15.478   5.957  1.00 95.49           H
ATOM     41  CE2 PHE A   2       5.705  17.909   3.615  1.00 95.49           C
ATOM     42  HE2 PHE A   2       4.979  18.660   3.339  1.00 95.49           H
ATOM     43  CZ  PHE A   2       5.433  17.083   4.715  1.00 95.49           C
ATOM     44  HZ  PHE A   2       4.516  17.208   5.271  1.00 95.49           H
ATOM     45  N   GLU A   3      12.226  15.801   3.041  1.00 95.26           N
ATOM     46  H   GLU A   3      11.797  15.265   3.782  1.00 95.26           H
ATOM     47  CA  GLU A   3      13.380  15.187   2.390  1.00 95.26           C
ATOM     48  HA  GLU A   3      13.684  15.803   1.544  1.00 95.26           H
ATOM     49  C   GLU A   3      13.008  13.815   1.830  1.00 95.26           C
ATOM     50  CB  GLU A   3      14.582  15.099   3.340  1.00 95.26           C
ATOM     51  HB2 GLU A   3      14.326  14.494   4.210  1.00 95.26           H
ATOM     52  HB3 GLU A   3      15.393  14.614   2.798  1.00 95.26           H
ATOM     53  O   GLU A   3      12.135  13.123   2.352  1.00 95.26           O
ATOM     54  CG  GLU A   3      15.049  16.493   3.790  1.00 95.26           C
ATOM     55  HG2 GLU A   3      15.061  17.147   2.918  1.00 95.26           H
ATOM     56  HG3 GLU A   3      14.330  16.900   4.501  1.00 95.26           H
ATOM     57  CD  GLU A   3      16.451  16.501   4.418  1.00 95.26           C
ATOM     58  OE1 GLU A   3      17.013  17.618   4.503  1.00 95.26           O
ATOM     59  OE2 GLU A   3      16.981  15.413   4.733  1.00 95.26           O
ATOM     60  N   LEU A   4      13.668  13.420   0.739  1.00 97.27           N
ATOM     61  H   LEU A   4      14.417  14.001   0.390  1.00 97.27           H
ATOM     62  CA  LEU A   4      13.519  12.073   0.208  1.00 97.27           C
ATOM     63  HA  LEU A   4      12.466  11.794   0.258  1.00 97.27           H
ATOM     64  C   LEU A   4      14.319  11.108   1.083  1.00 97.27           C
ATOM     65  CB  LEU A   4      13.969  12.029  -1.261  1.00 97.27           C
ATOM     66  HB2 LEU A   4      15.007  12.357  -1.319  1.00 97.27           H
ATOM     67  HB3 LEU A   4      13.354  12.718  -1.841  1.00 97.27           H
ATOM     68  O   LEU A   4      15.549  11.074   0.991  1.00 97.27           O
ATOM     69  CG  LEU A   4      13.860  10.616  -1.865  1.00 97.27           C
ATOM     70  HG  LEU A   4      14.418   9.900  -1.262  1.00 97.27           H
ATOM     71  CD1 LEU A   4      12.420  10.143  -1.973  1.00 97.27           C
ATOM     72 HD11 LEU A   4      11.991  10.004  -0.980  1.00 97.27           H
ATOM     73 HD12 LEU A   4      12.408   9.179  -2.481  1.00 97.27           H
ATOM     74 HD13 LEU A   4      11.815  10.859  -2.530  1.00 97.27           H
ATOM     75  CD2 LEU A   4      14.459  10.615  -3.267  1.00 97.27           C
ATOM     76 HD21 LEU A   4      14.244   9.670  -3.766  1.00 97.27           H
ATOM     77 HD22 LEU A   4      14.038  11.441  -3.839  1.00 97.27           H
ATOM     78 HD23 LEU A   4      15.540  10.714  -3.171  1.00 97.27           H
ATOM     79  N   ASN A   5      13.613  10.308   1.879  1.00 95.59           N
ATOM     80  H   ASN A   5      12.623  10.477   1.980  1.00 95.59           H
ATOM     81  CA  ASN A   5      14.232   9.288   2.715  1.00 95.59           C
ATOM     82  HA  ASN A   5      14.895   9.801   3.411  1.00 95.59           H
ATOM     83  C   ASN A   5      15.055   8.303   1.869  1.00 95.59           C
ATOM     84  CB  ASN A   5      13.153   8.542   3.514  1.00 95.59           C
ATOM     85  HB2 ASN A   5      13.592   7.672   4.003  1.00 95.59           H
ATOM     86  HB3 ASN A   5      12.381   8.191   2.829  1.00 95.59           H
ATOM     87  O   ASN A   5      14.624   7.919   0.770  1.00 95.59           O
ATOM     88  CG  ASN A   5      12.515   9.393   4.593  1.00 95.59           C
ATOM     89  ND2 ASN A   5      11.338   9.025   5.038  1.00 95.59           N
ATOM     90 HD21 ASN A   5      10.898   8.181   4.699  1.00 95.59           H
ATOM     91 HD22 ASN A   5      10.930   9.596   5.764  1.00 95.59           H
ATOM     92  OD1 ASN A   5      13.072  10.371   5.059  1.00 95.59           O
ATOM     93  N   PRO A   6      16.228   7.863   2.363  1.00 96.27           N
ATOM     94  CA  PRO A   6      16.977   6.800   1.711  1.00 96.27           C
ATOM     95  HA  PRO A   6      17.267   7.124   0.711  1.00 96.27           H
ATOM     96  C   PRO A   6      16.116   5.530   1.616  1.00 96.27           C
ATOM     97  CB  PRO A   6      18.229   6.590   2.565  1.00 96.27           C
ATOM     98  HB2 PRO A   6      19.021   7.251   2.214  1.00 96.27           H
ATOM     99  HB3 PRO A   6      18.565   5.553   2.557  1.00 96.27           H
ATOM    100  O   PRO A   6      15.273   5.291   2.486  1.00 96.27           O
ATOM    101  CG  PRO A   6      17.781   7.029   3.958  1.00 96.27           C
ATOM    102  HG2 PRO A   6      17.251   6.212   4.447  1.00 96.27           H
ATOM    103  HG3 PRO A   6      18.620   7.363   4.569  1.00 96.27           H
ATOM    104  CD  PRO A   6      16.807   8.168   3.666  1.00 96.27           C
ATOM    105  HD2 PRO A   6      16.050   8.209   4.449  1.00 96.27           H
ATOM    106  HD3 PRO A   6      17.344   9.115   3.610  1.00 96.27           H
ATOM    107  N   PRO A   7      16.312   4.701   0.577  1.00 95.49           N
ATOM    108  CA  PRO A   7      15.590   3.443   0.480  1.00 95.49           C
ATOM    109  HA  PRO A   7      14.522   3.659   0.444  1.00 95.49           H
ATOM    110  C   PRO A   7      15.923   2.520   1.670  1.00 95.49           C
ATOM    111  CB  PRO A   7      16.029   2.827  -0.845  1.00 95.49           C
ATOM    112  HB2 PRO A   7      15.376   3.175  -1.645  1.00 95.49           H
ATOM    113  HB3 PRO A   7      16.045   1.738  -0.793  1.00 95.49           H
ATOM    114  O   PRO A   7      17.050   2.571   2.173  1.00 95.49           O
ATOM    115  CG  PRO A   7      17.432   3.389  -1.048  1.00 95.49           C
ATOM    116  HG2 PRO A   7      17.711   3.396  -2.101  1.00 95.49           H
ATOM    117  HG3 PRO A   7      18.149   2.808  -0.467  1.00 95.49           H
ATOM    118  CD  PRO A   7      17.323   4.796  -0.466  1.00 95.49           C
ATOM    119  HD2 PRO A   7      16.986   5.485  -1.241  1.00 95.49           H
ATOM    120  HD3 PRO A   7      18.287   5.111  -0.066  1.00 95.49           H
ATOM    121  N   PRO A   8      15.008   1.618   2.082  1.00 96.65           N
ATOM    122  CA  PRO A   8      15.240   0.716   3.219  1.00 96.65           C
ATOM    123  HA  PRO A   8      15.505   1.318   4.088  1.00 96.65           H
ATOM    124  C   PRO A   8      16.353  -0.323   2.988  1.00 96.65           C
ATOM    125  CB  PRO A   8      13.893   0.026   3.480  1.00 96.65           C
ATOM    126  HB2 PRO A   8      13.876  -0.962   3.019  1.00 96.65           H
ATOM    127  HB3 PRO A   8      13.690  -0.061   4.547  1.00 96.65           H
ATOM    128  O   PRO A   8      16.800  -0.983   3.922  1.00 96.65           O
ATOM    129  CG  PRO A   8      12.859   0.910   2.787  1.00 96.65           C
ATOM    130  HG2 PRO A   8      11.992   0.338   2.456  1.00 96.65           H
ATOM    131  HG3 PRO A   8      12.555   1.714   3.458  1.00 96.65           H
ATOM    132  CD  PRO A   8      13.633   1.492   1.612  1.00 96.65           C
ATOM    133  HD2 PRO A   8      13.188   2.449   1.343  1.00 96.65           H
ATOM    134  HD3 PRO A   8      13.598   0.804   0.767  1.00 96.65           H
ATOM    135  N   TYR A   9      16.784  -0.503   1.739  1.00 97.55           N
ATOM    136  H   TYR A   9      16.402   0.092   1.019  1.00 97.55           H
ATOM    137  CA  TYR A   9      17.780  -1.485   1.316  1.00 97.55           C
ATOM    138  HA  TYR A   9      18.466  -1.648   2.147  1.00 97.55           H
ATOM    139  C   TYR A   9      18.601  -0.952   0.126  1.00 97.55           C
ATOM    140  CB  TYR A   9      17.085  -2.824   0.994  1.00 97.55           C
ATOM    141  HB2 TYR A   9      17.740  -3.451   0.388  1.00 97.55           H
ATOM    142  HB3 TYR A   9      16.932  -3.352   1.935  1.00 97.55           H
ATOM    143  O   TYR A   9      18.182   0.001  -0.538  1.00 97.55           O
ATOM    144  CG  TYR A   9      15.740  -2.700   0.303  1.00 97.55           C
ATOM    145  CD1 TYR A   9      14.564  -2.773   1.073  1.00 97.55           C
ATOM    146  HD1 TYR A   9      14.624  -2.973   2.132  1.00 97.55           H
ATOM    147  CD2 TYR A   9      15.659  -2.444  -1.077  1.00 97.55           C
ATOM    148  HD2 TYR A   9      16.562  -2.396  -1.668  1.00 97.55           H
ATOM    149  CE1 TYR A   9      13.311  -2.532   0.486  1.00 97.55           C
ATOM    150  HE1 TYR A   9      12.416  -2.546   1.088  1.00 97.55           H
ATOM    151  CE2 TYR A   9      14.398  -2.213  -1.667  1.00 97.55           C
ATOM    152  HE2 TYR A   9      14.293  -1.995  -2.719  1.00 97.55           H
ATOM    153  OH  TYR A   9      12.029  -1.922  -1.428  1.00 97.55           O
ATOM    154  HH  TYR A   9      11.362  -1.844  -0.743  1.00 97.55           H
ATOM    155  CZ  TYR A   9      13.230  -2.231  -0.884  1.00 97.55           C
ATOM    156  N   PRO A  10      19.776  -1.546  -0.170  1.00 97.51           N
ATOM    157  CA  PRO A  10      20.589  -1.166  -1.326  1.00 97.51           C
ATOM    158  HA  PRO A  10      20.936  -0.144  -1.173  1.00 97.51           H
ATOM    159  C   PRO A  10      19.826  -1.247  -2.659  1.00 97.51           C
ATOM    160  CB  PRO A  10      21.793  -2.116  -1.314  1.00 97.51           C
ATOM    161  HB2 PRO A  10      21.580  -3.001  -1.913  1.00 97.51           H
ATOM    162  HB3 PRO A  10      22.697  -1.625  -1.674  1.00 97.51           H
ATOM    163  O   PRO A  10      18.962  -2.102  -2.840  1.00 97.51           O
ATOM    164  CG  PRO A  10      21.917  -2.522   0.154  1.00 97.51           C
ATOM    165  HG2 PRO A  10      22.399  -3.493   0.267  1.00 97.51           H
ATOM    166  HG3 PRO A  10      22.463  -1.755   0.701  1.00 97.51           H
ATOM    167  CD  PRO A  10      20.467  -2.552   0.629  1.00 97.51           C
ATOM    168  HD2 PRO A  10      20.037  -3.536   0.441  1.00 97.51           H
ATOM    169  HD3 PRO A  10      20.428  -2.323   1.694  1.00 97.51           H
ATOM    170  N   MET A  11      20.202  -0.410  -3.633  1.00 96.01           N
ATOM    171  H   MET A  11      20.909   0.277  -3.412  1.00 96.01           H
ATOM    172  CA  MET A  11      19.501  -0.280  -4.927  1.00 96.01           C
ATOM    173  HA  MET A  11      18.465  -0.003  -4.733  1.00 96.01           H
ATOM    174  C   MET A  11      19.453  -1.560  -5.775  1.00 96.01           C
ATOM    175  CB  MET A  11      20.160   0.829  -5.765  1.00 96.01           C
ATOM    176  HB2 MET A  11      19.755   0.804  -6.776  1.00 96.01           H
ATOM    177  HB3 MET A  11      21.234   0.652  -5.825  1.00 96.01           H
ATOM    178  O   MET A  11      18.638  -1.664  -6.680  1.00 96.01           O
ATOM    179  CG  MET A  11      19.907   2.232  -5.214  1.00 96.01           C
ATOM    180  HG2 MET A  11      20.496   2.940  -5.797  1.00 96.01           H
ATOM    181  HG3 MET A  11      20.235   2.283  -4.176  1.00 96.01           H
ATOM    182  SD  MET A  11      18.172   2.727  -5.312  1.00 96.01           S
ATOM    183  CE  MET A  11      18.286   4.386  -4.617  1.00 96.01           C
ATOM    184  HE1 MET A  11      18.683   5.073  -5.364  1.00 96.01           H
ATOM    185  HE2 MET A  11      18.934   4.381  -3.741  1.00 96.01           H
ATOM    186  HE3 MET A  11      17.285   4.695  -4.316  1.00 96.01           H
ATOM    187  N   ASN A  12      20.325  -2.533  -5.519  1.00 97.27           N
ATOM    188  H   ASN A  12      20.974  -2.414  -4.755  1.00 97.27           H
ATOM    189  CA  ASN A  12      20.341  -3.829  -6.203  1.00 97.27           C
ATOM    190  HA  ASN A  12      19.716  -3.782  -7.095  1.00 97.27           H
ATOM    191  C   ASN A  12      19.769  -4.971  -5.346  1.00 97.27           C
ATOM    192  CB  ASN A  12      21.776  -4.127  -6.658  1.00 97.27           C
ATOM    193  HB2 ASN A  12      21.753  -5.024  -7.277  1.00 97.27           H
ATOM    194  HB3 ASN A  12      22.146  -3.309  -7.276  1.00 97.27           H
ATOM    195  O   ASN A  12      19.799  -6.125  -5.759  1.00 97.27           O
ATOM    196  CG  ASN A  12      22.739  -4.351  -5.504  1.00 97.27           C
ATOM    197  ND2 ASN A  12      23.755  -5.149  -5.717  1.00 97.27           N
ATOM    198 HD21 ASN A  12      24.330  -5.366  -4.915  1.00 97.27           H
ATOM    199 HD22 ASN A  12      23.764  -5.700  -6.563  1.00 97.27           H
ATOM    200  OD1 ASN A  12      22.624  -3.790  -4.422  1.00 97.27           O
ATOM    201  N   ALA A  13      19.270  -4.684  -4.143  1.00 97.78           N
ATOM    202  H   ALA A  13      19.221  -3.721  -3.842  1.00 97.78           H
ATOM    203  CA  ALA A  13      18.883  -5.718  -3.188  1.00 97.78           C
ATOM    204  HA  ALA A  13      19.669  -6.473  -3.168  1.00 97.78           H
ATOM    205  C   ALA A  13      17.581  -6.450  -3.563  1.00 97.78           C
ATOM    206  CB  ALA A  13      18.813  -5.075  -1.804  1.00 97.78           C
ATOM    207  HB1 ALA A  13      18.748  -5.857  -1.048  1.00 97.78           H
ATOM    208  HB2 ALA A  13      17.943  -4.421  -1.744  1.00 97.78           H
ATOM    209  HB3 ALA A  13      19.720  -4.499  -1.621  1.00 97.78           H
ATOM    210  O   ALA A  13      17.276  -7.486  -2.978  1.00 97.78           O
ATOM    211  N   LEU A  14      16.821  -5.926  -4.529  1.00 98.10           N
ATOM    212  H   LEU A  14      17.133  -5.072  -4.969  1.00 98.10           H
ATOM    213  CA  LEU A  14      15.606  -6.558  -5.049  1.00 98.10           C
ATOM    214  HA  LEU A  14      15.232  -7.267  -4.311  1.00 98.10           H
ATOM    215  C   LEU A  14      15.849  -7.385  -6.322  1.00 98.10           C
ATOM    216  CB  LEU A  14      14.518  -5.497  -5.271  1.00 98.10           C
ATOM    217  HB2 LEU A  14      13.625  -6.011  -5.625  1.00 98.10           H
ATOM    218  HB3 LEU A  14      14.849  -4.823  -6.061  1.00 98.10           H
ATOM    219  O   LEU A  14      14.908  -7.966  -6.864  1.00 98.10           O
ATOM    220  CG  LEU A  14      14.130  -4.653  -4.045  1.00 98.10           C
ATOM    221  HG  LEU A  14      14.957  -3.983  -3.806  1.00 98.10           H
ATOM    222  CD1 LEU A  14      12.914  -3.809  -4.431  1.00 98.10           C
ATOM    223 HD11 LEU A  14      12.564  -3.225  -3.579  1.00 98.10           H
ATOM    224 HD12 LEU A  14      13.180  -3.125  -5.237  1.00 98.10           H
ATOM    225 HD13 LEU A  14      12.096  -4.450  -4.758  1.00 98.10           H
ATOM    226  CD2 LEU A  14      13.810  -5.486  -2.798  1.00 98.10           C
ATOM    227 HD21 LEU A  14      13.078  -6.260  -3.028  1.00 98.10           H
ATOM    228 HD22 LEU A  14      14.720  -5.956  -2.426  1.00 98.10           H
ATOM    229 HD23 LEU A  14      13.411  -4.843  -2.013  1.00 98.10           H
ATOM    230  N   GLU A  15      17.084  -7.467  -6.819  1.00 98.12           N
ATOM    231  H   GLU A  15      17.848  -7.021  -6.332  1.00 98.12           H
ATOM    232  CA  GLU A  15      17.409  -8.315  -7.968  1.00 98.12           C
ATOM    233  HA  GLU A  15      16.689  -8.079  -8.752  1.00 98.12           H
ATOM    234  C   GLU A  15      17.269  -9.812  -7.611  1.00 98.12           C
ATOM    235  CB  GLU A  15      18.809  -7.986  -8.514  1.00 98.12           C
ATOM    236  HB2 GLU A  15      19.082  -8.731  -9.262  1.00 98.12           H
ATOM    237  HB3 GLU A  15      19.538  -8.023  -7.704  1.00 98.12           H
ATOM    238  O   GLU A  15      17.554 -10.206  -6.478  1.00 98.12           O
ATOM    239  CG  GLU A  15      18.815  -6.602  -9.181  1.00 98.12           C
ATOM    240  HG2 GLU A  15      18.046  -6.607  -9.953  1.00 98.12           H
ATOM    241  HG3 GLU A  15      18.548  -5.845  -8.443  1.00 98.12           H
ATOM    242  CD  GLU A  15      20.150  -6.200  -9.825  1.00 98.12           C
ATOM    243  OE1 GLU A  15      20.094  -5.292 -10.692  1.00 98.12           O
ATOM    244  OE2 GLU A  15      21.212  -6.736  -9.434  1.00 98.12           O
ATOM    245  N   PRO A  16      16.832 -10.676  -8.554  1.00 97.34           N
ATOM    246  CA  PRO A  16      16.513 -10.394  -9.960  1.00 97.34           C
ATOM    247  HA  PRO A  16      17.165  -9.617 -10.357  1.00 97.34           H
ATOM    248  C   PRO A  16      15.050  -9.958 -10.195  1.00 97.34           C
ATOM    249  CB  PRO A  16      16.832 -11.716 -10.667  1.00 97.34           C
ATOM    250  HB2 PRO A  16      16.324 -11.824 -11.625  1.00 97.34           H
ATOM    251  HB3 PRO A  16      17.910 -11.804 -10.803  1.00 97.34           H
ATOM    252  O   PRO A  16      14.569 -10.002 -11.324  1.00 97.34           O
ATOM    253  CG  PRO A  16      16.360 -12.752  -9.647  1.00 97.34           C
ATOM    254  HG2 PRO A  16      15.277 -12.860  -9.704  1.00 97.34           H
ATOM    255  HG3 PRO A  16      16.851 -13.714  -9.790  1.00 97.34           H
ATOM    256  CD  PRO A  16      16.745 -12.113  -8.312  1.00 97.34           C
ATOM    257  HD2 PRO A  16      15.998 -12.336  -7.550  1.00 97.34           H
ATOM    258  HD3 PRO A  16      17.720 -12.483  -7.994  1.00 97.34           H
ATOM    259  N   HIS A  17      14.310  -9.608  -9.142  1.00 97.89           N
ATOM    260  H   HIS A  17      14.754  -9.526  -8.239  1.00 97.89           H
ATOM    261  CA  HIS A  17      12.859  -9.394  -9.183  1.00 97.89           C
ATOM    262  HA  HIS A  17      12.429 -10.018  -9.966  1.00 97.89           H
ATOM    263  C   HIS A  17      12.455  -7.952  -9.518  1.00 97.89           C
ATOM    264  CB  HIS A  17      12.297  -9.855  -7.835  1.00 97.89           C
ATOM    265  HB2 HIS A  17      12.757  -9.266  -7.041  1.00 97.89           H
ATOM    266  HB3 HIS A  17      11.222  -9.678  -7.796  1.00 97.89           H
ATOM    267  O   HIS A  17      11.386  -7.733 -10.085  1.00 97.89           O
ATOM    268  CG  HIS A  17      12.578 -11.308  -7.564  1.00 97.89           C
ATOM    269  CD2 HIS A  17      13.201 -11.832  -6.463  1.00 97.89           C
ATOM    270  HD2 HIS A  17      13.544 -11.276  -5.604  1.00 97.89           H
ATOM    271  ND1 HIS A  17      12.355 -12.345  -8.439  1.00 97.89           N
ATOM    272  HD1 HIS A  17      11.958 -12.256  -9.364  1.00 97.89           H
ATOM    273  CE1 HIS A  17      12.826 -13.468  -7.880  1.00 97.89           C
ATOM    274  HE1 HIS A  17      12.813 -14.443  -8.344  1.00 97.89           H
ATOM    275  NE2 HIS A  17      13.333 -13.214  -6.666  1.00 97.89           N
ATOM    276  N   MET A  18      13.326  -6.994  -9.215  1.00 98.28           N
ATOM    277  H   MET A  18      14.129  -7.250  -8.658  1.00 98.28           H
ATOM    278  CA  MET A  18      13.294  -5.622  -9.713  1.00 98.28           C
ATOM    279  HA  MET A  18      12.725  -5.571 -10.641  1.00 98.28           H
ATOM    280  C   MET A  18      14.735  -5.207  -9.990  1.00 98.28           C
ATOM    281  CB  MET A  18      12.633  -4.718  -8.666  1.00 98.28           C
ATOM    282  HB2 MET A  18      13.178  -4.796  -7.726  1.00 98.28           H
ATOM    283  HB3 MET A  18      11.613  -5.065  -8.502  1.00 98.28           H
ATOM    284  O   MET A  18      15.595  -5.363  -9.120  1.00 98.28           O
ATOM    285  CG  MET A  18      12.602  -3.246  -9.090  1.00 98.28           C
ATOM    286  HG2 MET A  18      13.621  -2.913  -9.289  1.00 98.28           H
ATOM    287  HG3 MET A  18      12.027  -3.151 -10.012  1.00 98.28           H
ATOM    288  SD  MET A  18      11.906  -2.135  -7.840  1.00 98.28           S
ATOM    289  CE  MET A  18      10.156  -2.606  -7.901  1.00 98.28           C
ATOM    290  HE1 MET A  18       9.766  -2.429  -8.903  1.00 98.28           H
ATOM    291  HE2 MET A  18       9.603  -1.993  -7.190  1.00 98.28           H
ATOM    292  HE3 MET A  18      10.038  -3.656  -7.635  1.00 98.28           H
ATOM    293  N   SER A  19      15.016  -4.718 -11.198  1.00 98.20           N
ATOM    294  H   SER A  19      14.273  -4.547 -11.860  1.00 98.20           H
ATOM    295  CA  SER A  19      16.381  -4.328 -11.541  1.00 98.20           C
ATOM    296  HA  SER A  19      17.046  -5.139 -11.243  1.00 98.20           H
ATOM    297  C   SER A  19      16.809  -3.084 -10.779  1.00 98.20           C
ATOM    298  CB  SER A  19      16.580  -4.128 -13.045  1.00 98.20           C
ATOM    299  HB2 SER A  19      16.235  -5.016 -13.576  1.00 98.20           H
ATOM    300  HB3 SER A  19      17.645  -4.007 -13.243  1.00 98.20           H
ATOM    301  O   SER A  19      16.000  -2.200 -10.466  1.00 98.20           O
ATOM    302  OG  SER A  19      15.899  -2.988 -13.528  1.00 98.20           O
ATOM    303  HG  SER A  19      15.149  -3.340 -14.013  1.00 98.20           H
ATOM    304  N   ARG A  20      18.122  -2.959 -10.568  1.00 98.12           N
ATOM    305  H   ARG A  20      18.726  -3.748 -10.749  1.00 98.12           H
ATOM    306  CA  ARG A  20      18.712  -1.714 -10.076  1.00 98.12           C
ATOM    307  HA  ARG A  20      18.350  -1.534  -9.064  1.00 98.12           H
ATOM    308  C   ARG A  20      18.282  -0.503 -10.907  1.00 98.12           C
ATOM    309  CB  ARG A  20      20.232  -1.891 -10.057  1.00 98.12           C
ATOM    310  HB2 ARG A  20      20.487  -2.686  -9.357  1.00 98.12           H
ATOM    311  HB3 ARG A  20      20.577  -2.177 -11.050  1.00 98.12           H
ATOM    312  O   ARG A  20      18.036   0.559 -10.345  1.00 98.12           O
ATOM    313  CG  ARG A  20      20.926  -0.598  -9.635  1.00 98.12           C
ATOM    314  HG2 ARG A  20      20.556  -0.286  -8.658  1.00 98.12           H
ATOM    315  HG3 ARG A  20      20.717   0.187 -10.362  1.00 98.12           H
ATOM    316  CD  ARG A  20      22.434  -0.787  -9.570  1.00 98.12           C
ATOM    317  HD2 ARG A  20      22.674  -1.475  -8.759  1.00 98.12           H
ATOM    318  HD3 ARG A  20      22.787  -1.200 -10.515  1.00 98.12           H
ATOM    319  NE  ARG A  20      23.047   0.520  -9.345  1.00 98.12           N
ATOM    320  HE  ARG A  20      22.452   1.324  -9.481  1.00 98.12           H
ATOM    321  NH1 ARG A  20      25.205  -0.087  -8.889  1.00 98.12           N
ATOM    322 HH11 ARG A  20      26.148   0.176  -8.639  1.00 98.12           H
ATOM    323 HH12 ARG A  20      24.942  -1.050  -9.041  1.00 98.12           H
ATOM    324  NH2 ARG A  20      24.556   2.080  -8.888  1.00 98.12           N
ATOM    325 HH21 ARG A  20      25.482   2.424  -8.675  1.00 98.12           H
ATOM    326 HH22 ARG A  20      23.783   2.703  -9.075  1.00 98.12           H
ATOM    327  CZ  ARG A  20      24.280   0.821  -9.038  1.00 98.12           C
ATOM    328  N   THR A  21      18.175  -0.646 -12.229  1.00 98.17           N
ATOM    329  H   THR A  21      18.352  -1.556 -12.632  1.00 98.17           H
ATOM    330  CA  THR A  21      17.767   0.452 -13.114  1.00 98.17           C
ATOM    331  HA  THR A  21      18.402   1.314 -12.907  1.00 98.17           H
ATOM    332  C   THR A  21      16.328   0.889 -12.845  1.00 98.17           C
ATOM    333  CB  THR A  21      17.940   0.069 -14.589  1.00 98.17           C
ATOM    334  HB  THR A  21      17.256  -0.739 -14.844  1.00 98.17           H
ATOM    335  O   THR A  21      16.090   2.086 -12.697  1.00 98.17           O
ATOM    336  CG2 THR A  21      17.706   1.253 -15.525  1.00 98.17           C
ATOM    337 HG21 THR A  21      16.695   1.640 -15.395  1.00 98.17           H
ATOM    338 HG22 THR A  21      17.827   0.927 -16.558  1.00 98.17           H
ATOM    339 HG23 THR A  21      18.417   2.050 -15.308  1.00 98.17           H
ATOM    340  OG1 THR A  21      19.267  -0.354 -14.813  1.00 98.17           O
ATOM    341  HG1 THR A  21      19.848   0.325 -14.463  1.00 98.17           H
ATOM    342  N   THR A  22      15.378  -0.045 -12.724  1.00 98.21           N
ATOM    343  H   THR A  22      15.605  -1.019 -12.863  1.00 98.21           H
ATOM    344  CA  THR A  22      13.995   0.282 -12.332  1.00 98.21           C
ATOM    345  HA  THR A  22      13.544   0.938 -13.077  1.00 98.21           H
ATOM    346  C   THR A  22      13.967   1.025 -11.007  1.00 98.21           C
ATOM    347  CB  THR A  22      13.131  -0.980 -12.231  1.00 98.21           C
ATOM    348  HB  THR A  22      13.585  -1.682 -11.532  1.00 98.21           H
ATOM    349  O   THR A  22      13.361   2.091 -10.917  1.00 98.21           O
ATOM    350  CG2 THR A  22      11.690  -0.700 -11.807  1.00 98.21           C
ATOM    351 HG21 THR A  22      11.106  -1.618 -11.878  1.00 98.21           H
ATOM    352 HG22 THR A  22      11.655  -0.358 -10.772  1.00 98.21           H
ATOM    353 HG23 THR A  22      11.245   0.058 -12.451  1.00 98.21           H
ATOM    354  OG1 THR A  22      13.063  -1.572 -13.498  1.00 98.21           O
ATOM    355  HG1 THR A  22      12.992  -2.514 -13.329  1.00 98.21           H
ATOM    356  N   PHE A  23      14.688   0.525 -10.005  1.00 98.11           N
ATOM    357  H   PHE A  23      15.173  -0.350 -10.140  1.00 98.11           H
ATOM    358  CA  PHE A  23      14.733   1.151  -8.689  1.00 98.11           C
ATOM    359  HA  PHE A  23      13.711   1.231  -8.320  1.00 98.11           H
ATOM    360  C   PHE A  23      15.331   2.571  -8.745  1.00 98.11           C
ATOM    361  CB  PHE A  23      15.508   0.218  -7.757  1.00 98.11           C
ATOM    362  HB2 PHE A  23      15.183  -0.803  -7.959  1.00 98.11           H
ATOM    363  HB3 PHE A  23      16.570   0.270  -7.997  1.00 98.11           H
ATOM    364  O   PHE A  23      14.720   3.529  -8.266  1.00 98.11           O
ATOM    365  CG  PHE A  23      15.341   0.440  -6.268  1.00 98.11           C
ATOM    366  CD1 PHE A  23      14.735   1.585  -5.705  1.00 98.11           C
ATOM    367  HD1 PHE A  23      14.282   2.351  -6.317  1.00 98.11           H
ATOM    368  CD2 PHE A  23      15.816  -0.565  -5.418  1.00 98.11           C
ATOM    369  HD2 PHE A  23      16.274  -1.451  -5.833  1.00 98.11           H
ATOM    370  CE1 PHE A  23      14.617   1.723  -4.315  1.00 98.11           C
ATOM    371  HE1 PHE A  23      14.108   2.577  -3.892  1.00 98.11           H
ATOM    372  CE2 PHE A  23      15.734  -0.407  -4.032  1.00 98.11           C
ATOM    373  HE2 PHE A  23      16.180  -1.157  -3.395  1.00 98.11           H
ATOM    374  CZ  PHE A  23      15.103   0.713  -3.476  1.00 98.11           C
ATOM    375  HZ  PHE A  23      14.977   0.782  -2.406  1.00 98.11           H
ATOM    376  N   GLU A  24      16.478   2.760  -9.401  1.00 97.64           N
ATOM    377  H   GLU A  24      16.948   1.952  -9.786  1.00 97.64           H
ATOM    378  CA  GLU A  24      17.122   4.073  -9.535  1.00 97.64           C
ATOM    379  HA  GLU A  24      17.340   4.458  -8.538  1.00 97.64           H
ATOM    380  C   GLU A  24      16.220   5.108 -10.225  1.00 97.64           C
ATOM    381  CB  GLU A  24      18.443   3.945 -10.312  1.00 97.64           C
ATOM    382  HB2 GLU A  24      18.284   3.312 -11.185  1.00 97.64           H
ATOM    383  HB3 GLU A  24      18.744   4.934 -10.657  1.00 97.64           H
ATOM    384  O   GLU A  24      16.201   6.273  -9.817  1.00 97.64           O
ATOM    385  CG  GLU A  24      19.586   3.382  -9.449  1.00 97.64           C
ATOM    386  HG2 GLU A  24      19.295   2.417  -9.034  1.00 97.64           H
ATOM    387  HG3 GLU A  24      19.748   4.060  -8.612  1.00 97.64           H
ATOM    388  CD  GLU A  24      20.910   3.217 -10.219  1.00 97.64           C
ATOM    389  OE1 GLU A  24      21.959   3.016  -9.548  1.00 97.64           O
ATOM    390  OE2 GLU A  24      20.912   3.257 -11.467  1.00 97.64           O
ATOM    391  N   TYR A  25      15.441   4.710 -11.233  1.00 98.00           N
ATOM    392  H   TYR A  25      15.485   3.745 -11.529  1.00 98.00           H
ATOM    393  CA  TYR A  25      14.475   5.607 -11.868  1.00 98.00           C
ATOM    394  HA  TYR A  25      14.948   6.578 -12.018  1.00 98.00           H
ATOM    395  C   TYR A  25      13.255   5.859 -10.977  1.00 98.00           C
ATOM    396  CB  TYR A  25      14.078   5.068 -13.248  1.00 98.00           C
ATOM    397  HB2 TYR A  25      13.074   5.420 -13.486  1.00 98.00           H
ATOM    398  HB3 TYR A  25      14.038   3.979 -13.230  1.00 98.00           H
ATOM    399  O   TYR A  25      12.861   7.012 -10.778  1.00 98.00           O
ATOM    400  CG  TYR A  25      15.011   5.529 -14.352  1.00 98.00           C
ATOM    401  CD1 TYR A  25      14.655   6.634 -15.150  1.00 98.00           C
ATOM    402  HD1 TYR A  25      13.707   7.124 -14.989  1.00 98.00           H
ATOM    403  CD2 TYR A  25      16.241   4.880 -14.567  1.00 98.00           C
ATOM    404  HD2 TYR A  25      16.530   4.047 -13.943  1.00 98.00           H
ATOM    405  CE1 TYR A  25      15.517   7.073 -16.174  1.00 98.00           C
ATOM    406  HE1 TYR A  25      15.228   7.907 -16.797  1.00 98.00           H
ATOM    407  CE2 TYR A  25      17.105   5.312 -15.588  1.00 98.00           C
ATOM    408  HE2 TYR A  25      18.048   4.812 -15.756  1.00 98.00           H
ATOM    409  OH  TYR A  25      17.568   6.807 -17.398  1.00 98.00           O
ATOM    410  HH  TYR A  25      17.166   7.487 -17.943  1.00 98.00           H
ATOM    411  CZ  TYR A  25      16.739   6.402 -16.401  1.00 98.00           C
ATOM    412  N   HIS A  26      12.668   4.813 -10.404  1.00 98.26           N
ATOM    413  H   HIS A  26      13.041   3.891 -10.575  1.00 98.26           H
ATOM    414  CA  HIS A  26      11.437   4.913  -9.624  1.00 98.26           C
ATOM    415  HA  HIS A  26      10.692   5.449 -10.213  1.00 98.26           H
ATOM    416  C   HIS A  26      11.645   5.708  -8.326  1.00 98.26           C
ATOM    417  CB  HIS A  26      10.911   3.494  -9.399  1.00 98.26           C
ATOM    418  HB2 HIS A  26      11.611   2.957  -8.759  1.00 98.26           H
ATOM    419  HB3 HIS A  26      10.887   2.980 -10.360  1.00 98.26           H
ATOM    420  O   HIS A  26      10.943   6.692  -8.091  1.00 98.26           O
ATOM    421  CG  HIS A  26       9.522   3.378  -8.826  1.00 98.26           C
ATOM    422  CD2 HIS A  26       8.613   4.376  -8.620  1.00 98.26           C
ATOM    423  HD2 HIS A  26       8.731   5.431  -8.823  1.00 98.26           H
ATOM    424  ND1 HIS A  26       8.933   2.162  -8.495  1.00 98.26           N
ATOM    425  CE1 HIS A  26       7.689   2.445  -8.091  1.00 98.26           C
ATOM    426  HE1 HIS A  26       6.951   1.715  -7.791  1.00 98.26           H
ATOM    427  NE2 HIS A  26       7.469   3.762  -8.160  1.00 98.26           N
ATOM    428  HE2 HIS A  26       6.561   4.176  -8.006  1.00 98.26           H
ATOM    429  N   TRP A  27      12.664   5.384  -7.525  1.00 98.45           N
ATOM    430  H   TRP A  27      13.237   4.590  -7.772  1.00 98.45           H
ATOM    431  CA  TRP A  27      13.001   6.155  -6.322  1.00 98.45           C
ATOM    432  HA  TRP A  27      12.078   6.440  -5.817  1.00 98.45           H
ATOM    433  C   TRP A  27      13.748   7.453  -6.669  1.00 98.45           C
ATOM    434  CB  TRP A  27      13.802   5.280  -5.344  1.00 98.45           C
ATOM    435  HB2 TRP A  27      14.698   4.913  -5.844  1.00 98.45           H
ATOM    436  HB3 TRP A  27      13.196   4.413  -5.082  1.00 98.45           H
ATOM    437  O   TRP A  27      13.385   8.545  -6.230  1.00 98.45           O
ATOM    438  CG  TRP A  27      14.222   5.969  -4.076  1.00 98.45           C
ATOM    439  CD1 TRP A  27      13.557   5.950  -2.896  1.00 98.45           C
ATOM    440  HD1 TRP A  27      12.649   5.398  -2.706  1.00 98.45           H
ATOM    441  CD2 TRP A  27      15.423   6.767  -3.836  1.00 98.45           C
ATOM    442  CE2 TRP A  27      15.393   7.241  -2.493  1.00 98.45           C
ATOM    443  CE3 TRP A  27      16.553   7.117  -4.610  1.00 98.45           C
ATOM    444  HE3 TRP A  27      16.629   6.731  -5.616  1.00 98.45           H
ATOM    445  NE1 TRP A  27      14.231   6.725  -1.966  1.00 98.45           N
ATOM    446  HE1 TRP A  27      13.939   6.868  -1.010  1.00 98.45           H
ATOM    447  CH2 TRP A  27      17.536   8.344  -2.744  1.00 98.45           C
ATOM    448  HH2 TRP A  27      18.348   8.914  -2.317  1.00 98.45           H
ATOM    449  CZ2 TRP A  27      16.419   8.032  -1.956  1.00 98.45           C
ATOM    450  HZ2 TRP A  27      16.353   8.382  -0.937  1.00 98.45           H
ATOM    451  CZ3 TRP A  27      17.604   7.885  -4.072  1.00 98.45           C
ATOM    452  HZ3 TRP A  27      18.479   8.092  -4.669  1.00 98.45           H
ATOM    453  N   GLY A  28      14.794   7.363  -7.493  1.00 97.04           N
ATOM    454  H   GLY A  28      15.011   6.468  -7.907  1.00 97.04           H
ATOM    455  CA  GLY A  28      15.734   8.468  -7.696  1.00 97.04           C
ATOM    456  HA2 GLY A  28      16.653   8.070  -8.127  1.00 97.04           H
ATOM    457  HA3 GLY A  28      15.974   8.908  -6.728  1.00 97.04           H
ATOM    458  C   GLY A  28      15.230   9.585  -8.607  1.00 97.04           C
ATOM    459  O   GLY A  28      15.733  10.709  -8.503  1.00 97.04           O
ATOM    460  N   LYS A  29      14.251   9.308  -9.481  1.00 97.97           N
ATOM    461  H   LYS A  29      13.922   8.354  -9.528  1.00 97.97           H
ATOM    462  CA  LYS A  29      13.625  10.305 -10.364  1.00 97.97           C
ATOM    463  HA  LYS A  29      14.110  11.269 -10.210  1.00 97.97           H
ATOM    464  C   LYS A  29      12.168  10.559  -9.998  1.00 97.97           C
ATOM    465  CB  LYS A  29      13.776   9.931 -11.853  1.00 97.97           C
ATOM    466  HB2 LYS A  29      13.340  10.729 -12.454  1.00 97.97           H
ATOM    467  HB3 LYS A  29      13.202   9.031 -12.075  1.00 97.97           H
ATOM    468  O   LYS A  29      11.843  11.700  -9.686  1.00 97.97           O
ATOM    469  CG  LYS A  29      15.222   9.706 -12.321  1.00 97.97           C
ATOM    470  HG2 LYS A  29      15.687   8.915 -11.731  1.00 97.97           H
ATOM    471  HG3 LYS A  29      15.197   9.381 -13.361  1.00 97.97           H
ATOM    472  CD  LYS A  29      16.055  10.988 -12.221  1.00 97.97           C
ATOM    473  HD2 LYS A  29      16.145  11.282 -11.175  1.00 97.97           H
ATOM    474  HD3 LYS A  29      15.558  11.783 -12.777  1.00 97.97           H
ATOM    475  CE  LYS A  29      17.449  10.743 -12.797  1.00 97.97           C
ATOM    476  HE2 LYS A  29      17.912   9.929 -12.240  1.00 97.97           H
ATOM    477  HE3 LYS A  29      17.347  10.418 -13.833  1.00 97.97           H
ATOM    478  NZ  LYS A  29      18.281  11.967 -12.714  1.00 97.97           N
ATOM    479  HZ1 LYS A  29      17.857  12.718 -13.240  1.00 97.97           H
ATOM    480  HZ2 LYS A  29      19.205  11.786 -13.080  1.00 97.97           H
ATOM    481  HZ3 LYS A  29      18.368  12.254 -11.749  1.00 97.97           H
ATOM    482  N   HIS A  30      11.311   9.538 -10.019  1.00 98.34           N
ATOM    483  H   HIS A  30      11.654   8.616 -10.249  1.00 98.34           H
ATOM    484  CA  HIS A  30       9.867   9.733  -9.834  1.00 98.34           C
ATOM    485  HA  HIS A  30       9.557  10.570 -10.459  1.00 98.34           H
ATOM    486  C   HIS A  30       9.517  10.134  -8.397  1.00 98.34           C
ATOM    487  CB  HIS A  30       9.081   8.505 -10.315  1.00 98.34           C
ATOM    488  HB2 HIS A  30       9.449   7.600  -9.830  1.00 98.34           H
ATOM    489  HB3 HIS A  30       8.035   8.623 -10.036  1.00 98.34           H
ATOM    490  O   HIS A  30       8.973  11.218  -8.195  1.00 98.34           O
ATOM    491  CG  HIS A  30       9.150   8.328 -11.808  1.00 98.34           C
ATOM    492  CD2 HIS A  30      10.001   7.519 -12.511  1.00 98.34           C
ATOM    493  HD2 HIS A  30      10.747   6.860 -12.091  1.00 98.34           H
ATOM    494  ND1 HIS A  30       8.352   8.969 -12.725  1.00 98.34           N
ATOM    495  HD1 HIS A  30       7.520   9.497 -12.507  1.00 98.34           H
ATOM    496  CE1 HIS A  30       8.717   8.560 -13.950  1.00 98.34           C
ATOM    497  HE1 HIS A  30       8.227   8.845 -14.870  1.00 98.34           H
ATOM    498  NE2 HIS A  30       9.739   7.694 -13.874  1.00 98.34           N
ATOM    499  N   HIS A  31       9.902   9.334  -7.396  1.00 98.53           N
ATOM    500  H   HIS A  31      10.313   8.438  -7.618  1.00 98.53           H
ATOM    501  CA  HIS A  31       9.656   9.661  -5.986  1.00 98.53           C
ATOM    502  HA  HIS A  31       8.580   9.752  -5.838  1.00 98.53           H
ATOM    503  C   HIS A  31      10.292  11.011  -5.606  1.00 98.53           C
ATOM    504  CB  HIS A  31      10.142   8.505  -5.099  1.00 98.53           C
ATOM    505  HB2 HIS A  31      11.228   8.435  -5.166  1.00 98.53           H
ATOM    506  HB3 HIS A  31       9.717   7.574  -5.474  1.00 98.53           H
ATOM    507  O   HIS A  31       9.618  11.886  -5.061  1.00 98.53           O
ATOM    508  CG  HIS A  31       9.794   8.615  -3.635  1.00 98.53           C
ATOM    509  CD2 HIS A  31       9.007   9.560  -3.030  1.00 98.53           C
ATOM    510  HD2 HIS A  31       8.482  10.374  -3.508  1.00 98.53           H
ATOM    511  ND1 HIS A  31      10.229   7.763  -2.640  1.00 98.53           N
ATOM    512  HD1 HIS A  31      10.906   7.019  -2.730  1.00 98.53           H
ATOM    513  CE1 HIS A  31       9.730   8.195  -1.469  1.00 98.53           C
ATOM    514  HE1 HIS A  31       9.927   7.760  -0.500  1.00 98.53           H
ATOM    515  NE2 HIS A  31       8.994   9.295  -1.666  1.00 98.53           N
ATOM    516  N   ARG A  32      11.553  11.239  -6.002  1.00 98.38           N
ATOM    517  H   ARG A  32      12.069  10.458  -6.383  1.00 98.38           H
ATOM    518  CA  ARG A  32      12.230  12.533  -5.821  1.00 98.38           C
ATOM    519  HA  ARG A  32      12.328  12.722  -4.752  1.00 98.38           H
ATOM    520  C   ARG A  32      11.435  13.712  -6.380  1.00 98.38           C
ATOM    521  CB  ARG A  32      13.620  12.478  -6.464  1.00 98.38           C
ATOM    522  HB2 ARG A  32      13.524  12.324  -7.539  1.00 98.38           H
ATOM    523  HB3 ARG A  32      14.168  11.630  -6.054  1.00 98.38           H
ATOM    524  O   ARG A  32      11.281  14.713  -5.689  1.00 98.38           O
ATOM    525  CG  ARG A  32      14.385  13.787  -6.209  1.00 98.38           C
ATOM    526  HG2 ARG A  32      13.918  14.590  -6.779  1.00 98.38           H
ATOM    527  HG3 ARG A  32      14.335  14.045  -5.151  1.00 98.38           H
ATOM    528  CD  ARG A  32      15.848  13.694  -6.647  1.00 98.38           C
ATOM    529  HD2 ARG A  32      16.311  14.673  -6.531  1.00 98.38           H
ATOM    530  HD3 ARG A  32      15.876  13.432  -7.704  1.00 98.38           H
ATOM    531  NE  ARG A  32      16.591  12.679  -5.874  1.00 98.38           N
ATOM    532  HE  ARG A  32      16.677  11.771  -6.308  1.00 98.38           H
ATOM    533  NH1 ARG A  32      16.906  13.926  -3.968  1.00 98.38           N
ATOM    534 HH11 ARG A  32      17.202  13.995  -3.005  1.00 98.38           H
ATOM    535 HH12 ARG A  32      16.361  14.674  -4.373  1.00 98.38           H
ATOM    536  NH2 ARG A  32      17.659  11.829  -4.049  1.00 98.38           N
ATOM    537 HH21 ARG A  32      17.927  11.924  -3.080  1.00 98.38           H
ATOM    538 HH22 ARG A  32      17.652  10.910  -4.468  1.00 98.38           H
ATOM    539  CZ  ARG A  32      17.050  12.817  -4.641  1.00 98.38           C
ATOM    540  N   ALA A  33      10.932  13.603  -7.610  1.00 98.49           N
ATOM    541  H   ALA A  33      11.075  12.749  -8.129  1.00 98.49           H
ATOM    542  CA  ALA A  33      10.196  14.690  -8.246  1.00 98.49           C
ATOM    543  HA  ALA A  33      10.837  15.572  -8.265  1.00 98.49           H
ATOM    544  C   ALA A  33       8.930  15.068  -7.463  1.00 98.49           C
ATOM    545  CB  ALA A  33       9.868  14.299  -9.691  1.00 98.49           C
ATOM    546  HB1 ALA A  33      10.789  14.110 -10.242  1.00 98.49           H
ATOM    547  HB2 ALA A  33       9.325  15.112 -10.172  1.00 98.49           H
ATOM    548  HB3 ALA A  33       9.248  13.402  -9.705  1.00 98.49           H
ATOM    549  O   ALA A  33       8.629  16.256  -7.361  1.00 98.49           O
ATOM    550  N   TYR A  34       8.222  14.096  -6.877  1.00 98.50           N
ATOM    551  H   TYR A  34       8.504  13.135  -7.005  1.00 98.50           H
ATOM    552  CA  TYR A  34       7.062  14.376  -6.027  1.00 98.50           C
ATOM    553  HA  TYR A  34       6.381  15.026  -6.575  1.00 98.50           H
ATOM    554  C   TYR A  34       7.454  15.140  -4.758  1.00 98.50           C
ATOM    555  CB  TYR A  34       6.317  13.077  -5.696  1.00 98.50           C
ATOM    556  HB2 TYR A  34       5.487  13.315  -5.031  1.00 98.50           H
ATOM    557  HB3 TYR A  34       6.985  12.406  -5.155  1.00 98.50           H
ATOM    558  O   TYR A  34       6.844  16.164  -4.463  1.00 98.50           O
ATOM    559  CG  TYR A  34       5.750  12.366  -6.911  1.00 98.50           C
ATOM    560  CD1 TYR A  34       4.869  13.045  -7.774  1.00 98.50           C
ATOM    561  HD1 TYR A  34       4.593  14.068  -7.563  1.00 98.50           H
ATOM    562  CD2 TYR A  34       6.074  11.021  -7.169  1.00 98.50           C
ATOM    563  HD2 TYR A  34       6.731  10.486  -6.498  1.00 98.50           H
ATOM    564  CE1 TYR A  34       4.318  12.393  -8.891  1.00 98.50           C
ATOM    565  HE1 TYR A  34       3.630  12.921  -9.535  1.00 98.50           H
ATOM    566  CE2 TYR A  34       5.527  10.359  -8.284  1.00 98.50           C
ATOM    567  HE2 TYR A  34       5.779   9.329  -8.486  1.00 98.50           H
ATOM    568  OH  TYR A  34       4.066  10.388 -10.180  1.00 98.50           O
ATOM    569  HH  TYR A  34       3.513  10.962 -10.714  1.00 98.50           H
ATOM    570  CZ  TYR A  34       4.644  11.044  -9.141  1.00 98.50           C
ATOM    571  N   VAL A  35       8.520  14.724  -4.065  1.00 98.33           N
ATOM    572  H   VAL A  35       8.985  13.878  -4.362  1.00 98.33           H
ATOM    573  CA  VAL A  35       9.035  15.433  -2.876  1.00 98.33           C
ATOM    574  HA  VAL A  35       8.233  15.515  -2.142  1.00 98.33           H
ATOM    575  C   VAL A  35       9.477  16.860  -3.224  1.00 98.33           C
ATOM    576  CB  VAL A  35      10.195  14.644  -2.232  1.00 98.33           C
ATOM    577  HB  VAL A  35      10.975  14.476  -2.976  1.00 98.33           H
ATOM    578  O   VAL A  35       9.106  17.823  -2.549  1.00 98.33           O
ATOM    579  CG1 VAL A  35      10.816  15.396  -1.047  1.00 98.33           C
ATOM    580 HG11 VAL A  35      11.565  14.768  -0.565  1.00 98.33           H
ATOM    581 HG12 VAL A  35      10.044  15.644  -0.318  1.00 98.33           H
ATOM    582 HG13 VAL A  35      11.307  16.308  -1.386  1.00 98.33           H
ATOM    583  CG2 VAL A  35       9.719  13.281  -1.717  1.00 98.33           C
ATOM    584 HG21 VAL A  35       8.949  13.417  -0.957  1.00 98.33           H
ATOM    585 HG22 VAL A  35      10.551  12.735  -1.272  1.00 98.33           H
ATOM    586 HG23 VAL A  35       9.312  12.678  -2.529  1.00 98.33           H
ATOM    587  N   ASP A  36      10.237  17.024  -4.307  1.00 98.23           N
ATOM    588  H   ASP A  36      10.552  16.199  -4.798  1.00 98.23           H
ATOM    589  CA  ASP A  36      10.734  18.331  -4.743  1.00 98.23           C
ATOM    590  HA  ASP A  36      11.263  18.803  -3.916  1.00 98.23           H
ATOM    591  C   ASP A  36       9.592  19.270  -5.156  1.00 98.23           C
ATOM    592  CB  ASP A  36      11.715  18.161  -5.916  1.00 98.23           C
ATOM    593  HB2 ASP A  36      11.900  19.142  -6.352  1.00 98.23           H
ATOM    594  HB3 ASP A  36      11.249  17.544  -6.685  1.00 98.23           H
ATOM    595  O   ASP A  36       9.629  20.464  -4.855  1.00 98.23           O
ATOM    596  CG  ASP A  36      13.076  17.562  -5.534  1.00 98.23           C
ATOM    597  OD1 ASP A  36      13.439  17.595  -4.337  1.00 98.23           O
ATOM    598  OD2 ASP A  36      13.797  17.148  -6.472  1.00 98.23           O
ATOM    599  N   ASN A  37       8.572  18.752  -5.845  1.00 98.36           N
ATOM    600  H   ASN A  37       8.590  17.767  -6.065  1.00 98.36           H
ATOM    601  CA  ASN A  37       7.423  19.547  -6.271  1.00 98.36           C
ATOM    602  HA  ASN A  37       7.778  20.507  -6.645  1.00 98.36           H
ATOM    603  C   ASN A  37       6.482  19.878  -5.114  1.00 98.36           C
ATOM    604  CB  ASN A  37       6.691  18.833  -7.409  1.00 98.36           C
ATOM    605  HB2 ASN A  37       5.743  19.338  -7.595  1.00 98.36           H
ATOM    606  HB3 ASN A  37       6.473  17.808  -7.110  1.00 98.36           H
ATOM    607  O   ASN A  37       6.007  21.009  -5.063  1.00 98.36           O
ATOM    608  CG  ASN A  37       7.467  18.834  -8.713  1.00 98.36           C
ATOM    609  ND2 ASN A  37       7.121  17.920  -9.589  1.00 98.36           N
ATOM    610 HD21 ASN A  37       6.468  17.207  -9.296  1.00 98.36           H
ATOM    611 HD22 ASN A  37       7.648  17.863 -10.448  1.00 98.36           H
ATOM    612  OD1 ASN A  37       8.341  19.661  -8.983  1.00 98.36           O
ATOM    613  N   LEU A  38       6.274  18.959  -4.166  1.00 98.26           N
ATOM    614  H   LEU A  38       6.676  18.038  -4.268  1.00 98.26           H
ATOM    615  CA  LEU A  38       5.524  19.246  -2.945  1.00 98.26           C
ATOM    616  HA  LEU A  38       4.505  19.522  -3.217  1.00 98.26           H
ATOM    617  C   LEU A  38       6.151  20.423  -2.197  1.00 98.26           C
ATOM    618  CB  LEU A  38       5.501  18.000  -2.045  1.00 98.26           C
ATOM    619  HB2 LEU A  38       6.526  17.696  -1.834  1.00 98.26           H
ATOM    620  HB3 LEU A  38       5.013  17.177  -2.568  1.00 98.26           H
ATOM    621  O   LEU A  38       5.470  21.397  -1.899  1.00 98.26           O
ATOM    622  CG  LEU A  38       4.775  18.230  -0.709  1.00 98.26           C
ATOM    623  HG  LEU A  38       5.246  19.046  -0.163  1.00 98.26           H
ATOM    624  CD1 LEU A  38       3.299  18.564  -0.923  1.00 98.26           C
ATOM    625 HD11 LEU A  38       2.820  17.794  -1.528  1.00 98.26           H
ATOM    626 HD12 LEU A  38       3.194  19.525  -1.426  1.00 98.26           H
ATOM    627 HD13 LEU A  38       2.799  18.631   0.044  1.00 98.26           H
ATOM    628  CD2 LEU A  38       4.917  16.970   0.133  1.00 98.26           C
ATOM    629 HD21 LEU A  38       4.641  16.091  -0.450  1.00 98.26           H
ATOM    630 HD22 LEU A  38       4.294  17.044   1.024  1.00 98.26           H
ATOM    631 HD23 LEU A  38       5.955  16.852   0.444  1.00 98.26           H
ATOM    632  N   ASN A  39       7.467  20.377  -1.974  1.00 97.98           N
ATOM    633  H   ASN A  39       7.962  19.534  -2.226  1.00 97.98           H
ATOM    634  CA  ASN A  39       8.186  21.455  -1.299  1.00 97.98           C
ATOM    635  HA  ASN A  39       7.781  21.579  -0.295  1.00 97.98           H
ATOM    636  C   ASN A  39       8.019  22.808  -2.012  1.00 97.98           C
ATOM    637  CB  ASN A  39       9.668  21.067  -1.205  1.00 97.98           C
ATOM    638  HB2 ASN A  39      10.007  20.686  -2.168  1.00 97.98           H
ATOM    639  HB3 ASN A  39      10.247  21.960  -0.969  1.00 97.98           H
ATOM    640  O   ASN A  39       7.885  23.831  -1.351  1.00 97.98           O
ATOM    641  CG  ASN A  39       9.962  20.055  -0.114  1.00 97.98           C
ATOM    642  ND2 ASN A  39      10.919  19.190  -0.345  1.00 97.98           N
ATOM    643 HD21 ASN A  39      11.158  18.967  -1.300  1.00 97.98           H
ATOM    644 HD22 ASN A  39      11.144  18.537   0.391  1.00 97.98           H
ATOM    645  OD1 ASN A  39       9.431  20.104   0.984  1.00 97.98           O
ATOM    646  N   LYS A  40       7.991  22.838  -3.352  1.00 97.56           N
ATOM    647  H   LYS A  40       8.082  21.964  -3.850  1.00 97.56           H
ATOM    648  CA  LYS A  40       7.724  24.080  -4.105  1.00 97.56           C
ATOM    649  HA  LYS A  40       8.373  24.876  -3.738  1.00 97.56           H
ATOM    650  C   LYS A  40       6.295  24.598  -3.925  1.00 97.56           C
ATOM    651  CB  LYS A  40       7.968  23.868  -5.602  1.00 97.56           C
ATOM    652  HB2 LYS A  40       7.613  24.743  -6.147  1.00 97.56           H
ATOM    653  HB3 LYS A  40       7.374  23.013  -5.926  1.00 97.56           H
ATOM    654  O   LYS A  40       6.076  25.786  -4.120  1.00 97.56           O
ATOM    655  CG  LYS A  40       9.441  23.653  -5.964  1.00 97.56           C
ATOM    656  HG2 LYS A  40       9.880  22.903  -5.305  1.00 97.56           H
ATOM    657  HG3 LYS A  40       9.992  24.586  -5.846  1.00 97.56           H
ATOM    658  CD  LYS A  40       9.517  23.176  -7.417  1.00 97.56           C
ATOM    659  HD2 LYS A  40       8.781  22.385  -7.560  1.00 97.56           H
ATOM    660  HD3 LYS A  40       9.278  24.000  -8.089  1.00 97.56           H
ATOM    661  CE  LYS A  40      10.897  22.609  -7.737  1.00 97.56           C
ATOM    662  HE2 LYS A  40      11.608  23.427  -7.858  1.00 97.56           H
ATOM    663  HE3 LYS A  40      11.212  21.998  -6.892  1.00 97.56           H
ATOM    664  NZ  LYS A  40      10.821  21.763  -8.953  1.00 97.56           N
ATOM    665  HZ1 LYS A  40      11.701  21.299  -9.127  1.00 97.56           H
ATOM    666  HZ2 LYS A  40      10.544  22.307  -9.758  1.00 97.56           H
ATOM    667  HZ3 LYS A  40      10.123  21.046  -8.820  1.00 97.56           H
ATOM    668  N   GLN A  41       5.338  23.718  -3.633  1.00 97.05           N
ATOM    669  H   GLN A  41       5.597  22.754  -3.481  1.00 97.05           H
ATOM    670  CA  GLN A  41       3.926  24.071  -3.487  1.00 97.05           C
ATOM    671  HA  GLN A  41       3.686  24.893  -4.160  1.00 97.05           H
ATOM    672  C   GLN A  41       3.568  24.549  -2.079  1.00 97.05           C
ATOM    673  CB  GLN A  41       3.051  22.864  -3.857  1.00 97.05           C
ATOM    674  HB2 GLN A  41       2.025  23.067  -3.550  1.00 97.05           H
ATOM    675  HB3 GLN A  41       3.393  21.984  -3.313  1.00 97.05           H
ATOM    676  O   GLN A  41       2.679  25.384  -1.964  1.00 97.05           O
ATOM    677  CG  GLN A  41       3.044  22.577  -5.363  1.00 97.05           C
ATOM    678  HG2 GLN A  41       2.606  23.432  -5.879  1.00 97.05           H
ATOM    679  HG3 GLN A  41       4.060  22.443  -5.734  1.00 97.05           H
ATOM    680  CD  GLN A  41       2.244  21.321  -5.679  1.00 97.05           C
ATOM    681  NE2 GLN A  41       1.347  21.354  -6.640  1.00 97.05           N
ATOM    682 HE21 GLN A  41       0.686  20.591  -6.636  1.00 97.05           H
ATOM    683 HE22 GLN A  41       1.143  22.227  -7.106  1.00 97.05           H
ATOM    684  OE1 GLN A  41       2.404  20.271  -5.081  1.00 97.05           O
ATOM    685  N   ILE A  42       4.214  24.015  -1.036  1.00 97.12           N
ATOM    686  H   ILE A  42       4.871  23.269  -1.212  1.00 97.12           H
ATOM    687  CA  ILE A  42       3.783  24.243   0.355  1.00 97.12           C
ATOM    688  HA  ILE A  42       2.781  24.673   0.340  1.00 97.12           H
ATOM    689  C   ILE A  42       4.640  25.245   1.128  1.00 97.12           C
ATOM    690  CB  ILE A  42       3.669  22.920   1.138  1.00 97.12           C
ATOM    691  HB  ILE A  42       3.227  23.154   2.107  1.00 97.12           H
ATOM    692  O   ILE A  42       4.162  25.792   2.116  1.00 97.12           O
ATOM    693  CG1 ILE A  42       5.060  22.302   1.407  1.00 97.12           C
ATOM    694 HG12 ILE A  42       5.567  22.085   0.467  1.00 97.12           H
ATOM    695 HG13 ILE A  42       5.672  23.013   1.962  1.00 97.12           H
ATOM    696  CG2 ILE A  42       2.701  21.966   0.414  1.00 97.12           C
ATOM    697 HG21 ILE A  42       3.144  21.604  -0.513  1.00 97.12           H
ATOM    698 HG22 ILE A  42       2.459  21.122   1.061  1.00 97.12           H
ATOM    699 HG23 ILE A  42       1.772  22.492   0.194  1.00 97.12           H
ATOM    700  CD1 ILE A  42       5.014  21.030   2.246  1.00 97.12           C
ATOM    701 HD11 ILE A  42       4.501  20.237   1.701  1.00 97.12           H
ATOM    702 HD12 ILE A  42       4.495  21.224   3.184  1.00 97.12           H
ATOM    703 HD13 ILE A  42       6.034  20.710   2.463  1.00 97.12           H
ATOM    704  N   VAL A  43       5.893  25.485   0.721  1.00 93.55           N
ATOM    705  H   VAL A  43       6.236  25.041  -0.119  1.00 93.55           H
ATOM    706  CA  VAL A  43       6.791  26.365   1.485  1.00 93.55           C
ATOM    707  HA  VAL A  43       6.829  25.986   2.507  1.00 93.55           H
ATOM    708  C   VAL A  43       6.216  27.780   1.551  1.00 93.55           C
ATOM    709  CB  VAL A  43       8.227  26.346   0.933  1.00 93.55           C
ATOM    710  HB  VAL A  43       8.198  26.421  -0.154  1.00 93.55           H
ATOM    711  O   VAL A  43       5.933  28.386   0.517  1.00 93.55           O
ATOM    712  CG1 VAL A  43       9.106  27.484   1.474  1.00 93.55           C
ATOM    713 HG11 VAL A  43       9.082  27.481   2.564  1.00 93.55           H
ATOM    714 HG12 VAL A  43      10.134  27.359   1.134  1.00 93.55           H
ATOM    715 HG13 VAL A  43       8.740  28.445   1.112  1.00 93.55           H
ATOM    716  CG2 VAL A  43       8.921  25.034   1.329  1.00 93.55           C
ATOM    717 HG21 VAL A  43       9.876  24.947   0.812  1.00 93.55           H
ATOM    718 HG22 VAL A  43       9.078  25.020   2.408  1.00 93.55           H
ATOM    719 HG23 VAL A  43       8.289  24.182   1.076  1.00 93.55           H
ATOM    720  N   GLY A  44       6.072  28.303   2.770  1.00 94.63           N
ATOM    721  H   GLY A  44       6.338  27.735   3.562  1.00 94.63           H
ATOM    722  CA  GLY A  44       5.466  29.614   3.030  1.00 94.63           C
ATOM    723  HA2 GLY A  44       5.853  30.340   2.315  1.00 94.63           H
ATOM    724  HA3 GLY A  44       5.753  29.929   4.033  1.00 94.63           H
ATOM    725  C   GLY A  44       3.933  29.654   2.962  1.00 94.63           C
ATOM    726  O   GLY A  44       3.367  30.746   2.957  1.00 94.63           O
ATOM    727  N   THR A  45       3.267  28.498   2.904  1.00 96.02           N
ATOM    728  H   THR A  45       3.806  27.645   2.946  1.00 96.02           H
ATOM    729  CA  THR A  45       1.802  28.365   3.031  1.00 96.02           C
ATOM    730  HA  THR A  45       1.335  29.345   2.934  1.00 96.02           H
ATOM    731  C   THR A  45       1.425  27.823   4.412  1.00 96.02           C
ATOM    732  CB  THR A  45       1.203  27.465   1.933  1.00 96.02           C
ATOM    733  HB  THR A  45       0.119  27.577   1.953  1.00 96.02           H
ATOM    734  O   THR A  45       2.292  27.399   5.171  1.00 96.02           O
ATOM    735  CG2 THR A  45       1.691  27.811   0.524  1.00 96.02           C
ATOM    736 HG21 THR A  45       1.484  28.860   0.316  1.00 96.02           H
ATOM    737 HG22 THR A  45       1.159  27.192  -0.199  1.00 96.02           H
ATOM    738 HG23 THR A  45       2.761  27.625   0.428  1.00 96.02           H
ATOM    739  OG1 THR A  45       1.504  26.108   2.165  1.00 96.02           O
ATOM    740  HG1 THR A  45       2.454  26.042   2.285  1.00 96.02           H
ATOM    741  N   GLU A  46       0.132  27.766   4.726  1.00 95.55           N
ATOM    742  H   GLU A  46      -0.549  28.154   4.089  1.00 95.55           H
ATOM    743  CA  GLU A  46      -0.404  27.111   5.928  1.00 95.55           C
ATOM    744  HA  GLU A  46       0.103  27.526   6.800  1.00 95.55           H
ATOM    745  C   GLU A  46      -0.167  25.593   5.982  1.00 95.55           C
ATOM    746  CB  GLU A  46      -1.909  27.421   6.061  1.00 95.55           C
ATOM    747  HB2 GLU A  46      -2.056  28.501   6.083  1.00 95.55           H
ATOM    748  HB3 GLU A  46      -2.230  27.047   7.033  1.00 95.55           H
ATOM    749  O   GLU A  46      -0.360  24.977   7.026  1.00 95.55           O
ATOM    750  CG  GLU A  46      -2.840  26.794   4.996  1.00 95.55           C
ATOM    751  HG2 GLU A  46      -2.555  25.757   4.819  1.00 95.55           H
ATOM    752  HG3 GLU A  46      -3.842  26.772   5.424  1.00 95.55           H
ATOM    753  CD  GLU A  46      -2.928  27.542   3.651  1.00 95.55           C
ATOM    754  OE1 GLU A  46      -3.774  27.136   2.824  1.00 95.55           O
ATOM    755  OE2 GLU A  46      -2.157  28.506   3.428  1.00 95.55           O
ATOM    756  N   LEU A  47       0.233  24.987   4.859  1.00 96.63           N
ATOM    757  H   LEU A  47       0.372  25.559   4.038  1.00 96.63           H
ATOM    758  CA  LEU A  47       0.591  23.571   4.781  1.00 96.63           C
ATOM    759  HA  LEU A  47       0.011  23.016   5.517  1.00 96.63           H
ATOM    760  C   LEU A  47       2.065  23.320   5.111  1.00 96.63           C
ATOM    761  CB  LEU A  47       0.272  23.040   3.376  1.00 96.63           C
ATOM    762  HB2 LEU A  47       0.911  23.561   2.663  1.00 96.63           H
ATOM    763  HB3 LEU A  47       0.532  21.982   3.339  1.00 96.63           H
ATOM    764  O   LEU A  47       2.477  22.162   5.194  1.00 96.63           O
ATOM    765  CG  LEU A  47      -1.188  23.205   2.932  1.00 96.63           C
ATOM    766  HG  LEU A  47      -1.463  24.260   2.934  1.00 96.63           H
ATOM    767  CD1 LEU A  47      -1.310  22.685   1.502  1.00 96.63           C
ATOM    768 HD11 LEU A  47      -0.648  23.274   0.866  1.00 96.63           H
ATOM    769 HD12 LEU A  47      -2.338  22.816   1.162  1.00 96.63           H
ATOM    770 HD13 LEU A  47      -1.032  21.632   1.461  1.00 96.63           H
ATOM    771  CD2 LEU A  47      -2.167  22.431   3.815  1.00 96.63           C
ATOM    772 HD21 LEU A  47      -1.894  21.377   3.857  1.00 96.63           H
ATOM    773 HD22 LEU A  47      -3.178  22.537   3.424  1.00 96.63           H
ATOM    774 HD23 LEU A  47      -2.152  22.845   4.824  1.00 96.63           H
ATOM    775  N   ASP A  48       2.875  24.376   5.232  1.00 92.98           N
ATOM    776  H   ASP A  48       2.469  25.300   5.261  1.00 92.98           H
ATOM    777  CA  ASP A  48       4.250  24.226   5.696  1.00 92.98           C
ATOM    778  HA  ASP A  48       4.720  23.469   5.068  1.00 92.98           H
ATOM    779  C   ASP A  48       4.242  23.704   7.141  1.00 92.98           C
ATOM    780  CB  ASP A  48       5.037  25.541   5.536  1.00 92.98           C
ATOM    781  HB2 ASP A  48       4.626  26.096   4.692  1.00 92.98           H
ATOM    782  HB3 ASP A  48       4.906  26.155   6.427  1.00 92.98           H
ATOM    783  O   ASP A  48       3.304  23.935   7.897  1.00 92.98           O
ATOM    784  CG  ASP A  48       6.539  25.348   5.261  1.00 92.98           C
ATOM    785  OD1 ASP A  48       7.066  24.204   5.362  1.00 92.98           O
ATOM    786  OD2 ASP A  48       7.169  26.348   4.835  1.00 92.98           O
ATOM    787  N   GLU A  49       5.280  22.961   7.516  1.00 91.16           N
ATOM    788  H   GLU A  49       6.054  22.937   6.868  1.00 91.16           H
ATOM    789  CA  GLU A  49       5.431  22.316   8.839  1.00 91.16           C
ATOM    790  HA  GLU A  49       6.408  21.833   8.836  1.00 91.16           H
ATOM    791  C   GLU A  49       4.447  21.180   9.189  1.00 91.16           C
ATOM    792  CB  GLU A  49       5.490  23.363   9.971  1.00 91.16           C
ATOM    793  HB2 GLU A  49       5.843  22.865  10.874  1.00 91.16           H
ATOM    794  HB3 GLU A  49       4.491  23.750  10.171  1.00 91.16           H
ATOM    795  O   GLU A  49       4.715  20.435  10.134  1.00 91.16           O
ATOM    796  CG  GLU A  49       6.439  24.530   9.657  1.00 91.16           C
ATOM    797  HG2 GLU A  49       7.391  24.115   9.325  1.00 91.16           H
ATOM    798  HG3 GLU A  49       6.034  25.131   8.842  1.00 91.16           H
ATOM    799  CD  GLU A  49       6.681  25.448  10.862  1.00 91.16           C
ATOM    800  OE1 GLU A  49       7.825  25.956  10.959  1.00 91.16           O
ATOM    801  OE2 GLU A  49       5.757  25.640  11.684  1.00 91.16           O
ATOM    802  N   LEU A  50       3.374  20.972   8.420  1.00 96.36           N
ATOM    803  H   LEU A  50       3.165  21.650   7.701  1.00 96.36           H
ATOM    804  CA  LEU A  50       2.474  19.831   8.608  1.00 96.36           C
ATOM    805  HA  LEU A  50       2.237  19.756   9.669  1.00 96.36           H
ATOM    806  C   LEU A  50       3.129  18.497   8.220  1.00 96.36           C
ATOM    807  CB  LEU A  50       1.167  20.047   7.830  1.00 96.36           C
ATOM    808  HB2 LEU A  50       1.415  20.183   6.777  1.00 96.36           H
ATOM    809  HB3 LEU A  50       0.563  19.144   7.920  1.00 96.36           H
ATOM    810  O   LEU A  50       4.061  18.440   7.410  1.00 96.36           O
ATOM    811  CG  LEU A  50       0.314  21.244   8.281  1.00 96.36           C
ATOM    812  HG  LEU A  50       0.826  22.171   8.024  1.00 96.36           H
ATOM    813  CD1 LEU A  50      -1.021  21.194   7.539  1.00 96.36           C
ATOM    814 HD11 LEU A  50      -1.586  22.101   7.753  1.00 96.36           H
ATOM    815 HD12 LEU A  50      -0.845  21.131   6.465  1.00 96.36           H
ATOM    816 HD13 LEU A  50      -1.589  20.322   7.865  1.00 96.36           H
ATOM    817  CD2 LEU A  50       0.015  21.233   9.783  1.00 96.36           C
ATOM    818 HD21 LEU A  50      -0.686  22.034  10.019  1.00 96.36           H
ATOM    819 HD22 LEU A  50       0.932  21.418  10.342  1.00 96.36           H
ATOM    820 HD23 LEU A  50      -0.413  20.275  10.077  1.00 96.36           H
ATOM    821  N   THR A  51       2.608  17.399   8.778  1.00 96.81           N
ATOM    822  H   THR A  51       1.810  17.490   9.391  1.00 96.81           H
ATOM    823  CA  THR A  51       3.005  16.051   8.355  1.00 96.81           C
ATOM    824  HA  THR A  51       4.094  16.019   8.322  1.00 96.81           H
ATOM    825  C   THR A  51       2.498  15.752   6.946  1.00 96.81           C
ATOM    826  CB  THR A  51       2.549  14.952   9.324  1.00 96.81           C
ATOM    827  HB  THR A  51       3.020  14.020   9.012  1.00 96.81           H
ATOM    828  O   THR A  51       1.588  16.405   6.428  1.00 96.81           O
ATOM    829  CG2 THR A  51       2.957  15.220  10.770  1.00 96.81           C
ATOM    830 HG21 THR A  51       2.429  16.092  11.157  1.00 96.81           H
ATOM    831 HG22 THR A  51       2.696  14.355  11.380  1.00 96.81           H
ATOM    832 HG23 THR A  51       4.033  15.389  10.827  1.00 96.81           H
ATOM    833  OG1 THR A  51       1.160  14.768   9.256  1.00 96.81           O
ATOM    834  HG1 THR A  51       0.722  15.370   9.862  1.00 96.81           H
ATOM    835  N   LEU A  52       3.095  14.755   6.290  1.00 96.65           N
ATOM    836  H   LEU A  52       3.711  14.136   6.796  1.00 96.65           H
ATOM    837  CA  LEU A  52       2.690  14.391   4.936  1.00 96.65           C
ATOM    838  HA  LEU A  52       2.724  15.295   4.328  1.00 96.65           H
ATOM    839  C   LEU A  52       1.246  13.872   4.920  1.00 96.65           C
ATOM    840  CB  LEU A  52       3.697  13.361   4.408  1.00 96.65           C
ATOM    841  HB2 LEU A  52       3.551  12.420   4.939  1.00 96.65           H
ATOM    842  HB3 LEU A  52       4.703  13.716   4.632  1.00 96.65           H
ATOM    843  O   LEU A  52       0.474  14.218   4.029  1.00 96.65           O
ATOM    844  CG  LEU A  52       3.604  13.109   2.899  1.00 96.65           C
ATOM    845  HG  LEU A  52       2.633  12.684   2.649  1.00 96.65           H
ATOM    846  CD1 LEU A  52       3.821  14.385   2.086  1.00 96.65           C
ATOM    847 HD11 LEU A  52       3.976  14.126   1.038  1.00 96.65           H
ATOM    848 HD12 LEU A  52       4.697  14.917   2.457  1.00 96.65           H
ATOM    849 HD13 LEU A  52       2.944  15.026   2.168  1.00 96.65           H
ATOM    850  CD2 LEU A  52       4.715  12.136   2.505  1.00 96.65           C
ATOM    851 HD21 LEU A  52       4.590  11.192   3.036  1.00 96.65           H
ATOM    852 HD22 LEU A  52       5.688  12.556   2.761  1.00 96.65           H
ATOM    853 HD23 LEU A  52       4.679  11.959   1.430  1.00 96.65           H
ATOM    854  N   GLU A  53       0.883  13.097   5.938  1.00 96.44           N
ATOM    855  H   GLU A  53       1.593  12.839   6.608  1.00 96.44           H
ATOM    856  CA  GLU A  53      -0.455  12.594   6.210  1.00 96.44           C
ATOM    857  HA  GLU A  53      -0.793  11.987   5.370  1.00 96.44           H
ATOM    858  C   GLU A  53      -1.465  13.735   6.378  1.00 96.44           C
ATOM    859  CB  GLU A  53      -0.426  11.713   7.473  1.00 96.44           C
ATOM    860  HB2 GLU A  53      -0.023  12.274   8.316  1.00 96.44           H
ATOM    861  HB3 GLU A  53      -1.459  11.459   7.712  1.00 96.44           H
ATOM    862  O   GLU A  53      -2.481  13.741   5.684  1.00 96.44           O
ATOM    863  CG  GLU A  53       0.339  10.386   7.317  1.00 96.44           C
ATOM    864  HG2 GLU A  53      -0.024   9.709   8.090  1.00 96.44           H
ATOM    865  HG3 GLU A  53       0.072   9.943   6.357  1.00 96.44           H
ATOM    866  CD  GLU A  53       1.877  10.447   7.430  1.00 96.44           C
ATOM    867  OE1 GLU A  53       2.473   9.347   7.364  1.00 96.44           O
ATOM    868  OE2 GLU A  53       2.475  11.549   7.493  1.00 96.44           O
ATOM    869  N   ASP A  54      -1.170  14.737   7.213  1.00 95.63           N
ATOM    870  H   ASP A  54      -0.339  14.671   7.782  1.00 95.63           H
ATOM    871  CA  ASP A  54      -2.068  15.883   7.422  1.00 95.63           C
ATOM    872  HA  ASP A  54      -3.034  15.521   7.775  1.00 95.63           H
ATOM    873  C   ASP A  54      -2.300  16.657   6.121  1.00 95.63           C
ATOM    874  CB  ASP A  54      -1.497  16.844   8.472  1.00 95.63           C
ATOM    875  HB2 ASP A  54      -0.499  17.152   8.159  1.00 95.63           H
ATOM    876  HB3 ASP A  54      -2.126  17.733   8.516  1.00 95.63           H
ATOM    877  O   ASP A  54      -3.439  16.979   5.774  1.00 95.63           O
ATOM    878  CG  ASP A  54      -1.425  16.242   9.872  1.00 95.63           C
ATOM    879  OD1 ASP A  54      -2.365  15.512  10.250  1.00 95.63           O
ATOM    880  OD2 ASP A  54      -0.388  16.497  10.532  1.00 95.63           O
ATOM    881  N   ILE A  55      -1.235  16.900   5.346  1.00 97.26           N
ATOM    882  H   ILE A  55      -0.328  16.615   5.688  1.00 97.26           H
ATOM    883  CA  ILE A  55      -1.346  17.571   4.047  1.00 97.26           C
ATOM    884  HA  ILE A  55      -1.832  18.534   4.204  1.00 97.26           H
ATOM    885  C   ILE A  55      -2.241  16.759   3.110  1.00 97.26           C
ATOM    886  CB  ILE A  55       0.042  17.825   3.417  1.00 97.26           C
ATOM    887  HB  ILE A  55       0.577  16.877   3.365  1.00 97.26           H
ATOM    888  O   ILE A  55      -3.109  17.338   2.459  1.00 97.26           O
ATOM    889  CG1 ILE A  55       0.847  18.809   4.290  1.00 97.26           C
ATOM    890 HG12 ILE A  55       0.811  18.486   5.331  1.00 97.26           H
ATOM    891 HG13 ILE A  55       0.397  19.801   4.245  1.00 97.26           H
ATOM    892  CG2 ILE A  55      -0.092  18.395   1.988  1.00 97.26           C
ATOM    893 HG21 ILE A  55      -0.602  17.688   1.334  1.00 97.26           H
ATOM    894 HG22 ILE A  55       0.893  18.585   1.561  1.00 97.26           H
ATOM    895 HG23 ILE A  55      -0.655  19.328   2.018  1.00 97.26           H
ATOM    896  CD1 ILE A  55       2.321  18.902   3.892  1.00 97.26           C
ATOM    897 HD11 ILE A  55       2.737  17.898   3.805  1.00 97.26           H
ATOM    898 HD12 ILE A  55       2.867  19.447   4.662  1.00 97.26           H
ATOM    899 HD13 ILE A  55       2.431  19.432   2.946  1.00 97.26           H
ATOM    900  N   ILE A  56      -2.069  15.436   3.035  1.00 96.78           N
ATOM    901  H   ILE A  56      -1.369  15.018   3.631  1.00 96.78           H
ATOM    902  CA  ILE A  56      -2.906  14.552   2.206  1.00 96.78           C
ATOM    903  HA  ILE A  56      -2.836  14.868   1.165  1.00 96.78           H
ATOM    904  C   ILE A  56      -4.373  14.671   2.612  1.00 96.78           C
ATOM    905  CB  ILE A  56      -2.420  13.089   2.315  1.00 96.78           C
ATOM    906  HB  ILE A  56      -2.276  12.845   3.368  1.00 96.78           H
ATOM    907  O   ILE A  56      -5.228  14.868   1.747  1.00 96.78           O
ATOM    908  CG1 ILE A  56      -1.074  12.949   1.585  1.00 96.78           C
ATOM    909 HG12 ILE A  56      -1.247  12.949   0.509  1.00 96.78           H
ATOM    910 HG13 ILE A  56      -0.440  13.810   1.799  1.00 96.78           H
ATOM    911  CG2 ILE A  56      -3.415  12.067   1.727  1.00 96.78           C
ATOM    912 HG21 ILE A  56      -3.557  12.251   0.662  1.00 96.78           H
ATOM    913 HG22 ILE A  56      -4.373  12.122   2.243  1.00 96.78           H
ATOM    914 HG23 ILE A  56      -3.043  11.053   1.870  1.00 96.78           H
ATOM    915  CD1 ILE A  56      -0.301  11.692   1.986  1.00 96.78           C
ATOM    916 HD11 ILE A  56       0.681  11.744   1.515  1.00 96.78           H
ATOM    917 HD12 ILE A  56      -0.171  11.653   3.067  1.00 96.78           H
ATOM    918 HD13 ILE A  56      -0.812  10.792   1.645  1.00 96.78           H
ATOM    919  N   LEU A  57      -4.660  14.576   3.911  1.00 93.48           N
ATOM    920  H   LEU A  57      -3.904  14.441   4.567  1.00 93.48           H
ATOM    921  CA  LEU A  57      -6.023  14.634   4.425  1.00 93.48           C
ATOM    922  HA  LEU A  57      -6.627  13.889   3.907  1.00 93.48           H
ATOM    923  C   LEU A  57      -6.670  15.983   4.131  1.00 93.48           C
ATOM    924  CB  LEU A  57      -6.033  14.334   5.931  1.00 93.48           C
ATOM    925  HB2 LEU A  57      -7.032  14.538   6.317  1.00 93.48           H
ATOM    926  HB3 LEU A  57      -5.341  15.011   6.432  1.00 93.48           H
ATOM    927  O   LEU A  57      -7.776  16.001   3.602  1.00 93.48           O
ATOM    928  CG  LEU A  57      -5.662  12.887   6.299  1.00 93.48           C
ATOM    929  HG  LEU A  57      -4.655  12.654   5.954  1.00 93.48           H
ATOM    930  CD1 LEU A  57      -5.705  12.726   7.816  1.00 93.48           C
ATOM    931 HD11 LEU A  57      -5.003  13.422   8.276  1.00 93.48           H
ATOM    932 HD12 LEU A  57      -5.408  11.714   8.091  1.00 93.48           H
ATOM    933 HD13 LEU A  57      -6.708  12.924   8.194  1.00 93.48           H
ATOM    934  CD2 LEU A  57      -6.608  11.865   5.673  1.00 93.48           C
ATOM    935 HD21 LEU A  57      -6.380  10.884   6.089  1.00 93.48           H
ATOM    936 HD22 LEU A  57      -6.458  11.825   4.594  1.00 93.48           H
ATOM    937 HD23 LEU A  57      -7.644  12.114   5.905  1.00 93.48           H
ATOM    938  N   ILE A  58      -5.988  17.098   4.395  1.00 93.36           N
ATOM    939  H   ILE A  58      -5.089  17.008   4.846  1.00 93.36           H
ATOM    940  CA  ILE A  58      -6.509  18.449   4.137  1.00 93.36           C
ATOM    941  HA  ILE A  58      -7.472  18.560   4.636  1.00 93.36           H
ATOM    942  C   ILE A  58      -6.745  18.657   2.638  1.00 93.36           C
ATOM    943  CB  ILE A  58      -5.532  19.500   4.717  1.00 93.36           C
ATOM    944  HB  ILE A  58      -4.527  19.264   4.366  1.00 93.36           H
ATOM    945  O   ILE A  58      -7.816  19.093   2.213  1.00 93.36           O
ATOM    946  CG1 ILE A  58      -5.548  19.437   6.262  1.00 93.36           C
ATOM    947 HG12 ILE A  58      -6.479  19.860   6.638  1.00 93.36           H
ATOM    948 HG13 ILE A  58      -5.502  18.400   6.593  1.00 93.36           H
ATOM    949  CG2 ILE A  58      -5.878  20.926   4.243  1.00 93.36           C
ATOM    950 HG21 ILE A  58      -5.202  21.651   4.696  1.00 93.36           H
ATOM    951 HG22 ILE A  58      -6.901  21.176   4.527  1.00 93.36           H
ATOM    952 HG23 ILE A  58      -5.770  21.017   3.162  1.00 93.36           H
ATOM    953  CD1 ILE A  58      -4.365  20.166   6.909  1.00 93.36           C
ATOM    954 HD11 ILE A  58      -3.433  19.806   6.473  1.00 93.36           H
ATOM    955 HD12 ILE A  58      -4.357  19.962   7.979  1.00 93.36           H
ATOM    956 HD13 ILE A  58      -4.445  21.243   6.761  1.00 93.36           H
ATOM    957  N   THR A  59      -5.753  18.315   1.815  1.00 95.84           N
ATOM    958  H   THR A  59      -4.921  17.912   2.222  1.00 95.84           H
ATOM    959  CA  THR A  59      -5.759  18.646   0.384  1.00 95.84           C
ATOM    960  HA  THR A  59      -6.247  19.615   0.279  1.00 95.84           H
ATOM    961  C   THR A  59      -6.587  17.694  -0.473  1.00 95.84           C
ATOM    962  CB  THR A  59      -4.343  18.802  -0.180  1.00 95.84           C
ATOM    963  HB  THR A  59      -4.408  19.041  -1.241  1.00 95.84           H
ATOM    964  O   THR A  59      -6.842  18.009  -1.635  1.00 95.84           O
ATOM    965  CG2 THR A  59      -3.575  19.929   0.509  1.00 95.84           C
ATOM    966 HG21 THR A  59      -4.052  20.885   0.293  1.00 95.84           H
ATOM    967 HG22 THR A  59      -2.548  19.950   0.142  1.00 95.84           H
ATOM    968 HG23 THR A  59      -3.549  19.784   1.589  1.00 95.84           H
ATOM    969  OG1 THR A  59      -3.603  17.618  -0.063  1.00 95.84           O
ATOM    970  HG1 THR A  59      -3.424  17.491   0.872  1.00 95.84           H
ATOM    971  N   TYR A  60      -7.070  16.574   0.074  1.00 94.55           N
ATOM    972  H   TYR A  60      -6.766  16.312   1.001  1.00 94.55           H
ATOM    973  CA  TYR A  60      -8.026  15.713  -0.624  1.00 94.55           C
ATOM    974  HA  TYR A  60      -7.610  15.458  -1.599  1.00 94.55           H
ATOM    975  C   TYR A  60      -9.372  16.414  -0.868  1.00 94.55           C
ATOM    976  CB  TYR A  60      -8.223  14.419   0.167  1.00 94.55           C
ATOM    977  HB2 TYR A  60      -7.256  13.941   0.328  1.00 94.55           H
ATOM    978  HB3 TYR A  60      -8.627  14.660   1.150  1.00 94.55           H
ATOM    979  O   TYR A  60      -9.987  16.201  -1.914  1.00 94.55           O
ATOM    980  CG  TYR A  60      -9.136  13.434  -0.534  1.00 94.55           C
ATOM    981  CD1 TYR A  60     -10.422  13.214  -0.031  1.00 94.55           C
ATOM    982  HD1 TYR A  60     -10.719  13.730   0.870  1.00 94.55           H
ATOM    983  CD2 TYR A  60      -8.730  12.777  -1.710  1.00 94.55           C
ATOM    984  HD2 TYR A  60      -7.749  12.979  -2.114  1.00 94.55           H
ATOM    985  CE1 TYR A  60     -11.305  12.342  -0.690  1.00 94.55           C
ATOM    986  HE1 TYR A  60     -12.310  12.206  -0.319  1.00 94.55           H
ATOM    987  CE2 TYR A  60      -9.595  11.876  -2.360  1.00 94.55           C
ATOM    988  HE2 TYR A  60      -9.272  11.369  -3.257  1.00 94.55           H
ATOM    989  OH  TYR A  60     -11.735  10.787  -2.462  1.00 94.55           O
ATOM    990  HH  TYR A  60     -11.331  10.410  -3.246  1.00 94.55           H
ATOM    991  CZ  TYR A  60     -10.889  11.652  -1.842  1.00 94.55           C
ATOM    992  N   ASN A  61      -9.794  17.284   0.060  1.00 90.91           N
ATOM    993  H   ASN A  61      -9.210  17.401   0.876  1.00 90.91           H
ATOM    994  CA  ASN A  61     -10.905  18.228  -0.104  1.00 90.91           C
ATOM    995  HA  ASN A  61     -11.203  18.569   0.887  1.00 90.91           H
ATOM    996  C   ASN A  61     -12.173  17.604  -0.728  1.00 90.91           C
ATOM    997  CB  ASN A  61     -10.356  19.447  -0.861  1.00 90.91           C
ATOM    998  HB2 ASN A  61      -9.996  19.126  -1.838  1.00 90.91           H
ATOM    999  HB3 ASN A  61      -9.515  19.861  -0.305  1.00 90.91           H
ATOM   1000  O   ASN A  61     -12.620  18.003  -1.804  1.00 90.91           O
ATOM   1001  CG  ASN A  61     -11.380  20.554  -1.024  1.00 90.91           C
ATOM   1002  ND2 ASN A  61     -11.473  21.151  -2.187  1.00 90.91           N
ATOM   1003 HD21 ASN A  61     -10.963  20.766  -2.969  1.00 90.91           H
ATOM   1004 HD22 ASN A  61     -12.152  21.896  -2.246  1.00 90.91           H
ATOM   1005  OD1 ASN A  61     -12.089  20.922  -0.107  1.00 90.91           O
ATOM   1006  N   GLN A  62     -12.729  16.573  -0.086  1.00 85.10           N
ATOM   1007  H   GLN A  62     -12.375  16.356   0.835  1.00 85.10           H
ATOM   1008  CA  GLN A  62     -13.949  15.872  -0.514  1.00 85.10           C
ATOM   1009  HA  GLN A  62     -14.047  14.981   0.105  1.00 85.10           H
ATOM   1010  C   GLN A  62     -13.880  15.320  -1.948  1.00 85.10           C
ATOM   1011  CB  GLN A  62     -15.194  16.724  -0.212  1.00 85.10           C
ATOM   1012  HB2 GLN A  62     -16.086  16.170  -0.506  1.00 85.10           H
ATOM   1013  HB3 GLN A  62     -15.157  17.651  -0.785  1.00 85.10           H
ATOM   1014  O   GLN A  62     -14.883  15.229  -2.654  1.00 85.10           O
ATOM   1015  CG  GLN A  62     -15.298  17.044   1.288  1.00 85.10           C
ATOM   1016  HG2 GLN A  62     -14.461  17.671   1.595  1.00 85.10           H
ATOM   1017  HG3 GLN A  62     -15.267  16.109   1.848  1.00 85.10           H
ATOM   1018  CD  GLN A  62     -16.567  17.792   1.658  1.00 85.10           C
ATOM   1019  NE2 GLN A  62     -17.103  17.553   2.836  1.00 85.10           N
ATOM   1020 HE21 GLN A  62     -16.682  16.893   3.475  1.00 85.10           H
ATOM   1021 HE22 GLN A  62     -17.932  18.077   3.077  1.00 85.10           H
ATOM   1022  OE1 GLN A  62     -17.097  18.598   0.908  1.00 85.10           O
ATOM   1023  N   GLY A  63     -12.677  14.951  -2.396  1.00 87.10           N
ATOM   1024  H   GLY A  63     -11.884  15.109  -1.791  1.00 87.10           H
ATOM   1025  CA  GLY A  63     -12.406  14.494  -3.758  1.00 87.10           C
ATOM   1026  HA2 GLY A  63     -11.500  13.888  -3.744  1.00 87.10           H
ATOM   1027  HA3 GLY A  63     -13.234  13.874  -4.103  1.00 87.10           H
ATOM   1028  C   GLY A  63     -12.198  15.623  -4.774  1.00 87.10           C
ATOM   1029  O   GLY A  63     -11.807  15.346  -5.909  1.00 87.10           O
ATOM   1030  N   ASN A  64     -12.385  16.886  -4.387  1.00 90.93           N
ATOM   1031  H   ASN A  64     -12.657  17.052  -3.428  1.00 90.93           H
ATOM   1032  CA  ASN A  64     -12.022  18.062  -5.174  1.00 90.93           C
ATOM   1033  HA  ASN A  64     -12.042  17.795  -6.231  1.00 90.93           H
ATOM   1034  C   ASN A  64     -10.585  18.503  -4.850  1.00 90.93           C
ATOM   1035  CB  ASN A  64     -13.066  19.164  -4.960  1.00 90.93           C
ATOM   1036  HB2 ASN A  64     -13.043  19.489  -3.919  1.00 90.93           H
ATOM   1037  HB3 ASN A  64     -14.062  18.778  -5.177  1.00 90.93           H
ATOM   1038  O   ASN A  64     -10.350  19.544  -4.234  1.00 90.93           O
ATOM   1039  CG  ASN A  64     -12.806  20.352  -5.867  1.00 90.93           C
ATOM   1040  ND2 ASN A  64     -13.219  21.529  -5.463  1.00 90.93           N
ATOM   1041 HD21 ASN A  64     -12.997  22.313  -6.060  1.00 90.93           H
ATOM   1042 HD22 ASN A  64     -13.657  21.615  -4.557  1.00 90.93           H
ATOM   1043  OD1 ASN A  64     -12.262  20.243  -6.956  1.00 90.93           O
ATOM   1044  N   LEU A  65      -9.634  17.659  -5.248  1.00 93.69           N
ATOM   1045  H   LEU A  65      -9.956  16.827  -5.721  1.00 93.69           H
ATOM   1046  CA  LEU A  65      -8.220  17.719  -4.870  1.00 93.69           C
ATOM   1047  HA  LEU A  65      -8.139  17.422  -3.824  1.00 93.69           H
ATOM   1048  C   LEU A  65      -7.611  19.126  -5.017  1.00 93.69           C
ATOM   1049  CB  LEU A  65      -7.420  16.723  -5.735  1.00 93.69           C
ATOM   1050  HB2 LEU A  65      -7.379  17.114  -6.752  1.00 93.69           H
ATOM   1051  HB3 LEU A  65      -6.399  16.688  -5.353  1.00 93.69           H
ATOM   1052  O   LEU A  65      -7.615  19.709  -6.104  1.00 93.69           O
ATOM   1053  CG  LEU A  65      -7.975  15.289  -5.808  1.00 93.69           C
ATOM   1054  HG  LEU A  65      -8.969  15.305  -6.253  1.00 93.69           H
ATOM   1055  CD1 LEU A  65      -7.088  14.432  -6.713  1.00 93.69           C
ATOM   1056 HD11 LEU A  65      -6.067  14.413  -6.331  1.00 93.69           H
ATOM   1057 HD12 LEU A  65      -7.479  13.415  -6.750  1.00 93.69           H
ATOM   1058 HD13 LEU A  65      -7.089  14.851  -7.719  1.00 93.69           H
ATOM   1059  CD2 LEU A  65      -8.075  14.633  -4.437  1.00 93.69           C
ATOM   1060 HD21 LEU A  65      -8.843  15.137  -3.850  1.00 93.69           H
ATOM   1061 HD22 LEU A  65      -7.125  14.709  -3.906  1.00 93.69           H
ATOM   1062 HD23 LEU A  65      -8.360  13.586  -4.540  1.00 93.69           H
ATOM   1063  N   LEU A  66      -7.001  19.634  -3.944  1.00 95.43           N
ATOM   1064  H   LEU A  66      -7.016  19.091  -3.092  1.00 95.43           H
ATOM   1065  CA  LEU A  66      -6.188  20.848  -3.987  1.00 95.43           C
ATOM   1066  HA  LEU A  66      -6.719  21.566  -4.611  1.00 95.43           H
ATOM   1067  C   LEU A  66      -4.824  20.568  -4.647  1.00 95.43           C
ATOM   1068  CB  LEU A  66      -6.028  21.450  -2.577  1.00 95.43           C
ATOM   1069  HB2 LEU A  66      -5.395  22.336  -2.641  1.00 95.43           H
ATOM   1070  HB3 LEU A  66      -5.512  20.725  -1.949  1.00 95.43           H
ATOM   1071  O   LEU A  66      -4.334  19.434  -4.603  1.00 95.43           O
ATOM   1072  CG  LEU A  66      -7.338  21.847  -1.876  1.00 95.43           C
ATOM   1073  HG  LEU A  66      -7.936  20.953  -1.702  1.00 95.43           H
ATOM   1074  CD1 LEU A  66      -7.018  22.490  -0.527  1.00 95.43           C
ATOM   1075 HD11 LEU A  66      -7.945  22.706   0.004  1.00 95.43           H
ATOM   1076 HD12 LEU A  66      -6.428  21.812   0.090  1.00 95.43           H
ATOM   1077 HD13 LEU A  66      -6.464  23.419  -0.664  1.00 95.43           H
ATOM   1078  CD2 LEU A  66      -8.162  22.845  -2.693  1.00 95.43           C
ATOM   1079 HD21 LEU A  66      -9.028  23.157  -2.109  1.00 95.43           H
ATOM   1080 HD22 LEU A  66      -8.529  22.368  -3.602  1.00 95.43           H
ATOM   1081 HD23 LEU A  66      -7.562  23.721  -2.940  1.00 95.43           H
ATOM   1082  N   PRO A  67      -4.157  21.585  -5.232  1.00 95.62           N
ATOM   1083  CA  PRO A  67      -2.917  21.392  -5.989  1.00 95.62           C
ATOM   1084  HA  PRO A  67      -3.180  20.855  -6.900  1.00 95.62           H
ATOM   1085  C   PRO A  67      -1.798  20.595  -5.286  1.00 95.62           C
ATOM   1086  CB  PRO A  67      -2.449  22.799  -6.378  1.00 95.62           C
ATOM   1087  HB2 PRO A  67      -1.792  23.215  -5.615  1.00 95.62           H
ATOM   1088  HB3 PRO A  67      -1.943  22.797  -7.344  1.00 95.62           H
ATOM   1089  O   PRO A  67      -1.115  19.836  -5.985  1.00 95.62           O
ATOM   1090  CG  PRO A  67      -3.746  23.603  -6.427  1.00 95.62           C
ATOM   1091  HG2 PRO A  67      -3.573  24.664  -6.244  1.00 95.62           H
ATOM   1092  HG3 PRO A  67      -4.232  23.455  -7.392  1.00 95.62           H
ATOM   1093  CD  PRO A  67      -4.598  22.974  -5.329  1.00 95.62           C
ATOM   1094  HD2 PRO A  67      -5.651  23.053  -5.598  1.00 95.62           H
ATOM   1095  HD3 PRO A  67      -4.413  23.485  -4.384  1.00 95.62           H
ATOM   1096  N   PRO A  68      -1.581  20.713  -3.957  1.00 97.29           N
ATOM   1097  CA  PRO A  68      -0.528  19.955  -3.276  1.00 97.29           C
ATOM   1098  HA  PRO A  68       0.390  20.048  -3.857  1.00 97.29           H
ATOM   1099  C   PRO A  68      -0.820  18.458  -3.111  1.00 97.29           C
ATOM   1100  CB  PRO A  68      -0.298  20.646  -1.928  1.00 97.29           C
ATOM   1101  HB2 PRO A  68       0.763  20.714  -1.691  1.00 97.29           H
ATOM   1102  HB3 PRO A  68      -0.819  20.108  -1.135  1.00 97.29           H
ATOM   1103  O   PRO A  68       0.123  17.678  -2.968  1.00 97.29           O
ATOM   1104  CG  PRO A  68      -0.916  22.030  -2.116  1.00 97.29           C
ATOM   1105  HG2 PRO A  68      -1.270  22.456  -1.176  1.00 97.29           H
ATOM   1106  HG3 PRO A  68      -0.200  22.696  -2.596  1.00 97.29           H
ATOM   1107  CD  PRO A  68      -2.075  21.748  -3.058  1.00 97.29           C
ATOM   1108  HD2 PRO A  68      -2.352  22.668  -3.572  1.00 97.29           H
ATOM   1109  HD3 PRO A  68      -2.923  21.364  -2.491  1.00 97.29           H
ATOM   1110  N   PHE A  69      -2.091  18.037  -3.193  1.00 97.76           N
ATOM   1111  H   PHE A  69      -2.820  18.713  -3.370  1.00 97.76           H
ATOM   1112  CA  PHE A  69      -2.512  16.666  -2.886  1.00 97.76           C
ATOM   1113  HA  PHE A  69      -2.358  16.471  -1.825  1.00 97.76           H
ATOM   1114  C   PHE A  69      -1.714  15.618  -3.650  1.00 97.76           C
ATOM   1115  CB  PHE A  69      -4.000  16.486  -3.214  1.00 97.76           C
ATOM   1116  HB2 PHE A  69      -4.590  17.168  -2.601  1.00 97.76           H
ATOM   1117  HB3 PHE A  69      -4.179  16.749  -4.257  1.00 97.76           H
ATOM   1118  O   PHE A  69      -1.173  14.688  -3.060  1.00 97.76           O
ATOM   1119  CG  PHE A  69      -4.475  15.067  -2.976  1.00 97.76           C
ATOM   1120  CD1 PHE A  69      -4.524  14.143  -4.039  1.00 97.76           C
ATOM   1121  HD1 PHE A  69      -4.246  14.452  -5.036  1.00 97.76           H
ATOM   1122  CD2 PHE A  69      -4.787  14.644  -1.674  1.00 97.76           C
ATOM   1123  HD2 PHE A  69      -4.718  15.333  -0.846  1.00 97.76           H
ATOM   1124  CE1 PHE A  69      -4.919  12.813  -3.807  1.00 97.76           C
ATOM   1125  HE1 PHE A  69      -4.959  12.109  -4.625  1.00 97.76           H
ATOM   1126  CE2 PHE A  69      -5.166  13.314  -1.439  1.00 97.76           C
ATOM   1127  HE2 PHE A  69      -5.394  12.997  -0.432  1.00 97.76           H
ATOM   1128  CZ  PHE A  69      -5.237  12.399  -2.502  1.00 97.76           C
ATOM   1129  HZ  PHE A  69      -5.530  11.379  -2.302  1.00 97.76           H
ATOM   1130  N   ASN A  70      -1.607  15.774  -4.972  1.00 97.93           N
ATOM   1131  H   ASN A  70      -2.057  16.576  -5.390  1.00 97.93           H
ATOM   1132  CA  ASN A  70      -0.979  14.755  -5.805  1.00 97.93           C
ATOM   1133  HA  ASN A  70      -1.469  13.800  -5.614  1.00 97.93           H
ATOM   1134  C   ASN A  70       0.496  14.545  -5.447  1.00 97.93           C
ATOM   1135  CB  ASN A  70      -1.143  15.122  -7.288  1.00 97.93           C
ATOM   1136  HB2 ASN A  70      -0.406  14.572  -7.874  1.00 97.93           H
ATOM   1137  HB3 ASN A  70      -0.957  16.187  -7.426  1.00 97.93           H
ATOM   1138  O   ASN A  70       0.946  13.405  -5.418  1.00 97.93           O
ATOM   1139  CG  ASN A  70      -2.505  14.751  -7.846  1.00 97.93           C
ATOM   1140  ND2 ASN A  70      -3.002  15.503  -8.798  1.00 97.93           N
ATOM   1141 HD21 ASN A  70      -2.535  16.355  -9.077  1.00 97.93           H
ATOM   1142 HD22 ASN A  70      -3.939  15.273  -9.096  1.00 97.93           H
ATOM   1143  OD1 ASN A  70      -3.127  13.770  -7.475  1.00 97.93           O
ATOM   1144  N   ASN A  71       1.251  15.610  -5.164  1.00 98.48           N
ATOM   1145  H   ASN A  71       0.810  16.513  -5.064  1.00 98.48           H
ATOM   1146  CA  ASN A  71       2.660  15.463  -4.800  1.00 98.48           C
ATOM   1147  HA  ASN A  71       3.119  14.717  -5.449  1.00 98.48           H
ATOM   1148  C   ASN A  71       2.818  14.931  -3.370  1.00 98.48           C
ATOM   1149  CB  ASN A  71       3.400  16.788  -5.012  1.00 98.48           C
ATOM   1150  HB2 ASN A  71       4.407  16.689  -4.606  1.00 98.48           H
ATOM   1151  HB3 ASN A  71       2.895  17.590  -4.474  1.00 98.48           H
ATOM   1152  O   ASN A  71       3.674  14.078  -3.148  1.00 98.48           O
ATOM   1153  CG  ASN A  71       3.563  17.143  -6.476  1.00 98.48           C
ATOM   1154  ND2 ASN A  71       3.071  18.280  -6.893  1.00 98.48           N
ATOM   1155 HD21 ASN A  71       2.688  18.922  -6.213  1.00 98.48           H
ATOM   1156 HD22 ASN A  71       3.162  18.508  -7.872  1.00 98.48           H
ATOM   1157  OD1 ASN A  71       4.138  16.422  -7.275  1.00 98.48           O
ATOM   1158  N   ALA A  72       1.965  15.368  -2.436  1.00 98.47           N
ATOM   1159  H   ALA A  72       1.277  16.068  -2.676  1.00 98.47           H
ATOM   1160  CA  ALA A  72       1.954  14.862  -1.065  1.00 98.47           C
ATOM   1161  HA  ALA A  72       2.943  14.999  -0.629  1.00 98.47           H
ATOM   1162  C   ALA A  72       1.657  13.359  -1.029  1.00 98.47           C
ATOM   1163  CB  ALA A  72       0.946  15.671  -0.238  1.00 98.47           C
ATOM   1164  HB1 ALA A  72       1.189  16.733  -0.278  1.00 98.47           H
ATOM   1165  HB2 ALA A  72       0.982  15.349   0.802  1.00 98.47           H
ATOM   1166  HB3 ALA A  72      -0.066  15.528  -0.618  1.00 98.47           H
ATOM   1167  O   ALA A  72       2.457  12.559  -0.542  1.00 98.47           O
ATOM   1168  N   ALA A  73       0.546  12.965  -1.646  1.00 98.46           N
ATOM   1169  H   ALA A  73      -0.067  13.667  -2.035  1.00 98.46           H
ATOM   1170  CA  ALA A  73       0.102  11.586  -1.664  1.00 98.46           C
ATOM   1171  HA  ALA A  73       0.119  11.205  -0.643  1.00 98.46           H
ATOM   1172  C   ALA A  73       1.048  10.689  -2.473  1.00 98.46           C
ATOM   1173  CB  ALA A  73      -1.352  11.558  -2.138  1.00 98.46           C
ATOM   1174  HB1 ALA A  73      -1.430  11.901  -3.170  1.00 98.46           H
ATOM   1175  HB2 ALA A  73      -1.963  12.213  -1.516  1.00 98.46           H
ATOM   1176  HB3 ALA A  73      -1.739  10.544  -2.038  1.00 98.46           H
ATOM   1177  O   ALA A  73       1.350   9.589  -2.026  1.00 98.46           O
ATOM   1178  N   GLN A  74       1.613  11.143  -3.602  1.00 98.64           N
ATOM   1179  H   GLN A  74       1.360  12.054  -3.956  1.00 98.64           H
ATOM   1180  CA  GLN A  74       2.610  10.337  -4.317  1.00 98.64           C
ATOM   1181  HA  GLN A  74       2.198   9.337  -4.457  1.00 98.64           H
ATOM   1182  C   GLN A  74       3.905  10.162  -3.520  1.00 98.64           C
ATOM   1183  CB  GLN A  74       2.946  10.916  -5.694  1.00 98.64           C
ATOM   1184  HB2 GLN A  74       3.827  10.394  -6.066  1.00 98.64           H
ATOM   1185  HB3 GLN A  74       3.187  11.974  -5.588  1.00 98.64           H
ATOM   1186  O   GLN A  74       4.448   9.058  -3.535  1.00 98.64           O
ATOM   1187  CG  GLN A  74       1.843  10.741  -6.742  1.00 98.64           C
ATOM   1188  HG2 GLN A  74       2.073  11.362  -7.607  1.00 98.64           H
ATOM   1189  HG3 GLN A  74       0.898  11.092  -6.326  1.00 98.64           H
ATOM   1190  CD  GLN A  74       1.665   9.298  -7.200  1.00 98.64           C
ATOM   1191  NE2 GLN A  74       2.287   8.879  -8.281  1.00 98.64           N
ATOM   1192 HE21 GLN A  74       2.109   7.926  -8.564  1.00 98.64           H
ATOM   1193 HE22 GLN A  74       2.915   9.478  -8.798  1.00 98.64           H
ATOM   1194  OE1 GLN A  74       0.954   8.509  -6.603  1.00 98.64           O
ATOM   1195  N   ALA A  75       4.401  11.194  -2.828  1.00 98.55           N
ATOM   1196  H   ALA A  75       3.918  12.081  -2.828  1.00 98.55           H
ATOM   1197  CA  ALA A  75       5.568  11.046  -1.958  1.00 98.55           C
ATOM   1198  HA  ALA A  75       6.409  10.686  -2.549  1.00 98.55           H
ATOM   1199  C   ALA A  75       5.300   9.994  -0.867  1.00 98.55           C
ATOM   1200  CB  ALA A  75       5.938  12.418  -1.379  1.00 98.55           C
ATOM   1201  HB1 ALA A  75       6.205  13.101  -2.185  1.00 98.55           H
ATOM   1202  HB2 ALA A  75       6.787  12.308  -0.705  1.00 98.55           H
ATOM   1203  HB3 ALA A  75       5.098  12.835  -0.824  1.00 98.55           H
ATOM   1204  O   ALA A  75       6.086   9.065  -0.687  1.00 98.55           O
ATOM   1205  N   TRP A  76       4.132  10.064  -0.227  1.00 98.53           N
ATOM   1206  H   TRP A  76       3.523  10.849  -0.405  1.00 98.53           H
ATOM   1207  CA  TRP A  76       3.746   9.112   0.812  1.00 98.53           C
ATOM   1208  HA  TRP A  76       4.524   9.087   1.575  1.00 98.53           H
ATOM   1209  C   TRP A  76       3.603   7.687   0.267  1.00 98.53           C
ATOM   1210  CB  TRP A  76       2.454   9.596   1.468  1.00 98.53           C
ATOM   1211  HB2 TRP A  76       1.627   9.506   0.764  1.00 98.53           H
ATOM   1212  HB3 TRP A  76       2.566  10.651   1.718  1.00 98.53           H
ATOM   1213  O   TRP A  76       4.199   6.750   0.796  1.00 98.53           O
ATOM   1214  CG  TRP A  76       2.114   8.860   2.717  1.00 98.53           C
ATOM   1215  CD1 TRP A  76       2.438   9.233   3.974  1.00 98.53           C
ATOM   1216  HD1 TRP A  76       2.950  10.140   4.261  1.00 98.53           H
ATOM   1217  CD2 TRP A  76       1.434   7.579   2.847  1.00 98.53           C
ATOM   1218  CE2 TRP A  76       1.453   7.196   4.219  1.00 98.53           C
ATOM   1219  CE3 TRP A  76       0.818   6.699   1.934  1.00 98.53           C
ATOM   1220  HE3 TRP A  76       0.769   6.982   0.893  1.00 98.53           H
ATOM   1221  NE1 TRP A  76       2.047   8.257   4.862  1.00 98.53           N
ATOM   1222  HE1 TRP A  76       2.190   8.364   5.857  1.00 98.53           H
ATOM   1223  CH2 TRP A  76       0.368   5.098   3.711  1.00 98.53           C
ATOM   1224  HH2 TRP A  76       0.022   4.127   4.033  1.00 98.53           H
ATOM   1225  CZ2 TRP A  76       0.928   5.974   4.654  1.00 98.53           C
ATOM   1226  HZ2 TRP A  76       0.978   5.712   5.701  1.00 98.53           H
ATOM   1227  CZ3 TRP A  76       0.284   5.471   2.358  1.00 98.53           C
ATOM   1228  HZ3 TRP A  76      -0.173   4.807   1.639  1.00 98.53           H
ATOM   1229  N   ASN A  77       2.882   7.519  -0.848  1.00 98.81           N
ATOM   1230  H   ASN A  77       2.390   8.320  -1.216  1.00 98.81           H
ATOM   1231  CA  ASN A  77       2.637   6.210  -1.456  1.00 98.81           C
ATOM   1232  HA  ASN A  77       2.135   5.573  -0.728  1.00 98.81           H
ATOM   1233  C   ASN A  77       3.941   5.516  -1.852  1.00 98.81           C
ATOM   1234  CB  ASN A  77       1.751   6.355  -2.706  1.00 98.81           C
ATOM   1235  HB2 ASN A  77       2.234   7.024  -3.418  1.00 98.81           H
ATOM   1236  HB3 ASN A  77       1.653   5.374  -3.171  1.00 98.81           H
ATOM   1237  O   ASN A  77       4.084   4.315  -1.635  1.00 98.81           O
ATOM   1238  CG  ASN A  77       0.350   6.863  -2.449  1.00 98.81           C
ATOM   1239  ND2 ASN A  77      -0.406   7.103  -3.490  1.00 98.81           N
ATOM   1240 HD21 ASN A  77      -1.275   7.590  -3.325  1.00 98.81           H
ATOM   1241 HD22 ASN A  77      -0.046   6.938  -4.419  1.00 98.81           H
ATOM   1242  OD1 ASN A  77      -0.088   7.038  -1.329  1.00 98.81           O
ATOM   1243  N   HIS A  78       4.900   6.260  -2.416  1.00 98.76           N
ATOM   1244  H   HIS A  78       4.748   7.253  -2.519  1.00 98.76           H
ATOM   1245  CA  HIS A  78       6.187   5.694  -2.814  1.00 98.76           C
ATOM   1246  HA  HIS A  78       6.007   4.795  -3.403  1.00 98.76           H
ATOM   1247  C   HIS A  78       7.007   5.278  -1.597  1.00 98.76           C
ATOM   1248  CB  HIS A  78       6.978   6.675  -3.680  1.00 98.76           C
ATOM   1249  HB2 HIS A  78       6.946   7.667  -3.227  1.00 98.76           H
ATOM   1250  HB3 HIS A  78       8.016   6.347  -3.710  1.00 98.76           H
ATOM   1251  O   HIS A  78       7.544   4.174  -1.598  1.00 98.76           O
ATOM   1252  CG  HIS A  78       6.481   6.751  -5.096  1.00 98.76           C
ATOM   1253  CD2 HIS A  78       7.060   6.197  -6.202  1.00 98.76           C
ATOM   1254  HD2 HIS A  78       7.972   5.619  -6.213  1.00 98.76           H
ATOM   1255  ND1 HIS A  78       5.344   7.386  -5.515  1.00 98.76           N
ATOM   1256  HD1 HIS A  78       4.721   7.901  -4.909  1.00 98.76           H
ATOM   1257  CE1 HIS A  78       5.221   7.206  -6.836  1.00 98.76           C
ATOM   1258  HE1 HIS A  78       4.403   7.570  -7.440  1.00 98.76           H
ATOM   1259  NE2 HIS A  78       6.268   6.516  -7.311  1.00 98.76           N
ATOM   1260  N   GLN A  79       7.084   6.108  -0.553  1.00 98.33           N
ATOM   1261  H   GLN A  79       6.630   7.010  -0.592  1.00 98.33           H
ATOM   1262  CA  GLN A  79       7.748   5.717   0.691  1.00 98.33           C
ATOM   1263  HA  GLN A  79       8.798   5.519   0.474  1.00 98.33           H
ATOM   1264  C   GLN A  79       7.144   4.420   1.250  1.00 98.33           C
ATOM   1265  CB  GLN A  79       7.656   6.876   1.696  1.00 98.33           C
ATOM   1266  HB2 GLN A  79       8.078   7.776   1.249  1.00 98.33           H
ATOM   1267  HB3 GLN A  79       6.609   7.076   1.923  1.00 98.33           H
ATOM   1268  O   GLN A  79       7.860   3.443   1.480  1.00 98.33           O
ATOM   1269  CG  GLN A  79       8.389   6.578   3.012  1.00 98.33           C
ATOM   1270  HG2 GLN A  79       8.229   7.412   3.695  1.00 98.33           H
ATOM   1271  HG3 GLN A  79       7.960   5.692   3.481  1.00 98.33           H
ATOM   1272  CD  GLN A  79       9.894   6.383   2.851  1.00 98.33           C
ATOM   1273  NE2 GLN A  79      10.556   5.852   3.852  1.00 98.33           N
ATOM   1274 HE21 GLN A  79      11.522   5.609   3.691  1.00 98.33           H
ATOM   1275 HE22 GLN A  79      10.023   5.362   4.556  1.00 98.33           H
ATOM   1276  OE1 GLN A  79      10.508   6.720   1.846  1.00 98.33           O
ATOM   1277  N   PHE A  80       5.814   4.373   1.348  1.00 98.58           N
ATOM   1278  H   PHE A  80       5.288   5.213   1.154  1.00 98.58           H
ATOM   1279  CA  PHE A  80       5.084   3.208   1.835  1.00 98.58           C
ATOM   1280  HA  PHE A  80       5.449   2.975   2.835  1.00 98.58           H
ATOM   1281  C   PHE A  80       5.295   1.963   0.954  1.00 98.58           C
ATOM   1282  CB  PHE A  80       3.601   3.582   1.936  1.00 98.58           C
ATOM   1283  HB2 PHE A  80       3.510   4.549   2.432  1.00 98.58           H
ATOM   1284  HB3 PHE A  80       3.177   3.687   0.937  1.00 98.58           H
ATOM   1285  O   PHE A  80       5.375   0.843   1.466  1.00 98.58           O
ATOM   1286  CG  PHE A  80       2.800   2.574   2.726  1.00 98.58           C
ATOM   1287  CD1 PHE A  80       2.200   1.482   2.078  1.00 98.58           C
ATOM   1288  HD1 PHE A  80       2.293   1.387   1.006  1.00 98.58           H
ATOM   1289  CD2 PHE A  80       2.685   2.711   4.120  1.00 98.58           C
ATOM   1290  HD2 PHE A  80       3.137   3.554   4.620  1.00 98.58           H
ATOM   1291  CE1 PHE A  80       1.501   0.515   2.815  1.00 98.58           C
ATOM   1292  HE1 PHE A  80       1.052  -0.331   2.316  1.00 98.58           H
ATOM   1293  CE2 PHE A  80       1.971   1.755   4.859  1.00 98.58           C
ATOM   1294  HE2 PHE A  80       1.866   1.867   5.928  1.00 98.58           H
ATOM   1295  CZ  PHE A  80       1.396   0.652   4.206  1.00 98.58           C
ATOM   1296  HZ  PHE A  80       0.874  -0.097   4.784  1.00 98.58           H
ATOM   1297  N   PHE A  81       5.416   2.137  -0.366  1.00 98.77           N
ATOM   1298  H   PHE A  81       5.280   3.070  -0.727  1.00 98.77           H
ATOM   1299  CA  PHE A  81       5.715   1.076  -1.332  1.00 98.77           C
ATOM   1300  HA  PHE A  81       5.000   0.263  -1.208  1.00 98.77           H
ATOM   1301  C   PHE A  81       7.104   0.468  -1.130  1.00 98.77           C
ATOM   1302  CB  PHE A  81       5.560   1.631  -2.753  1.00 98.77           C
ATOM   1303  HB2 PHE A  81       4.503   1.841  -2.919  1.00 98.77           H
ATOM   1304  HB3 PHE A  81       6.094   2.577  -2.835  1.00 98.77           H
ATOM   1305  O   PHE A  81       7.224  -0.755  -1.066  1.00 98.77           O
ATOM   1306  CG  PHE A  81       6.059   0.710  -3.848  1.00 98.77           C
ATOM   1307  CD1 PHE A  81       7.244   1.018  -4.544  1.00 98.77           C
ATOM   1308  HD1 PHE A  81       7.800   1.913  -4.306  1.00 98.77           H
ATOM   1309  CD2 PHE A  81       5.354  -0.469  -4.152  1.00 98.77           C
ATOM   1310  HD2 PHE A  81       4.459  -0.719  -3.601  1.00 98.77           H
ATOM   1311  CE1 PHE A  81       7.710   0.159  -5.552  1.00 98.77           C
ATOM   1312  HE1 PHE A  81       8.616   0.401  -6.087  1.00 98.77           H
ATOM   1313  CE2 PHE A  81       5.824  -1.332  -5.157  1.00 98.77           C
ATOM   1314  HE2 PHE A  81       5.290  -2.243  -5.384  1.00 98.77           H
ATOM   1315  CZ  PHE A  81       7.001  -1.015  -5.857  1.00 98.77           C
ATOM   1316  HZ  PHE A  81       7.372  -1.680  -6.623  1.00 98.77           H
ATOM   1317  N   TRP A  82       8.145   1.286  -0.961  1.00 98.56           N
ATOM   1318  H   TRP A  82       7.999   2.284  -1.015  1.00 98.56           H
ATOM   1319  CA  TRP A  82       9.500   0.775  -0.723  1.00 98.56           C
ATOM   1320  HA  TRP A  82       9.760   0.099  -1.538  1.00 98.56           H
ATOM   1321  C   TRP A  82       9.584  -0.038   0.567  1.00 98.56           C
ATOM   1322  CB  TRP A  82      10.504   1.933  -0.704  1.00 98.56           C
ATOM   1323  HB2 TRP A  82      10.243   2.622   0.099  1.00 98.56           H
ATOM   1324  HB3 TRP A  82      11.494   1.529  -0.493  1.00 98.56           H
ATOM   1325  O   TRP A  82      10.207  -1.100   0.588  1.00 98.56           O
ATOM   1326  CG  TRP A  82      10.580   2.682  -1.994  1.00 98.56           C
ATOM   1327  CD1 TRP A  82      10.317   3.996  -2.167  1.00 98.56           C
ATOM   1328  HD1 TRP A  82      10.016   4.658  -1.368  1.00 98.56           H
ATOM   1329  CD2 TRP A  82      10.847   2.147  -3.321  1.00 98.56           C
ATOM   1330  CE2 TRP A  82      10.654   3.193  -4.271  1.00 98.56           C
ATOM   1331  CE3 TRP A  82      11.209   0.877  -3.817  1.00 98.56           C
ATOM   1332  HE3 TRP A  82      11.390   0.066  -3.127  1.00 98.56           H
ATOM   1333  NE1 TRP A  82      10.318   4.296  -3.516  1.00 98.56           N
ATOM   1334  HE1 TRP A  82       9.945   5.155  -3.893  1.00 98.56           H
ATOM   1335  CH2 TRP A  82      11.137   1.699  -6.109  1.00 98.56           C
ATOM   1336  HH2 TRP A  82      11.218   1.493  -7.166  1.00 98.56           H
ATOM   1337  CZ2 TRP A  82      10.783   2.980  -5.648  1.00 98.56           C
ATOM   1338  HZ2 TRP A  82      10.584   3.780  -6.345  1.00 98.56           H
ATOM   1339  CZ3 TRP A  82      11.358   0.657  -5.196  1.00 98.56           C
ATOM   1340  HZ3 TRP A  82      11.642  -0.321  -5.556  1.00 98.56           H
ATOM   1341  N   GLU A  83       8.906   0.426   1.613  1.00 98.16           N
ATOM   1342  H   GLU A  83       8.470   1.333   1.525  1.00 98.16           H
ATOM   1343  CA  GLU A  83       8.801  -0.248   2.911  1.00 98.16           C
ATOM   1344  HA  GLU A  83       9.782  -0.590   3.241  1.00 98.16           H
ATOM   1345  C   GLU A  83       7.860  -1.466   2.900  1.00 98.16           C
ATOM   1346  CB  GLU A  83       8.258   0.764   3.910  1.00 98.16           C
ATOM   1347  HB2 GLU A  83       8.046   0.246   4.845  1.00 98.16           H
ATOM   1348  HB3 GLU A  83       7.333   1.155   3.486  1.00 98.16           H
ATOM   1349  O   GLU A  83       7.902  -2.303   3.798  1.00 98.16           O
ATOM   1350  CG  GLU A  83       9.179   1.944   4.232  1.00 98.16           C
ATOM   1351  HG2 GLU A  83       9.533   2.403   3.309  1.00 98.16           H
ATOM   1352  HG3 GLU A  83      10.046   1.573   4.777  1.00 98.16           H
ATOM   1353  CD  GLU A  83       8.441   2.997   5.073  1.00 98.16           C
ATOM   1354  OE1 GLU A  83       9.074   4.050   5.326  1.00 98.16           O
ATOM   1355  OE2 GLU A  83       7.264   2.743   5.439  1.00 98.16           O
ATOM   1356  N   SER A  84       7.001  -1.583   1.885  1.00 98.65           N
ATOM   1357  H   SER A  84       7.010  -0.862   1.178  1.00 98.65           H
ATOM   1358  CA  SER A  84       6.137  -2.751   1.673  1.00 98.65           C
ATOM   1359  HA  SER A  84       5.725  -3.074   2.629  1.00 98.65           H
ATOM   1360  C   SER A  84       6.890  -3.948   1.086  1.00 98.65           C
ATOM   1361  CB  SER A  84       4.978  -2.369   0.753  1.00 98.65           C
ATOM   1362  HB2 SER A  84       4.459  -3.275   0.441  1.00 98.65           H
ATOM   1363  HB3 SER A  84       5.348  -1.891  -0.154  1.00 98.65           H
ATOM   1364  O   SER A  84       6.342  -5.050   1.012  1.00 98.65           O
ATOM   1365  OG  SER A  84       4.088  -1.495   1.427  1.00 98.65           O
ATOM   1366  HG  SER A  84       4.492  -0.625   1.403  1.00 98.65           H
ATOM   1367  N   MET A  85       8.142  -3.744   0.675  1.00 98.57           N
ATOM   1368  H   MET A  85       8.548  -2.831   0.822  1.00 98.57           H
ATOM   1369  CA  MET A  85       8.995  -4.764   0.085  1.00 98.57           C
ATOM   1370  HA  MET A  85       8.424  -5.690   0.015  1.00 98.57           H
ATOM   1371  C   MET A  85      10.228  -5.040   0.943  1.00 98.57           C
ATOM   1372  CB  MET A  85       9.418  -4.349  -1.328  1.00 98.57           C
ATOM   1373  HB2 MET A  85       9.923  -3.386  -1.268  1.00 98.57           H
ATOM   1374  HB3 MET A  85      10.115  -5.085  -1.729  1.00 98.57           H
ATOM   1375  O   MET A  85      10.630  -4.224   1.771  1.00 98.57           O
ATOM   1376  CG  MET A  85       8.237  -4.235  -2.293  1.00 98.57           C
ATOM   1377  HG2 MET A  85       7.558  -3.459  -1.939  1.00 98.57           H
ATOM   1378  HG3 MET A  85       7.700  -5.183  -2.296  1.00 98.57           H
ATOM   1379  SD  MET A  85       8.718  -3.845  -3.999  1.00 98.57           S
ATOM   1380  CE  MET A  85       9.316  -2.148  -3.778  1.00 98.57           C
ATOM   1381  HE1 MET A  85       9.592  -1.731  -4.747  1.00 98.57           H
ATOM   1382  HE2 MET A  85      10.198  -2.145  -3.137  1.00 98.57           H
ATOM   1383  HE3 MET A  85       8.535  -1.535  -3.329  1.00 98.57           H
ATOM   1384  N   LYS A  86      10.863  -6.188   0.709  1.00 98.16           N
ATOM   1385  H   LYS A  86      10.439  -6.843   0.068  1.00 98.16           H
ATOM   1386  CA  LYS A  86      12.194  -6.498   1.229  1.00 98.16           C
ATOM   1387  HA  LYS A  86      12.740  -5.557   1.291  1.00 98.16           H
ATOM   1388  C   LYS A  86      12.968  -7.446   0.299  1.00 98.16           C
ATOM   1389  CB  LYS A  86      12.078  -7.069   2.654  1.00 98.16           C
ATOM   1390  HB2 LYS A  86      13.076  -7.096   3.091  1.00 98.16           H
ATOM   1391  HB3 LYS A  86      11.469  -6.404   3.267  1.00 98.16           H
ATOM   1392  O   LYS A  86      12.351  -8.217  -0.440  1.00 98.16           O
ATOM   1393  CG  LYS A  86      11.488  -8.487   2.697  1.00 98.16           C
ATOM   1394  HG2 LYS A  86      10.474  -8.492   2.296  1.00 98.16           H
ATOM   1395  HG3 LYS A  86      12.108  -9.144   2.086  1.00 98.16           H
ATOM   1396  CD  LYS A  86      11.482  -9.031   4.128  1.00 98.16           C
ATOM   1397  HD2 LYS A  86      10.595  -8.676   4.651  1.00 98.16           H
ATOM   1398  HD3 LYS A  86      12.370  -8.689   4.660  1.00 98.16           H
ATOM   1399  CE  LYS A  86      11.502 -10.558   4.079  1.00 98.16           C
ATOM   1400  HE2 LYS A  86      10.635 -10.896   3.511  1.00 98.16           H
ATOM   1401  HE3 LYS A  86      12.400 -10.894   3.560  1.00 98.16           H
ATOM   1402  NZ  LYS A  86      11.440 -11.126   5.438  1.00 98.16           N
ATOM   1403  HZ1 LYS A  86      12.202 -10.835   6.034  1.00 98.16           H
ATOM   1404  HZ2 LYS A  86      10.593 -10.833   5.904  1.00 98.16           H
ATOM   1405  HZ3 LYS A  86      11.359 -12.133   5.446  1.00 98.16           H
ATOM   1406  N   PRO A  87      14.310  -7.461   0.378  1.00 97.86           N
ATOM   1407  CA  PRO A  87      15.127  -8.525  -0.203  1.00 97.86           C
ATOM   1408  HA  PRO A  87      15.018  -8.507  -1.287  1.00 97.86           H
ATOM   1409  C   PRO A  87      14.721  -9.895   0.354  1.00 97.86           C
ATOM   1410  CB  PRO A  87      16.574  -8.180   0.173  1.00 97.86           C
ATOM   1411  HB2 PRO A  87      16.847  -8.657   1.114  1.00 97.86           H
ATOM   1412  HB3 PRO A  87      17.279  -8.465  -0.608  1.00 97.86           H
ATOM   1413  O   PRO A  87      14.605 -10.061   1.570  1.00 97.86           O
ATOM   1414  CG  PRO A  87      16.522  -6.668   0.380  1.00 97.86           C
ATOM   1415  HG2 PRO A  87      16.529  -6.163  -0.586  1.00 97.86           H
ATOM   1416  HG3 PRO A  87      17.329  -6.311   1.021  1.00 97.86           H
ATOM   1417  CD  PRO A  87      15.157  -6.470   1.020  1.00 97.86           C
ATOM   1418  HD2 PRO A  87      14.808  -5.455   0.828  1.00 97.86           H
ATOM   1419  HD3 PRO A  87      15.212  -6.666   2.091  1.00 97.86           H
ATOM   1420  N   GLY A  88      14.500 -10.876  -0.524  1.00 96.72           N
ATOM   1421  H   GLY A  88      14.589 -10.673  -1.510  1.00 96.72           H
ATOM   1422  CA  GLY A  88      14.030 -12.207  -0.117  1.00 96.72           C
ATOM   1423  HA2 GLY A  88      14.721 -12.628   0.613  1.00 96.72           H
ATOM   1424  HA3 GLY A  88      14.007 -12.856  -0.993  1.00 96.72           H
ATOM   1425  C   GLY A  88      12.625 -12.204   0.498  1.00 96.72           C
ATOM   1426  O   GLY A  88      12.349 -13.002   1.392  1.00 96.72           O
ATOM   1427  N   GLY A  89      11.768 -11.272   0.076  1.00 98.15           N
ATOM   1428  H   GLY A  89      12.066 -10.627  -0.642  1.00 98.15           H
ATOM   1429  CA  GLY A  89      10.367 -11.213   0.478  1.00 98.15           C
ATOM   1430  HA2 GLY A  89       9.979 -10.222   0.243  1.00 98.15           H
ATOM   1431  HA3 GLY A  89      10.281 -11.361   1.554  1.00 98.15           H
ATOM   1432  C   GLY A  89       9.486 -12.258  -0.212  1.00 98.15           C
ATOM   1433  O   GLY A  89       9.954 -13.226  -0.816  1.00 98.15           O
ATOM   1434  N   GLY A  90       8.178 -12.027  -0.137  1.00 97.69           N
ATOM   1435  H   GLY A  90       7.872 -11.250   0.430  1.00 97.69           H
ATOM   1436  CA  GLY A  90       7.155 -12.946  -0.619  1.00 97.69           C
ATOM   1437  HA2 GLY A  90       6.232 -12.399  -0.814  1.00 97.69           H
ATOM   1438  HA3 GLY A  90       7.499 -13.391  -1.552  1.00 97.69           H
ATOM   1439  C   GLY A  90       6.853 -14.072   0.370  1.00 97.69           C
ATOM   1440  O   GLY A  90       7.061 -13.937   1.573  1.00 97.69           O
ATOM   1441  N   GLY A  91       6.328 -15.188  -0.139  1.00 96.86           N
ATOM   1442  H   GLY A  91       6.174 -15.227  -1.137  1.00 96.86           H
ATOM   1443  CA  GLY A  91       5.817 -16.285   0.691  1.00 96.86           C
ATOM   1444  HA2 GLY A  91       6.519 -16.477   1.503  1.00 96.86           H
ATOM   1445  HA3 GLY A  91       5.729 -17.192   0.093  1.00 96.86           H
ATOM   1446  C   GLY A  91       4.445 -15.974   1.294  1.00 96.86           C
ATOM   1447  O   GLY A  91       3.681 -15.196   0.721  1.00 96.86           O
ATOM   1448  N   GLU A  92       4.140 -16.577   2.442  1.00 97.82           N
ATOM   1449  H   GLU A  92       4.837 -17.141   2.907  1.00 97.82           H
ATOM   1450  CA  GLU A  92       2.887 -16.361   3.175  1.00 97.82           C
ATOM   1451  HA  GLU A  92       2.231 -15.737   2.568  1.00 97.82           H
ATOM   1452  C   GLU A  92       3.150 -15.641   4.507  1.00 97.82           C
ATOM   1453  CB  GLU A  92       2.137 -17.682   3.431  1.00 97.82           C
ATOM   1454  HB2 GLU A  92       2.672 -18.264   4.182  1.00 97.82           H
ATOM   1455  HB3 GLU A  92       1.155 -17.427   3.829  1.00 97.82           H
ATOM   1456  O   GLU A  92       4.186 -15.886   5.138  1.00 97.82           O
ATOM   1457  CG  GLU A  92       1.964 -18.543   2.171  1.00 97.82           C
ATOM   1458  HG2 GLU A  92       2.907 -19.052   1.969  1.00 97.82           H
ATOM   1459  HG3 GLU A  92       1.768 -17.891   1.320  1.00 97.82           H
ATOM   1460  CD  GLU A  92       0.844 -19.593   2.273  1.00 97.82           C
ATOM   1461  OE1 GLU A  92       0.503 -20.155   1.207  1.00 97.82           O
ATOM   1462  OE2 GLU A  92       0.332 -19.837   3.390  1.00 97.82           O
ATOM   1463  N   PRO A  93       2.229 -14.777   4.973  1.00 98.23           N
ATOM   1464  CA  PRO A  93       2.295 -14.238   6.321  1.00 98.23           C
ATOM   1465  HA  PRO A  93       3.287 -13.829   6.516  1.00 98.23           H
ATOM   1466  C   PRO A  93       1.993 -15.328   7.352  1.00 98.23           C
ATOM   1467  CB  PRO A  93       1.257 -13.118   6.354  1.00 98.23           C
ATOM   1468  HB2 PRO A  93       1.711 -12.199   5.981  1.00 98.23           H
ATOM   1469  HB3 PRO A  93       0.841 -12.961   7.349  1.00 98.23           H
ATOM   1470  O   PRO A  93       1.522 -16.418   7.035  1.00 98.23           O
ATOM   1471  CG  PRO A  93       0.195 -13.592   5.368  1.00 98.23           C
ATOM   1472  HG2 PRO A  93      -0.317 -12.746   4.909  1.00 98.23           H
ATOM   1473  HG3 PRO A  93      -0.509 -14.253   5.873  1.00 98.23           H
ATOM   1474  CD  PRO A  93       0.988 -14.377   4.327  1.00 98.23           C
ATOM   1475  HD2 PRO A  93       1.218 -13.734   3.478  1.00 98.23           H
ATOM   1476  HD3 PRO A  93       0.413 -15.244   4.003  1.00 98.23           H
ATOM   1477  N   SER A  94       2.206 -15.010   8.623  1.00 97.86           N
ATOM   1478  H   SER A  94       2.558 -14.091   8.847  1.00 97.86           H
ATOM   1479  CA  SER A  94       1.886 -15.892   9.744  1.00 97.86           C
ATOM   1480  HA  SER A  94       1.235 -16.697   9.402  1.00 97.86           H
ATOM   1481  C   SER A  94       1.117 -15.137  10.832  1.00 97.86           C
ATOM   1482  CB  SER A  94       3.181 -16.536  10.251  1.00 97.86           C
ATOM   1483  HB2 SER A  94       2.950 -17.280  11.014  1.00 97.86           H
ATOM   1484  HB3 SER A  94       3.677 -17.036   9.419  1.00 97.86           H
ATOM   1485  O   SER A  94       0.809 -13.951  10.689  1.00 97.86           O
ATOM   1486  OG  SER A  94       4.043 -15.559  10.797  1.00 97.86           O
ATOM   1487  HG  SER A  94       4.934 -15.711  10.473  1.00 97.86           H
ATOM   1488  N   GLY A  95       0.757 -15.840  11.908  1.00 98.19           N
ATOM   1489  H   GLY A  95       1.008 -16.817  11.952  1.00 98.19           H
ATOM   1490  CA  GLY A  95       0.139 -15.233  13.087  1.00 98.19           C
ATOM   1491  HA2 GLY A  95       0.817 -14.473  13.476  1.00 98.19           H
ATOM   1492  HA3 GLY A  95       0.003 -15.989  13.860  1.00 98.19           H
ATOM   1493  C   GLY A  95      -1.219 -14.582  12.813  1.00 98.19           C
ATOM   1494  O   GLY A  95      -2.037 -15.104  12.049  1.00 98.19           O
ATOM   1495  N   GLU A  96      -1.465 -13.444  13.465  1.00 98.24           N
ATOM   1496  H   GLU A  96      -0.754 -13.056  14.069  1.00 98.24           H
ATOM   1497  CA  GLU A  96      -2.754 -12.746  13.398  1.00 98.24           C
ATOM   1498  HA  GLU A  96      -3.533 -13.452  13.686  1.00 98.24           H
ATOM   1499  C   GLU A  96      -3.079 -12.266  11.979  1.00 98.24           C
ATOM   1500  CB  GLU A  96      -2.771 -11.576  14.399  1.00 98.24           C
ATOM   1501  HB2 GLU A  96      -2.079 -10.808  14.054  1.00 98.24           H
ATOM   1502  HB3 GLU A  96      -2.420 -11.930  15.368  1.00 98.24           H
ATOM   1503  O   GLU A  96      -4.224 -12.385  11.545  1.00 98.24           O
ATOM   1504  CG  GLU A  96      -4.165 -10.939  14.580  1.00 98.24           C
ATOM   1505  HG2 GLU A  96      -4.496 -10.531  13.625  1.00 98.24           H
ATOM   1506  HG3 GLU A  96      -4.071 -10.105  15.275  1.00 98.24           H
ATOM   1507  CD  GLU A  96      -5.244 -11.904  15.121  1.00 98.24           C
ATOM   1508  OE1 GLU A  96      -6.462 -11.676  14.928  1.00 98.24           O
ATOM   1509  OE2 GLU A  96      -4.927 -12.955  15.726  1.00 98.24           O
ATOM   1510  N   LEU A  97      -2.079 -11.817  11.211  1.00 98.68           N
ATOM   1511  H   LEU A  97      -1.149 -11.767  11.602  1.00 98.68           H
ATOM   1512  CA  LEU A  97      -2.288 -11.383   9.830  1.00 98.68           C
ATOM   1513  HA  LEU A  97      -3.027 -10.582   9.842  1.00 98.68           H
ATOM   1514  C   LEU A  97      -2.859 -12.513   8.963  1.00 98.68           C
ATOM   1515  CB  LEU A  97      -0.968 -10.828   9.266  1.00 98.68           C
ATOM   1516  HB2 LEU A  97      -0.662  -9.972   9.867  1.00 98.68           H
ATOM   1517  HB3 LEU A  97      -0.197 -11.593   9.359  1.00 98.68           H
ATOM   1518  O   LEU A  97      -3.851 -12.308   8.264  1.00 98.68           O
ATOM   1519  CG  LEU A  97      -1.052 -10.399   7.790  1.00 98.68           C
ATOM   1520  HG  LEU A  97      -1.278 -11.269   7.174  1.00 98.68           H
ATOM   1521  CD1 LEU A  97      -2.106  -9.319   7.529  1.00 98.68           C
ATOM   1522 HD11 LEU A  97      -3.103  -9.696   7.757  1.00 98.68           H
ATOM   1523 HD12 LEU A  97      -1.895  -8.442   8.141  1.00 98.68           H
ATOM   1524 HD13 LEU A  97      -2.083  -9.031   6.478  1.00 98.68           H
ATOM   1525  CD2 LEU A  97       0.293  -9.843   7.341  1.00 98.68           C
ATOM   1526 HD21 LEU A  97       0.516  -8.930   7.891  1.00 98.68           H
ATOM   1527 HD22 LEU A  97       1.089 -10.557   7.553  1.00 98.68           H
ATOM   1528 HD23 LEU A  97       0.263  -9.636   6.271  1.00 98.68           H
ATOM   1529  N   LEU A  98      -2.289 -13.722   9.040  1.00 98.75           N
ATOM   1530  H   LEU A  98      -1.502 -13.841   9.663  1.00 98.75           H
ATOM   1531  CA  LEU A  98      -2.797 -14.875   8.288  1.00 98.75           C
ATOM   1532  HA  LEU A  98      -2.841 -14.596   7.236  1.00 98.75           H
ATOM   1533  C   LEU A  98      -4.217 -15.258   8.729  1.00 98.75           C
ATOM   1534  CB  LEU A  98      -1.827 -16.058   8.447  1.00 98.75           C
ATOM   1535  HB2 LEU A  98      -0.842 -15.748   8.096  1.00 98.75           H
ATOM   1536  HB3 LEU A  98      -1.746 -16.307   9.505  1.00 98.75           H
ATOM   1537  O   LEU A  98      -5.069 -15.579   7.900  1.00 98.75           O
ATOM   1538  CG  LEU A  98      -2.255 -17.324   7.675  1.00 98.75           C
ATOM   1539  HG  LEU A  98      -3.207 -17.679   8.069  1.00 98.75           H
ATOM   1540  CD1 LEU A  98      -2.404 -17.077   6.172  1.00 98.75           C
ATOM   1541 HD11 LEU A  98      -1.483 -16.646   5.777  1.00 98.75           H
ATOM   1542 HD12 LEU A  98      -2.586 -18.020   5.657  1.00 98.75           H
ATOM   1543 HD13 LEU A  98      -3.242 -16.410   5.973  1.00 98.75           H
ATOM   1544  CD2 LEU A  98      -1.234 -18.439   7.886  1.00 98.75           C
ATOM   1545 HD21 LEU A  98      -1.575 -19.353   7.401  1.00 98.75           H
ATOM   1546 HD22 LEU A  98      -0.280 -18.156   7.439  1.00 98.75           H
ATOM   1547 HD23 LEU A  98      -1.091 -18.628   8.950  1.00 98.75           H
ATOM   1548  N   LYS A  99      -4.495 -15.194  10.033  1.00 98.60           N
ATOM   1549  H   LYS A  99      -3.755 -14.907  10.658  1.00 98.60           H
ATOM   1550  CA  LYS A  99      -5.825 -15.466  10.586  1.00 98.60           C
ATOM   1551  HA  LYS A  99      -6.149 -16.456  10.262  1.00 98.60           H
ATOM   1552  C   LYS A  99      -6.870 -14.476  10.065  1.00 98.60           C
ATOM   1553  CB  LYS A  99      -5.706 -15.460  12.110  1.00 98.60           C
ATOM   1554  HB2 LYS A  99      -5.276 -14.506  12.416  1.00 98.60           H
ATOM   1555  HB3 LYS A  99      -5.018 -16.251  12.409  1.00 98.60           H
ATOM   1556  O   LYS A  99      -7.936 -14.915   9.634  1.00 98.60           O
ATOM   1557  CG  LYS A  99      -7.039 -15.649  12.846  1.00 98.60           C
ATOM   1558  HG2 LYS A  99      -7.719 -14.844  12.569  1.00 98.60           H
ATOM   1559  HG3 LYS A  99      -7.486 -16.610  12.591  1.00 98.60           H
ATOM   1560  CD  LYS A  99      -6.762 -15.583  14.351  1.00 98.60           C
ATOM   1561  HD2 LYS A  99      -6.447 -16.561  14.717  1.00 98.60           H
ATOM   1562  HD3 LYS A  99      -5.928 -14.900  14.513  1.00 98.60           H
ATOM   1563  CE  LYS A  99      -7.968 -15.085  15.148  1.00 98.60           C
ATOM   1564  HE2 LYS A  99      -8.443 -15.925  15.654  1.00 98.60           H
ATOM   1565  HE3 LYS A  99      -8.683 -14.631  14.462  1.00 98.60           H
ATOM   1566  NZ  LYS A  99      -7.516 -14.056  16.116  1.00 98.60           N
ATOM   1567  HZ1 LYS A  99      -8.235 -13.717  16.739  1.00 98.60           H
ATOM   1568  HZ2 LYS A  99      -7.149 -13.251  15.629  1.00 98.60           H
ATOM   1569  HZ3 LYS A  99      -6.689 -14.334  16.626  1.00 98.60           H
ATOM   1570  N   LEU A 100      -6.573 -13.174  10.053  1.00 98.08           N
ATOM   1571  H   LEU A 100      -5.690 -12.876  10.442  1.00 98.08           H
ATOM   1572  CA  LEU A 100      -7.476 -12.166   9.488  1.00 98.08           C
ATOM   1573  HA  LEU A 100      -8.471 -12.300   9.911  1.00 98.08           H
ATOM   1574  C   LEU A 100      -7.638 -12.329   7.975  1.00 98.08           C
ATOM   1575  CB  LEU A 100      -6.989 -10.747   9.813  1.00 98.08           C
ATOM   1576  HB2 LEU A 100      -5.967 -10.636   9.449  1.00 98.08           H
ATOM   1577  HB3 LEU A 100      -7.621 -10.053   9.260  1.00 98.08           H
ATOM   1578  O   LEU A 100      -8.755 -12.232   7.475  1.00 98.08           O
ATOM   1579  CG  LEU A 100      -7.025 -10.336  11.293  1.00 98.08           C
ATOM   1580  HG  LEU A 100      -6.268 -10.889  11.849  1.00 98.08           H
ATOM   1581  CD1 LEU A 100      -6.718  -8.842  11.376  1.00 98.08           C
ATOM   1582 HD11 LEU A 100      -5.830  -8.620  10.785  1.00 98.08           H
ATOM   1583 HD12 LEU A 100      -6.529  -8.567  12.414  1.00 98.08           H
ATOM   1584 HD13 LEU A 100      -7.550  -8.256  10.985  1.00 98.08           H
ATOM   1585  CD2 LEU A 100      -8.385 -10.563  11.950  1.00 98.08           C
ATOM   1586 HD21 LEU A 100      -8.358 -10.169  12.966  1.00 98.08           H
ATOM   1587 HD22 LEU A 100      -8.598 -11.630  12.006  1.00 98.08           H
ATOM   1588 HD23 LEU A 100      -9.149 -10.046  11.368  1.00 98.08           H
ATOM   1589  N   ILE A 101      -6.563 -12.657   7.251  1.00 98.63           N
ATOM   1590  H   ILE A 101      -5.661 -12.675   7.705  1.00 98.63           H
ATOM   1591  CA  ILE A 101      -6.640 -12.955   5.816  1.00 98.63           C
ATOM   1592  HA  ILE A 101      -7.063 -12.084   5.316  1.00 98.63           H
ATOM   1593  C   ILE A 101      -7.597 -14.123   5.555  1.00 98.63           C
ATOM   1594  CB  ILE A 101      -5.230 -13.217   5.241  1.00 98.63           C
ATOM   1595  HB  ILE A 101      -4.670 -13.829   5.948  1.00 98.63           H
ATOM   1596  O   ILE A 101      -8.487 -14.019   4.711  1.00 98.63           O
ATOM   1597  CG1 ILE A 101      -4.494 -11.872   5.059  1.00 98.63           C
ATOM   1598 HG12 ILE A 101      -4.951 -11.309   4.245  1.00 98.63           H
ATOM   1599 HG13 ILE A 101      -4.595 -11.281   5.970  1.00 98.63           H
ATOM   1600  CG2 ILE A 101      -5.292 -13.984   3.908  1.00 98.63           C
ATOM   1601 HG21 ILE A 101      -4.304 -14.040   3.452  1.00 98.63           H
ATOM   1602 HG22 ILE A 101      -5.628 -15.008   4.075  1.00 98.63           H
ATOM   1603 HG23 ILE A 101      -5.976 -13.485   3.222  1.00 98.63           H
ATOM   1604  CD1 ILE A 101      -2.996 -12.027   4.783  1.00 98.63           C
ATOM   1605 HD11 ILE A 101      -2.821 -12.457   3.797  1.00 98.63           H
ATOM   1606 HD12 ILE A 101      -2.521 -11.046   4.816  1.00 98.63           H
ATOM   1607 HD13 ILE A 101      -2.555 -12.662   5.550  1.00 98.63           H
ATOM   1608  N   ASN A 102      -7.456 -15.219   6.301  1.00 98.55           N
ATOM   1609  H   ASN A 102      -6.683 -15.262   6.950  1.00 98.55           H
ATOM   1610  CA  ASN A 102      -8.326 -16.382   6.156  1.00 98.55           C
ATOM   1611  HA  ASN A 102      -8.345 -16.680   5.108  1.00 98.55           H
ATOM   1612  C   ASN A 102      -9.776 -16.058   6.539  1.00 98.55           C
ATOM   1613  CB  ASN A 102      -7.753 -17.542   6.984  1.00 98.55           C
ATOM   1614  HB2 ASN A 102      -7.569 -17.205   8.005  1.00 98.55           H
ATOM   1615  HB3 ASN A 102      -8.480 -18.352   7.014  1.00 98.55           H
ATOM   1616  O   ASN A 102     -10.694 -16.514   5.863  1.00 98.55           O
ATOM   1617  CG  ASN A 102      -6.469 -18.108   6.398  1.00 98.55           C
ATOM   1618  ND2 ASN A 102      -5.675 -18.779   7.196  1.00 98.55           N
ATOM   1619 HD21 ASN A 102      -4.808 -19.097   6.787  1.00 98.55           H
ATOM   1620 HD22 ASN A 102      -5.872 -18.842   8.185  1.00 98.55           H
ATOM   1621  OD1 ASN A 102      -6.173 -17.993   5.219  1.00 98.55           O
ATOM   1622  N   ARG A 103      -9.996 -15.233   7.569  1.00 97.50           N
ATOM   1623  H   ARG A 103      -9.197 -14.906   8.094  1.00 97.50           H
ATOM   1624  CA  ARG A 103     -11.334 -14.774   7.969  1.00 97.50           C
ATOM   1625  HA  ARG A 103     -11.975 -15.643   8.122  1.00 97.50           H
ATOM   1626  C   ARG A 103     -12.004 -13.931   6.879  1.00 97.50           C
ATOM   1627  CB  ARG A 103     -11.219 -13.987   9.284  1.00 97.50           C
ATOM   1628  HB2 ARG A 103     -10.628 -13.090   9.100  1.00 97.50           H
ATOM   1629  HB3 ARG A 103     -10.692 -14.591  10.023  1.00 97.50           H
ATOM   1630  O   ARG A 103     -13.156 -14.185   6.543  1.00 97.50           O
ATOM   1631  CG  ARG A 103     -12.588 -13.590   9.865  1.00 97.50           C
ATOM   1632  HG2 ARG A 103     -13.237 -13.190   9.086  1.00 97.50           H
ATOM   1633  HG3 ARG A 103     -13.063 -14.476  10.284  1.00 97.50           H
ATOM   1634  CD  ARG A 103     -12.448 -12.524  10.957  1.00 97.50           C
ATOM   1635  HD2 ARG A 103     -11.709 -12.851  11.688  1.00 97.50           H
ATOM   1636  HD3 ARG A 103     -13.412 -12.408  11.453  1.00 97.50           H
ATOM   1637  NE  ARG A 103     -12.049 -11.233  10.378  1.00 97.50           N
ATOM   1638  HE  ARG A 103     -12.068 -11.146   9.372  1.00 97.50           H
ATOM   1639  NH1 ARG A 103     -11.882  -9.929  12.272  1.00 97.50           N
ATOM   1640 HH11 ARG A 103     -12.191 -10.692  12.858  1.00 97.50           H
ATOM   1641 HH12 ARG A 103     -11.698  -9.007  12.640  1.00 97.50           H
ATOM   1642  NH2 ARG A 103     -11.400  -9.083  10.297  1.00 97.50           N
ATOM   1643 HH21 ARG A 103     -11.257  -9.198   9.304  1.00 97.50           H
ATOM   1644 HH22 ARG A 103     -11.307  -8.174  10.728  1.00 97.50           H
ATOM   1645  CZ  ARG A 103     -11.784 -10.100  10.987  1.00 97.50           C
ATOM   1646  N   ASP A 104     -11.297 -12.939   6.342  1.00 96.76           N
ATOM   1647  H   ASP A 104     -10.363 -12.782   6.693  1.00 96.76           H
ATOM   1648  CA  ASP A 104     -11.895 -11.899   5.491  1.00 96.76           C
ATOM   1649  HA  ASP A 104     -12.939 -11.767   5.775  1.00 96.76           H
ATOM   1650  C   ASP A 104     -11.899 -12.263   4.000  1.00 96.76           C
ATOM   1651  CB  ASP A 104     -11.177 -10.562   5.743  1.00 96.76           C
ATOM   1652  HB2 ASP A 104     -10.111 -10.683   5.552  1.00 96.76           H
ATOM   1653  HB3 ASP A 104     -11.562  -9.819   5.045  1.00 96.76           H
ATOM   1654  O   ASP A 104     -12.753 -11.804   3.236  1.00 96.76           O
ATOM   1655  CG  ASP A 104     -11.394 -10.035   7.166  1.00 96.76           C
ATOM   1656  OD1 ASP A 104     -12.409 -10.383   7.810  1.00 96.76           O
ATOM   1657  OD2 ASP A 104     -10.557  -9.263   7.681  1.00 96.76           O
ATOM   1658  N   PHE A 105     -10.976 -13.124   3.562  1.00 97.38           N
ATOM   1659  H   PHE A 105     -10.257 -13.415   4.210  1.00 97.38           H
ATOM   1660  CA  PHE A 105     -10.863 -13.542   2.162  1.00 97.38           C
ATOM   1661  HA  PHE A 105     -11.635 -13.034   1.584  1.00 97.38           H
ATOM   1662  C   PHE A 105     -11.113 -15.036   1.937  1.00 97.38           C
ATOM   1663  CB  PHE A 105      -9.513 -13.086   1.597  1.00 97.38           C
ATOM   1664  HB2 PHE A 105      -8.722 -13.661   2.077  1.00 97.38           H
ATOM   1665  HB3 PHE A 105      -9.480 -13.316   0.532  1.00 97.38           H
ATOM   1666  O   PHE A 105     -11.236 -15.447   0.783  1.00 97.38           O
ATOM   1667  CG  PHE A 105      -9.244 -11.601   1.777  1.00 97.38           C
ATOM   1668  CD1 PHE A 105      -9.968 -10.647   1.038  1.00 97.38           C
ATOM   1669  HD1 PHE A 105     -10.727 -10.969   0.340  1.00 97.38           H
ATOM   1670  CD2 PHE A 105      -8.299 -11.167   2.722  1.00 97.38           C
ATOM   1671  HD2 PHE A 105      -7.752 -11.894   3.304  1.00 97.38           H
ATOM   1672  CE1 PHE A 105      -9.745  -9.273   1.241  1.00 97.38           C
ATOM   1673  HE1 PHE A 105     -10.322  -8.536   0.702  1.00 97.38           H
ATOM   1674  CE2 PHE A 105      -8.070  -9.797   2.924  1.00 97.38           C
ATOM   1675  HE2 PHE A 105      -7.348  -9.477   3.661  1.00 97.38           H
ATOM   1676  CZ  PHE A 105      -8.796  -8.848   2.187  1.00 97.38           C
ATOM   1677  HZ  PHE A 105      -8.641  -7.795   2.369  1.00 97.38           H
ATOM   1678  N   GLY A 106     -11.228 -15.831   3.004  1.00 98.37           N
ATOM   1679  H   GLY A 106     -11.131 -15.417   3.920  1.00 98.37           H
ATOM   1680  CA  GLY A 106     -11.469 -17.278   2.977  1.00 98.37           C
ATOM   1681  HA2 GLY A 106     -12.070 -17.528   2.103  1.00 98.37           H
ATOM   1682  HA3 GLY A 106     -12.029 -17.559   3.869  1.00 98.37           H
ATOM   1683  C   GLY A 106     -10.193 -18.125   2.934  1.00 98.37           C
ATOM   1684  O   GLY A 106     -10.175 -19.236   3.453  1.00 98.37           O
ATOM   1685  N   SER A 107      -9.120 -17.614   2.332  1.00 98.60           N
ATOM   1686  H   SER A 107      -9.200 -16.702   1.904  1.00 98.60           H
ATOM   1687  CA  SER A 107      -7.783 -18.219   2.339  1.00 98.60           C
ATOM   1688  HA  SER A 107      -7.547 -18.538   3.354  1.00 98.60           H
ATOM   1689  C   SER A 107      -6.730 -17.211   1.877  1.00 98.60           C
ATOM   1690  CB  SER A 107      -7.724 -19.455   1.430  1.00 98.60           C
ATOM   1691  HB2 SER A 107      -6.723 -19.885   1.470  1.00 98.60           H
ATOM   1692  HB3 SER A 107      -8.428 -20.206   1.789  1.00 98.60           H
ATOM   1693  O   SER A 107      -7.062 -16.216   1.221  1.00 98.60           O
ATOM   1694  OG  SER A 107      -8.031 -19.122   0.089  1.00 98.60           O
ATOM   1695  HG  SER A 107      -8.810 -19.628  -0.152  1.00 98.60           H
ATOM   1696  N   PHE A 108      -5.453 -17.495   2.144  1.00 98.59           N
ATOM   1697  H   PHE A 108      -5.240 -18.244   2.787  1.00 98.59           H
ATOM   1698  CA  PHE A 108      -4.344 -16.727   1.573  1.00 98.59           C
ATOM   1699  HA  PHE A 108      -4.450 -15.687   1.883  1.00 98.59           H
ATOM   1700  C   PHE A 108      -4.360 -16.731   0.036  1.00 98.59           C
ATOM   1701  CB  PHE A 108      -3.011 -17.251   2.120  1.00 98.59           C
ATOM   1702  HB2 PHE A 108      -3.013 -17.165   3.207  1.00 98.59           H
ATOM   1703  HB3 PHE A 108      -2.901 -18.305   1.868  1.00 98.59           H
ATOM   1704  O   PHE A 108      -4.225 -15.678  -0.584  1.00 98.59           O
ATOM   1705  CG  PHE A 108      -1.827 -16.476   1.578  1.00 98.59           C
ATOM   1706  CD1 PHE A 108      -0.949 -17.072   0.654  1.00 98.59           C
ATOM   1707  HD1 PHE A 108      -1.071 -18.107   0.374  1.00 98.59           H
ATOM   1708  CD2 PHE A 108      -1.631 -15.137   1.962  1.00 98.59           C
ATOM   1709  HD2 PHE A 108      -2.291 -14.679   2.685  1.00 98.59           H
ATOM   1710  CE1 PHE A 108       0.116 -16.328   0.120  1.00 98.59           C
ATOM   1711  HE1 PHE A 108       0.806 -16.799  -0.564  1.00 98.59           H
ATOM   1712  CE2 PHE A 108      -0.566 -14.394   1.427  1.00 98.59           C
ATOM   1713  HE2 PHE A 108      -0.410 -13.373   1.740  1.00 98.59           H
ATOM   1714  CZ  PHE A 108       0.316 -14.995   0.514  1.00 98.59           C
ATOM   1715  HZ  PHE A 108       1.161 -14.445   0.127  1.00 98.59           H
ATOM   1716  N   GLU A 109      -4.628 -17.876  -0.598  1.00 98.55           N
ATOM   1717  H   GLU A 109      -4.708 -18.724  -0.055  1.00 98.55           H
ATOM   1718  CA  GLU A 109      -4.725 -17.973  -2.061  1.00 98.55           C
ATOM   1719  HA  GLU A 109      -3.783 -17.639  -2.497  1.00 98.55           H
ATOM   1720  C   GLU A 109      -5.850 -17.085  -2.623  1.00 98.55           C
ATOM   1721  CB  GLU A 109      -4.949 -19.442  -2.448  1.00 98.55           C
ATOM   1722  HB2 GLU A 109      -4.200 -20.058  -1.950  1.00 98.55           H
ATOM   1723  HB3 GLU A 109      -5.938 -19.751  -2.109  1.00 98.55           H
ATOM   1724  O   GLU A 109      -5.657 -16.349  -3.598  1.00 98.55           O
ATOM   1725  CG  GLU A 109      -4.831 -19.651  -3.966  1.00 98.55           C
ATOM   1726  HG2 GLU A 109      -5.499 -18.955  -4.473  1.00 98.55           H
ATOM   1727  HG3 GLU A 109      -3.812 -19.417  -4.273  1.00 98.55           H
ATOM   1728  CD  GLU A 109      -5.192 -21.072  -4.423  1.00 98.55           C
ATOM   1729  OE1 GLU A 109      -5.320 -21.239  -5.659  1.00 98.55           O
ATOM   1730  OE2 GLU A 109      -5.402 -21.951  -3.560  1.00 98.55           O
ATOM   1731  N   ALA A 110      -7.023 -17.095  -1.980  1.00 98.69           N
ATOM   1732  H   ALA A 110      -7.130 -17.701  -1.180  1.00 98.69           H
ATOM   1733  CA  ALA A 110      -8.145 -16.251  -2.375  1.00 98.69           C
ATOM   1734  HA  ALA A 110      -8.347 -16.420  -3.433  1.00 98.69           H
ATOM   1735  C   ALA A 110      -7.833 -14.757  -2.197  1.00 98.69           C
ATOM   1736  CB  ALA A 110      -9.382 -16.667  -1.575  1.00 98.69           C
ATOM   1737  HB1 ALA A 110      -9.186 -16.557  -0.508  1.00 98.69           H
ATOM   1738  HB2 ALA A 110      -9.626 -17.709  -1.786  1.00 98.69           H
ATOM   1739  HB3 ALA A 110     -10.230 -16.040  -1.848  1.00 98.69           H
ATOM   1740  O   ALA A 110      -8.198 -13.949  -3.059  1.00 98.69           O
ATOM   1741  N   PHE A 111      -7.125 -14.390  -1.125  1.00 98.65           N
ATOM   1742  H   PHE A 111      -6.877 -15.097  -0.447  1.00 98.65           H
ATOM   1743  CA  PHE A 111      -6.602 -13.040  -0.930  1.00 98.65           C
ATOM   1744  HA  PHE A 111      -7.429 -12.330  -0.952  1.00 98.65           H
ATOM   1745  C   PHE A 111      -5.648 -12.642  -2.063  1.00 98.65           C
ATOM   1746  CB  PHE A 111      -5.932 -12.929   0.447  1.00 98.65           C
ATOM   1747  HB2 PHE A 111      -6.703 -12.767   1.199  1.00 98.65           H
ATOM   1748  HB3 PHE A 111      -5.433 -13.867   0.694  1.00 98.65           H
ATOM   1749  O   PHE A 111      -5.890 -11.627  -2.719  1.00 98.65           O
ATOM   1750  CG  PHE A 111      -4.918 -11.810   0.523  1.00 98.65           C
ATOM   1751  CD1 PHE A 111      -3.555 -12.112   0.384  1.00 98.65           C
ATOM   1752  HD1 PHE A 111      -3.229 -13.140   0.325  1.00 98.65           H
ATOM   1753  CD2 PHE A 111      -5.335 -10.469   0.583  1.00 98.65           C
ATOM   1754  HD2 PHE A 111      -6.383 -10.238   0.705  1.00 98.65           H
ATOM   1755  CE1 PHE A 111      -2.620 -11.080   0.258  1.00 98.65           C
ATOM   1756  HE1 PHE A 111      -1.587 -11.348   0.090  1.00 98.65           H
ATOM   1757  CE2 PHE A 111      -4.393  -9.432   0.460  1.00 98.65           C
ATOM   1758  HE2 PHE A 111      -4.713  -8.401   0.467  1.00 98.65           H
ATOM   1759  CZ  PHE A 111      -3.030  -9.735   0.299  1.00 98.65           C
ATOM   1760  HZ  PHE A 111      -2.306  -8.941   0.190  1.00 98.65           H
ATOM   1761  N   VAL A 112      -4.623 -13.453  -2.358  1.00 98.72           N
ATOM   1762  H   VAL A 112      -4.481 -14.269  -1.781  1.00 98.72           H
ATOM   1763  CA  VAL A 112      -3.650 -13.169  -3.426  1.00 98.72           C
ATOM   1764  HA  VAL A 112      -3.149 -12.228  -3.196  1.00 98.72           H
ATOM   1765  C   VAL A 112      -4.376 -12.985  -4.756  1.00 98.72           C
ATOM   1766  CB  VAL A 112      -2.579 -14.276  -3.529  1.00 98.72           C
ATOM   1767  HB  VAL A 112      -3.069 -15.247  -3.600  1.00 98.72           H
ATOM   1768  O   VAL A 112      -4.131 -12.005  -5.456  1.00 98.72           O
ATOM   1769  CG1 VAL A 112      -1.678 -14.097  -4.761  1.00 98.72           C
ATOM   1770 HG11 VAL A 112      -1.229 -13.104  -4.750  1.00 98.72           H
ATOM   1771 HG12 VAL A 112      -2.254 -14.238  -5.676  1.00 98.72           H
ATOM   1772 HG13 VAL A 112      -0.888 -14.848  -4.743  1.00 98.72           H
ATOM   1773  CG2 VAL A 112      -1.657 -14.276  -2.305  1.00 98.72           C
ATOM   1774 HG21 VAL A 112      -2.229 -14.427  -1.390  1.00 98.72           H
ATOM   1775 HG22 VAL A 112      -0.939 -15.092  -2.381  1.00 98.72           H
ATOM   1776 HG23 VAL A 112      -1.116 -13.333  -2.224  1.00 98.72           H
ATOM   1777  N   LYS A 113      -5.332 -13.859  -5.093  1.00 98.70           N
ATOM   1778  H   LYS A 113      -5.480 -14.650  -4.483  1.00 98.70           H
ATOM   1779  CA  LYS A 113      -6.135 -13.735  -6.318  1.00 98.70           C
ATOM   1780  HA  LYS A 113      -5.459 -13.752  -7.173  1.00 98.70           H
ATOM   1781  C   LYS A 113      -6.892 -12.406  -6.384  1.00 98.70           C
ATOM   1782  CB  LYS A 113      -7.081 -14.938  -6.410  1.00 98.70           C
ATOM   1783  HB2 LYS A 113      -6.487 -15.851  -6.357  1.00 98.70           H
ATOM   1784  HB3 LYS A 113      -7.764 -14.929  -5.561  1.00 98.70           H
ATOM   1785  O   LYS A 113      -6.859 -11.742  -7.422  1.00 98.70           O
ATOM   1786  CG  LYS A 113      -7.890 -14.945  -7.716  1.00 98.70           C
ATOM   1787  HG2 LYS A 113      -8.532 -14.066  -7.761  1.00 98.70           H
ATOM   1788  HG3 LYS A 113      -7.206 -14.933  -8.565  1.00 98.70           H
ATOM   1789  CD  LYS A 113      -8.761 -16.203  -7.782  1.00 98.70           C
ATOM   1790  HD2 LYS A 113      -9.434 -16.217  -6.924  1.00 98.70           H
ATOM   1791  HD3 LYS A 113      -8.115 -17.080  -7.734  1.00 98.70           H
ATOM   1792  CE  LYS A 113      -9.573 -16.233  -9.079  1.00 98.70           C
ATOM   1793  HE2 LYS A 113     -10.228 -15.362  -9.105  1.00 98.70           H
ATOM   1794  HE3 LYS A 113      -8.883 -16.162  -9.920  1.00 98.70           H
ATOM   1795  NZ  LYS A 113     -10.365 -17.484  -9.175  1.00 98.70           N
ATOM   1796  HZ1 LYS A 113      -9.750 -18.285  -9.142  1.00 98.70           H
ATOM   1797  HZ2 LYS A 113     -10.888 -17.521 -10.038  1.00 98.70           H
ATOM   1798  HZ3 LYS A 113     -11.006 -17.563  -8.398  1.00 98.70           H
ATOM   1799  N   LYS A 114      -7.559 -12.001  -5.297  1.00 98.56           N
ATOM   1800  H   LYS A 114      -7.510 -12.581  -4.472  1.00 98.56           H
ATOM   1801  CA  LYS A 114      -8.284 -10.722  -5.225  1.00 98.56           C
ATOM   1802  HA  LYS A 114      -8.956 -10.637  -6.080  1.00 98.56           H
ATOM   1803  C   LYS A 114      -7.336  -9.523  -5.322  1.00 98.56           C
ATOM   1804  CB  LYS A 114      -9.116 -10.651  -3.935  1.00 98.56           C
ATOM   1805  HB2 LYS A 114      -9.419  -9.615  -3.781  1.00 98.56           H
ATOM   1806  HB3 LYS A 114      -8.498 -10.952  -3.090  1.00 98.56           H
ATOM   1807  O   LYS A 114      -7.630  -8.591  -6.066  1.00 98.56           O
ATOM   1808  CG  LYS A 114     -10.391 -11.509  -3.975  1.00 98.56           C
ATOM   1809  HG2 LYS A 114     -10.137 -12.551  -4.171  1.00 98.56           H
ATOM   1810  HG3 LYS A 114     -11.041 -11.148  -4.772  1.00 98.56           H
ATOM   1811  CD  LYS A 114     -11.126 -11.403  -2.629  1.00 98.56           C
ATOM   1812  HD2 LYS A 114     -11.306 -10.352  -2.405  1.00 98.56           H
ATOM   1813  HD3 LYS A 114     -10.483 -11.821  -1.854  1.00 98.56           H
ATOM   1814  CE  LYS A 114     -12.464 -12.155  -2.635  1.00 98.56           C
ATOM   1815  HE2 LYS A 114     -12.268 -13.208  -2.837  1.00 98.56           H
ATOM   1816  HE3 LYS A 114     -13.080 -11.762  -3.445  1.00 98.56           H
ATOM   1817  NZ  LYS A 114     -13.181 -12.013  -1.337  1.00 98.56           N
ATOM   1818  HZ1 LYS A 114     -12.643 -12.414  -0.583  1.00 98.56           H
ATOM   1819  HZ2 LYS A 114     -14.071 -12.490  -1.350  1.00 98.56           H
ATOM   1820  HZ3 LYS A 114     -13.348 -11.044  -1.107  1.00 98.56           H
ATOM   1821  N   PHE A 115      -6.192  -9.562  -4.640  1.00 98.78           N
ATOM   1822  H   PHE A 115      -6.022 -10.347  -4.028  1.00 98.78           H
ATOM   1823  CA  PHE A 115      -5.209  -8.476  -4.653  1.00 98.78           C
ATOM   1824  HA  PHE A 115      -5.712  -7.538  -4.418  1.00 98.78           H
ATOM   1825  C   PHE A 115      -4.582  -8.315  -6.042  1.00 98.78           C
ATOM   1826  CB  PHE A 115      -4.151  -8.724  -3.571  1.00 98.78           C
ATOM   1827  HB2 PHE A 115      -3.574  -9.615  -3.818  1.00 98.78           H
ATOM   1828  HB3 PHE A 115      -4.653  -8.914  -2.622  1.00 98.78           H
ATOM   1829  O   PHE A 115      -4.582  -7.217  -6.601  1.00 98.78           O
ATOM   1830  CG  PHE A 115      -3.210  -7.551  -3.389  1.00 98.78           C
ATOM   1831  CD1 PHE A 115      -2.042  -7.446  -4.170  1.00 98.78           C
ATOM   1832  HD1 PHE A 115      -1.793  -8.218  -4.883  1.00 98.78           H
ATOM   1833  CD2 PHE A 115      -3.510  -6.544  -2.453  1.00 98.78           C
ATOM   1834  HD2 PHE A 115      -4.400  -6.606  -1.844  1.00 98.78           H
ATOM   1835  CE1 PHE A 115      -1.180  -6.346  -4.016  1.00 98.78           C
ATOM   1836  HE1 PHE A 115      -0.275  -6.277  -4.603  1.00 98.78           H
ATOM   1837  CE2 PHE A 115      -2.640  -5.451  -2.301  1.00 98.78           C
ATOM   1838  HE2 PHE A 115      -2.849  -4.681  -1.573  1.00 98.78           H
ATOM   1839  CZ  PHE A 115      -1.481  -5.344  -3.082  1.00 98.78           C
ATOM   1840  HZ  PHE A 115      -0.820  -4.498  -2.957  1.00 98.78           H
ATOM   1841  N   LYS A 116      -4.150  -9.426  -6.662  1.00 98.72           N
ATOM   1842  H   LYS A 116      -4.174 -10.296  -6.150  1.00 98.72           H
ATOM   1843  CA  LYS A 116      -3.638  -9.427  -8.040  1.00 98.72           C
ATOM   1844  HA  LYS A 116      -2.799  -8.733  -8.083  1.00 98.72           H
ATOM   1845  C   LYS A 116      -4.687  -8.890  -9.023  1.00 98.72           C
ATOM   1846  CB  LYS A 116      -3.148 -10.831  -8.468  1.00 98.72           C
ATOM   1847  HB2 LYS A 116      -2.915 -10.778  -9.531  1.00 98.72           H
ATOM   1848  HB3 LYS A 116      -3.959 -11.549  -8.343  1.00 98.72           H
ATOM   1849  O   LYS A 116      -4.350  -8.095  -9.898  1.00 98.72           O
ATOM   1850  CG  LYS A 116      -1.890 -11.365  -7.740  1.00 98.72           C
ATOM   1851  HG2 LYS A 116      -2.136 -11.660  -6.720  1.00 98.72           H
ATOM   1852  HG3 LYS A 116      -1.147 -10.572  -7.653  1.00 98.72           H
ATOM   1853  CD  LYS A 116      -1.267 -12.578  -8.470  1.00 98.72           C
ATOM   1854  HD2 LYS A 116      -1.021 -12.278  -9.489  1.00 98.72           H
ATOM   1855  HD3 LYS A 116      -2.003 -13.381  -8.512  1.00 98.72           H
ATOM   1856  CE  LYS A 116       0.018 -13.102  -7.792  1.00 98.72           C
ATOM   1857  HE2 LYS A 116       0.705 -12.265  -7.667  1.00 98.72           H
ATOM   1858  HE3 LYS A 116      -0.229 -13.468  -6.795  1.00 98.72           H
ATOM   1859  NZ  LYS A 116       0.693 -14.188  -8.571  1.00 98.72           N
ATOM   1860  HZ1 LYS A 116       0.136 -15.028  -8.646  1.00 98.72           H
ATOM   1861  HZ2 LYS A 116       1.568 -14.495  -8.172  1.00 98.72           H
ATOM   1862  HZ3 LYS A 116       0.943 -13.883  -9.501  1.00 98.72           H
ATOM   1863  N   ALA A 117      -5.959  -9.268  -8.867  1.00 98.68           N
ATOM   1864  H   ALA A 117      -6.177  -9.947  -8.151  1.00 98.68           H
ATOM   1865  CA  ALA A 117      -7.046  -8.757  -9.703  1.00 98.68           C
ATOM   1866  HA  ALA A 117      -6.776  -8.911 -10.748  1.00 98.68           H
ATOM   1867  C   ALA A 117      -7.279  -7.247  -9.514  1.00 98.68           C
ATOM   1868  CB  ALA A 117      -8.320  -9.561  -9.420  1.00 98.68           C
ATOM   1869  HB1 ALA A 117      -8.141 -10.618  -9.616  1.00 98.68           H
ATOM   1870  HB2 ALA A 117      -9.124  -9.211 -10.067  1.00 98.68           H
ATOM   1871  HB3 ALA A 117      -8.621  -9.435  -8.380  1.00 98.68           H
ATOM   1872  O   ALA A 117      -7.480  -6.537 -10.501  1.00 98.68           O
ATOM   1873  N   ALA A 118      -7.218  -6.734  -8.283  1.00 98.45           N
ATOM   1874  H   ALA A 118      -7.079  -7.354  -7.498  1.00 98.45           H
ATOM   1875  CA  ALA A 118      -7.338  -5.302  -8.012  1.00 98.45           C
ATOM   1876  HA  ALA A 118      -8.284  -4.949  -8.421  1.00 98.45           H
ATOM   1877  C   ALA A 118      -6.214  -4.504  -8.694  1.00 98.45           C
ATOM   1878  CB  ALA A 118      -7.369  -5.085  -6.495  1.00 98.45           C
ATOM   1879  HB1 ALA A 118      -7.510  -4.028  -6.273  1.00 98.45           H
ATOM   1880  HB2 ALA A 118      -6.434  -5.414  -6.042  1.00 98.45           H
ATOM   1881  HB3 ALA A 118      -8.194  -5.649  -6.059  1.00 98.45           H
ATOM   1882  O   ALA A 118      -6.502  -3.559  -9.428  1.00 98.45           O
ATOM   1883  N   ALA A 119      -4.962  -4.949  -8.547  1.00 98.70           N
ATOM   1884  H   ALA A 119      -4.799  -5.717  -7.912  1.00 98.70           H
ATOM   1885  CA  ALA A 119      -3.796  -4.339  -9.189  1.00 98.70           C
ATOM   1886  HA  ALA A 119      -3.740  -3.287  -8.909  1.00 98.70           H
ATOM   1887  C   ALA A 119      -3.870  -4.396 -10.727  1.00 98.70           C
ATOM   1888  CB  ALA A 119      -2.549  -5.054  -8.653  1.00 98.70           C
ATOM   1889  HB1 ALA A 119      -2.575  -6.112  -8.918  1.00 98.70           H
ATOM   1890  HB2 ALA A 119      -1.650  -4.600  -9.069  1.00 98.70           H
ATOM   1891  HB3 ALA A 119      -2.510  -4.972  -7.567  1.00 98.70           H
ATOM   1892  O   ALA A 119      -3.634  -3.401 -11.414  1.00 98.70           O
ATOM   1893  N   ALA A 120      -4.252  -5.546 -11.290  1.00 98.09           N
ATOM   1894  H   ALA A 120      -4.391  -6.350 -10.695  1.00 98.09           H
ATOM   1895  CA  ALA A 120      -4.342  -5.721 -12.738  1.00 98.09           C
ATOM   1896  HA  ALA A 120      -3.401  -5.405 -13.188  1.00 98.09           H
ATOM   1897  C   ALA A 120      -5.459  -4.874 -13.363  1.00 98.09           C
ATOM   1898  CB  ALA A 120      -4.544  -7.211 -13.036  1.00 98.09           C
ATOM   1899  HB1 ALA A 120      -5.470  -7.562 -12.580  1.00 98.09           H
ATOM   1900  HB2 ALA A 120      -3.708  -7.784 -12.636  1.00 98.09           H
ATOM   1901  HB3 ALA A 120      -4.594  -7.364 -14.114  1.00 98.09           H
ATOM   1902  O   ALA A 120      -5.288  -4.336 -14.454  1.00 98.09           O
ATOM   1903  N   THR A 121      -6.595  -4.747 -12.671  1.00 97.94           N
ATOM   1904  H   THR A 121      -6.653  -5.206 -11.773  1.00 97.94           H
ATOM   1905  CA  THR A 121      -7.784  -4.040 -13.175  1.00 97.94           C
ATOM   1906  HA  THR A 121      -7.748  -4.047 -14.265  1.00 97.94           H
ATOM   1907  C   THR A 121      -7.839  -2.569 -12.774  1.00 97.94           C
ATOM   1908  CB  THR A 121      -9.091  -4.735 -12.767  1.00 97.94           C
ATOM   1909  HB  THR A 121      -9.923  -4.190 -13.212  1.00 97.94           H
ATOM   1910  O   THR A 121      -8.834  -1.900 -13.067  1.00 97.94           O
ATOM   1911  CG2 THR A 121      -9.183  -6.179 -13.259  1.00 97.94           C
ATOM   1912 HG21 THR A 121      -9.160  -6.190 -14.349  1.00 97.94           H
ATOM   1913 HG22 THR A 121      -8.353  -6.778 -12.886  1.00 97.94           H
ATOM   1914 HG23 THR A 121     -10.123  -6.618 -12.924  1.00 97.94           H
ATOM   1915  OG1 THR A 121      -9.257  -4.709 -11.364  1.00 97.94           O
ATOM   1916  HG1 THR A 121      -8.643  -5.358 -11.013  1.00 97.94           H
ATOM   1917  N   GLN A 122      -6.832  -2.042 -12.075  1.00 98.03           N
ATOM   1918  H   GLN A 122      -6.057  -2.624 -11.793  1.00 98.03           H
ATOM   1919  CA  GLN A 122      -6.720  -0.602 -11.869  1.00 98.03           C
ATOM   1920  HA  GLN A 122      -7.651  -0.242 -11.432  1.00 98.03           H
ATOM   1921  C   GLN A 122      -6.546   0.081 -13.227  1.00 98.03           C
ATOM   1922  CB  GLN A 122      -5.583  -0.290 -10.888  1.00 98.03           C
ATOM   1923  HB2 GLN A 122      -5.798  -0.766  -9.931  1.00 98.03           H
ATOM   1924  HB3 GLN A 122      -4.667  -0.725 -11.285  1.00 98.03           H
ATOM   1925  O   GLN A 122      -5.607  -0.205 -13.977  1.00 98.03           O
ATOM   1926  CG  GLN A 122      -5.368   1.218 -10.659  1.00 98.03           C
ATOM   1927  HG2 GLN A 122      -4.954   1.662 -11.564  1.00 98.03           H
ATOM   1928  HG3 GLN A 122      -4.636   1.356  -9.862  1.00 98.03           H
ATOM   1929  CD  GLN A 122      -6.646   1.959 -10.271  1.00 98.03           C
ATOM   1930  NE2 GLN A 122      -6.906   3.113 -10.840  1.00 98.03           N
ATOM   1931 HE21 GLN A 122      -7.733   3.600 -10.525  1.00 98.03           H
ATOM   1932 HE22 GLN A 122      -6.260   3.526 -11.497  1.00 98.03           H
ATOM   1933  OE1 GLN A 122      -7.492   1.472  -9.538  1.00 98.03           O
ATOM   1934  N   PHE A 123      -7.500   0.951 -13.559  1.00 95.32           N
ATOM   1935  H   PHE A 123      -8.205   1.192 -12.877  1.00 95.32           H
ATOM   1936  CA  PHE A 123      -7.528   1.628 -14.845  1.00 95.32           C
ATOM   1937  HA  PHE A 123      -7.232   0.913 -15.613  1.00 95.32           H
ATOM   1938  C   PHE A 123      -6.523   2.779 -14.853  1.00 95.32           C
ATOM   1939  CB  PHE A 123      -8.949   2.096 -15.172  1.00 95.32           C
ATOM   1940  HB2 PHE A 123      -9.269   2.824 -14.426  1.00 95.32           H
ATOM   1941  HB3 PHE A 123      -9.626   1.243 -15.118  1.00 95.32           H
ATOM   1942  O   PHE A 123      -6.555   3.643 -13.976  1.00 95.32           O
ATOM   1943  CG  PHE A 123      -9.051   2.707 -16.555  1.00 95.32           C
ATOM   1944  CD1 PHE A 123      -9.101   4.105 -16.712  1.00 95.32           C
ATOM   1945  HD1 PHE A 123      -9.084   4.750 -15.846  1.00 95.32           H
ATOM   1946  CD2 PHE A 123      -9.051   1.874 -17.690  1.00 95.32           C
ATOM   1947  HD2 PHE A 123      -9.008   0.801 -17.576  1.00 95.32           H
ATOM   1948  CE1 PHE A 123      -9.163   4.666 -18.000  1.00 95.32           C
ATOM   1949  HE1 PHE A 123      -9.203   5.739 -18.119  1.00 95.32           H
ATOM   1950  CE2 PHE A 123      -9.108   2.437 -18.977  1.00 95.32           C
ATOM   1951  HE2 PHE A 123      -9.111   1.798 -19.849  1.00 95.32           H
ATOM   1952  CZ  PHE A 123      -9.167   3.833 -19.132  1.00 95.32           C
ATOM   1953  HZ  PHE A 123      -9.213   4.267 -20.120  1.00 95.32           H
ATOM   1954  N   GLY A 124      -5.639   2.777 -15.852  1.00 95.39           N
ATOM   1955  H   GLY A 124      -5.673   2.025 -16.525  1.00 95.39           H
ATOM   1956  CA  GLY A 124      -4.557   3.747 -15.960  1.00 95.39           C
ATOM   1957  HA2 GLY A 124      -4.986   4.749 -15.980  1.00 95.39           H
ATOM   1958  HA3 GLY A 124      -4.011   3.594 -16.891  1.00 95.39           H
ATOM   1959  C   GLY A 124      -3.564   3.650 -14.801  1.00 95.39           C
ATOM   1960  O   GLY A 124      -3.218   2.557 -14.348  1.00 95.39           O
ATOM   1961  N   SER A 125      -3.104   4.817 -14.369  1.00 97.16           N
ATOM   1962  H   SER A 125      -3.438   5.659 -14.818  1.00 97.16           H
ATOM   1963  CA  SER A 125      -2.164   5.005 -13.272  1.00 97.16           C
ATOM   1964  HA  SER A 125      -1.364   4.268 -13.337  1.00 97.16           H
ATOM   1965  C   SER A 125      -2.839   4.888 -11.908  1.00 97.16           C
ATOM   1966  CB  SER A 125      -1.566   6.395 -13.404  1.00 97.16           C
ATOM   1967  HB2 SER A 125      -2.355   7.141 -13.503  1.00 97.16           H
ATOM   1968  HB3 SER A 125      -1.014   6.604 -12.488  1.00 97.16           H
ATOM   1969  O   SER A 125      -3.944   5.400 -11.708  1.00 97.16           O
ATOM   1970  OG  SER A 125      -0.700   6.453 -14.517  1.00 97.16           O
ATOM   1971  HG  SER A 125      -0.022   7.098 -14.303  1.00 97.16           H
ATOM   1972  N   GLY A 126      -2.171   4.250 -10.950  1.00 98.28           N
ATOM   1973  H   GLY A 126      -1.248   3.878 -11.120  1.00 98.28           H
ATOM   1974  CA  GLY A 126      -2.727   4.087  -9.616  1.00 98.28           C
ATOM   1975  HA2 GLY A 126      -3.774   3.800  -9.718  1.00 98.28           H
ATOM   1976  HA3 GLY A 126      -2.680   5.032  -9.075  1.00 98.28           H
ATOM   1977  C   GLY A 126      -2.028   3.028  -8.783  1.00 98.28           C
ATOM   1978  O   GLY A 126      -0.873   2.684  -9.030  1.00 98.28           O
ATOM   1979  N   TRP A 127      -2.770   2.512  -7.809  1.00 98.73           N
ATOM   1980  H   TRP A 127      -3.709   2.865  -7.691  1.00 98.73           H
ATOM   1981  CA  TRP A 127      -2.260   1.641  -6.756  1.00 98.73           C
ATOM   1982  HA  TRP A 127      -1.338   1.159  -7.082  1.00 98.73           H
ATOM   1983  C   TRP A 127      -3.286   0.566  -6.393  1.00 98.73           C
ATOM   1984  CB  TRP A 127      -1.952   2.506  -5.531  1.00 98.73           C
ATOM   1985  HB2 TRP A 127      -1.510   1.883  -4.754  1.00 98.73           H
ATOM   1986  HB3 TRP A 127      -2.904   2.896  -5.172  1.00 98.73           H
ATOM   1987  O   TRP A 127      -4.491   0.744  -6.604  1.00 98.73           O
ATOM   1988  CG  TRP A 127      -1.071   3.692  -5.760  1.00 98.73           C
ATOM   1989  CD1 TRP A 127      -1.474   4.904  -6.204  1.00 98.73           C
ATOM   1990  HD1 TRP A 127      -2.495   5.172  -6.431  1.00 98.73           H
ATOM   1991  CD2 TRP A 127       0.366   3.799  -5.563  1.00 98.73           C
ATOM   1992  CE2 TRP A 127       0.787   5.086  -6.011  1.00 98.73           C
ATOM   1993  CE3 TRP A 127       1.352   2.940  -5.041  1.00 98.73           C
ATOM   1994  HE3 TRP A 127       1.068   1.963  -4.680  1.00 98.73           H
ATOM   1995  NE1 TRP A 127      -0.376   5.723  -6.374  1.00 98.73           N
ATOM   1996  HE1 TRP A 127      -0.438   6.664  -6.734  1.00 98.73           H
ATOM   1997  CH2 TRP A 127       3.093   4.595  -5.497  1.00 98.73           C
ATOM   1998  HH2 TRP A 127       4.140   4.862  -5.500  1.00 98.73           H
ATOM   1999  CZ2 TRP A 127       2.129   5.482  -6.001  1.00 98.73           C
ATOM   2000  HZ2 TRP A 127       2.420   6.451  -6.376  1.00 98.73           H
ATOM   2001  CZ3 TRP A 127       2.697   3.344  -4.996  1.00 98.73           C
ATOM   2002  HZ3 TRP A 127       3.445   2.671  -4.602  1.00 98.73           H
ATOM   2003  N   ALA A 128      -2.823  -0.533  -5.802  1.00 98.70           N
ATOM   2004  H   ALA A 128      -1.828  -0.602  -5.646  1.00 98.70           H
ATOM   2005  CA  ALA A 128      -3.683  -1.488  -5.107  1.00 98.70           C
ATOM   2006  HA  ALA A 128      -4.684  -1.066  -5.015  1.00 98.70           H
ATOM   2007  C   ALA A 128      -3.174  -1.722  -3.687  1.00 98.70           C
ATOM   2008  CB  ALA A 128      -3.807  -2.784  -5.908  1.00 98.70           C
ATOM   2009  HB1 ALA A 128      -4.276  -2.562  -6.866  1.00 98.70           H
ATOM   2010  HB2 ALA A 128      -4.427  -3.496  -5.363  1.00 98.70           H
ATOM   2011  HB3 ALA A 128      -2.820  -3.217  -6.069  1.00 98.70           H
ATOM   2012  O   ALA A 128      -1.969  -1.801  -3.461  1.00 98.70           O
ATOM   2013  N   TRP A 129      -4.108  -1.843  -2.748  1.00 98.62           N
ATOM   2014  H   TRP A 129      -5.079  -1.800  -3.024  1.00 98.62           H
ATOM   2015  CA  TRP A 129      -3.833  -1.797  -1.321  1.00 98.62           C
ATOM   2016  HA  TRP A 129      -2.755  -1.855  -1.171  1.00 98.62           H
ATOM   2017  C   TRP A 129      -4.503  -2.948  -0.591  1.00 98.62           C
ATOM   2018  CB  TRP A 129      -4.323  -0.478  -0.720  1.00 98.62           C
ATOM   2019  HB2 TRP A 129      -3.966  -0.415   0.308  1.00 98.62           H
ATOM   2020  HB3 TRP A 129      -5.412  -0.502  -0.680  1.00 98.62           H
ATOM   2021  O   TRP A 129      -5.639  -3.310  -0.897  1.00 98.62           O
ATOM   2022  CG  TRP A 129      -3.906   0.762  -1.441  1.00 98.62           C
ATOM   2023  CD1 TRP A 129      -4.500   1.272  -2.540  1.00 98.62           C
ATOM   2024  HD1 TRP A 129      -5.356   0.841  -3.037  1.00 98.62           H
ATOM   2025  CD2 TRP A 129      -2.791   1.648  -1.140  1.00 98.62           C
ATOM   2026  CE2 TRP A 129      -2.738   2.662  -2.139  1.00 98.62           C
ATOM   2027  CE3 TRP A 129      -1.823   1.696  -0.117  1.00 98.62           C
ATOM   2028  HE3 TRP A 129      -1.838   0.946   0.660  1.00 98.62           H
ATOM   2029  NE1 TRP A 129      -3.838   2.416  -2.929  1.00 98.62           N
ATOM   2030  HE1 TRP A 129      -4.117   2.977  -3.721  1.00 98.62           H
ATOM   2031  CH2 TRP A 129      -0.768   3.646  -1.143  1.00 98.62           C
ATOM   2032  HH2 TRP A 129       0.004   4.401  -1.128  1.00 98.62           H
ATOM   2033  CZ2 TRP A 129      -1.737   3.642  -2.161  1.00 98.62           C
ATOM   2034  HZ2 TRP A 129      -1.722   4.397  -2.933  1.00 98.62           H
ATOM   2035  CZ3 TRP A 129      -0.824   2.688  -0.116  1.00 98.62           C
ATOM   2036  HZ3 TRP A 129      -0.087   2.709   0.673  1.00 98.62           H
ATOM   2037  N   LEU A 130      -3.812  -3.469   0.417  1.00 98.65           N
ATOM   2038  H   LEU A 130      -2.891  -3.085   0.577  1.00 98.65           H
ATOM   2039  CA  LEU A 130      -4.435  -4.137   1.551  1.00 98.65           C
ATOM   2040  HA  LEU A 130      -5.444  -4.460   1.292  1.00 98.65           H
ATOM   2041  C   LEU A 130      -4.501  -3.097   2.662  1.00 98.65           C
ATOM   2042  CB  LEU A 130      -3.599  -5.354   1.967  1.00 98.65           C
ATOM   2043  HB2 LEU A 130      -3.500  -6.033   1.120  1.00 98.65           H
ATOM   2044  HB3 LEU A 130      -2.612  -4.984   2.248  1.00 98.65           H
ATOM   2045  O   LEU A 130      -3.479  -2.490   2.986  1.00 98.65           O
ATOM   2046  CG  LEU A 130      -4.123  -6.122   3.190  1.00 98.65           C
ATOM   2047  HG  LEU A 130      -4.160  -5.449   4.047  1.00 98.65           H
ATOM   2048  CD1 LEU A 130      -5.520  -6.697   2.969  1.00 98.65           C
ATOM   2049 HD11 LEU A 130      -5.607  -7.145   1.980  1.00 98.65           H
ATOM   2050 HD12 LEU A 130      -5.724  -7.454   3.726  1.00 98.65           H
ATOM   2051 HD13 LEU A 130      -6.260  -5.902   3.069  1.00 98.65           H
ATOM   2052  CD2 LEU A 130      -3.152  -7.254   3.526  1.00 98.65           C
ATOM   2053 HD21 LEU A 130      -3.477  -7.758   4.436  1.00 98.65           H
ATOM   2054 HD22 LEU A 130      -3.114  -7.976   2.711  1.00 98.65           H
ATOM   2055 HD23 LEU A 130      -2.155  -6.848   3.698  1.00 98.65           H
ATOM   2056  N   ALA A 131      -5.677  -2.895   3.236  1.00 96.90           N
ATOM   2057  H   ALA A 131      -6.481  -3.417   2.917  1.00 96.90           H
ATOM   2058  CA  ALA A 131      -5.873  -1.957   4.329  1.00 96.90           C
ATOM   2059  HA  ALA A 131      -4.907  -1.699   4.764  1.00 96.90           H
ATOM   2060  C   ALA A 131      -6.710  -2.586   5.443  1.00 96.90           C
ATOM   2061  CB  ALA A 131      -6.491  -0.669   3.776  1.00 96.90           C
ATOM   2062  HB1 ALA A 131      -6.530   0.077   4.570  1.00 96.90           H
ATOM   2063  HB2 ALA A 131      -7.500  -0.860   3.408  1.00 96.90           H
ATOM   2064  HB3 ALA A 131      -5.875  -0.278   2.966  1.00 96.90           H
ATOM   2065  O   ALA A 131      -7.481  -3.517   5.203  1.00 96.90           O
ATOM   2066  N   TYR A 132      -6.560  -2.065   6.655  1.00 95.57           N
ATOM   2067  H   TYR A 132      -5.903  -1.306   6.769  1.00 95.57           H
ATOM   2068  CA  TYR A 132      -7.419  -2.375   7.786  1.00 95.57           C
ATOM   2069  HA  TYR A 132      -7.940  -3.315   7.605  1.00 95.57           H
ATOM   2070  C   TYR A 132      -8.461  -1.265   7.943  1.00 95.57           C
ATOM   2071  CB  TYR A 132      -6.555  -2.559   9.034  1.00 95.57           C
ATOM   2072  HB2 TYR A 132      -6.034  -1.627   9.252  1.00 95.57           H
ATOM   2073  HB3 TYR A 132      -5.797  -3.315   8.830  1.00 95.57           H
ATOM   2074  O   TYR A 132      -8.123  -0.112   8.213  1.00 95.57           O
ATOM   2075  CG  TYR A 132      -7.318  -3.008  10.257  1.00 95.57           C
ATOM   2076  CD1 TYR A 132      -7.473  -2.129  11.344  1.00 95.57           C
ATOM   2077  HD1 TYR A 132      -7.078  -1.126  11.289  1.00 95.57           H
ATOM   2078  CD2 TYR A 132      -7.830  -4.318  10.326  1.00 95.57           C
ATOM   2079  HD2 TYR A 132      -7.703  -4.994   9.493  1.00 95.57           H
ATOM   2080  CE1 TYR A 132      -8.115  -2.566  12.515  1.00 95.57           C
ATOM   2081  HE1 TYR A 132      -8.204  -1.896  13.358  1.00 95.57           H
ATOM   2082  CE2 TYR A 132      -8.474  -4.760  11.495  1.00 95.57           C
ATOM   2083  HE2 TYR A 132      -8.844  -5.772  11.573  1.00 95.57           H
ATOM   2084  OH  TYR A 132      -9.176  -4.322  13.742  1.00 95.57           O
ATOM   2085  HH  TYR A 132      -9.187  -3.625  14.402  1.00 95.57           H
ATOM   2086  CZ  TYR A 132      -8.601  -3.886  12.594  1.00 95.57           C
ATOM   2087  N   LYS A 133      -9.735  -1.616   7.755  1.00 91.13           N
ATOM   2088  H   LYS A 133      -9.929  -2.587   7.556  1.00 91.13           H
ATOM   2089  CA  LYS A 133     -10.882  -0.742   8.016  1.00 91.13           C
ATOM   2090  HA  LYS A 133     -10.608   0.295   7.823  1.00 91.13           H
ATOM   2091  C   LYS A 133     -11.244  -0.880   9.489  1.00 91.13           C
ATOM   2092  CB  LYS A 133     -12.041  -1.113   7.075  1.00 91.13           C
ATOM   2093  HB2 LYS A 133     -11.724  -0.946   6.045  1.00 91.13           H
ATOM   2094  HB3 LYS A 133     -12.280  -2.170   7.194  1.00 91.13           H
ATOM   2095  O   LYS A 133     -11.898  -1.847   9.876  1.00 91.13           O
ATOM   2096  CG  LYS A 133     -13.306  -0.278   7.353  1.00 91.13           C
ATOM   2097  HG2 LYS A 133     -13.653  -0.462   8.370  1.00 91.13           H
ATOM   2098  HG3 LYS A 133     -13.072   0.782   7.254  1.00 91.13           H
ATOM   2099  CD  LYS A 133     -14.435  -0.648   6.383  1.00 91.13           C
ATOM   2100  HD2 LYS A 133     -14.109  -0.417   5.369  1.00 91.13           H
ATOM   2101  HD3 LYS A 133     -14.629  -1.719   6.436  1.00 91.13           H
ATOM   2102  CE  LYS A 133     -15.738   0.116   6.668  1.00 91.13           C
ATOM   2103  HE2 LYS A 133     -16.360   0.056   5.774  1.00 91.13           H
ATOM   2104  HE3 LYS A 133     -15.520   1.167   6.858  1.00 91.13           H
ATOM   2105  NZ  LYS A 133     -16.509  -0.452   7.806  1.00 91.13           N
ATOM   2106  HZ1 LYS A 133     -16.406  -1.453   7.890  1.00 91.13           H
ATOM   2107  HZ2 LYS A 133     -16.257  -0.070   8.706  1.00 91.13           H
ATOM   2108  HZ3 LYS A 133     -17.499  -0.285   7.697  1.00 91.13           H
ATOM   2109  N   ALA A 134     -10.770   0.053  10.306  1.00 81.90           N
ATOM   2110  H   ALA A 134     -10.180   0.775   9.918  1.00 81.90           H
ATOM   2111  CA  ALA A 134     -10.995   0.052  11.748  1.00 81.90           C
ATOM   2112  HA  ALA A 134     -11.032  -0.974  12.116  1.00 81.90           H
ATOM   2113  C   ALA A 134     -12.298   0.741  12.177  1.00 81.90           C
ATOM   2114  CB  ALA A 134      -9.804   0.749  12.404  1.00 81.90           C
ATOM   2115  HB1 ALA A 134      -9.994   0.834  13.474  1.00 81.90           H
ATOM   2116  HB2 ALA A 134      -9.698   1.755  11.997  1.00 81.90           H
ATOM   2117  HB3 ALA A 134      -8.883   0.193  12.228  1.00 81.90           H
ATOM   2118  O   ALA A 134     -12.824   0.379  13.223  1.00 81.90           O
ATOM   2119  N   ASN A 135     -12.790   1.704  11.391  1.00 68.50           N
ATOM   2120  H   ASN A 135     -12.330   1.909  10.516  1.00 68.50           H
ATOM   2121  CA  ASN A 135     -13.751   2.698  11.864  1.00 68.50           C
ATOM   2122  HA  ASN A 135     -14.019   2.472  12.896  1.00 68.50           H
ATOM   2123  C   ASN A 135     -15.062   2.715  11.071  1.00 68.50           C
ATOM   2124  CB  ASN A 135     -13.077   4.084  11.857  1.00 68.50           C
ATOM   2125  HB2 ASN A 135     -13.839   4.855  11.967  1.00 68.50           H
ATOM   2126  HB3 ASN A 135     -12.572   4.263  10.908  1.00 68.50           H
ATOM   2127  O   ASN A 135     -15.090   2.461   9.857  1.00 68.50           O
ATOM   2128  CG  ASN A 135     -12.088   4.292  12.992  1.00 68.50           C
ATOM   2129  ND2 ASN A 135     -11.452   5.430  13.051  1.00 68.50           N
ATOM   2130 HD21 ASN A 135     -11.492   6.087  12.285  1.00 68.50           H
ATOM   2131 HD22 ASN A 135     -11.057   5.702  13.940  1.00 68.50           H
ATOM   2132  OD1 ASN A 135     -11.825   3.439  13.825  1.00 68.50           O
ATOM   2133  N   ARG A 136     -16.123   3.102  11.794  1.00 60.46           N
ATOM   2134  H   ARG A 136     -15.965   3.326  12.766  1.00 60.46           H
ATOM   2135  CA  ARG A 136     -17.450   3.379  11.247  1.00 60.46           C
ATOM   2136  HA  ARG A 136     -17.710   2.536  10.607  1.00 60.46           H
ATOM   2137  C   ARG A 136     -17.405   4.618  10.380  1.00 60.46           C
ATOM   2138  CB  ARG A 136     -18.516   3.515  12.350  1.00 60.46           C
ATOM   2139  HB2 ARG A 136     -19.453   3.854  11.908  1.00 60.46           H
ATOM   2140  HB3 ARG A 136     -18.195   4.232  13.106  1.00 60.46           H
ATOM   2141  O   ARG A 136     -16.683   5.574  10.636  1.00 60.46           O
ATOM   2142  CG  ARG A 136     -18.726   2.142  12.968  1.00 60.46           C
ATOM   2143  HG2 ARG A 136     -17.811   1.879  13.499  1.00 60.46           H
ATOM   2144  HG3 ARG A 136     -18.918   1.448  12.149  1.00 60.46           H
ATOM   2145  CD  ARG A 136     -19.876   1.997  13.948  1.00 60.46           C
ATOM   2146  HD2 ARG A 136     -19.686   2.645  14.804  1.00 60.46           H
ATOM   2147  HD3 ARG A 136     -20.805   2.293  13.459  1.00 60.46           H
ATOM   2148  NE  ARG A 136     -19.946   0.586  14.359  1.00 60.46           N
ATOM   2149  HE  ARG A 136     -19.371  -0.035  13.809  1.00 60.46           H
ATOM   2150  NH1 ARG A 136     -21.197   0.888  16.253  1.00 60.46           N
ATOM   2151 HH11 ARG A 136     -21.147   1.882  16.081  1.00 60.46           H
ATOM   2152 HH12 ARG A 136     -21.598   0.531  17.108  1.00 60.46           H
ATOM   2153  NH2 ARG A 136     -20.543  -1.170  15.668  1.00 60.46           N
ATOM   2154 HH21 ARG A 136     -20.979  -1.538  16.502  1.00 60.46           H
ATOM   2155 HH22 ARG A 136     -20.040  -1.759  15.020  1.00 60.46           H
ATOM   2156  CZ  ARG A 136     -20.563   0.108  15.420  1.00 60.46           C
ATOM   2157  N   LEU A 137     -18.176   4.542   9.313  1.00 53.57           N
ATOM   2158  H   LEU A 137     -18.784   3.738   9.254  1.00 53.57           H
ATOM   2159  CA  LEU A 137     -18.276   5.527   8.259  1.00 53.57           C
ATOM   2160  HA  LEU A 137     -17.310   5.653   7.771  1.00 53.57           H
ATOM   2161  C   LEU A 137     -18.720   6.898   8.764  1.00 53.57           C
ATOM   2162  CB  LEU A 137     -19.306   4.968   7.273  1.00 53.57           C
ATOM   2163  HB2 LEU A 137     -20.162   4.570   7.818  1.00 53.57           H
ATOM   2164  HB3 LEU A 137     -19.697   5.787   6.669  1.00 53.57           H
ATOM   2165  O   LEU A 137     -19.913   7.169   8.801  1.00 53.57           O
ATOM   2166  CG  LEU A 137     -18.681   3.893   6.387  1.00 53.57           C
ATOM   2167  HG  LEU A 137     -17.649   3.701   6.683  1.00 53.57           H
ATOM   2168  CD1 LEU A 137     -19.440   2.579   6.457  1.00 53.57           C
ATOM   2169 HD11 LEU A 137     -18.896   1.804   5.917  1.00 53.57           H
ATOM   2170 HD12 LEU A 137     -20.448   2.707   6.064  1.00 53.57           H
ATOM   2171 HD13 LEU A 137     -19.525   2.258   7.495  1.00 53.57           H
ATOM   2172  CD2 LEU A 137     -18.691   4.451   4.979  1.00 53.57           C
ATOM   2173 HD21 LEU A 137     -18.126   3.782   4.330  1.00 53.57           H
ATOM   2174 HD22 LEU A 137     -19.716   4.537   4.619  1.00 53.57           H
ATOM   2175 HD23 LEU A 137     -18.241   5.444   4.999  1.00 53.57           H
ATOM   2176  N   ASP A 138     -17.758   7.770   9.054  1.00 59.24           N
ATOM   2177  H   ASP A 138     -16.843   7.424   9.305  1.00 59.24           H
ATOM   2178  CA  ASP A 138     -17.965   9.215   8.958  1.00 59.24           C
ATOM   2179  HA  ASP A 138     -18.574   9.356   8.065  1.00 59.24           H
ATOM   2180  C   ASP A 138     -16.641   9.949   8.691  1.00 59.24           C
ATOM   2181  CB  ASP A 138     -18.766   9.760  10.160  1.00 59.24           C
ATOM   2182  HB2 ASP A 138     -18.099  10.174  10.916  1.00 59.24           H
ATOM   2183  HB3 ASP A 138     -19.309   8.945  10.638  1.00 59.24           H
ATOM   2184  O   ASP A 138     -16.101  10.699   9.501  1.00 59.24           O
ATOM   2185  CG  ASP A 138     -19.802  10.814   9.737  1.00 59.24           C
ATOM   2186  OD1 ASP A 138     -19.806  11.221   8.549  1.00 59.24           O
ATOM   2187  OD2 ASP A 138     -20.615  11.194  10.607  1.00 59.24           O
ATOM   2188  N   VAL A 139     -16.050   9.675   7.525  1.00 61.64           N
ATOM   2189  H   VAL A 139     -16.534   9.069   6.878  1.00 61.64           H
ATOM   2190  CA  VAL A 139     -14.869  10.413   7.063  1.00 61.64           C
ATOM   2191  HA  VAL A 139     -14.276  10.668   7.941  1.00 61.64           H
ATOM   2192  C   VAL A 139     -15.359  11.720   6.451  1.00 61.64           C
ATOM   2193  CB  VAL A 139     -13.953   9.614   6.101  1.00 61.64           C
ATOM   2194  HB  VAL A 139     -13.917  10.098   5.125  1.00 61.64           H
ATOM   2195  O   VAL A 139     -15.746  11.759   5.284  1.00 61.64           O
ATOM   2196  CG1 VAL A 139     -12.527   9.633   6.657  1.00 61.64           C
ATOM   2197 HG11 VAL A 139     -11.842   9.163   5.951  1.00 61.64           H
ATOM   2198 HG12 VAL A 139     -12.493   9.099   7.607  1.00 61.64           H
ATOM   2199 HG13 VAL A 139     -12.198  10.660   6.812  1.00 61.64           H
ATOM   2200  CG2 VAL A 139     -14.383   8.158   5.867  1.00 61.64           C
ATOM   2201 HG21 VAL A 139     -15.373   8.139   5.413  1.00 61.64           H
ATOM   2202 HG22 VAL A 139     -13.681   7.670   5.191  1.00 61.64           H
ATOM   2203 HG23 VAL A 139     -14.390   7.616   6.813  1.00 61.64           H
ATOM   2204  N   GLY A 140     -15.343  12.805   7.230  1.00 62.98           N
ATOM   2205  H   GLY A 140     -15.179  12.656   8.215  1.00 62.98           H
ATOM   2206  CA  GLY A 140     -15.887  14.103   6.800  1.00 62.98           C
ATOM   2207  HA2 GLY A 140     -16.966  14.007   6.678  1.00 62.98           H
ATOM   2208  HA3 GLY A 140     -15.696  14.839   7.580  1.00 62.98           H
ATOM   2209  C   GLY A 140     -15.302  14.637   5.483  1.00 62.98           C
ATOM   2210  O   GLY A 140     -15.937  15.439   4.793  1.00 62.98           O
ATOM   2211  N   ASN A 141     -14.112  14.161   5.099  1.00 67.93           N
ATOM   2212  H   ASN A 141     -13.667  13.476   5.694  1.00 67.93           H
ATOM   2213  CA  ASN A 141     -13.435  14.579   3.881  1.00 67.93           C
ATOM   2214  HA  ASN A 141     -13.977  15.452   3.518  1.00 67.93           H
ATOM   2215  C   ASN A 141     -13.507  13.574   2.716  1.00 67.93           C
ATOM   2216  CB  ASN A 141     -11.999  15.047   4.213  1.00 67.93           C
ATOM   2217  HB2 ASN A 141     -11.936  15.341   5.261  1.00 67.93           H
ATOM   2218  HB3 ASN A 141     -11.292  14.234   4.044  1.00 67.93           H
ATOM   2219  O   ASN A 141     -12.859  13.826   1.709  1.00 67.93           O
ATOM   2220  CG  ASN A 141     -11.578  16.261   3.395  1.00 67.93           C
ATOM   2221  ND2 ASN A 141     -10.360  16.713   3.488  1.00 67.93           N
ATOM   2222 HD21 ASN A 141     -10.151  17.592   3.036  1.00 67.93           H
ATOM   2223 HD22 ASN A 141      -9.622  16.212   3.963  1.00 67.93           H
ATOM   2224  OD1 ASN A 141     -12.336  16.864   2.662  1.00 67.93           O
ATOM   2225  N   ALA A 142     -14.251  12.458   2.787  1.00 67.71           N
ATOM   2226  H   ALA A 142     -14.790  12.261   3.617  1.00 67.71           H
ATOM   2227  CA  ALA A 142     -14.302  11.502   1.672  1.00 67.71           C
ATOM   2228  HA  ALA A 142     -14.287  12.068   0.741  1.00 67.71           H
ATOM   2229  C   ALA A 142     -15.544  10.598   1.633  1.00 67.71           C
ATOM   2230  CB  ALA A 142     -13.052  10.618   1.724  1.00 67.71           C
ATOM   2231  HB1 ALA A 142     -12.151  11.229   1.791  1.00 67.71           H
ATOM   2232  HB2 ALA A 142     -13.099   9.981   2.608  1.00 67.71           H
ATOM   2233  HB3 ALA A 142     -12.992  10.002   0.827  1.00 67.71           H
ATOM   2234  O   ALA A 142     -16.026  10.107   2.648  1.00 67.71           O
ATOM   2235  N   SER A 143     -15.990  10.256   0.417  1.00 70.31           N
ATOM   2236  H   SER A 143     -15.529  10.651  -0.390  1.00 70.31           H
ATOM   2237  CA  SER A 143     -16.902   9.123   0.216  1.00 70.31           C
ATOM   2238  HA  SER A 143     -17.683   9.151   0.977  1.00 70.31           H
ATOM   2239  C   SER A 143     -16.135   7.812   0.356  1.00 70.31           C
ATOM   2240  CB  SER A 143     -17.579   9.188  -1.151  1.00 70.31           C
ATOM   2241  HB2 SER A 143     -18.155   8.277  -1.318  1.00 70.31           H
ATOM   2242  HB3 SER A 143     -16.824   9.277  -1.931  1.00 70.31           H
ATOM   2243  O   SER A 143     -15.225   7.521  -0.423  1.00 70.31           O
ATOM   2244  OG  SER A 143     -18.451  10.297  -1.200  1.00 70.31           O
ATOM   2245  HG  SER A 143     -18.143  10.963  -0.581  1.00 70.31           H
ATOM   2246  N   ASN A 144     -16.499   7.023   1.359  1.00 71.98           N
ATOM   2247  H   ASN A 144     -17.223   7.349   1.983  1.00 71.98           H
ATOM   2248  CA  ASN A 144     -15.849   5.759   1.664  1.00 71.98           C
ATOM   2249  HA  ASN A 144     -14.771   5.923   1.650  1.00 71.98           H
ATOM   2250  C   ASN A 144     -16.238   4.670   0.628  1.00 71.98           C
ATOM   2251  CB  ASN A 144     -16.254   5.424   3.095  1.00 71.98           C
ATOM   2252  HB2 ASN A 144     -17.343   5.371   3.072  1.00 71.98           H
ATOM   2253  HB3 ASN A 144     -15.950   6.235   3.757  1.00 71.98           H
ATOM   2254  O   ASN A 144     -17.428   4.446   0.390  1.00 71.98           O
ATOM   2255  CG  ASN A 144     -15.704   4.120   3.635  1.00 71.98           C
ATOM   2256  ND2 ASN A 144     -15.582   3.967   4.931  1.00 71.98           N
ATOM   2257 HD21 ASN A 144     -15.295   3.071   5.299  1.00 71.98           H
ATOM   2258 HD22 ASN A 144     -15.780   4.739   5.552  1.00 71.98           H
ATOM   2259  OD1 ASN A 144     -15.406   3.200   2.903  1.00 71.98           O
ATOM   2260  N   PRO A 145     -15.262   3.966   0.021  1.00 76.03           N
ATOM   2261  CA  PRO A 145     -15.511   2.984  -1.037  1.00 76.03           C
ATOM   2262  HA  PRO A 145     -16.180   3.413  -1.783  1.00 76.03           H
ATOM   2263  C   PRO A 145     -16.136   1.669  -0.547  1.00 76.03           C
ATOM   2264  CB  PRO A 145     -14.137   2.741  -1.670  1.00 76.03           C
ATOM   2265  HB2 PRO A 145     -13.963   3.481  -2.451  1.00 76.03           H
ATOM   2266  HB3 PRO A 145     -14.038   1.734  -2.074  1.00 76.03           H
ATOM   2267  O   PRO A 145     -16.693   0.927  -1.357  1.00 76.03           O
ATOM   2268  CG  PRO A 145     -13.164   2.985  -0.518  1.00 76.03           C
ATOM   2269  HG2 PRO A 145     -13.115   2.105   0.123  1.00 76.03           H
ATOM   2270  HG3 PRO A 145     -12.171   3.260  -0.874  1.00 76.03           H
ATOM   2271  CD  PRO A 145     -13.831   4.129   0.234  1.00 76.03           C
ATOM   2272  HD2 PRO A 145     -13.564   4.088   1.290  1.00 76.03           H
ATOM   2273  HD3 PRO A 145     -13.519   5.079  -0.201  1.00 76.03           H
ATOM   2274  N   HIS A 146     -16.058   1.364   0.751  1.00 75.11           N
ATOM   2275  H   HIS A 146     -15.628   2.032   1.375  1.00 75.11           H
ATOM   2276  CA  HIS A 146     -16.702   0.200   1.360  1.00 75.11           C
ATOM   2277  HA  HIS A 146     -17.328  -0.296   0.618  1.00 75.11           H
ATOM   2278  C   HIS A 146     -17.616   0.646   2.506  1.00 75.11           C
ATOM   2279  CB  HIS A 146     -15.669  -0.842   1.803  1.00 75.11           C
ATOM   2280  HB2 HIS A 146     -14.987  -0.421   2.542  1.00 75.11           H
ATOM   2281  HB3 HIS A 146     -16.193  -1.667   2.285  1.00 75.11           H
ATOM   2282  O   HIS A 146     -17.223   0.577   3.673  1.00 75.11           O
ATOM   2283  CG  HIS A 146     -14.876  -1.399   0.658  1.00 75.11           C
ATOM   2284  CD2 HIS A 146     -13.629  -1.013   0.255  1.00 75.11           C
ATOM   2285  HD2 HIS A 146     -13.024  -0.248   0.718  1.00 75.11           H
ATOM   2286  ND1 HIS A 146     -15.301  -2.383  -0.199  1.00 75.11           N
ATOM   2287  HD1 HIS A 146     -16.207  -2.827  -0.178  1.00 75.11           H
ATOM   2288  CE1 HIS A 146     -14.332  -2.590  -1.102  1.00 75.11           C
ATOM   2289  HE1 HIS A 146     -14.381  -3.296  -1.919  1.00 75.11           H
ATOM   2290  NE2 HIS A 146     -13.290  -1.784  -0.863  1.00 75.11           N
ATOM   2291  N   PRO A 147     -18.851   1.078   2.189  1.00 68.20           N
ATOM   2292  CA  PRO A 147     -19.790   1.606   3.167  1.00 68.20           C
ATOM   2293  HA  PRO A 147     -19.241   2.260   3.845  1.00 68.20           H
ATOM   2294  C   PRO A 147     -20.451   0.555   4.063  1.00 68.20           C
ATOM   2295  CB  PRO A 147     -20.779   2.461   2.370  1.00 68.20           C
ATOM   2296  HB2 PRO A 147     -21.757   2.550   2.844  1.00 68.20           H
ATOM   2297  HB3 PRO A 147     -20.351   3.450   2.205  1.00 68.20           H
ATOM   2298  O   PRO A 147     -21.469   0.841   4.674  1.00 68.20           O
ATOM   2299  CG  PRO A 147     -20.848   1.709   1.047  1.00 68.20           C
ATOM   2300  HG2 PRO A 147     -21.506   0.846   1.149  1.00 68.20           H
ATOM   2301  HG3 PRO A 147     -21.179   2.353   0.232  1.00 68.20           H
ATOM   2302  CD  PRO A 147     -19.407   1.240   0.851  1.00 68.20           C
ATOM   2303  HD2 PRO A 147     -19.393   0.304   0.292  1.00 68.20           H
ATOM   2304  HD3 PRO A 147     -18.849   2.008   0.316  1.00 68.20           H
ATOM   2305  N   SER A 148     -19.917  -0.665   4.152  1.00 69.90           N
ATOM   2306  H   SER A 148     -18.982  -0.820   3.802  1.00 69.90           H
ATOM   2307  CA  SER A 148     -20.491  -1.654   5.063  1.00 69.90           C
ATOM   2308  HA  SER A 148     -21.574  -1.622   4.945  1.00 69.90           H
ATOM   2309  C   SER A 148     -20.192  -1.309   6.522  1.00 69.90           C
ATOM   2310  CB  SER A 148     -20.054  -3.081   4.715  1.00 69.90           C
ATOM   2311  HB2 SER A 148     -20.598  -3.784   5.346  1.00 69.90           H
ATOM   2312  HB3 SER A 148     -20.317  -3.282   3.676  1.00 69.90           H
ATOM   2313  O   SER A 148     -19.092  -0.863   6.858  1.00 69.90           O
ATOM   2314  OG  SER A 148     -18.664  -3.291   4.884  1.00 69.90           O
ATOM   2315  HG  SER A 148     -18.513  -3.785   5.693  1.00 69.90           H
ATOM   2316  N   ASP A 149     -21.142  -1.631   7.397  1.00 58.48           N
ATOM   2317  H   ASP A 149     -22.065  -1.835   7.041  1.00 58.48           H
ATOM   2318  CA  ASP A 149     -21.062  -1.416   8.853  1.00 58.48           C
ATOM   2319  HA  ASP A 149     -20.765  -0.385   9.042  1.00 58.48           H
ATOM   2320  C   ASP A 149     -20.053  -2.335   9.561  1.00 58.48           C
ATOM   2321  CB  ASP A 149     -22.454  -1.640   9.464  1.00 58.48           C
ATOM   2322  HB2 ASP A 149     -22.412  -1.438  10.535  1.00 58.48           H
ATOM   2323  HB3 ASP A 149     -22.730  -2.686   9.328  1.00 58.48           H
ATOM   2324  O   ASP A 149     -19.884  -2.292  10.777  1.00 58.48           O
ATOM   2325  CG  ASP A 149     -23.533  -0.747   8.854  1.00 58.48           C
ATOM   2326  OD1 ASP A 149     -23.215   0.418   8.544  1.00 58.48           O
ATOM   2327  OD2 ASP A 149     -24.652  -1.272   8.661  1.00 58.48           O
ATOM   2328  N   GLU A 150     -19.396  -3.222   8.815  1.00 73.67           N
ATOM   2329  H   GLU A 150     -19.538  -3.188   7.816  1.00 73.67           H
ATOM   2330  CA  GLU A 150     -18.437  -4.155   9.384  1.00 73.67           C
ATOM   2331  HA  GLU A 150     -18.752  -4.412  10.395  1.00 73.67           H
ATOM   2332  C   GLU A 150     -17.055  -3.506   9.482  1.00 73.67           C
ATOM   2333  CB  GLU A 150     -18.413  -5.453   8.585  1.00 73.67           C
ATOM   2334  HB2 GLU A 150     -18.160  -5.231   7.549  1.00 73.67           H
ATOM   2335  HB3 GLU A 150     -17.630  -6.082   9.008  1.00 73.67           H
ATOM   2336  O   GLU A 150     -16.357  -3.311   8.480  1.00 73.67           O
ATOM   2337  CG  GLU A 150     -19.744  -6.223   8.643  1.00 73.67           C
ATOM   2338  HG2 GLU A 150     -20.517  -5.668   8.111  1.00 73.67           H
ATOM   2339  HG3 GLU A 150     -20.045  -6.343   9.684  1.00 73.67           H
ATOM   2340  CD  GLU A 150     -19.564  -7.595   7.995  1.00 73.67           C
ATOM   2341  OE1 GLU A 150     -19.820  -8.633   8.641  1.00 73.67           O
ATOM   2342  OE2 GLU A 150     -18.924  -7.666   6.921  1.00 73.67           O
ATOM   2343  N   ASP A 151     -16.672  -3.172  10.708  1.00 82.48           N
ATOM   2344  H   ASP A 151     -17.363  -3.197  11.444  1.00 82.48           H
ATOM   2345  CA  ASP A 151     -15.347  -2.667  11.053  1.00 82.48           C
ATOM   2346  HA  ASP A 151     -14.900  -2.194  10.179  1.00 82.48           H
ATOM   2347  C   ASP A 151     -14.415  -3.786  11.506  1.00 82.48           C
ATOM   2348  CB  ASP A 151     -15.460  -1.602  12.141  1.00 82.48           C
ATOM   2349  HB2 ASP A 151     -15.765  -2.072  13.076  1.00 82.48           H
ATOM   2350  HB3 ASP A 151     -14.483  -1.140  12.283  1.00 82.48           H
ATOM   2351  O   ASP A 151     -14.801  -4.951  11.642  1.00 82.48           O
ATOM   2352  CG  ASP A 151     -16.454  -0.529  11.747  1.00 82.48           C
ATOM   2353  OD1 ASP A 151     -16.388  -0.069  10.577  1.00 82.48           O
ATOM   2354  OD2 ASP A 151     -17.329  -0.284  12.600  1.00 82.48           O
ATOM   2355  N   LYS A 152     -13.159  -3.416  11.754  1.00 89.84           N
ATOM   2356  H   LYS A 152     -12.929  -2.450  11.571  1.00 89.84           H
ATOM   2357  CA  LYS A 152     -12.077  -4.314  12.164  1.00 89.84           C
ATOM   2358  HA  LYS A 152     -11.169  -3.711  12.175  1.00 89.84           H
ATOM   2359  C   LYS A 152     -11.818  -5.421  11.139  1.00 89.84           C
ATOM   2360  CB  LYS A 152     -12.325  -4.823  13.597  1.00 89.84           C
ATOM   2361  HB2 LYS A 152     -11.498  -5.462  13.904  1.00 89.84           H
ATOM   2362  HB3 LYS A 152     -13.234  -5.425  13.621  1.00 89.84           H
ATOM   2363  O   LYS A 152     -11.556  -6.576  11.500  1.00 89.84           O
ATOM   2364  CG  LYS A 152     -12.459  -3.665  14.594  1.00 89.84           C
ATOM   2365  HG2 LYS A 152     -13.311  -3.043  14.320  1.00 89.84           H
ATOM   2366  HG3 LYS A 152     -11.558  -3.053  14.561  1.00 89.84           H
ATOM   2367  CD  LYS A 152     -12.673  -4.175  16.023  1.00 89.84           C
ATOM   2368  HD2 LYS A 152     -13.554  -4.816  16.061  1.00 89.84           H
ATOM   2369  HD3 LYS A 152     -11.792  -4.720  16.359  1.00 89.84           H
ATOM   2370  CE  LYS A 152     -12.892  -2.939  16.890  1.00 89.84           C
ATOM   2371  HE2 LYS A 152     -12.042  -2.264  16.787  1.00 89.84           H
ATOM   2372  HE3 LYS A 152     -13.750  -2.381  16.514  1.00 89.84           H
ATOM   2373  NZ  LYS A 152     -13.110  -3.215  18.327  1.00 89.84           N
ATOM   2374  HZ1 LYS A 152     -13.187  -2.302  18.753  1.00 89.84           H
ATOM   2375  HZ2 LYS A 152     -12.318  -3.633  18.796  1.00 89.84           H
ATOM   2376  HZ3 LYS A 152     -13.998  -3.654  18.522  1.00 89.84           H
ATOM   2377  N   LYS A 153     -11.889  -5.072   9.849  1.00 93.15           N
ATOM   2378  H   LYS A 153     -12.069  -4.097   9.655  1.00 93.15           H
ATOM   2379  CA  LYS A 153     -11.701  -5.992   8.715  1.00 93.15           C
ATOM   2380  HA  LYS A 153     -11.383  -6.964   9.093  1.00 93.15           H
ATOM   2381  C   LYS A 153     -10.583  -5.573   7.778  1.00 93.15           C
ATOM   2382  CB  LYS A 153     -13.011  -6.217   7.943  1.00 93.15           C
ATOM   2383  HB2 LYS A 153     -12.791  -6.826   7.067  1.00 93.15           H
ATOM   2384  HB3 LYS A 153     -13.417  -5.263   7.605  1.00 93.15           H
ATOM   2385  O   LYS A 153     -10.307  -4.390   7.598  1.00 93.15           O
ATOM   2386  CG  LYS A 153     -14.051  -6.953   8.798  1.00 93.15           C
ATOM   2387  HG2 LYS A 153     -13.560  -7.752   9.353  1.00 93.15           H
ATOM   2388  HG3 LYS A 153     -14.493  -6.253   9.507  1.00 93.15           H
ATOM   2389  CD  LYS A 153     -15.159  -7.573   7.945  1.00 93.15           C
ATOM   2390  HD2 LYS A 153     -15.714  -6.784   7.436  1.00 93.15           H
ATOM   2391  HD3 LYS A 153     -14.713  -8.241   7.208  1.00 93.15           H
ATOM   2392  CE  LYS A 153     -16.092  -8.372   8.856  1.00 93.15           C
ATOM   2393  HE2 LYS A 153     -16.589  -7.677   9.533  1.00 93.15           H
ATOM   2394  HE3 LYS A 153     -15.497  -9.059   9.459  1.00 93.15           H
ATOM   2395  NZ  LYS A 153     -17.097  -9.126   8.079  1.00 93.15           N
ATOM   2396  HZ1 LYS A 153     -17.916  -9.356   8.623  1.00 93.15           H
ATOM   2397  HZ2 LYS A 153     -17.526  -8.527   7.388  1.00 93.15           H
ATOM   2398  HZ3 LYS A 153     -16.723  -9.940   7.613  1.00 93.15           H
ATOM   2399  N   LEU A 154      -9.969  -6.570   7.152  1.00 95.97           N
ATOM   2400  H   LEU A 154     -10.256  -7.517   7.354  1.00 95.97           H
ATOM   2401  CA  LEU A 154      -9.094  -6.378   6.011  1.00 95.97           C
ATOM   2402  HA  LEU A 154      -8.475  -5.497   6.185  1.00 95.97           H
ATOM   2403  C   LEU A 154      -9.921  -6.130   4.751  1.00 95.97           C
ATOM   2404  CB  LEU A 154      -8.184  -7.598   5.828  1.00 95.97           C
ATOM   2405  HB2 LEU A 154      -8.811  -8.476   5.674  1.00 95.97           H
ATOM   2406  HB3 LEU A 154      -7.600  -7.442   4.922  1.00 95.97           H
ATOM   2407  O   LEU A 154     -10.877  -6.847   4.457  1.00 95.97           O
ATOM   2408  CG  LEU A 154      -7.223  -7.877   6.994  1.00 95.97           C
ATOM   2409  HG  LEU A 154      -7.787  -8.080   7.904  1.00 95.97           H
ATOM   2410  CD1 LEU A 154      -6.379  -9.102   6.647  1.00 95.97           C
ATOM   2411 HD11 LEU A 154      -5.708  -9.335   7.474  1.00 95.97           H
ATOM   2412 HD12 LEU A 154      -7.041  -9.951   6.476  1.00 95.97           H
ATOM   2413 HD13 LEU A 154      -5.786  -8.916   5.751  1.00 95.97           H
ATOM   2414  CD2 LEU A 154      -6.265  -6.715   7.249  1.00 95.97           C
ATOM   2415 HD21 LEU A 154      -6.814  -5.829   7.569  1.00 95.97           H
ATOM   2416 HD22 LEU A 154      -5.561  -6.985   8.036  1.00 95.97           H
ATOM   2417 HD23 LEU A 154      -5.717  -6.484   6.336  1.00 95.97           H
ATOM   2418  N   VAL A 155      -9.506  -5.137   3.973  1.00 95.15           N
ATOM   2419  H   VAL A 155      -8.736  -4.570   4.298  1.00 95.15           H
ATOM   2420  CA  VAL A 155     -10.115  -4.788   2.690  1.00 95.15           C
ATOM   2421  HA  VAL A 155     -10.777  -5.599   2.386  1.00 95.15           H
ATOM   2422  C   VAL A 155      -9.046  -4.664   1.613  1.00 95.15           C
ATOM   2423  CB  VAL A 155     -10.980  -3.516   2.783  1.00 95.15           C
ATOM   2424  HB  VAL A 155     -11.387  -3.315   1.792  1.00 95.15           H
ATOM   2425  O   VAL A 155      -7.907  -4.282   1.883  1.00 95.15           O
ATOM   2426  CG1 VAL A 155     -12.165  -3.717   3.735  1.00 95.15           C
ATOM   2427 HG11 VAL A 155     -12.824  -2.850   3.690  1.00 95.15           H
ATOM   2428 HG12 VAL A 155     -11.815  -3.837   4.760  1.00 95.15           H
ATOM   2429 HG13 VAL A 155     -12.730  -4.604   3.447  1.00 95.15           H
ATOM   2430  CG2 VAL A 155     -10.194  -2.280   3.231  1.00 95.15           C
ATOM   2431 HG21 VAL A 155      -9.386  -2.071   2.529  1.00 95.15           H
ATOM   2432 HG22 VAL A 155     -10.861  -1.419   3.260  1.00 95.15           H
ATOM   2433 HG23 VAL A 155      -9.781  -2.430   4.229  1.00 95.15           H
ATOM   2434  N   ILE A 156      -9.428  -4.988   0.378  1.00 96.90           N
ATOM   2435  H   ILE A 156     -10.400  -5.218   0.228  1.00 96.90           H
ATOM   2436  CA  ILE A 156      -8.616  -4.718  -0.808  1.00 96.90           C
ATOM   2437  HA  ILE A 156      -7.622  -4.402  -0.491  1.00 96.90           H
ATOM   2438  C   ILE A 156      -9.267  -3.567  -1.559  1.00 96.90           C
ATOM   2439  CB  ILE A 156      -8.439  -5.969  -1.691  1.00 96.90           C
ATOM   2440  HB  ILE A 156      -9.426  -6.375  -1.913  1.00 96.90           H
ATOM   2441  O   ILE A 156     -10.395  -3.705  -2.030  1.00 96.90           O
ATOM   2442  CG1 ILE A 156      -7.611  -7.037  -0.943  1.00 96.90           C
ATOM   2443 HG12 ILE A 156      -7.969  -7.135   0.082  1.00 96.90           H
ATOM   2444 HG13 ILE A 156      -6.568  -6.725  -0.898  1.00 96.90           H
ATOM   2445  CG2 ILE A 156      -7.747  -5.607  -3.022  1.00 96.90           C
ATOM   2446 HG21 ILE A 156      -6.762  -5.181  -2.828  1.00 96.90           H
ATOM   2447 HG22 ILE A 156      -7.642  -6.487  -3.657  1.00 96.90           H
ATOM   2448 HG23 ILE A 156      -8.340  -4.881  -3.578  1.00 96.90           H
ATOM   2449  CD1 ILE A 156      -7.707  -8.418  -1.595  1.00 96.90           C
ATOM   2450 HD11 ILE A 156      -7.092  -9.128  -1.043  1.00 96.90           H
ATOM   2451 HD12 ILE A 156      -7.346  -8.380  -2.623  1.00 96.90           H
ATOM   2452 HD13 ILE A 156      -8.742  -8.759  -1.581  1.00 96.90           H
ATOM   2453  N   VAL A 157      -8.533  -2.467  -1.713  1.00 95.35           N
ATOM   2454  H   VAL A 157      -7.592  -2.474  -1.347  1.00 95.35           H
ATOM   2455  CA  VAL A 157      -8.958  -1.302  -2.499  1.00 95.35           C
ATOM   2456  HA  VAL A 157      -9.911  -1.530  -2.976  1.00 95.35           H
ATOM   2457  C   VAL A 157      -7.962  -1.034  -3.616  1.00 95.35           C
ATOM   2458  CB  VAL A 157      -9.192  -0.042  -1.637  1.00 95.35           C
ATOM   2459  HB  VAL A 157      -9.436   0.782  -2.308  1.00 95.35           H
ATOM   2460  O   VAL A 157      -6.774  -1.327  -3.496  1.00 95.35           O
ATOM   2461  CG1 VAL A 157     -10.382  -0.226  -0.701  1.00 95.35           C
ATOM   2462 HG11 VAL A 157     -10.238  -1.083  -0.043  1.00 95.35           H
ATOM   2463 HG12 VAL A 157     -11.271  -0.373  -1.313  1.00 95.35           H
ATOM   2464 HG13 VAL A 157     -10.529   0.671  -0.099  1.00 95.35           H
ATOM   2465  CG2 VAL A 157      -7.985   0.386  -0.805  1.00 95.35           C
ATOM   2466 HG21 VAL A 157      -7.158   0.642  -1.468  1.00 95.35           H
ATOM   2467 HG22 VAL A 157      -8.238   1.272  -0.222  1.00 95.35           H
ATOM   2468 HG23 VAL A 157      -7.692  -0.410  -0.121  1.00 95.35           H
ATOM   2469  N   LYS A 158      -8.439  -0.457  -4.716  1.00 96.75           N
ATOM   2470  H   LYS A 158      -9.410  -0.180  -4.721  1.00 96.75           H
ATOM   2471  CA  LYS A 158      -7.591   0.085  -5.781  1.00 96.75           C
ATOM   2472  HA  LYS A 158      -6.551   0.053  -5.458  1.00 96.75           H
ATOM   2473  C   LYS A 158      -7.929   1.548  -5.988  1.00 96.75           C
ATOM   2474  CB  LYS A 158      -7.692  -0.746  -7.064  1.00 96.75           C
ATOM   2475  HB2 LYS A 158      -6.957  -0.372  -7.776  1.00 96.75           H
ATOM   2476  HB3 LYS A 158      -7.431  -1.779  -6.834  1.00 96.75           H
ATOM   2477  O   LYS A 158      -9.090   1.934  -5.848  1.00 96.75           O
ATOM   2478  CG  LYS A 158      -9.090  -0.698  -7.697  1.00 96.75           C
ATOM   2479  HG2 LYS A 158      -9.830  -1.075  -6.991  1.00 96.75           H
ATOM   2480  HG3 LYS A 158      -9.343   0.330  -7.958  1.00 96.75           H
ATOM   2481  CD  LYS A 158      -9.129  -1.549  -8.963  1.00 96.75           C
ATOM   2482  HD2 LYS A 158      -8.339  -1.220  -9.637  1.00 96.75           H
ATOM   2483  HD3 LYS A 158      -8.957  -2.593  -8.701  1.00 96.75           H
ATOM   2484  CE  LYS A 158     -10.493  -1.397  -9.633  1.00 96.75           C
ATOM   2485  HE2 LYS A 158     -10.666  -0.340  -9.833  1.00 96.75           H
ATOM   2486  HE3 LYS A 158     -11.258  -1.736  -8.934  1.00 96.75           H
ATOM   2487  NZ  LYS A 158     -10.559  -2.178 -10.889  1.00 96.75           N
ATOM   2488  HZ1 LYS A 158     -10.257  -3.131 -10.746  1.00 96.75           H
ATOM   2489  HZ2 LYS A 158      -9.932  -1.797 -11.583  1.00 96.75           H
ATOM   2490  HZ3 LYS A 158     -11.492  -2.178 -11.277  1.00 96.75           H
ATOM   2491  N   THR A 159      -6.918   2.353  -6.271  1.00 96.71           N
ATOM   2492  H   THR A 159      -5.996   1.960  -6.397  1.00 96.71           H
ATOM   2493  CA  THR A 159      -7.047   3.807  -6.253  1.00 96.71           C
ATOM   2494  HA  THR A 159      -8.108   4.060  -6.244  1.00 96.71           H
ATOM   2495  C   THR A 159      -6.413   4.424  -7.495  1.00 96.71           C
ATOM   2496  CB  THR A 159      -6.448   4.401  -4.976  1.00 96.71           C
ATOM   2497  HB  THR A 159      -6.650   5.472  -4.963  1.00 96.71           H
ATOM   2498  O   THR A 159      -5.353   3.969  -7.933  1.00 96.71           O
ATOM   2499  CG2 THR A 159      -7.027   3.765  -3.716  1.00 96.71           C
ATOM   2500 HG21 THR A 159      -6.874   4.431  -2.866  1.00 96.71           H
ATOM   2501 HG22 THR A 159      -8.087   3.554  -3.859  1.00 96.71           H
ATOM   2502 HG23 THR A 159      -6.541   2.811  -3.512  1.00 96.71           H
ATOM   2503  OG1 THR A 159      -5.066   4.178  -4.924  1.00 96.71           O
ATOM   2504  HG1 THR A 159      -4.695   4.957  -4.503  1.00 96.71           H
ATOM   2505  N   PRO A 160      -7.048   5.441  -8.105  1.00 96.40           N
ATOM   2506  CA  PRO A 160      -6.469   6.141  -9.238  1.00 96.40           C
ATOM   2507  HA  PRO A 160      -6.000   5.437  -9.925  1.00 96.40           H
ATOM   2508  C   PRO A 160      -5.419   7.157  -8.789  1.00 96.40           C
ATOM   2509  CB  PRO A 160      -7.651   6.815  -9.934  1.00 96.40           C
ATOM   2510  HB2 PRO A 160      -8.141   6.101 -10.597  1.00 96.40           H
ATOM   2511  HB3 PRO A 160      -7.353   7.705 -10.487  1.00 96.40           H
ATOM   2512  O   PRO A 160      -5.533   7.783  -7.732  1.00 96.40           O
ATOM   2513  CG  PRO A 160      -8.580   7.152  -8.766  1.00 96.40           C
ATOM   2514  HG2 PRO A 160      -9.620   7.225  -9.084  1.00 96.40           H
ATOM   2515  HG3 PRO A 160      -8.258   8.082  -8.298  1.00 96.40           H
ATOM   2516  CD  PRO A 160      -8.365   5.989  -7.794  1.00 96.40           C
ATOM   2517  HD2 PRO A 160      -8.409   6.349  -6.767  1.00 96.40           H
ATOM   2518  HD3 PRO A 160      -9.127   5.228  -7.962  1.00 96.40           H
ATOM   2519  N   ASN A 161      -4.448   7.394  -9.667  1.00 96.71           N
ATOM   2520  H   ASN A 161      -4.398   6.804 -10.484  1.00 96.71           H
ATOM   2521  CA  ASN A 161      -3.438   8.436  -9.530  1.00 96.71           C
ATOM   2522  HA  ASN A 161      -2.694   8.248 -10.304  1.00 96.71           H
ATOM   2523  C   ASN A 161      -2.681   8.355  -8.196  1.00 96.71           C
ATOM   2524  CB  ASN A 161      -4.066   9.814  -9.824  1.00 96.71           C
ATOM   2525  HB2 ASN A 161      -3.309  10.593  -9.736  1.00 96.71           H
ATOM   2526  HB3 ASN A 161      -4.858  10.018  -9.104  1.00 96.71           H
ATOM   2527  O   ASN A 161      -1.882   7.442  -8.017  1.00 96.71           O
ATOM   2528  CG  ASN A 161      -4.638   9.909 -11.222  1.00 96.71           C
ATOM   2529  ND2 ASN A 161      -5.801  10.499 -11.371  1.00 96.71           N
ATOM   2530 HD21 ASN A 161      -6.287  10.888 -10.576  1.00 96.71           H
ATOM   2531 HD22 ASN A 161      -6.143  10.580 -12.318  1.00 96.71           H
ATOM   2532  OD1 ASN A 161      -4.046   9.470 -12.192  1.00 96.71           O
ATOM   2533  N   ALA A 162      -2.912   9.315  -7.297  1.00 97.65           N
ATOM   2534  H   ALA A 162      -3.593  10.025  -7.525  1.00 97.65           H
ATOM   2535  CA  ALA A 162      -2.228   9.444  -6.016  1.00 97.65           C
ATOM   2536  HA  ALA A 162      -1.363   8.781  -5.997  1.00 97.65           H
ATOM   2537  C   ALA A 162      -3.097   9.061  -4.812  1.00 97.65           C
ATOM   2538  CB  ALA A 162      -1.732  10.886  -5.903  1.00 97.65           C
ATOM   2539  HB1 ALA A 162      -1.005  10.946  -5.093  1.00 97.65           H
ATOM   2540  HB2 ALA A 162      -1.258  11.199  -6.833  1.00 97.65           H
ATOM   2541  HB3 ALA A 162      -2.564  11.557  -5.687  1.00 97.65           H
ATOM   2542  O   ALA A 162      -2.581   8.970  -3.704  1.00 97.65           O
ATOM   2543  N   VAL A 163      -4.403   8.841  -5.009  1.00 96.20           N
ATOM   2544  H   VAL A 163      -4.752   8.791  -5.955  1.00 96.20           H
ATOM   2545  CA  VAL A 163      -5.332   8.565  -3.904  1.00 96.20           C
ATOM   2546  HA  VAL A 163      -5.303   9.410  -3.216  1.00 96.20           H
ATOM   2547  C   VAL A 163      -4.858   7.338  -3.131  1.00 96.20           C
ATOM   2548  CB  VAL A 163      -6.780   8.404  -4.408  1.00 96.20           C
ATOM   2549  HB  VAL A 163      -6.820   7.598  -5.141  1.00 96.20           H
ATOM   2550  O   VAL A 163      -4.418   6.357  -3.730  1.00 96.20           O
ATOM   2551  CG1 VAL A 163      -7.762   8.082  -3.275  1.00 96.20           C
ATOM   2552 HG11 VAL A 163      -7.534   7.114  -2.828  1.00 96.20           H
ATOM   2553 HG12 VAL A 163      -8.781   8.040  -3.660  1.00 96.20           H
ATOM   2554 HG13 VAL A 163      -7.711   8.847  -2.500  1.00 96.20           H
ATOM   2555  CG2 VAL A 163      -7.259   9.689  -5.098  1.00 96.20           C
ATOM   2556 HG21 VAL A 163      -7.195  10.529  -4.407  1.00 96.20           H
ATOM   2557 HG22 VAL A 163      -8.291   9.573  -5.427  1.00 96.20           H
ATOM   2558 HG23 VAL A 163      -6.644   9.898  -5.973  1.00 96.20           H
ATOM   2559  N   ASN A 164      -4.943   7.383  -1.807  1.00 96.46           N
ATOM   2560  H   ASN A 164      -5.333   8.198  -1.356  1.00 96.46           H
ATOM   2561  CA  ASN A 164      -4.534   6.294  -0.930  1.00 96.46           C
ATOM   2562  HA  ASN A 164      -4.541   5.368  -1.505  1.00 96.46           H
ATOM   2563  C   ASN A 164      -5.538   6.123   0.221  1.00 96.46           C
ATOM   2564  CB  ASN A 164      -3.088   6.553  -0.476  1.00 96.46           C
ATOM   2565  HB2 ASN A 164      -2.488   6.685  -1.376  1.00 96.46           H
ATOM   2566  HB3 ASN A 164      -2.690   5.690   0.059  1.00 96.46           H
ATOM   2567  O   ASN A 164      -6.384   6.997   0.412  1.00 96.46           O
ATOM   2568  CG  ASN A 164      -2.917   7.768   0.420  1.00 96.46           C
ATOM   2569  ND2 ASN A 164      -1.888   8.548   0.214  1.00 96.46           N
ATOM   2570 HD21 ASN A 164      -1.734   9.282   0.890  1.00 96.46           H
ATOM   2571 HD22 ASN A 164      -1.163   8.238  -0.418  1.00 96.46           H
ATOM   2572  OD1 ASN A 164      -3.699   8.015   1.317  1.00 96.46           O
ATOM   2573  N   PRO A 165      -5.484   5.010   0.976  1.00 94.55           N
ATOM   2574  CA  PRO A 165      -6.524   4.705   1.952  1.00 94.55           C
ATOM   2575  HA  PRO A 165      -7.476   4.779   1.426  1.00 94.55           H
ATOM   2576  C   PRO A 165      -6.614   5.663   3.149  1.00 94.55           C
ATOM   2577  CB  PRO A 165      -6.313   3.244   2.362  1.00 94.55           C
ATOM   2578  HB2 PRO A 165      -7.263   2.713   2.415  1.00 94.55           H
ATOM   2579  HB3 PRO A 165      -5.802   3.186   3.323  1.00 94.55           H
ATOM   2580  O   PRO A 165      -7.639   5.649   3.828  1.00 94.55           O
ATOM   2581  CG  PRO A 165      -5.439   2.657   1.255  1.00 94.55           C
ATOM   2582  HG2 PRO A 165      -4.801   1.855   1.624  1.00 94.55           H
ATOM   2583  HG3 PRO A 165      -6.069   2.303   0.439  1.00 94.55           H
ATOM   2584  CD  PRO A 165      -4.625   3.853   0.779  1.00 94.55           C
ATOM   2585  HD2 PRO A 165      -4.353   3.712  -0.267  1.00 94.55           H
ATOM   2586  HD3 PRO A 165      -3.729   3.958   1.390  1.00 94.55           H
ATOM   2587  N   LEU A 166      -5.612   6.525   3.376  1.00 93.73           N
ATOM   2588  H   LEU A 166      -4.838   6.575   2.729  1.00 93.73           H
ATOM   2589  CA  LEU A 166      -5.641   7.500   4.472  1.00 93.73           C
ATOM   2590  HA  LEU A 166      -5.734   6.972   5.421  1.00 93.73           H
ATOM   2591  C   LEU A 166      -6.843   8.438   4.362  1.00 93.73           C
ATOM   2592  CB  LEU A 166      -4.360   8.352   4.483  1.00 93.73           C
ATOM   2593  HB2 LEU A 166      -4.321   8.943   3.568  1.00 93.73           H
ATOM   2594  HB3 LEU A 166      -4.438   9.058   5.310  1.00 93.73           H
ATOM   2595  O   LEU A 166      -7.470   8.744   5.369  1.00 93.73           O
ATOM   2596  CG  LEU A 166      -3.040   7.582   4.638  1.00 93.73           C
ATOM   2597  HG  LEU A 166      -2.931   6.861   3.828  1.00 93.73           H
ATOM   2598  CD1 LEU A 166      -1.894   8.585   4.562  1.00 93.73           C
ATOM   2599 HD11 LEU A 166      -0.947   8.078   4.748  1.00 93.73           H
ATOM   2600 HD12 LEU A 166      -2.024   9.361   5.317  1.00 93.73           H
ATOM   2601 HD13 LEU A 166      -1.863   9.043   3.574  1.00 93.73           H
ATOM   2602  CD2 LEU A 166      -2.965   6.842   5.974  1.00 93.73           C
ATOM   2603 HD21 LEU A 166      -3.767   6.107   6.046  1.00 93.73           H
ATOM   2604 HD22 LEU A 166      -3.060   7.553   6.796  1.00 93.73           H
ATOM   2605 HD23 LEU A 166      -2.005   6.333   6.057  1.00 93.73           H
ATOM   2606  N   VAL A 167      -7.223   8.836   3.142  1.00 92.42           N
ATOM   2607  H   VAL A 167      -6.691   8.519   2.344  1.00 92.42           H
ATOM   2608  CA  VAL A 167      -8.356   9.758   2.933  1.00 92.42           C
ATOM   2609  HA  VAL A 167      -8.200  10.621   3.580  1.00 92.42           H
ATOM   2610  C   VAL A 167      -9.698   9.158   3.359  1.00 92.42           C
ATOM   2611  CB  VAL A 167      -8.427  10.288   1.487  1.00 92.42           C
ATOM   2612  HB  VAL A 167      -9.123  11.128   1.478  1.00 92.42           H
ATOM   2613  O   VAL A 167     -10.664   9.892   3.534  1.00 92.42           O
ATOM   2614  CG1 VAL A 167      -7.067  10.820   1.014  1.00 92.42           C
ATOM   2615 HG11 VAL A 167      -6.343  10.010   0.924  1.00 92.42           H
ATOM   2616 HG12 VAL A 167      -6.701  11.558   1.727  1.00 92.42           H
ATOM   2617 HG13 VAL A 167      -7.181  11.302   0.043  1.00 92.42           H
ATOM   2618  CG2 VAL A 167      -8.947   9.255   0.480  1.00 92.42           C
ATOM   2619 HG21 VAL A 167      -8.394   8.319   0.562  1.00 92.42           H
ATOM   2620 HG22 VAL A 167      -8.865   9.651  -0.532  1.00 92.42           H
ATOM   2621 HG23 VAL A 167     -10.000   9.058   0.681  1.00 92.42           H
ATOM   2622  N   TRP A 168      -9.762   7.835   3.541  1.00 89.00           N
ATOM   2623  H   TRP A 168      -8.910   7.303   3.434  1.00 89.00           H
ATOM   2624  CA  TRP A 168     -10.933   7.115   4.045  1.00 89.00           C
ATOM   2625  HA  TRP A 168     -11.788   7.791   4.026  1.00 89.00           H
ATOM   2626  C   TRP A 168     -10.781   6.667   5.504  1.00 89.00           C
ATOM   2627  CB  TRP A 168     -11.252   5.934   3.120  1.00 89.00           C
ATOM   2628  HB2 TRP A 168     -12.183   5.470   3.445  1.00 89.00           H
ATOM   2629  HB3 TRP A 168     -10.461   5.191   3.220  1.00 89.00           H
ATOM   2630  O   TRP A 168     -11.584   5.855   5.958  1.00 89.00           O
ATOM   2631  CG  TRP A 168     -11.396   6.293   1.677  1.00 89.00           C
ATOM   2632  CD1 TRP A 168     -12.226   7.239   1.190  1.00 89.00           C
ATOM   2633  HD1 TRP A 168     -12.895   7.833   1.795  1.00 89.00           H
ATOM   2634  CD2 TRP A 168     -10.684   5.754   0.528  1.00 89.00           C
ATOM   2635  CE2 TRP A 168     -11.107   6.470  -0.630  1.00 89.00           C
ATOM   2636  CE3 TRP A 168      -9.747   4.716   0.344  1.00 89.00           C
ATOM   2637  HE3 TRP A 168      -9.458   4.131   1.205  1.00 89.00           H
ATOM   2638  NE1 TRP A 168     -12.068   7.343  -0.175  1.00 89.00           N
ATOM   2639  HE1 TRP A 168     -12.627   7.965  -0.741  1.00 89.00           H
ATOM   2640  CH2 TRP A 168      -9.633   5.197  -2.042  1.00 89.00           C
ATOM   2641  HH2 TRP A 168      -9.245   5.012  -3.033  1.00 89.00           H
ATOM   2642  CZ2 TRP A 168     -10.596   6.202  -1.901  1.00 89.00           C
ATOM   2643  HZ2 TRP A 168     -10.945   6.766  -2.753  1.00 89.00           H
ATOM   2644  CZ3 TRP A 168      -9.206   4.448  -0.928  1.00 89.00           C
ATOM   2645  HZ3 TRP A 168      -8.474   3.662  -1.047  1.00 89.00           H
ATOM   2646  N   ASP A 169      -9.753   7.154   6.212  1.00 88.71           N
ATOM   2647  H   ASP A 169      -9.155   7.845   5.781  1.00 88.71           H
ATOM   2648  CA  ASP A 169      -9.375   6.725   7.569  1.00 88.71           C
ATOM   2649  HA  ASP A 169      -8.388   7.145   7.763  1.00 88.71           H
ATOM   2650  C   ASP A 169      -9.192   5.199   7.677  1.00 88.71           C
ATOM   2651  CB  ASP A 169     -10.314   7.353   8.609  1.00 88.71           C
ATOM   2652  HB2 ASP A 169     -10.337   8.430   8.446  1.00 88.71           H
ATOM   2653  HB3 ASP A 169     -11.321   6.965   8.458  1.00 88.71           H
ATOM   2654  O   ASP A 169      -9.501   4.540   8.673  1.00 88.71           O
ATOM   2655  CG  ASP A 169      -9.890   7.107  10.065  1.00 88.71           C
ATOM   2656  OD1 ASP A 169      -8.673   7.048  10.376  1.00 88.71           O
ATOM   2657  OD2 ASP A 169     -10.803   6.972  10.906  1.00 88.71           O
ATOM   2658  N   TYR A 170      -8.695   4.598   6.597  1.00 91.75           N
ATOM   2659  H   TYR A 170      -8.448   5.174   5.806  1.00 91.75           H
ATOM   2660  CA  TYR A 170      -8.239   3.217   6.616  1.00 91.75           C
ATOM   2661  HA  TYR A 170      -8.757   2.651   7.391  1.00 91.75           H
ATOM   2662  C   TYR A 170      -6.752   3.199   6.916  1.00 91.75           C
ATOM   2663  CB  TYR A 170      -8.492   2.547   5.271  1.00 91.75           C
ATOM   2664  HB2 TYR A 170      -7.995   1.577   5.292  1.00 91.75           H
ATOM   2665  HB3 TYR A 170      -8.017   3.154   4.500  1.00 91.75           H
ATOM   2666  O   TYR A 170      -6.007   4.031   6.404  1.00 91.75           O
ATOM   2667  CG  TYR A 170      -9.921   2.300   4.851  1.00 91.75           C
ATOM   2668  CD1 TYR A 170     -11.029   2.740   5.607  1.00 91.75           C
ATOM   2669  HD1 TYR A 170     -10.902   3.305   6.519  1.00 91.75           H
ATOM   2670  CD2 TYR A 170     -10.121   1.593   3.653  1.00 91.75           C
ATOM   2671  HD2 TYR A 170      -9.271   1.260   3.076  1.00 91.75           H
ATOM   2672  CE1 TYR A 170     -12.333   2.483   5.159  1.00 91.75           C
ATOM   2673  HE1 TYR A 170     -13.173   2.842   5.735  1.00 91.75           H
ATOM   2674  CE2 TYR A 170     -11.420   1.301   3.224  1.00 91.75           C
ATOM   2675  HE2 TYR A 170     -11.588   0.741   2.315  1.00 91.75           H
ATOM   2676  OH  TYR A 170     -13.741   1.385   3.539  1.00 91.75           O
ATOM   2677  HH  TYR A 170     -14.394   2.085   3.618  1.00 91.75           H
ATOM   2678  CZ  TYR A 170     -12.519   1.739   3.978  1.00 91.75           C
ATOM   2679  N   SER A 171      -6.294   2.189   7.651  1.00 95.07           N
ATOM   2680  H   SER A 171      -6.951   1.545   8.069  1.00 95.07           H
ATOM   2681  CA  SER A 171      -4.866   1.979   7.884  1.00 95.07           C
ATOM   2682  HA  SER A 171      -4.367   2.945   7.954  1.00 95.07           H
ATOM   2683  C   SER A 171      -4.272   1.163   6.730  1.00 95.07           C
ATOM   2684  CB  SER A 171      -4.636   1.275   9.220  1.00 95.07           C
ATOM   2685  HB2 SER A 171      -3.568   1.243   9.433  1.00 95.07           H
ATOM   2686  HB3 SER A 171      -5.012   0.254   9.157  1.00 95.07           H
ATOM   2687  O   SER A 171      -4.596  -0.024   6.603  1.00 95.07           O
ATOM   2688  OG  SER A 171      -5.312   1.939  10.271  1.00 95.07           O
ATOM   2689  HG  SER A 171      -4.912   2.798  10.426  1.00 95.07           H
ATOM   2690  N   PRO A 172      -3.420   1.736   5.861  1.00 97.47           N
ATOM   2691  CA  PRO A 172      -2.788   0.984   4.785  1.00 97.47           C
ATOM   2692  HA  PRO A 172      -3.556   0.459   4.217  1.00 97.47           H
ATOM   2693  C   PRO A 172      -1.796  -0.023   5.376  1.00 97.47           C
ATOM   2694  CB  PRO A 172      -2.111   2.026   3.880  1.00 97.47           C
ATOM   2695  HB2 PRO A 172      -1.041   2.069   4.088  1.00 97.47           H
ATOM   2696  HB3 PRO A 172      -2.285   1.815   2.825  1.00 97.47           H
ATOM   2697  O   PRO A 172      -1.047   0.301   6.295  1.00 97.47           O
ATOM   2698  CG  PRO A 172      -2.761   3.348   4.297  1.00 97.47           C
ATOM   2699  HG2 PRO A 172      -3.718   3.471   3.790  1.00 97.47           H
ATOM   2700  HG3 PRO A 172      -2.134   4.220   4.109  1.00 97.47           H
ATOM   2701  CD  PRO A 172      -2.993   3.123   5.782  1.00 97.47           C
ATOM   2702  HD2 PRO A 172      -2.057   3.246   6.326  1.00 97.47           H
ATOM   2703  HD3 PRO A 172      -3.728   3.835   6.157  1.00 97.47           H
ATOM   2704  N   LEU A 173      -1.770  -1.246   4.843  1.00 98.73           N
ATOM   2705  H   LEU A 173      -2.442  -1.466   4.123  1.00 98.73           H
ATOM   2706  CA  LEU A 173      -0.892  -2.323   5.323  1.00 98.73           C
ATOM   2707  HA  LEU A 173      -0.318  -1.979   6.183  1.00 98.73           H
ATOM   2708  C   LEU A 173       0.124  -2.755   4.260  1.00 98.73           C
ATOM   2709  CB  LEU A 173      -1.739  -3.523   5.775  1.00 98.73           C
ATOM   2710  HB2 LEU A 173      -1.053  -4.252   6.207  1.00 98.73           H
ATOM   2711  HB3 LEU A 173      -2.209  -3.974   4.901  1.00 98.73           H
ATOM   2712  O   LEU A 173       1.312  -2.901   4.553  1.00 98.73           O
ATOM   2713  CG  LEU A 173      -2.826  -3.246   6.824  1.00 98.73           C
ATOM   2714  HG  LEU A 173      -3.583  -2.576   6.415  1.00 98.73           H
ATOM   2715  CD1 LEU A 173      -3.486  -4.583   7.157  1.00 98.73           C
ATOM   2716 HD11 LEU A 173      -3.970  -4.982   6.266  1.00 98.73           H
ATOM   2717 HD12 LEU A 173      -2.739  -5.291   7.517  1.00 98.73           H
ATOM   2718 HD13 LEU A 173      -4.236  -4.445   7.935  1.00 98.73           H
ATOM   2719  CD2 LEU A 173      -2.258  -2.649   8.107  1.00 98.73           C
ATOM   2720 HD21 LEU A 173      -1.873  -1.647   7.918  1.00 98.73           H
ATOM   2721 HD22 LEU A 173      -1.453  -3.282   8.480  1.00 98.73           H
ATOM   2722 HD23 LEU A 173      -3.041  -2.569   8.862  1.00 98.73           H
ATOM   2723  N   LEU A 174      -0.341  -2.916   3.020  1.00 98.91           N
ATOM   2724  H   LEU A 174      -1.322  -2.729   2.867  1.00 98.91           H
ATOM   2725  CA  LEU A 174       0.458  -3.282   1.848  1.00 98.91           C
ATOM   2726  HA  LEU A 174       1.510  -3.093   2.061  1.00 98.91           H
ATOM   2727  C   LEU A 174       0.029  -2.428   0.660  1.00 98.91           C
ATOM   2728  CB  LEU A 174       0.238  -4.778   1.532  1.00 98.91           C
ATOM   2729  HB2 LEU A 174       0.461  -5.370   2.420  1.00 98.91           H
ATOM   2730  HB3 LEU A 174      -0.815  -4.914   1.284  1.00 98.91           H
ATOM   2731  O   LEU A 174      -1.169  -2.201   0.487  1.00 98.91           O
ATOM   2732  CG  LEU A 174       1.020  -5.345   0.336  1.00 98.91           C
ATOM   2733  HG  LEU A 174       0.816  -4.755  -0.558  1.00 98.91           H
ATOM   2734  CD1 LEU A 174       2.512  -5.322   0.619  1.00 98.91           C
ATOM   2735 HD11 LEU A 174       2.811  -4.300   0.852  1.00 98.91           H
ATOM   2736 HD12 LEU A 174       3.068  -5.666  -0.253  1.00 98.91           H
ATOM   2737 HD13 LEU A 174       2.741  -5.953   1.477  1.00 98.91           H
ATOM   2738  CD2 LEU A 174       0.591  -6.787   0.061  1.00 98.91           C
ATOM   2739 HD21 LEU A 174       1.200  -7.205  -0.741  1.00 98.91           H
ATOM   2740 HD22 LEU A 174      -0.454  -6.806  -0.248  1.00 98.91           H
ATOM   2741 HD23 LEU A 174       0.721  -7.393   0.958  1.00 98.91           H
ATOM   2742  N   THR A 175       0.975  -2.020  -0.185  1.00 98.85           N
ATOM   2743  H   THR A 175       1.944  -2.222   0.013  1.00 98.85           H
ATOM   2744  CA  THR A 175       0.663  -1.385  -1.471  1.00 98.85           C
ATOM   2745  HA  THR A 175      -0.370  -1.620  -1.725  1.00 98.85           H
ATOM   2746  C   THR A 175       1.535  -1.904  -2.600  1.00 98.85           C
ATOM   2747  CB  THR A 175       0.758   0.138  -1.382  1.00 98.85           C
ATOM   2748  HB  THR A 175       0.337   0.434  -0.422  1.00 98.85           H
ATOM   2749  O   THR A 175       2.683  -2.282  -2.374  1.00 98.85           O
ATOM   2750  CG2 THR A 175       2.171   0.703  -1.481  1.00 98.85           C
ATOM   2751 HG21 THR A 175       2.821   0.183  -0.778  1.00 98.85           H
ATOM   2752 HG22 THR A 175       2.158   1.769  -1.256  1.00 98.85           H
ATOM   2753 HG23 THR A 175       2.556   0.572  -2.492  1.00 98.85           H
ATOM   2754  OG1 THR A 175       0.015   0.708  -2.431  1.00 98.85           O
ATOM   2755  HG1 THR A 175      -0.291   1.565  -2.124  1.00 98.85           H
ATOM   2756  N   ILE A 176       0.997  -1.868  -3.816  1.00 98.87           N
ATOM   2757  H   ILE A 176       0.054  -1.513  -3.886  1.00 98.87           H
ATOM   2758  CA  ILE A 176       1.744  -2.031  -5.063  1.00 98.87           C
ATOM   2759  HA  ILE A 176       2.807  -2.037  -4.824  1.00 98.87           H
ATOM   2760  C   ILE A 176       1.490  -0.827  -5.974  1.00 98.87           C
ATOM   2761  CB  ILE A 176       1.427  -3.387  -5.731  1.00 98.87           C
ATOM   2762  HB  ILE A 176       1.652  -4.164  -5.000  1.00 98.87           H
ATOM   2763  O   ILE A 176       0.339  -0.436  -6.194  1.00 98.87           O
ATOM   2764  CG1 ILE A 176       2.357  -3.612  -6.943  1.00 98.87           C
ATOM   2765 HG12 ILE A 176       2.204  -2.826  -7.683  1.00 98.87           H
ATOM   2766 HG13 ILE A 176       3.391  -3.561  -6.601  1.00 98.87           H
ATOM   2767  CG2 ILE A 176      -0.058  -3.537  -6.108  1.00 98.87           C
ATOM   2768 HG21 ILE A 176      -0.315  -2.853  -6.917  1.00 98.87           H
ATOM   2769 HG22 ILE A 176      -0.680  -3.317  -5.240  1.00 98.87           H
ATOM   2770 HG23 ILE A 176      -0.267  -4.560  -6.420  1.00 98.87           H
ATOM   2771  CD1 ILE A 176       2.149  -4.961  -7.637  1.00 98.87           C
ATOM   2772 HD11 ILE A 176       1.216  -4.937  -8.200  1.00 98.87           H
ATOM   2773 HD12 ILE A 176       2.974  -5.150  -8.324  1.00 98.87           H
ATOM   2774 HD13 ILE A 176       2.106  -5.763  -6.901  1.00 98.87           H
ATOM   2775  N   ASP A 177       2.571  -0.264  -6.515  1.00 98.79           N
ATOM   2776  H   ASP A 177       3.482  -0.641  -6.295  1.00 98.79           H
ATOM   2777  CA  ASP A 177       2.531   0.775  -7.543  1.00 98.79           C
ATOM   2778  HA  ASP A 177       1.739   1.487  -7.308  1.00 98.79           H
ATOM   2779  C   ASP A 177       2.233   0.140  -8.912  1.00 98.79           C
ATOM   2780  CB  ASP A 177       3.875   1.538  -7.565  1.00 98.79           C
ATOM   2781  HB2 ASP A 177       4.164   1.814  -6.550  1.00 98.79           H
ATOM   2782  HB3 ASP A 177       4.656   0.878  -7.945  1.00 98.79           H
ATOM   2783  O   ASP A 177       2.996  -0.697  -9.386  1.00 98.79           O
ATOM   2784  CG  ASP A 177       3.815   2.799  -8.435  1.00 98.79           C
ATOM   2785  OD1 ASP A 177       2.879   2.878  -9.254  1.00 98.79           O
ATOM   2786  OD2 ASP A 177       4.711   3.672  -8.338  1.00 98.79           O
ATOM   2787  N   VAL A 178       1.131   0.520  -9.568  1.00 98.50           N
ATOM   2788  H   VAL A 178       0.579   1.265  -9.170  1.00 98.50           H
ATOM   2789  CA  VAL A 178       0.806   0.045 -10.929  1.00 98.50           C
ATOM   2790  HA  VAL A 178       1.571  -0.674 -11.222  1.00 98.50           H
ATOM   2791  C   VAL A 178       0.925   1.134 -11.996  1.00 98.50           C
ATOM   2792  CB  VAL A 178      -0.521  -0.725 -10.992  1.00 98.50           C
ATOM   2793  HB  VAL A 178      -0.677  -1.068 -12.015  1.00 98.50           H
ATOM   2794  O   VAL A 178       0.485   0.939 -13.136  1.00 98.50           O
ATOM   2795  CG1 VAL A 178      -0.481  -1.974 -10.104  1.00 98.50           C
ATOM   2796 HG11 VAL A 178       0.376  -2.591 -10.374  1.00 98.50           H
ATOM   2797 HG12 VAL A 178      -0.387  -1.685  -9.057  1.00 98.50           H
ATOM   2798 HG13 VAL A 178      -1.398  -2.547 -10.237  1.00 98.50           H
ATOM   2799  CG2 VAL A 178      -1.728   0.115 -10.585  1.00 98.50           C
ATOM   2800 HG21 VAL A 178      -1.671   0.343  -9.521  1.00 98.50           H
ATOM   2801 HG22 VAL A 178      -2.631  -0.469 -10.763  1.00 98.50           H
ATOM   2802 HG23 VAL A 178      -1.767   1.034 -11.169  1.00 98.50           H
ATOM   2803  N   TRP A 179       1.567   2.256 -11.668  1.00 98.37           N
ATOM   2804  H   TRP A 179       1.937   2.344 -10.732  1.00 98.37           H
ATOM   2805  CA  TRP A 179       2.102   3.175 -12.663  1.00 98.37           C
ATOM   2806  HA  TRP A 179       1.293   3.514 -13.310  1.00 98.37           H
ATOM   2807  C   TRP A 179       3.158   2.470 -13.520  1.00 98.37           C
ATOM   2808  CB  TRP A 179       2.728   4.390 -11.980  1.00 98.37           C
ATOM   2809  HB2 TRP A 179       3.264   4.944 -12.750  1.00 98.37           H
ATOM   2810  HB3 TRP A 179       3.483   4.051 -11.270  1.00 98.37           H
ATOM   2811  O   TRP A 179       3.954   1.670 -13.033  1.00 98.37           O
ATOM   2812  CG  TRP A 179       1.799   5.359 -11.308  1.00 98.37           C
ATOM   2813  CD1 TRP A 179       1.139   5.204 -10.133  1.00 98.37           C
ATOM   2814  HD1 TRP A 179       1.183   4.331  -9.498  1.00 98.37           H
ATOM   2815  CD2 TRP A 179       1.429   6.680 -11.786  1.00 98.37           C
ATOM   2816  CE2 TRP A 179       0.554   7.282 -10.832  1.00 98.37           C
ATOM   2817  CE3 TRP A 179       1.726   7.415 -12.954  1.00 98.37           C
ATOM   2818  HE3 TRP A 179       2.413   6.996 -13.675  1.00 98.37           H
ATOM   2819  NE1 TRP A 179       0.410   6.339  -9.842  1.00 98.37           N
ATOM   2820  HE1 TRP A 179      -0.166   6.429  -9.017  1.00 98.37           H
ATOM   2821  CH2 TRP A 179       0.257   9.228 -12.239  1.00 98.37           C
ATOM   2822  HH2 TRP A 179      -0.190  10.195 -12.420  1.00 98.37           H
ATOM   2823  CZ2 TRP A 179      -0.013   8.545 -11.041  1.00 98.37           C
ATOM   2824  HZ2 TRP A 179      -0.649   8.984 -10.286  1.00 98.37           H
ATOM   2825  CZ3 TRP A 179       1.131   8.668 -13.189  1.00 98.37           C
ATOM   2826  HZ3 TRP A 179       1.361   9.214 -14.092  1.00 98.37           H
ATOM   2827  N   GLU A 180       3.196   2.773 -14.820  1.00 97.17           N
ATOM   2828  H   GLU A 180       2.533   3.435 -15.197  1.00 97.17           H
ATOM   2829  CA  GLU A 180       4.117   2.093 -15.743  1.00 97.17           C
ATOM   2830  HA  GLU A 180       3.937   1.019 -15.693  1.00 97.17           H
ATOM   2831  C   GLU A 180       5.590   2.288 -15.356  1.00 97.17           C
ATOM   2832  CB  GLU A 180       3.874   2.548 -17.189  1.00 97.17           C
ATOM   2833  HB2 GLU A 180       4.625   2.082 -17.827  1.00 97.17           H
ATOM   2834  HB3 GLU A 180       3.986   3.630 -17.254  1.00 97.17           H
ATOM   2835  O   GLU A 180       6.384   1.363 -15.518  1.00 97.17           O
ATOM   2836  CG  GLU A 180       2.485   2.134 -17.693  1.00 97.17           C
ATOM   2837  HG2 GLU A 180       2.333   1.080 -17.461  1.00 97.17           H
ATOM   2838  HG3 GLU A 180       1.722   2.706 -17.165  1.00 97.17           H
ATOM   2839  CD  GLU A 180       2.330   2.344 -19.205  1.00 97.17           C
ATOM   2840  OE1 GLU A 180       1.850   1.393 -19.865  1.00 97.17           O
ATOM   2841  OE2 GLU A 180       2.668   3.451 -19.676  1.00 97.17           O
ATOM   2842  N   HIS A 181       5.962   3.429 -14.761  1.00 97.15           N
ATOM   2843  H   HIS A 181       5.264   4.132 -14.564  1.00 97.15           H
ATOM   2844  CA  HIS A 181       7.336   3.656 -14.293  1.00 97.15           C
ATOM   2845  HA  HIS A 181       8.007   3.557 -15.147  1.00 97.15           H
ATOM   2846  C   HIS A 181       7.819   2.619 -13.269  1.00 97.15           C
ATOM   2847  CB  HIS A 181       7.495   5.083 -13.741  1.00 97.15           C
ATOM   2848  HB2 HIS A 181       8.540   5.224 -13.467  1.00 97.15           H
ATOM   2849  HB3 HIS A 181       7.265   5.794 -14.534  1.00 97.15           H
ATOM   2850  O   HIS A 181       9.025   2.423 -13.155  1.00 97.15           O
ATOM   2851  CG  HIS A 181       6.650   5.420 -12.532  1.00 97.15           C
ATOM   2852  CD2 HIS A 181       6.707   4.814 -11.310  1.00 97.15           C
ATOM   2853  HD2 HIS A 181       7.359   4.007 -11.012  1.00 97.15           H
ATOM   2854  ND1 HIS A 181       5.659   6.404 -12.497  1.00 97.15           N
ATOM   2855  CE1 HIS A 181       5.140   6.350 -11.256  1.00 97.15           C
ATOM   2856  HE1 HIS A 181       4.304   6.942 -10.913  1.00 97.15           H
ATOM   2857  NE2 HIS A 181       5.729   5.385 -10.531  1.00 97.15           N
ATOM   2858  HE2 HIS A 181       5.402   5.035  -9.642  1.00 97.15           H
ATOM   2859  N   ALA A 182       6.910   1.943 -12.558  1.00 98.06           N
ATOM   2860  H   ALA A 182       5.928   2.133 -12.700  1.00 98.06           H
ATOM   2861  CA  ALA A 182       7.255   0.975 -11.521  1.00 98.06           C
ATOM   2862  HA  ALA A 182       8.073   1.375 -10.923  1.00 98.06           H
ATOM   2863  C   ALA A 182       7.725  -0.376 -12.083  1.00 98.06           C
ATOM   2864  CB  ALA A 182       6.034   0.803 -10.611  1.00 98.06           C
ATOM   2865  HB1 ALA A 182       6.294   0.168  -9.765  1.00 98.06           H
ATOM   2866  HB2 ALA A 182       5.209   0.340 -11.153  1.00 98.06           H
ATOM   2867  HB3 ALA A 182       5.713   1.776 -10.239  1.00 98.06           H
ATOM   2868  O   ALA A 182       8.371  -1.146 -11.375  1.00 98.06           O
ATOM   2869  N   TYR A 183       7.396  -0.691 -13.344  1.00 97.74           N
ATOM   2870  H   TYR A 183       6.839  -0.027 -13.862  1.00 97.74           H
ATOM   2871  CA  TYR A 183       7.656  -2.022 -13.908  1.00 97.74           C
ATOM   2872  HA  TYR A 183       8.488  -2.476 -13.370  1.00 97.74           H
ATOM   2873  C   TYR A 183       8.051  -2.049 -15.383  1.00 97.74           C
ATOM   2874  CB  TYR A 183       6.424  -2.905 -13.682  1.00 97.74           C
ATOM   2875  HB2 TYR A 183       6.655  -3.920 -14.003  1.00 97.74           H
ATOM   2876  HB3 TYR A 183       6.240  -2.937 -12.608  1.00 97.74           H
ATOM   2877  O   TYR A 183       8.509  -3.086 -15.862  1.00 97.74           O
ATOM   2878  CG  TYR A 183       5.153  -2.454 -14.379  1.00 97.74           C
ATOM   2879  CD1 TYR A 183       4.239  -1.654 -13.673  1.00 97.74           C
ATOM   2880  HD1 TYR A 183       4.446  -1.366 -12.653  1.00 97.74           H
ATOM   2881  CD2 TYR A 183       4.879  -2.821 -15.714  1.00 97.74           C
ATOM   2882  HD2 TYR A 183       5.587  -3.420 -16.268  1.00 97.74           H
ATOM   2883  CE1 TYR A 183       3.068  -1.203 -14.297  1.00 97.74           C
ATOM   2884  HE1 TYR A 183       2.396  -0.562 -13.745  1.00 97.74           H
ATOM   2885  CE2 TYR A 183       3.694  -2.381 -16.341  1.00 97.74           C
ATOM   2886  HE2 TYR A 183       3.496  -2.627 -17.374  1.00 97.74           H
ATOM   2887  OH  TYR A 183       1.657  -1.082 -16.196  1.00 97.74           O
ATOM   2888  HH  TYR A 183       1.381  -0.333 -15.663  1.00 97.74           H
ATOM   2889  CZ  TYR A 183       2.793  -1.562 -15.629  1.00 97.74           C
ATOM   2890  N   TYR A 184       7.882  -0.964 -16.139  1.00 97.91           N
ATOM   2891  H   TYR A 184       7.471  -0.138 -15.728  1.00 97.91           H
ATOM   2892  CA  TYR A 184       8.006  -1.020 -17.597  1.00 97.91           C
ATOM   2893  HA  TYR A 184       7.337  -1.803 -17.955  1.00 97.91           H
ATOM   2894  C   TYR A 184       9.420  -1.374 -18.075  1.00 97.91           C
ATOM   2895  CB  TYR A 184       7.532   0.303 -18.203  1.00 97.91           C
ATOM   2896  HB2 TYR A 184       8.242   1.097 -17.971  1.00 97.91           H
ATOM   2897  HB3 TYR A 184       6.571   0.562 -17.760  1.00 97.91           H
ATOM   2898  O   TYR A 184       9.565  -2.058 -19.088  1.00 97.91           O
ATOM   2899  CG  TYR A 184       7.297   0.233 -19.692  1.00 97.91           C
ATOM   2900  CD1 TYR A 184       8.321   0.564 -20.598  1.00 97.91           C
ATOM   2901  HD1 TYR A 184       9.289   0.867 -20.227  1.00 97.91           H
ATOM   2902  CD2 TYR A 184       6.031  -0.161 -20.165  1.00 97.91           C
ATOM   2903  HD2 TYR A 184       5.237  -0.387 -19.467  1.00 97.91           H
ATOM   2904  CE1 TYR A 184       8.076   0.510 -21.983  1.00 97.91           C
ATOM   2905  HE1 TYR A 184       8.859   0.778 -22.677  1.00 97.91           H
ATOM   2906  CE2 TYR A 184       5.784  -0.225 -21.546  1.00 97.91           C
ATOM   2907  HE2 TYR A 184       4.802  -0.484 -21.913  1.00 97.91           H
ATOM   2908  OH  TYR A 184       6.565   0.060 -23.791  1.00 97.91           O
ATOM   2909  HH  TYR A 184       7.281   0.460 -24.290  1.00 97.91           H
ATOM   2910  CZ  TYR A 184       6.804   0.116 -22.456  1.00 97.91           C
ATOM   2911  N   LEU A 185      10.464  -0.970 -17.344  1.00 98.13           N
ATOM   2912  H   LEU A 185      10.293  -0.454 -16.492  1.00 98.13           H
ATOM   2913  CA  LEU A 185      11.846  -1.294 -17.713  1.00 98.13           C
ATOM   2914  HA  LEU A 185      11.999  -1.026 -18.758  1.00 98.13           H
ATOM   2915  C   LEU A 185      12.134  -2.806 -17.635  1.00 98.13           C
ATOM   2916  CB  LEU A 185      12.826  -0.473 -16.854  1.00 98.13           C
ATOM   2917  HB2 LEU A 185      13.841  -0.787 -17.099  1.00 98.13           H
ATOM   2918  HB3 LEU A 185      12.650  -0.716 -15.806  1.00 98.13           H
ATOM   2919  O   LEU A 185      12.790  -3.340 -18.529  1.00 98.13           O
ATOM   2920  CG  LEU A 185      12.730   1.056 -17.018  1.00 98.13           C
ATOM   2921  HG  LEU A 185      11.756   1.397 -16.667  1.00 98.13           H
ATOM   2922  CD1 LEU A 185      13.813   1.740 -16.188  1.00 98.13           C
ATOM   2923 HD11 LEU A 185      14.796   1.473 -16.576  1.00 98.13           H
ATOM   2924 HD12 LEU A 185      13.737   1.413 -15.150  1.00 98.13           H
ATOM   2925 HD13 LEU A 185      13.687   2.822 -16.221  1.00 98.13           H
ATOM   2926  CD2 LEU A 185      12.918   1.509 -18.470  1.00 98.13           C
ATOM   2927 HD21 LEU A 185      13.854   1.113 -18.863  1.00 98.13           H
ATOM   2928 HD22 LEU A 185      12.939   2.598 -18.512  1.00 98.13           H
ATOM   2929 HD23 LEU A 185      12.084   1.160 -19.079  1.00 98.13           H
ATOM   2930  N   ASP A 186      11.571  -3.507 -16.647  1.00 98.29           N
ATOM   2931  H   ASP A 186      11.058  -3.001 -15.940  1.00 98.29           H
ATOM   2932  CA  ASP A 186      11.806  -4.945 -16.435  1.00 98.29           C
ATOM   2933  HA  ASP A 186      12.781  -5.216 -16.838  1.00 98.29           H
ATOM   2934  C   ASP A 186      10.756  -5.833 -17.134  1.00 98.29           C
ATOM   2935  CB  ASP A 186      11.833  -5.222 -14.922  1.00 98.29           C
ATOM   2936  HB2 ASP A 186      10.896  -4.877 -14.484  1.00 98.29           H
ATOM   2937  HB3 ASP A 186      11.917  -6.296 -14.758  1.00 98.29           H
ATOM   2938  O   ASP A 186      11.058  -6.902 -17.676  1.00 98.29           O
ATOM   2939  CG  ASP A 186      12.989  -4.530 -14.198  1.00 98.29           C
ATOM   2940  OD1 ASP A 186      14.055  -4.318 -14.811  1.00 98.29           O
ATOM   2941  OD2 ASP A 186      12.823  -4.154 -13.017  1.00 98.29           O
ATOM   2942  N   PHE A 187       9.499  -5.385 -17.167  1.00 98.14           N
ATOM   2943  H   PHE A 187       9.312  -4.518 -16.684  1.00 98.14           H
ATOM   2944  CA  PHE A 187       8.352  -6.194 -17.592  1.00 98.14           C
ATOM   2945  HA  PHE A 187       8.690  -7.212 -17.785  1.00 98.14           H
ATOM   2946  C   PHE A 187       7.698  -5.706 -18.887  1.00 98.14           C
ATOM   2947  CB  PHE A 187       7.347  -6.290 -16.437  1.00 98.14           C
ATOM   2948  HB2 PHE A 187       6.471  -6.846 -16.771  1.00 98.14           H
ATOM   2949  HB3 PHE A 187       7.012  -5.290 -16.161  1.00 98.14           H
ATOM   2950  O   PHE A 187       6.949  -6.468 -19.509  1.00 98.14           O
ATOM   2951  CG  PHE A 187       7.916  -6.986 -15.215  1.00 98.14           C
ATOM   2952  CD1 PHE A 187       7.839  -8.386 -15.099  1.00 98.14           C
ATOM   2953  HD1 PHE A 187       7.356  -8.967 -15.871  1.00 98.14           H
ATOM   2954  CD2 PHE A 187       8.552  -6.239 -14.207  1.00 98.14           C
ATOM   2955  HD2 PHE A 187       8.624  -5.164 -14.286  1.00 98.14           H
ATOM   2956  CE1 PHE A 187       8.389  -9.033 -13.978  1.00 98.14           C
ATOM   2957  HE1 PHE A 187       8.319 -10.106 -13.884  1.00 98.14           H
ATOM   2958  CE2 PHE A 187       9.120  -6.885 -13.097  1.00 98.14           C
ATOM   2959  HE2 PHE A 187       9.632  -6.313 -12.337  1.00 98.14           H
ATOM   2960  CZ  PHE A 187       9.036  -8.282 -12.980  1.00 98.14           C
ATOM   2961  HZ  PHE A 187       9.478  -8.770 -12.124  1.00 98.14           H
ATOM   2962  N   ARG A 188       8.008  -4.489 -19.351  1.00 97.04           N
ATOM   2963  H   ARG A 188       8.669  -3.939 -18.822  1.00 97.04           H
ATOM   2964  CA  ARG A 188       7.320  -3.817 -20.468  1.00 97.04           C
ATOM   2965  HA  ARG A 188       7.628  -2.772 -20.474  1.00 97.04           H
ATOM   2966  C   ARG A 188       5.810  -3.779 -20.207  1.00 97.04           C
ATOM   2967  CB  ARG A 188       7.733  -4.433 -21.823  1.00 97.04           C
ATOM   2968  HB2 ARG A 188       7.327  -3.813 -22.623  1.00 97.04           H
ATOM   2969  HB3 ARG A 188       7.305  -5.431 -21.914  1.00 97.04           H
ATOM   2970  O   ARG A 188       5.377  -3.426 -19.117  1.00 97.04           O
ATOM   2971  CG  ARG A 188       9.252  -4.542 -22.011  1.00 97.04           C
ATOM   2972  HG2 ARG A 188       9.664  -5.207 -21.252  1.00 97.04           H
ATOM   2973  HG3 ARG A 188       9.711  -3.558 -21.909  1.00 97.04           H
ATOM   2974  CD  ARG A 188       9.565  -5.120 -23.395  1.00 97.04           C
ATOM   2975  HD2 ARG A 188       8.930  -5.989 -23.568  1.00 97.04           H
ATOM   2976  HD3 ARG A 188       9.340  -4.362 -24.145  1.00 97.04           H
ATOM   2977  NE  ARG A 188      10.975  -5.538 -23.489  1.00 97.04           N
ATOM   2978  HE  ARG A 188      11.485  -5.583 -22.618  1.00 97.04           H
ATOM   2979  NH1 ARG A 188      11.090  -5.743 -25.773  1.00 97.04           N
ATOM   2980 HH11 ARG A 188      10.134  -5.423 -25.834  1.00 97.04           H
ATOM   2981 HH12 ARG A 188      11.618  -5.960 -26.607  1.00 97.04           H
ATOM   2982  NH2 ARG A 188      12.872  -6.250 -24.523  1.00 97.04           N
ATOM   2983 HH21 ARG A 188      13.387  -6.477 -25.361  1.00 97.04           H
ATOM   2984 HH22 ARG A 188      13.330  -6.303 -23.624  1.00 97.04           H
ATOM   2985  CZ  ARG A 188      11.636  -5.841 -24.591  1.00 97.04           C
ATOM   2986  N   ASN A 189       4.994  -4.210 -21.165  1.00 95.19           N
ATOM   2987  H   ASN A 189       5.402  -4.550 -22.024  1.00 95.19           H
ATOM   2988  CA  ASN A 189       3.537  -4.272 -21.047  1.00 95.19           C
ATOM   2989  HA  ASN A 189       3.197  -3.354 -20.569  1.00 95.19           H
ATOM   2990  C   ASN A 189       3.019  -5.437 -20.174  1.00 95.19           C
ATOM   2991  CB  ASN A 189       2.953  -4.309 -22.470  1.00 95.19           C
ATOM   2992  HB2 ASN A 189       3.329  -3.462 -23.045  1.00 95.19           H
ATOM   2993  HB3 ASN A 189       1.870  -4.207 -22.406  1.00 95.19           H
ATOM   2994  O   ASN A 189       1.807  -5.602 -20.032  1.00 95.19           O
ATOM   2995  CG  ASN A 189       3.300  -5.589 -23.213  1.00 95.19           C
ATOM   2996  ND2 ASN A 189       2.319  -6.353 -23.628  1.00 95.19           N
ATOM   2997 HD21 ASN A 189       2.574  -7.202 -24.113  1.00 95.19           H
ATOM   2998 HD22 ASN A 189       1.361  -6.098 -23.434  1.00 95.19           H
ATOM   2999  OD1 ASN A 189       4.458  -5.927 -23.410  1.00 95.19           O
ATOM   3000  N   ARG A 190       3.896  -6.270 -19.593  1.00 97.60           N
ATOM   3001  H   ARG A 190       4.881  -6.071 -19.689  1.00 97.60           H
ATOM   3002  CA  ARG A 190       3.511  -7.467 -18.824  1.00 97.60           C
ATOM   3003  HA  ARG A 190       2.576  -7.853 -19.231  1.00 97.60           H
ATOM   3004  C   ARG A 190       3.223  -7.139 -17.357  1.00 97.60           C
ATOM   3005  CB  ARG A 190       4.556  -8.583 -18.975  1.00 97.60           C
ATOM   3006  HB2 ARG A 190       5.473  -8.276 -18.472  1.00 97.60           H
ATOM   3007  HB3 ARG A 190       4.184  -9.473 -18.468  1.00 97.60           H
ATOM   3008  O   ARG A 190       3.827  -7.707 -16.450  1.00 97.60           O
ATOM   3009  CG  ARG A 190       4.855  -8.956 -20.435  1.00 97.60           C
ATOM   3010  HG2 ARG A 190       3.946  -9.337 -20.901  1.00 97.60           H
ATOM   3011  HG3 ARG A 190       5.192  -8.082 -20.992  1.00 97.60           H
ATOM   3012  CD  ARG A 190       5.943 -10.029 -20.509  1.00 97.60           C
ATOM   3013  HD2 ARG A 190       5.591 -10.912 -19.974  1.00 97.60           H
ATOM   3014  HD3 ARG A 190       6.084 -10.310 -21.553  1.00 97.60           H
ATOM   3015  NE  ARG A 190       7.228  -9.540 -19.964  1.00 97.60           N
ATOM   3016  HE  ARG A 190       7.387  -8.544 -20.013  1.00 97.60           H
ATOM   3017  NH1 ARG A 190       7.911 -11.509 -19.004  1.00 97.60           N
ATOM   3018 HH11 ARG A 190       6.943 -11.748 -18.839  1.00 97.60           H
ATOM   3019 HH12 ARG A 190       8.586 -12.029 -18.461  1.00 97.60           H
ATOM   3020  NH2 ARG A 190       9.285  -9.753 -18.991  1.00 97.60           N
ATOM   3021 HH21 ARG A 190       9.478  -8.770 -19.121  1.00 97.60           H
ATOM   3022 HH22 ARG A 190       9.925 -10.285 -18.421  1.00 97.60           H
ATOM   3023  CZ  ARG A 190       8.133 -10.269 -19.332  1.00 97.60           C
ATOM   3024  N   ARG A 191       2.262  -6.243 -17.110  1.00 97.84           N
ATOM   3025  H   ARG A 191       1.834  -5.798 -17.909  1.00 97.84           H
ATOM   3026  CA  ARG A 191       1.807  -5.897 -15.749  1.00 97.84           C
ATOM   3027  HA  ARG A 191       2.642  -5.420 -15.237  1.00 97.84           H
ATOM   3028  C   ARG A 191       1.445  -7.134 -14.894  1.00 97.84           C
ATOM   3029  CB  ARG A 191       0.658  -4.874 -15.823  1.00 97.84           C
ATOM   3030  HB2 ARG A 191      -0.231  -5.340 -16.249  1.00 97.84           H
ATOM   3031  HB3 ARG A 191       0.957  -4.056 -16.479  1.00 97.84           H
ATOM   3032  O   ARG A 191       1.828  -7.150 -13.727  1.00 97.84           O
ATOM   3033  CG  ARG A 191       0.305  -4.290 -14.445  1.00 97.84           C
ATOM   3034  HG2 ARG A 191       0.172  -5.101 -13.729  1.00 97.84           H
ATOM   3035  HG3 ARG A 191       1.123  -3.661 -14.093  1.00 97.84           H
ATOM   3036  CD  ARG A 191      -0.995  -3.476 -14.471  1.00 97.84           C
ATOM   3037  HD2 ARG A 191      -1.220  -3.164 -13.451  1.00 97.84           H
ATOM   3038  HD3 ARG A 191      -1.809  -4.109 -14.823  1.00 97.84           H
ATOM   3039  NE  ARG A 191      -0.882  -2.285 -15.330  1.00 97.84           N
ATOM   3040  HE  ARG A 191      -0.005  -2.140 -15.810  1.00 97.84           H
ATOM   3041  NH1 ARG A 191      -2.889  -1.323 -14.758  1.00 97.84           N
ATOM   3042 HH11 ARG A 191      -3.516  -0.531 -14.737  1.00 97.84           H
ATOM   3043 HH12 ARG A 191      -3.116  -2.118 -14.178  1.00 97.84           H
ATOM   3044  NH2 ARG A 191      -1.468  -0.224 -16.088  1.00 97.84           N
ATOM   3045 HH21 ARG A 191      -2.012   0.611 -15.922  1.00 97.84           H
ATOM   3046 HH22 ARG A 191      -0.617  -0.170 -16.629  1.00 97.84           H
ATOM   3047  CZ  ARG A 191      -1.747  -1.287 -15.390  1.00 97.84           C
ATOM   3048  N   PRO A 192       0.769  -8.184 -15.417  1.00 98.33           N
ATOM   3049  CA  PRO A 192       0.468  -9.381 -14.622  1.00 98.33           C
ATOM   3050  HA  PRO A 192      -0.142  -9.086 -13.768  1.00 98.33           H
ATOM   3051  C   PRO A 192       1.708 -10.121 -14.094  1.00 98.33           C
ATOM   3052  CB  PRO A 192      -0.364 -10.285 -15.538  1.00 98.33           C
ATOM   3053  HB2 PRO A 192       0.287 -10.960 -16.095  1.00 98.33           H
ATOM   3054  HB3 PRO A 192      -1.106 -10.852 -14.977  1.00 98.33           H
ATOM   3055  O   PRO A 192       1.673 -10.645 -12.977  1.00 98.33           O
ATOM   3056  CG  PRO A 192      -1.017  -9.302 -16.506  1.00 98.33           C
ATOM   3057  HG2 PRO A 192      -1.880  -8.832 -16.034  1.00 98.33           H
ATOM   3058  HG3 PRO A 192      -1.299  -9.780 -17.444  1.00 98.33           H
ATOM   3059  CD  PRO A 192       0.089  -8.272 -16.705  1.00 98.33           C
ATOM   3060  HD2 PRO A 192       0.787  -8.635 -17.459  1.00 98.33           H
ATOM   3061  HD3 PRO A 192      -0.343  -7.322 -17.019  1.00 98.33           H
ATOM   3062  N   ASP A 193       2.803 -10.128 -14.861  1.00 98.55           N
ATOM   3063  H   ASP A 193       2.772  -9.709 -15.779  1.00 98.55           H
ATOM   3064  CA  ASP A 193       4.069 -10.750 -14.455  1.00 98.55           C
ATOM   3065  HA  ASP A 193       3.875 -11.764 -14.104  1.00 98.55           H
ATOM   3066  C   ASP A 193       4.697  -9.958 -13.303  1.00 98.55           C
ATOM   3067  CB  ASP A 193       5.060 -10.829 -15.634  1.00 98.55           C
ATOM   3068  HB2 ASP A 193       5.226  -9.826 -16.026  1.00 98.55           H
ATOM   3069  HB3 ASP A 193       6.013 -11.189 -15.247  1.00 98.55           H
ATOM   3070  O   ASP A 193       5.074 -10.543 -12.290  1.00 98.55           O
ATOM   3071  CG  ASP A 193       4.654 -11.742 -16.798  1.00 98.55           C
ATOM   3072  OD1 ASP A 193       3.539 -12.302 -16.772  1.00 98.55           O
ATOM   3073  OD2 ASP A 193       5.470 -11.827 -17.751  1.00 98.55           O
ATOM   3074  N   TYR A 194       4.726  -8.624 -13.415  1.00 98.62           N
ATOM   3075  H   TYR A 194       4.400  -8.214 -14.278  1.00 98.62           H
ATOM   3076  CA  TYR A 194       5.198  -7.730 -12.353  1.00 98.62           C
ATOM   3077  HA  TYR A 194       6.246  -7.942 -12.143  1.00 98.62           H
ATOM   3078  C   TYR A 194       4.421  -7.931 -11.046  1.00 98.62           C
ATOM   3079  CB  TYR A 194       5.079  -6.275 -12.824  1.00 98.62           C
ATOM   3080  HB2 TYR A 194       5.865  -6.075 -13.553  1.00 98.62           H
ATOM   3081  HB3 TYR A 194       4.126  -6.132 -13.332  1.00 98.62           H
ATOM   3082  O   TYR A 194       5.018  -8.157  -9.996  1.00 98.62           O
ATOM   3083  CG  TYR A 194       5.182  -5.271 -11.696  1.00 98.62           C
ATOM   3084  CD1 TYR A 194       4.073  -4.468 -11.366  1.00 98.62           C
ATOM   3085  HD1 TYR A 194       3.154  -4.542 -11.928  1.00 98.62           H
ATOM   3086  CD2 TYR A 194       6.373  -5.169 -10.951  1.00 98.62           C
ATOM   3087  HD2 TYR A 194       7.223  -5.787 -11.197  1.00 98.62           H
ATOM   3088  CE1 TYR A 194       4.160  -3.566 -10.292  1.00 98.62           C
ATOM   3089  HE1 TYR A 194       3.313  -2.954 -10.019  1.00 98.62           H
ATOM   3090  CE2 TYR A 194       6.466  -4.251  -9.887  1.00 98.62           C
ATOM   3091  HE2 TYR A 194       7.386  -4.161  -9.329  1.00 98.62           H
ATOM   3092  OH  TYR A 194       5.432  -2.574  -8.519  1.00 98.62           O
ATOM   3093  HH  TYR A 194       6.330  -2.472  -8.197  1.00 98.62           H
ATOM   3094  CZ  TYR A 194       5.355  -3.448  -9.554  1.00 98.62           C
ATOM   3095  N   ILE A 195       3.086  -7.924 -11.118  1.00 98.75           N
ATOM   3096  H   ILE A 195       2.666  -7.723 -12.014  1.00 98.75           H
ATOM   3097  CA  ILE A 195       2.216  -8.131  -9.952  1.00 98.75           C
ATOM   3098  HA  ILE A 195       2.438  -7.368  -9.206  1.00 98.75           H
ATOM   3099  C   ILE A 195       2.489  -9.498  -9.304  1.00 98.75           C
ATOM   3100  CB  ILE A 195       0.737  -7.999 -10.384  1.00 98.75           C
ATOM   3101  HB  ILE A 195       0.569  -8.671 -11.225  1.00 98.75           H
ATOM   3102  O   ILE A 195       2.479  -9.629  -8.079  1.00 98.75           O
ATOM   3103  CG1 ILE A 195       0.380  -6.562 -10.825  1.00 98.75           C
ATOM   3104 HG12 ILE A 195       0.290  -5.924  -9.946  1.00 98.75           H
ATOM   3105 HG13 ILE A 195       1.176  -6.149 -11.444  1.00 98.75           H
ATOM   3106  CG2 ILE A 195      -0.200  -8.416  -9.243  1.00 98.75           C
ATOM   3107 HG21 ILE A 195      -0.004  -7.817  -8.354  1.00 98.75           H
ATOM   3108 HG22 ILE A 195      -0.034  -9.470  -9.020  1.00 98.75           H
ATOM   3109 HG23 ILE A 195      -1.243  -8.303  -9.540  1.00 98.75           H
ATOM   3110  CD1 ILE A 195      -0.927  -6.482 -11.625  1.00 98.75           C
ATOM   3111 HD11 ILE A 195      -0.833  -7.052 -12.550  1.00 98.75           H
ATOM   3112 HD12 ILE A 195      -1.136  -5.439 -11.863  1.00 98.75           H
ATOM   3113 HD13 ILE A 195      -1.767  -6.871 -11.051  1.00 98.75           H
ATOM   3114  N   SER A 196       2.724 -10.531 -10.119  1.00 98.53           N
ATOM   3115  H   SER A 196       2.756 -10.366 -11.115  1.00 98.53           H
ATOM   3116  CA  SER A 196       3.015 -11.872  -9.612  1.00 98.53           C
ATOM   3117  HA  SER A 196       2.273 -12.112  -8.850  1.00 98.53           H
ATOM   3118  C   SER A 196       4.361 -11.932  -8.903  1.00 98.53           C
ATOM   3119  CB  SER A 196       2.909 -12.918 -10.721  1.00 98.53           C
ATOM   3120  HB2 SER A 196       3.171 -13.899 -10.323  1.00 98.53           H
ATOM   3121  HB3 SER A 196       3.588 -12.674 -11.539  1.00 98.53           H
ATOM   3122  O   SER A 196       4.414 -12.397  -7.767  1.00 98.53           O
ATOM   3123  OG  SER A 196       1.566 -12.931 -11.183  1.00 98.53           O
ATOM   3124  HG  SER A 196       1.518 -12.259 -11.866  1.00 98.53           H
ATOM   3125  N   ILE A 197       5.409 -11.371  -9.510  1.00 98.49           N
ATOM   3126  H   ILE A 197       5.280 -10.971 -10.428  1.00 98.49           H
ATOM   3127  CA  ILE A 197       6.737 -11.278  -8.897  1.00 98.49           C
ATOM   3128  HA  ILE A 197       7.056 -12.280  -8.610  1.00 98.49           H
ATOM   3129  C   ILE A 197       6.701 -10.470  -7.599  1.00 98.49           C
ATOM   3130  CB  ILE A 197       7.741 -10.699  -9.917  1.00 98.49           C
ATOM   3131  HB  ILE A 197       7.297  -9.815 -10.373  1.00 98.49           H
ATOM   3132  O   ILE A 197       7.275 -10.908  -6.604  1.00 98.49           O
ATOM   3133  CG1 ILE A 197       8.051 -11.704 -11.050  1.00 98.49           C
ATOM   3134 HG12 ILE A 197       8.692 -11.210 -11.780  1.00 98.49           H
ATOM   3135 HG13 ILE A 197       7.125 -11.967 -11.561  1.00 98.49           H
ATOM   3136  CG2 ILE A 197       9.049 -10.250  -9.248  1.00 98.49           C
ATOM   3137 HG21 ILE A 197       8.877  -9.356  -8.649  1.00 98.49           H
ATOM   3138 HG22 ILE A 197       9.789  -9.996 -10.006  1.00 98.49           H
ATOM   3139 HG23 ILE A 197       9.437 -11.039  -8.604  1.00 98.49           H
ATOM   3140  CD1 ILE A 197       8.742 -13.008 -10.622  1.00 98.49           C
ATOM   3141 HD11 ILE A 197       9.690 -12.798 -10.125  1.00 98.49           H
ATOM   3142 HD12 ILE A 197       8.944 -13.609 -11.509  1.00 98.49           H
ATOM   3143 HD13 ILE A 197       8.100 -13.587  -9.959  1.00 98.49           H
ATOM   3144  N   PHE A 198       5.987  -9.343  -7.573  1.00 98.73           N
ATOM   3145  H   PHE A 198       5.569  -9.011  -8.431  1.00 98.73           H
ATOM   3146  CA  PHE A 198       5.814  -8.543  -6.364  1.00 98.73           C
ATOM   3147  HA  PHE A 198       6.789  -8.169  -6.052  1.00 98.73           H
ATOM   3148  C   PHE A 198       5.270  -9.390  -5.207  1.00 98.73           C
ATOM   3149  CB  PHE A 198       4.915  -7.338  -6.672  1.00 98.73           C
ATOM   3150  HB2 PHE A 198       3.991  -7.682  -7.137  1.00 98.73           H
ATOM   3151  HB3 PHE A 198       5.420  -6.694  -7.392  1.00 98.73           H
ATOM   3152  O   PHE A 198       5.922  -9.506  -4.167  1.00 98.73           O
ATOM   3153  CG  PHE A 198       4.564  -6.525  -5.442  1.00 98.73           C
ATOM   3154  CD1 PHE A 198       3.392  -6.816  -4.715  1.00 98.73           C
ATOM   3155  HD1 PHE A 198       2.728  -7.602  -5.044  1.00 98.73           H
ATOM   3156  CD2 PHE A 198       5.421  -5.499  -5.005  1.00 98.73           C
ATOM   3157  HD2 PHE A 198       6.321  -5.266  -5.555  1.00 98.73           H
ATOM   3158  CE1 PHE A 198       3.085  -6.094  -3.551  1.00 98.73           C
ATOM   3159  HE1 PHE A 198       2.191  -6.322  -2.989  1.00 98.73           H
ATOM   3160  CE2 PHE A 198       5.105  -4.770  -3.847  1.00 98.73           C
ATOM   3161  HE2 PHE A 198       5.749  -3.968  -3.517  1.00 98.73           H
ATOM   3162  CZ  PHE A 198       3.948  -5.077  -3.115  1.00 98.73           C
ATOM   3163  HZ  PHE A 198       3.723  -4.520  -2.217  1.00 98.73           H
ATOM   3164  N   MET A 199       4.126 -10.051  -5.415  1.00 98.56           N
ATOM   3165  H   MET A 199       3.673  -9.950  -6.312  1.00 98.56           H
ATOM   3166  CA  MET A 199       3.481 -10.866  -4.380  1.00 98.56           C
ATOM   3167  HA  MET A 199       3.324 -10.254  -3.492  1.00 98.56           H
ATOM   3168  C   MET A 199       4.335 -12.058  -3.941  1.00 98.56           C
ATOM   3169  CB  MET A 199       2.122 -11.373  -4.886  1.00 98.56           C
ATOM   3170  HB2 MET A 199       2.250 -11.830  -5.867  1.00 98.56           H
ATOM   3171  HB3 MET A 199       1.754 -12.141  -4.206  1.00 98.56           H
ATOM   3172  O   MET A 199       4.370 -12.395  -2.763  1.00 98.56           O
ATOM   3173  CG  MET A 199       1.070 -10.263  -4.978  1.00 98.56           C
ATOM   3174  HG2 MET A 199       1.398  -9.527  -5.712  1.00 98.56           H
ATOM   3175  HG3 MET A 199       0.140 -10.700  -5.342  1.00 98.56           H
ATOM   3176  SD  MET A 199       0.715  -9.386  -3.429  1.00 98.56           S
ATOM   3177  CE  MET A 199       0.099 -10.728  -2.383  1.00 98.56           C
ATOM   3178  HE1 MET A 199       0.906 -11.424  -2.152  1.00 98.56           H
ATOM   3179  HE2 MET A 199      -0.276 -10.300  -1.453  1.00 98.56           H
ATOM   3180  HE3 MET A 199      -0.715 -11.244  -2.892  1.00 98.56           H
ATOM   3181  N   GLU A 200       5.013 -12.712  -4.881  1.00 98.27           N
ATOM   3182  H   GLU A 200       4.937 -12.401  -5.839  1.00 98.27           H
ATOM   3183  CA  GLU A 200       5.696 -13.983  -4.628  1.00 98.27           C
ATOM   3184  HA  GLU A 200       5.144 -14.550  -3.878  1.00 98.27           H
ATOM   3185  C   GLU A 200       7.117 -13.821  -4.092  1.00 98.27           C
ATOM   3186  CB  GLU A 200       5.723 -14.800  -5.926  1.00 98.27           C
ATOM   3187  HB2 GLU A 200       6.116 -14.174  -6.727  1.00 98.27           H
ATOM   3188  HB3 GLU A 200       6.385 -15.657  -5.807  1.00 98.27           H
ATOM   3189  O   GLU A 200       7.644 -14.778  -3.519  1.00 98.27           O
ATOM   3190  CG  GLU A 200       4.322 -15.315  -6.289  1.00 98.27           C
ATOM   3191  HG2 GLU A 200       3.581 -14.538  -6.100  1.00 98.27           H
ATOM   3192  HG3 GLU A 200       4.079 -16.158  -5.643  1.00 98.27           H
ATOM   3193  CD  GLU A 200       4.210 -15.743  -7.755  1.00 98.27           C
ATOM   3194  OE1 GLU A 200       3.080 -15.580  -8.296  1.00 98.27           O
ATOM   3195  OE2 GLU A 200       5.226 -16.208  -8.322  1.00 98.27           O
ATOM   3196  N   LYS A 201       7.750 -12.659  -4.309  1.00 98.46           N
ATOM   3197  H   LYS A 201       7.259 -11.957  -4.844  1.00 98.46           H
ATOM   3198  CA  LYS A 201       9.194 -12.477  -4.087  1.00 98.46           C
ATOM   3199  HA  LYS A 201       9.561 -13.262  -3.427  1.00 98.46           H
ATOM   3200  C   LYS A 201       9.599 -11.189  -3.380  1.00 98.46           C
ATOM   3201  CB  LYS A 201       9.932 -12.549  -5.438  1.00 98.46           C
ATOM   3202  HB2 LYS A 201       9.653 -11.687  -6.045  1.00 98.46           H
ATOM   3203  HB3 LYS A 201      11.000 -12.473  -5.236  1.00 98.46           H
ATOM   3204  O   LYS A 201      10.748 -11.097  -2.953  1.00 98.46           O
ATOM   3205  CG  LYS A 201       9.687 -13.824  -6.258  1.00 98.46           C
ATOM   3206  HG2 LYS A 201       8.619 -13.962  -6.427  1.00 98.46           H
ATOM   3207  HG3 LYS A 201      10.157 -13.717  -7.235  1.00 98.46           H
ATOM   3208  CD  LYS A 201      10.274 -15.050  -5.552  1.00 98.46           C
ATOM   3209  HD2 LYS A 201       9.925 -15.084  -4.520  1.00 98.46           H
ATOM   3210  HD3 LYS A 201      11.362 -14.976  -5.541  1.00 98.46           H
ATOM   3211  CE  LYS A 201       9.838 -16.328  -6.262  1.00 98.46           C
ATOM   3212  HE2 LYS A 201      10.352 -16.402  -7.221  1.00 98.46           H
ATOM   3213  HE3 LYS A 201       8.767 -16.262  -6.453  1.00 98.46           H
ATOM   3214  NZ  LYS A 201      10.121 -17.498  -5.403  1.00 98.46           N
ATOM   3215  HZ1 LYS A 201      11.108 -17.562  -5.202  1.00 98.46           H
ATOM   3216  HZ2 LYS A 201       9.791 -18.349  -5.837  1.00 98.46           H
ATOM   3217  HZ3 LYS A 201       9.630 -17.376  -4.528  1.00 98.46           H
ATOM   3218  N   LEU A 202       8.715 -10.195  -3.279  1.00 98.63           N
ATOM   3219  H   LEU A 202       7.793 -10.314  -3.675  1.00 98.63           H
ATOM   3220  CA  LEU A 202       9.094  -8.873  -2.774  1.00 98.63           C
ATOM   3221  HA  LEU A 202      10.146  -8.874  -2.485  1.00 98.63           H
ATOM   3222  C   LEU A 202       8.362  -8.471  -1.499  1.00 98.63           C
ATOM   3223  CB  LEU A 202       8.927  -7.819  -3.882  1.00 98.63           C
ATOM   3224  HB2 LEU A 202       7.883  -7.789  -4.192  1.00 98.63           H
ATOM   3225  HB3 LEU A 202       9.164  -6.843  -3.459  1.00 98.63           H
ATOM   3226  O   LEU A 202       8.969  -7.790  -0.682  1.00 98.63           O
ATOM   3227  CG  LEU A 202       9.826  -8.039  -5.116  1.00 98.63           C
ATOM   3228  HG  LEU A 202       9.612  -9.005  -5.573  1.00 98.63           H
ATOM   3229  CD1 LEU A 202       9.582  -6.948  -6.161  1.00 98.63           C
ATOM   3230 HD11 LEU A 202       9.864  -5.976  -5.757  1.00 98.63           H
ATOM   3231 HD12 LEU A 202      10.178  -7.148  -7.051  1.00 98.63           H
ATOM   3232 HD13 LEU A 202       8.530  -6.921  -6.445  1.00 98.63           H
ATOM   3233  CD2 LEU A 202      11.302  -7.970  -4.731  1.00 98.63           C
ATOM   3234 HD21 LEU A 202      11.927  -7.872  -5.619  1.00 98.63           H
ATOM   3235 HD22 LEU A 202      11.455  -7.089  -4.108  1.00 98.63           H
ATOM   3236 HD23 LEU A 202      11.598  -8.864  -4.182  1.00 98.63           H
ATOM   3237  N   VAL A 203       7.109  -8.892  -1.294  1.00 98.83           N
ATOM   3238  H   VAL A 203       6.652  -9.412  -2.028  1.00 98.83           H
ATOM   3239  CA  VAL A 203       6.307  -8.456  -0.133  1.00 98.83           C
ATOM   3240  HA  VAL A 203       6.168  -7.378  -0.217  1.00 98.83           H
ATOM   3241  C   VAL A 203       7.021  -8.720   1.196  1.00 98.83           C
ATOM   3242  CB  VAL A 203       4.906  -9.101  -0.127  1.00 98.83           C
ATOM   3243  HB  VAL A 203       5.000 -10.184  -0.206  1.00 98.83           H
ATOM   3244  O   VAL A 203       7.446  -9.839   1.482  1.00 98.83           O
ATOM   3245  CG1 VAL A 203       4.123  -8.763   1.148  1.00 98.83           C
ATOM   3246 HG11 VAL A 203       4.541  -9.304   1.997  1.00 98.83           H
ATOM   3247 HG12 VAL A 203       4.169  -7.692   1.346  1.00 98.83           H
ATOM   3248 HG13 VAL A 203       3.081  -9.067   1.043  1.00 98.83           H
ATOM   3249  CG2 VAL A 203       4.078  -8.587  -1.308  1.00 98.83           C
ATOM   3250 HG21 VAL A 203       4.580  -8.814  -2.249  1.00 98.83           H
ATOM   3251 HG22 VAL A 203       3.957  -7.507  -1.233  1.00 98.83           H
ATOM   3252 HG23 VAL A 203       3.099  -9.065  -1.311  1.00 98.83           H
ATOM   3253  N   SER A 204       7.111  -7.687   2.032  1.00 98.72           N
ATOM   3254  H   SER A 204       6.752  -6.795   1.725  1.00 98.72           H
ATOM   3255  CA  SER A 204       7.578  -7.794   3.414  1.00 98.72           C
ATOM   3256  HA  SER A 204       8.295  -8.610   3.502  1.00 98.72           H
ATOM   3257  C   SER A 204       6.399  -8.092   4.338  1.00 98.72           C
ATOM   3258  CB  SER A 204       8.293  -6.502   3.812  1.00 98.72           C
ATOM   3259  HB2 SER A 204       7.601  -5.662   3.754  1.00 98.72           H
ATOM   3260  HB3 SER A 204       9.118  -6.320   3.123  1.00 98.72           H
ATOM   3261  O   SER A 204       5.763  -7.176   4.861  1.00 98.72           O
ATOM   3262  OG  SER A 204       8.803  -6.612   5.126  1.00 98.72           O
ATOM   3263  HG  SER A 204       9.133  -5.747   5.379  1.00 98.72           H
ATOM   3264  N   TRP A 205       6.077  -9.372   4.542  1.00 98.67           N
ATOM   3265  H   TRP A 205       6.596 -10.095   4.064  1.00 98.67           H
ATOM   3266  CA  TRP A 205       4.980  -9.755   5.440  1.00 98.67           C
ATOM   3267  HA  TRP A 205       4.076  -9.244   5.110  1.00 98.67           H
ATOM   3268  C   TRP A 205       5.213  -9.306   6.884  1.00 98.67           C
ATOM   3269  CB  TRP A 205       4.728 -11.264   5.376  1.00 98.67           C
ATOM   3270  HB2 TRP A 205       4.026 -11.530   6.167  1.00 98.67           H
ATOM   3271  HB3 TRP A 205       5.660 -11.795   5.570  1.00 98.67           H
ATOM   3272  O   TRP A 205       4.246  -9.024   7.582  1.00 98.67           O
ATOM   3273  CG  TRP A 205       4.146 -11.726   4.079  1.00 98.67           C
ATOM   3274  CD1 TRP A 205       4.696 -12.630   3.241  1.00 98.67           C
ATOM   3275  HD1 TRP A 205       5.621 -13.159   3.420  1.00 98.67           H
ATOM   3276  CD2 TRP A 205       2.904 -11.300   3.444  1.00 98.67           C
ATOM   3277  CE2 TRP A 205       2.802 -11.945   2.177  1.00 98.67           C
ATOM   3278  CE3 TRP A 205       1.865 -10.415   3.803  1.00 98.67           C
ATOM   3279  HE3 TRP A 205       1.913  -9.916   4.760  1.00 98.67           H
ATOM   3280  NE1 TRP A 205       3.897 -12.771   2.126  1.00 98.67           N
ATOM   3281  HE1 TRP A 205       4.060 -13.466   1.412  1.00 98.67           H
ATOM   3282  CH2 TRP A 205       0.770 -10.754   1.656  1.00 98.67           C
ATOM   3283  HH2 TRP A 205       0.003 -10.458   0.956  1.00 98.67           H
ATOM   3284  CZ2 TRP A 205       1.758 -11.681   1.283  1.00 98.67           C
ATOM   3285  HZ2 TRP A 205       1.747 -12.155   0.312  1.00 98.67           H
ATOM   3286  CZ3 TRP A 205       0.802 -10.151   2.923  1.00 98.67           C
ATOM   3287  HZ3 TRP A 205       0.033  -9.446   3.204  1.00 98.67           H
ATOM   3288  N   GLU A 206       6.467  -9.163   7.321  1.00 98.37           N
ATOM   3289  H   GLU A 206       7.239  -9.410   6.719  1.00 98.37           H
ATOM   3290  CA  GLU A 206       6.778  -8.610   8.640  1.00 98.37           C
ATOM   3291  HA  GLU A 206       6.218  -9.161   9.396  1.00 98.37           H
ATOM   3292  C   GLU A 206       6.361  -7.140   8.761  1.00 98.37           C
ATOM   3293  CB  GLU A 206       8.274  -8.751   8.954  1.00 98.37           C
ATOM   3294  HB2 GLU A 206       8.867  -8.145   8.269  1.00 98.37           H
ATOM   3295  HB3 GLU A 206       8.432  -8.350   9.956  1.00 98.37           H
ATOM   3296  O   GLU A 206       5.766  -6.756   9.767  1.00 98.37           O
ATOM   3297  CG  GLU A 206       8.774 -10.205   8.955  1.00 98.37           C
ATOM   3298  HG2 GLU A 206       9.604 -10.264   9.658  1.00 98.37           H
ATOM   3299  HG3 GLU A 206       7.986 -10.861   9.327  1.00 98.37           H
ATOM   3300  CD  GLU A 206       9.276 -10.712   7.595  1.00 98.37           C
ATOM   3301  OE1 GLU A 206       9.948 -11.765   7.559  1.00 98.37           O
ATOM   3302  OE2 GLU A 206       9.111 -10.044   6.547  1.00 98.37           O
ATOM   3303  N   ALA A 207       6.607  -6.328   7.725  1.00 98.56           N
ATOM   3304  H   ALA A 207       7.047  -6.706   6.899  1.00 98.56           H
ATOM   3305  CA  ALA A 207       6.159  -4.936   7.708  1.00 98.56           C
ATOM   3306  HA  ALA A 207       6.512  -4.444   8.614  1.00 98.56           H
ATOM   3307  C   ALA A 207       4.624  -4.846   7.706  1.00 98.56           C
ATOM   3308  CB  ALA A 207       6.768  -4.215   6.500  1.00 98.56           C
ATOM   3309  HB1 ALA A 207       7.856  -4.260   6.549  1.00 98.56           H
ATOM   3310  HB2 ALA A 207       6.424  -4.670   5.571  1.00 98.56           H
ATOM   3311  HB3 ALA A 207       6.465  -3.169   6.508  1.00 98.56           H
ATOM   3312  O   ALA A 207       4.053  -4.042   8.441  1.00 98.56           O
ATOM   3313  N   VAL A 208       3.950  -5.705   6.930  1.00 98.86           N
ATOM   3314  H   VAL A 208       4.485  -6.333   6.347  1.00 98.86           H
ATOM   3315  CA  VAL A 208       2.477  -5.774   6.894  1.00 98.86           C
ATOM   3316  HA  VAL A 208       2.091  -4.783   6.656  1.00 98.86           H
ATOM   3317  C   VAL A 208       1.915  -6.161   8.267  1.00 98.86           C
ATOM   3318  CB  VAL A 208       1.985  -6.752   5.807  1.00 98.86           C
ATOM   3319  HB  VAL A 208       2.333  -7.757   6.045  1.00 98.86           H
ATOM   3320  O   VAL A 208       0.976  -5.520   8.736  1.00 98.86           O
ATOM   3321  CG1 VAL A 208       0.455  -6.778   5.681  1.00 98.86           C
ATOM   3322 HG11 VAL A 208      -0.016  -6.968   6.645  1.00 98.86           H
ATOM   3323 HG12 VAL A 208       0.159  -7.564   4.987  1.00 98.86           H
ATOM   3324 HG13 VAL A 208       0.106  -5.821   5.292  1.00 98.86           H
ATOM   3325  CG2 VAL A 208       2.491  -6.371   4.409  1.00 98.86           C
ATOM   3326 HG21 VAL A 208       2.148  -7.101   3.676  1.00 98.86           H
ATOM   3327 HG22 VAL A 208       2.132  -5.379   4.138  1.00 98.86           H
ATOM   3328 HG23 VAL A 208       3.581  -6.348   4.382  1.00 98.86           H
ATOM   3329  N   SER A 209       2.499  -7.160   8.936  1.00 98.76           N
ATOM   3330  H   SER A 209       3.233  -7.689   8.487  1.00 98.76           H
ATOM   3331  CA  SER A 209       2.088  -7.577  10.284  1.00 98.76           C
ATOM   3332  HA  SER A 209       1.023  -7.812  10.275  1.00 98.76           H
ATOM   3333  C   SER A 209       2.302  -6.472  11.316  1.00 98.76           C
ATOM   3334  CB  SER A 209       2.847  -8.829  10.726  1.00 98.76           C
ATOM   3335  HB2 SER A 209       2.624  -9.029  11.774  1.00 98.76           H
ATOM   3336  HB3 SER A 209       3.919  -8.663  10.619  1.00 98.76           H
ATOM   3337  O   SER A 209       1.385  -6.165  12.068  1.00 98.76           O
ATOM   3338  OG  SER A 209       2.454  -9.947   9.952  1.00 98.76           O
ATOM   3339  HG  SER A 209       3.009 -10.686  10.212  1.00 98.76           H
ATOM   3340  N   SER A 210       3.465  -5.813  11.311  1.00 98.62           N
ATOM   3341  H   SER A 210       4.191  -6.108  10.674  1.00 98.62           H
ATOM   3342  CA  SER A 210       3.752  -4.716  12.245  1.00 98.62           C
ATOM   3343  HA  SER A 210       3.638  -5.088  13.264  1.00 98.62           H
ATOM   3344  C   SER A 210       2.784  -3.538  12.070  1.00 98.62           C
ATOM   3345  CB  SER A 210       5.200  -4.264  12.052  1.00 98.62           C
ATOM   3346  HB2 SER A 210       5.866  -5.102  12.255  1.00 98.62           H
ATOM   3347  HB3 SER A 210       5.350  -3.939  11.022  1.00 98.62           H
ATOM   3348  O   SER A 210       2.283  -2.985  13.049  1.00 98.62           O
ATOM   3349  OG  SER A 210       5.515  -3.199  12.924  1.00 98.62           O
ATOM   3350  HG  SER A 210       5.184  -3.411  13.800  1.00 98.62           H
ATOM   3351  N   ARG A 211       2.443  -3.190  10.823  1.00 98.43           N
ATOM   3352  H   ARG A 211       2.901  -3.663  10.057  1.00 98.43           H
ATOM   3353  CA  ARG A 211       1.438  -2.158  10.523  1.00 98.43           C
ATOM   3354  HA  ARG A 211       1.673  -1.251  11.080  1.00 98.43           H
ATOM   3355  C   ARG A 211       0.037  -2.569  10.964  1.00 98.43           C
ATOM   3356  CB  ARG A 211       1.449  -1.851   9.025  1.00 98.43           C
ATOM   3357  HB2 ARG A 211       0.581  -1.241   8.772  1.00 98.43           H
ATOM   3358  HB3 ARG A 211       1.376  -2.788   8.474  1.00 98.43           H
ATOM   3359  O   ARG A 211      -0.714  -1.720  11.432  1.00 98.43           O
ATOM   3360  CG  ARG A 211       2.711  -1.088   8.604  1.00 98.43           C
ATOM   3361  HG2 ARG A 211       2.634  -0.049   8.924  1.00 98.43           H
ATOM   3362  HG3 ARG A 211       3.600  -1.533   9.052  1.00 98.43           H
ATOM   3363  CD  ARG A 211       2.826  -1.163   7.084  1.00 98.43           C
ATOM   3364  HD2 ARG A 211       2.903  -2.213   6.800  1.00 98.43           H
ATOM   3365  HD3 ARG A 211       1.918  -0.748   6.647  1.00 98.43           H
ATOM   3366  NE  ARG A 211       3.995  -0.431   6.573  1.00 98.43           N
ATOM   3367  HE  ARG A 211       4.431   0.252   7.176  1.00 98.43           H
ATOM   3368  NH1 ARG A 211       3.952  -1.349   4.470  1.00 98.43           N
ATOM   3369 HH11 ARG A 211       4.234  -1.321   3.500  1.00 98.43           H
ATOM   3370 HH12 ARG A 211       3.157  -1.914   4.736  1.00 98.43           H
ATOM   3371  NH2 ARG A 211       5.397   0.289   4.935  1.00 98.43           N
ATOM   3372 HH21 ARG A 211       5.794   1.014   5.515  1.00 98.43           H
ATOM   3373 HH22 ARG A 211       5.670   0.291   3.962  1.00 98.43           H
ATOM   3374  CZ  ARG A 211       4.451  -0.506   5.337  1.00 98.43           C
ATOM   3375  N   LEU A 212      -0.317  -3.851  10.838  1.00 98.49           N
ATOM   3376  H   LEU A 212       0.346  -4.497  10.434  1.00 98.49           H
ATOM   3377  CA  LEU A 212      -1.597  -4.365  11.323  1.00 98.49           C
ATOM   3378  HA  LEU A 212      -2.394  -3.748  10.910  1.00 98.49           H
ATOM   3379  C   LEU A 212      -1.688  -4.252  12.848  1.00 98.49           C
ATOM   3380  CB  LEU A 212      -1.794  -5.815  10.845  1.00 98.49           C
ATOM   3381  HB2 LEU A 212      -1.850  -5.829   9.756  1.00 98.49           H
ATOM   3382  HB3 LEU A 212      -0.924  -6.400  11.142  1.00 98.49           H
ATOM   3383  O   LEU A 212      -2.699  -3.775  13.353  1.00 98.49           O
ATOM   3384  CG  LEU A 212      -3.045  -6.493  11.435  1.00 98.49           C
ATOM   3385  HG  LEU A 212      -3.014  -6.447  12.524  1.00 98.49           H
ATOM   3386  CD1 LEU A 212      -4.339  -5.834  10.947  1.00 98.49           C
ATOM   3387 HD11 LEU A 212      -5.196  -6.346  11.385  1.00 98.49           H
ATOM   3388 HD12 LEU A 212      -4.397  -5.877   9.859  1.00 98.49           H
ATOM   3389 HD13 LEU A 212      -4.372  -4.794  11.271  1.00 98.49           H
ATOM   3390  CD2 LEU A 212      -3.058  -7.972  11.051  1.00 98.49           C
ATOM   3391 HD21 LEU A 212      -3.287  -8.087   9.991  1.00 98.49           H
ATOM   3392 HD22 LEU A 212      -3.800  -8.490  11.659  1.00 98.49           H
ATOM   3393 HD23 LEU A 212      -2.087  -8.414  11.273  1.00 98.49           H
ATOM   3394  N   GLU A 213      -0.639  -4.646  13.570  1.00 98.15           N
ATOM   3395  H   GLU A 213       0.152  -5.060  13.097  1.00 98.15           H
ATOM   3396  CA  GLU A 213      -0.579  -4.523  15.031  1.00 98.15           C
ATOM   3397  HA  GLU A 213      -1.390  -5.096  15.480  1.00 98.15           H
ATOM   3398  C   GLU A 213      -0.752  -3.062  15.469  1.00 98.15           C
ATOM   3399  CB  GLU A 213       0.761  -5.072  15.544  1.00 98.15           C
ATOM   3400  HB2 GLU A 213       1.571  -4.624  14.969  1.00 98.15           H
ATOM   3401  HB3 GLU A 213       0.881  -4.784  16.588  1.00 98.15           H
ATOM   3402  O   GLU A 213      -1.588  -2.766  16.325  1.00 98.15           O
ATOM   3403  CG  GLU A 213       0.853  -6.604  15.452  1.00 98.15           C
ATOM   3404  HG2 GLU A 213       0.572  -6.925  14.449  1.00 98.15           H
ATOM   3405  HG3 GLU A 213       0.134  -7.036  16.147  1.00 98.15           H
ATOM   3406  CD  GLU A 213       2.258  -7.145  15.772  1.00 98.15           C
ATOM   3407  OE1 GLU A 213       2.470  -8.356  15.526  1.00 98.15           O
ATOM   3408  OE2 GLU A 213       3.116  -6.368  16.249  1.00 98.15           O
ATOM   3409  N   ALA A 214      -0.034  -2.136  14.823  1.00 97.38           N
ATOM   3410  H   ALA A 214       0.656  -2.445  14.153  1.00 97.38           H
ATOM   3411  CA  ALA A 214      -0.169  -0.705  15.078  1.00 97.38           C
ATOM   3412  HA  ALA A 214       0.022  -0.522  16.136  1.00 97.38           H
ATOM   3413  C   ALA A 214      -1.587  -0.189  14.774  1.00 97.38           C
ATOM   3414  CB  ALA A 214       0.894   0.037  14.261  1.00 97.38           C
ATOM   3415  HB1 ALA A 214       0.841   1.105  14.476  1.00 97.38           H
ATOM   3416  HB2 ALA A 214       1.886  -0.329  14.526  1.00 97.38           H
ATOM   3417  HB3 ALA A 214       0.728  -0.120  13.195  1.00 97.38           H
ATOM   3418  O   ALA A 214      -2.166   0.534  15.583  1.00 97.38           O
ATOM   3419  N   ALA A 215      -2.181  -0.606  13.651  1.00 96.35           N
ATOM   3420  H   ALA A 215      -1.651  -1.183  13.013  1.00 96.35           H
ATOM   3421  CA  ALA A 215      -3.538  -0.224  13.269  1.00 96.35           C
ATOM   3422  HA  ALA A 215      -3.604   0.863  13.240  1.00 96.35           H
ATOM   3423  C   ALA A 215      -4.589  -0.732  14.268  1.00 96.35           C
ATOM   3424  CB  ALA A 215      -3.821  -0.772  11.866  1.00 96.35           C
ATOM   3425  HB1 ALA A 215      -3.076  -0.397  11.165  1.00 96.35           H
ATOM   3426  HB2 ALA A 215      -3.796  -1.862  11.871  1.00 96.35           H
ATOM   3427  HB3 ALA A 215      -4.811  -0.443  11.549  1.00 96.35           H
ATOM   3428  O   ALA A 215      -5.514  -0.005  14.631  1.00 96.35           O
ATOM   3429  N   GLN A 216      -4.450  -1.972  14.743  1.00 95.63           N
ATOM   3430  H   GLN A 216      -3.676  -2.528  14.411  1.00 95.63           H
ATOM   3431  CA  GLN A 216      -5.341  -2.542  15.753  1.00 95.63           C
ATOM   3432  HA  GLN A 216      -6.373  -2.403  15.433  1.00 95.63           H
ATOM   3433  C   GLN A 216      -5.199  -1.833  17.103  1.00 95.63           C
ATOM   3434  CB  GLN A 216      -5.070  -4.045  15.904  1.00 95.63           C
ATOM   3435  HB2 GLN A 216      -5.584  -4.406  16.795  1.00 95.63           H
ATOM   3436  HB3 GLN A 216      -4.001  -4.218  16.031  1.00 95.63           H
ATOM   3437  O   GLN A 216      -6.211  -1.565  17.750  1.00 95.63           O
ATOM   3438  CG  GLN A 216      -5.589  -4.836  14.699  1.00 95.63           C
ATOM   3439  HG2 GLN A 216      -6.647  -4.607  14.566  1.00 95.63           H
ATOM   3440  HG3 GLN A 216      -5.066  -4.542  13.789  1.00 95.63           H
ATOM   3441  CD  GLN A 216      -5.429  -6.338  14.893  1.00 95.63           C
ATOM   3442  NE2 GLN A 216      -6.486  -7.105  14.734  1.00 95.63           N
ATOM   3443 HE21 GLN A 216      -7.374  -6.700  14.474  1.00 95.63           H
ATOM   3444 HE22 GLN A 216      -6.327  -8.092  14.881  1.00 95.63           H
ATOM   3445  OE1 GLN A 216      -4.374  -6.860  15.202  1.00 95.63           O
ATOM   3446  N   ALA A 217      -3.973  -1.491  17.509  1.00 95.76           N
ATOM   3447  H   ALA A 217      -3.177  -1.771  16.954  1.00 95.76           H
ATOM   3448  CA  ALA A 217      -3.728  -0.727  18.727  1.00 95.76           C
ATOM   3449  HA  ALA A 217      -4.209  -1.235  19.562  1.00 95.76           H
ATOM   3450  C   ALA A 217      -4.329   0.685  18.642  1.00 95.76           C
ATOM   3451  CB  ALA A 217      -2.218  -0.693  18.990  1.00 95.76           C
ATOM   3452  HB1 ALA A 217      -1.835  -1.709  19.076  1.00 95.76           H
ATOM   3453  HB2 ALA A 217      -1.704  -0.188  18.172  1.00 95.76           H
ATOM   3454  HB3 ALA A 217      -2.021  -0.157  19.918  1.00 95.76           H
ATOM   3455  O   ALA A 217      -5.020   1.110  19.566  1.00 95.76           O
ATOM   3456  N   GLN A 218      -4.138   1.379  17.515  1.00 92.96           N
ATOM   3457  H   GLN A 218      -3.533   0.991  16.806  1.00 92.96           H
ATOM   3458  CA  GLN A 218      -4.725   2.699  17.274  1.00 92.96           C
ATOM   3459  HA  GLN A 218      -4.410   3.371  18.072  1.00 92.96           H
ATOM   3460  C   GLN A 218      -6.258   2.647  17.286  1.00 92.96           C
ATOM   3461  CB  GLN A 218      -4.203   3.241  15.936  1.00 92.96           C
ATOM   3462  HB2 GLN A 218      -3.114   3.206  15.939  1.00 92.96           H
ATOM   3463  HB3 GLN A 218      -4.567   2.611  15.124  1.00 92.96           H
ATOM   3464  O   GLN A 218      -6.897   3.501  17.893  1.00 92.96           O
ATOM   3465  CG  GLN A 218      -4.640   4.695  15.692  1.00 92.96           C
ATOM   3466  HG2 GLN A 218      -4.256   5.320  16.498  1.00 92.96           H
ATOM   3467  HG3 GLN A 218      -5.728   4.764  15.694  1.00 92.96           H
ATOM   3468  CD  GLN A 218      -4.144   5.249  14.361  1.00 92.96           C
ATOM   3469  NE2 GLN A 218      -4.222   6.546  14.162  1.00 92.96           N
ATOM   3470 HE21 GLN A 218      -3.895   6.881  13.267  1.00 92.96           H
ATOM   3471 HE22 GLN A 218      -4.556   7.169  14.884  1.00 92.96           H
ATOM   3472  OE1 GLN A 218      -3.701   4.540  13.472  1.00 92.96           O
ATOM   3473  N   ALA A 219      -6.857   1.633  16.655  1.00 90.75           N
ATOM   3474  H   ALA A 219      -6.286   0.986  16.130  1.00 90.75           H
ATOM   3475  CA  ALA A 219      -8.302   1.427  16.680  1.00 90.75           C
ATOM   3476  HA  ALA A 219      -8.794   2.311  16.273  1.00 90.75           H
ATOM   3477  C   ALA A 219      -8.826   1.225  18.109  1.00 90.75           C
ATOM   3478  CB  ALA A 219      -8.637   0.226  15.791  1.00 90.75           C
ATOM   3479  HB1 ALA A 219      -8.214   0.380  14.798  1.00 90.75           H
ATOM   3480  HB2 ALA A 219      -8.216  -0.685  16.216  1.00 90.75           H
ATOM   3481  HB3 ALA A 219      -9.719   0.121  15.722  1.00 90.75           H
ATOM   3482  O   ALA A 219      -9.782   1.880  18.509  1.00 90.75           O
ATOM   3483  N   ALA A 220      -8.168   0.367  18.892  1.00 92.22           N
ATOM   3484  H   ALA A 220      -7.372  -0.129  18.515  1.00 92.22           H
ATOM   3485  CA  ALA A 220      -8.556   0.106  20.274  1.00 92.22           C
ATOM   3486  HA  ALA A 220      -9.604  -0.191  20.293  1.00 92.22           H
ATOM   3487  C   ALA A 220      -8.419   1.346  21.171  1.00 92.22           C
ATOM   3488  CB  ALA A 220      -7.700  -1.051  20.800  1.00 92.22           C
ATOM   3489  HB1 ALA A 220      -8.004  -1.290  21.819  1.00 92.22           H
ATOM   3490  HB2 ALA A 220      -7.841  -1.929  20.170  1.00 92.22           H
ATOM   3491  HB3 ALA A 220      -6.647  -0.768  20.795  1.00 92.22           H
ATOM   3492  O   ALA A 220      -9.202   1.515  22.101  1.00 92.22           O
ATOM   3493  N   GLU A 221      -7.432   2.209  20.921  1.00 92.78           N
ATOM   3494  H   GLU A 221      -6.761   1.998  20.195  1.00 92.78           H
ATOM   3495  CA  GLU A 221      -7.276   3.449  21.682  1.00 92.78           C
ATOM   3496  HA  GLU A 221      -7.419   3.213  22.736  1.00 92.78           H
ATOM   3497  C   GLU A 221      -8.352   4.481  21.330  1.00 92.78           C
ATOM   3498  CB  GLU A 221      -5.854   3.997  21.491  1.00 92.78           C
ATOM   3499  HB2 GLU A 221      -5.139   3.181  21.588  1.00 92.78           H
ATOM   3500  HB3 GLU A 221      -5.756   4.409  20.487  1.00 92.78           H
ATOM   3501  O   GLU A 221      -8.935   5.076  22.234  1.00 92.78           O
ATOM   3502  CG  GLU A 221      -5.498   5.078  22.522  1.00 92.78           C
ATOM   3503  HG2 GLU A 221      -4.480   5.412  22.321  1.00 92.78           H
ATOM   3504  HG3 GLU A 221      -6.159   5.933  22.377  1.00 92.78           H
ATOM   3505  CD  GLU A 221      -5.582   4.596  23.988  1.00 92.78           C
ATOM   3506  OE1 GLU A 221      -5.709   5.466  24.874  1.00 92.78           O
ATOM   3507  OE2 GLU A 221      -5.520   3.358  24.257  1.00 92.78           O
ATOM   3508  N   ARG A 222      -8.692   4.623  20.040  1.00 88.66           N
ATOM   3509  H   ARG A 222      -8.181   4.092  19.350  1.00 88.66           H
ATOM   3510  CA  ARG A 222      -9.801   5.487  19.602  1.00 88.66           C
ATOM   3511  HA  ARG A 222      -9.627   6.499  19.967  1.00 88.66           H
ATOM   3512  C   ARG A 222     -11.130   5.070  20.225  1.00 88.66           C
ATOM   3513  CB  ARG A 222      -9.903   5.517  18.069  1.00 88.66           C
ATOM   3514  HB2 ARG A 222     -10.849   5.984  17.795  1.00 88.66           H
ATOM   3515  HB3 ARG A 222      -9.893   4.502  17.674  1.00 88.66           H
ATOM   3516  O   ARG A 222     -11.838   5.923  20.743  1.00 88.66           O
ATOM   3517  CG  ARG A 222      -8.762   6.343  17.455  1.00 88.66           C
ATOM   3518  HG2 ARG A 222      -8.754   7.323  17.931  1.00 88.66           H
ATOM   3519  HG3 ARG A 222      -7.801   5.868  17.653  1.00 88.66           H
ATOM   3520  CD  ARG A 222      -8.927   6.558  15.946  1.00 88.66           C
ATOM   3521  HD2 ARG A 222      -8.166   7.274  15.635  1.00 88.66           H
ATOM   3522  HD3 ARG A 222      -9.905   7.004  15.761  1.00 88.66           H
ATOM   3523  NE  ARG A 222      -8.798   5.309  15.168  1.00 88.66           N
ATOM   3524  HE  ARG A 222      -9.161   4.474  15.605  1.00 88.66           H
ATOM   3525  NH1 ARG A 222      -7.904   6.216  13.242  1.00 88.66           N
ATOM   3526 HH11 ARG A 222      -7.992   6.230  12.236  1.00 88.66           H
ATOM   3527 HH12 ARG A 222      -7.930   7.130  13.671  1.00 88.66           H
ATOM   3528  NH2 ARG A 222      -8.488   4.073  13.289  1.00 88.66           N
ATOM   3529 HH21 ARG A 222      -9.157   3.409  13.651  1.00 88.66           H
ATOM   3530 HH22 ARG A 222      -8.282   4.092  12.301  1.00 88.66           H
ATOM   3531  CZ  ARG A 222      -8.377   5.204  13.916  1.00 88.66           C
ATOM   3532  N   GLU A 223     -11.422   3.771  20.270  1.00 88.75           N
ATOM   3533  H   GLU A 223     -10.815   3.124  19.788  1.00 88.75           H
ATOM   3534  CA  GLU A 223     -12.644   3.258  20.909  1.00 88.75           C
ATOM   3535  HA  GLU A 223     -13.516   3.705  20.432  1.00 88.75           H
ATOM   3536  C   GLU A 223     -12.720   3.619  22.397  1.00 88.75           C
ATOM   3537  CB  GLU A 223     -12.716   1.731  20.755  1.00 88.75           C
ATOM   3538  HB2 GLU A 223     -11.763   1.291  21.047  1.00 88.75           H
ATOM   3539  HB3 GLU A 223     -13.493   1.344  21.415  1.00 88.75           H
ATOM   3540  O   GLU A 223     -13.767   4.042  22.881  1.00 88.75           O
ATOM   3541  CG  GLU A 223     -13.062   1.324  19.321  1.00 88.75           C
ATOM   3542  HG2 GLU A 223     -12.317   1.722  18.632  1.00 88.75           H
ATOM   3543  HG3 GLU A 223     -14.022   1.771  19.060  1.00 88.75           H
ATOM   3544  CD  GLU A 223     -13.153  -0.193  19.126  1.00 88.75           C
ATOM   3545  OE1 GLU A 223     -13.817  -0.637  18.166  1.00 88.75           O
ATOM   3546  OE2 GLU A 223     -12.542  -1.016  19.854  1.00 88.75           O
ATOM   3547  N   LYS A 224     -11.607   3.511  23.134  1.00 91.85           N
ATOM   3548  H   LYS A 224     -10.761   3.193  22.684  1.00 91.85           H
ATOM   3549  CA  LYS A 224     -11.574   3.926  24.545  1.00 91.85           C
ATOM   3550  HA  LYS A 224     -12.380   3.434  25.089  1.00 91.85           H
ATOM   3551  C   LYS A 224     -11.782   5.427  24.705  1.00 91.85           C
ATOM   3552  CB  LYS A 224     -10.231   3.588  25.175  1.00 91.85           C
ATOM   3553  HB2 LYS A 224     -10.185   4.046  26.163  1.00 91.85           H
ATOM   3554  HB3 LYS A 224      -9.457   4.048  24.561  1.00 91.85           H
ATOM   3555  O   LYS A 224     -12.429   5.846  25.662  1.00 91.85           O
ATOM   3556  CG  LYS A 224      -9.961   2.090  25.334  1.00 91.85           C
ATOM   3557  HG2 LYS A 224     -10.617   1.661  26.091  1.00 91.85           H
ATOM   3558  HG3 LYS A 224     -10.113   1.571  24.388  1.00 91.85           H
ATOM   3559  CD  LYS A 224      -8.502   1.992  25.772  1.00 91.85           C
ATOM   3560  HD2 LYS A 224      -7.920   2.682  25.161  1.00 91.85           H
ATOM   3561  HD3 LYS A 224      -8.408   2.307  26.811  1.00 91.85           H
ATOM   3562  CE  LYS A 224      -7.899   0.613  25.579  1.00 91.85           C
ATOM   3563  HE2 LYS A 224      -8.217   0.242  24.605  1.00 91.85           H
ATOM   3564  HE3 LYS A 224      -8.254  -0.062  26.358  1.00 91.85           H
ATOM   3565  NZ  LYS A 224      -6.428   0.788  25.603  1.00 91.85           N
ATOM   3566  HZ1 LYS A 224      -6.110   1.098  26.510  1.00 91.85           H
ATOM   3567  HZ2 LYS A 224      -6.176   1.549  24.987  1.00 91.85           H
ATOM   3568  HZ3 LYS A 224      -5.933  -0.037  25.297  1.00 91.85           H
ATOM   3569  N   GLU A 225     -11.204   6.236  23.820  1.00 91.16           N
ATOM   3570  H   GLU A 225     -10.652   5.832  23.078  1.00 91.16           H
ATOM   3571  CA  GLU A 225     -11.369   7.688  23.862  1.00 91.16           C
ATOM   3572  HA  GLU A 225     -11.146   8.028  24.874  1.00 91.16           H
ATOM   3573  C   GLU A 225     -12.817   8.095  23.560  1.00 91.16           C
ATOM   3574  CB  GLU A 225     -10.380   8.363  22.901  1.00 91.16           C
ATOM   3575  HB2 GLU A 225     -10.676   8.170  21.870  1.00 91.16           H
ATOM   3576  HB3 GLU A 225      -9.384   7.953  23.068  1.00 91.16           H
ATOM   3577  O   GLU A 225     -13.365   8.945  24.259  1.00 91.16           O
ATOM   3578  CG  GLU A 225     -10.342   9.877  23.158  1.00 91.16           C
ATOM   3579  HG2 GLU A 225      -9.982  10.049  24.173  1.00 91.16           H
ATOM   3580  HG3 GLU A 225     -11.354  10.276  23.095  1.00 91.16           H
ATOM   3581  CD  GLU A 225      -9.464  10.664  22.178  1.00 91.16           C
ATOM   3582  OE1 GLU A 225      -9.730  11.888  22.062  1.00 91.16           O
ATOM   3583  OE2 GLU A 225      -8.555  10.078  21.558  1.00 91.16           O
ATOM   3584  N   GLU A 226     -13.456   7.463  22.575  1.00 88.35           N
ATOM   3585  H   GLU A 226     -12.941   6.799  22.014  1.00 88.35           H
ATOM   3586  CA  GLU A 226     -14.877   7.652  22.262  1.00 88.35           C
ATOM   3587  HA  GLU A 226     -15.075   8.706  22.065  1.00 88.35           H
ATOM   3588  C   GLU A 226     -15.773   7.238  23.433  1.00 88.35           C
ATOM   3589  CB  GLU A 226     -15.251   6.838  21.015  1.00 88.35           C
ATOM   3590  HB2 GLU A 226     -14.873   5.822  21.127  1.00 88.35           H
ATOM   3591  HB3 GLU A 226     -16.338   6.794  20.940  1.00 88.35           H
ATOM   3592  O   GLU A 226     -16.663   7.990  23.828  1.00 88.35           O
ATOM   3593  CG  GLU A 226     -14.704   7.455  19.720  1.00 88.35           C
ATOM   3594  HG2 GLU A 226     -15.179   8.425  19.572  1.00 88.35           H
ATOM   3595  HG3 GLU A 226     -13.633   7.628  19.825  1.00 88.35           H
ATOM   3596  CD  GLU A 226     -14.952   6.574  18.482  1.00 88.35           C
ATOM   3597  OE1 GLU A 226     -14.417   6.940  17.411  1.00 88.35           O
ATOM   3598  OE2 GLU A 226     -15.664   5.548  18.595  1.00 88.35           O
ATOM   3599  N   GLU A 227     -15.511   6.081  24.049  1.00 91.21           N
ATOM   3600  H   GLU A 227     -14.810   5.470  23.655  1.00 91.21           H
ATOM   3601  CA  GLU A 227     -16.227   5.658  25.254  1.00 91.21           C
ATOM   3602  HA  GLU A 227     -17.296   5.627  25.043  1.00 91.21           H
ATOM   3603  C   GLU A 227     -16.027   6.629  26.420  1.00 91.21           C
ATOM   3604  CB  GLU A 227     -15.762   4.273  25.713  1.00 91.21           C
ATOM   3605  HB2 GLU A 227     -16.095   4.149  26.744  1.00 91.21           H
ATOM   3606  HB3 GLU A 227     -14.673   4.227  25.703  1.00 91.21           H
ATOM   3607  O   GLU A 227     -16.964   6.852  27.186  1.00 91.21           O
ATOM   3608  CG  GLU A 227     -16.338   3.110  24.895  1.00 91.21           C
ATOM   3609  HG2 GLU A 227     -17.425   3.191  24.899  1.00 91.21           H
ATOM   3610  HG3 GLU A 227     -15.999   3.180  23.861  1.00 91.21           H
ATOM   3611  CD  GLU A 227     -15.942   1.748  25.492  1.00 91.21           C
ATOM   3612  OE1 GLU A 227     -16.152   0.724  24.803  1.00 91.21           O
ATOM   3613  OE2 GLU A 227     -15.524   1.712  26.682  1.00 91.21           O
ATOM   3614  N   ARG A 228     -14.824   7.198  26.580  1.00 94.81           N
ATOM   3615  H   ARG A 228     -14.090   6.939  25.937  1.00 94.81           H
ATOM   3616  CA  ARG A 228     -14.548   8.196  27.619  1.00 94.81           C
ATOM   3617  HA  ARG A 228     -14.907   7.812  28.573  1.00 94.81           H
ATOM   3618  C   ARG A 228     -15.338   9.476  27.364  1.00 94.81           C
ATOM   3619  CB  ARG A 228     -13.040   8.467  27.729  1.00 94.81           C
ATOM   3620  HB2 ARG A 228     -12.687   8.948  26.817  1.00 94.81           H
ATOM   3621  HB3 ARG A 228     -12.511   7.522  27.853  1.00 94.81           H
ATOM   3622  O   ARG A 228     -16.045   9.910  28.264  1.00 94.81           O
ATOM   3623  CG  ARG A 228     -12.744   9.366  28.942  1.00 94.81           C
ATOM   3624  HG2 ARG A 228     -13.339  10.277  28.886  1.00 94.81           H
ATOM   3625  HG3 ARG A 228     -13.028   8.835  29.850  1.00 94.81           H
ATOM   3626  CD  ARG A 228     -11.268   9.758  29.044  1.00 94.81           C
ATOM   3627  HD2 ARG A 228     -11.116  10.230  30.015  1.00 94.81           H
ATOM   3628  HD3 ARG A 228     -10.659   8.856  28.984  1.00 94.81           H
ATOM   3629  NE  ARG A 228     -10.900  10.726  27.996  1.00 94.81           N
ATOM   3630  HE  ARG A 228     -11.618  11.404  27.785  1.00 94.81           H
ATOM   3631  NH1 ARG A 228      -8.670  10.216  27.823  1.00 94.81           N
ATOM   3632 HH11 ARG A 228      -7.800  10.290  27.315  1.00 94.81           H
ATOM   3633 HH12 ARG A 228      -8.787   9.578  28.597  1.00 94.81           H
ATOM   3634  NH2 ARG A 228      -9.575  11.703  26.428  1.00 94.81           N
ATOM   3635 HH21 ARG A 228     -10.385  12.222  26.120  1.00 94.81           H
ATOM   3636 HH22 ARG A 228      -8.712  11.757  25.906  1.00 94.81           H
ATOM   3637  CZ  ARG A 228      -9.721  10.879  27.424  1.00 94.81           C
ATOM   3638  N   LYS A 229     -15.274  10.026  26.146  1.00 92.53           N
ATOM   3639  H   LYS A 229     -14.690   9.575  25.456  1.00 92.53           H
ATOM   3640  CA  LYS A 229     -16.025  11.233  25.757  1.00 92.53           C
ATOM   3641  HA  LYS A 229     -15.739  12.070  26.395  1.00 92.53           H
ATOM   3642  C   LYS A 229     -17.522  11.045  25.960  1.00 92.53           C
ATOM   3643  CB  LYS A 229     -15.749  11.589  24.291  1.00 92.53           C
ATOM   3644  HB2 LYS A 229     -16.496  12.307  23.952  1.00 92.53           H
ATOM   3645  HB3 LYS A 229     -15.828  10.693  23.676  1.00 92.53           H
ATOM   3646  O   LYS A 229     -18.170  11.899  26.543  1.00 92.53           O
ATOM   3647  CG  LYS A 229     -14.366  12.222  24.127  1.00 92.53           C
ATOM   3648  HG2 LYS A 229     -14.342  13.172  24.661  1.00 92.53           H
ATOM   3649  HG3 LYS A 229     -13.608  11.564  24.553  1.00 92.53           H
ATOM   3650  CD  LYS A 229     -14.050  12.462  22.647  1.00 92.53           C
ATOM   3651  HD2 LYS A 229     -14.106  11.509  22.120  1.00 92.53           H
ATOM   3652  HD3 LYS A 229     -14.767  13.162  22.219  1.00 92.53           H
ATOM   3653  CE  LYS A 229     -12.631  13.024  22.561  1.00 92.53           C
ATOM   3654  HE2 LYS A 229     -12.616  14.041  22.952  1.00 92.53           H
ATOM   3655  HE3 LYS A 229     -11.998  12.412  23.203  1.00 92.53           H
ATOM   3656  NZ  LYS A 229     -12.076  12.967  21.191  1.00 92.53           N
ATOM   3657  HZ1 LYS A 229     -11.075  12.866  21.276  1.00 92.53           H
ATOM   3658  HZ2 LYS A 229     -12.380  12.122  20.729  1.00 92.53           H
ATOM   3659  HZ3 LYS A 229     -12.319  13.779  20.642  1.00 92.53           H
ATOM   3660  N   LYS A 230     -18.057   9.886  25.568  1.00 92.45           N
ATOM   3661  H   LYS A 230     -17.474   9.240  25.055  1.00 92.45           H
ATOM   3662  CA  LYS A 230     -19.475   9.581  25.757  1.00 92.45           C
ATOM   3663  HA  LYS A 230     -20.056  10.385  25.305  1.00 92.45           H
ATOM   3664  C   LYS A 230     -19.877   9.547  27.236  1.00 92.45           C
ATOM   3665  CB  LYS A 230     -19.793   8.269  25.040  1.00 92.45           C
ATOM   3666  HB2 LYS A 230     -19.423   8.321  24.016  1.00 92.45           H
ATOM   3667  HB3 LYS A 230     -19.309   7.438  25.554  1.00 92.45           H
ATOM   3668  O   LYS A 230     -20.945  10.036  27.580  1.00 92.45           O
ATOM   3669  CG  LYS A 230     -21.306   8.064  25.008  1.00 92.45           C
ATOM   3670  HG2 LYS A 230     -21.774   8.910  24.505  1.00 92.45           H
ATOM   3671  HG3 LYS A 230     -21.688   8.003  26.027  1.00 92.45           H
ATOM   3672  CD  LYS A 230     -21.667   6.777  24.281  1.00 92.45           C
ATOM   3673  HD2 LYS A 230     -21.201   5.935  24.793  1.00 92.45           H
ATOM   3674  HD3 LYS A 230     -21.334   6.825  23.244  1.00 92.45           H
ATOM   3675  CE  LYS A 230     -23.186   6.679  24.359  1.00 92.45           C
ATOM   3676  HE2 LYS A 230     -23.625   7.482  23.766  1.00 92.45           H
ATOM   3677  HE3 LYS A 230     -23.479   6.852  25.395  1.00 92.45           H
ATOM   3678  NZ  LYS A 230     -23.662   5.356  23.923  1.00 92.45           N
ATOM   3679  HZ1 LYS A 230     -24.664   5.329  24.048  1.00 92.45           H
ATOM   3680  HZ2 LYS A 230     -23.245   4.663  24.528  1.00 92.45           H
ATOM   3681  HZ3 LYS A 230     -23.406   5.196  22.960  1.00 92.45           H
ATOM   3682  N   ARG A 231     -19.035   8.988  28.115  1.00 94.22           N
ATOM   3683  H   ARG A 231     -18.158   8.624  27.770  1.00 94.22           H
ATOM   3684  CA  ARG A 231     -19.287   9.006  29.568  1.00 94.22           C
ATOM   3685  HA  ARG A 231     -20.303   8.664  29.765  1.00 94.22           H
ATOM   3686  C   ARG A 231     -19.228  10.423  30.134  1.00 94.22           C
ATOM   3687  CB  ARG A 231     -18.298   8.107  30.315  1.00 94.22           C
ATOM   3688  HB2 ARG A 231     -18.393   8.295  31.384  1.00 94.22           H
ATOM   3689  HB3 ARG A 231     -17.284   8.367  30.012  1.00 94.22           H
ATOM   3690  O   ARG A 231     -20.103  10.781  30.907  1.00 94.22           O
ATOM   3691  CG  ARG A 231     -18.554   6.618  30.063  1.00 94.22           C
ATOM   3692  HG2 ARG A 231     -19.533   6.340  30.454  1.00 94.22           H
ATOM   3693  HG3 ARG A 231     -18.552   6.421  28.991  1.00 94.22           H
ATOM   3694  CD  ARG A 231     -17.468   5.790  30.760  1.00 94.22           C
ATOM   3695  HD2 ARG A 231     -17.828   5.534  31.756  1.00 94.22           H
ATOM   3696  HD3 ARG A 231     -16.571   6.400  30.869  1.00 94.22           H
ATOM   3697  NE  ARG A 231     -17.105   4.589  29.978  1.00 94.22           N
ATOM   3698  HE  ARG A 231     -17.147   4.696  28.974  1.00 94.22           H
ATOM   3699  NH1 ARG A 231     -16.539   3.245  31.735  1.00 94.22           N
ATOM   3700 HH11 ARG A 231     -16.192   2.369  32.097  1.00 94.22           H
ATOM   3701 HH12 ARG A 231     -16.838   3.996  32.341  1.00 94.22           H
ATOM   3702  NH2 ARG A 231     -16.248   2.494  29.640  1.00 94.22           N
ATOM   3703 HH21 ARG A 231     -15.867   1.624  29.985  1.00 94.22           H
ATOM   3704 HH22 ARG A 231     -16.228   2.615  28.637  1.00 94.22           H
ATOM   3705  CZ  ARG A 231     -16.637   3.449  30.447  1.00 94.22           C
ATOM   3706  N   GLU A 232     -18.243  11.221  29.721  1.00 93.83           N
ATOM   3707  H   GLU A 232     -17.550  10.849  29.088  1.00 93.83           H
ATOM   3708  CA  GLU A 232     -18.117  12.630  30.126  1.00 93.83           C
ATOM   3709  HA  GLU A 232     -18.069  12.690  31.213  1.00 93.83           H
ATOM   3710  C   GLU A 232     -19.353  13.447  29.695  1.00 93.83           C
ATOM   3711  CB  GLU A 232     -16.812  13.221  29.543  1.00 93.83           C
ATOM   3712  HB2 GLU A 232     -16.781  13.010  28.474  1.00 93.83           H
ATOM   3713  HB3 GLU A 232     -16.823  14.303  29.674  1.00 93.83           H
ATOM   3714  O   GLU A 232     -19.906  14.192  30.500  1.00 93.83           O
ATOM   3715  CG  GLU A 232     -15.532  12.668  30.211  1.00 93.83           C
ATOM   3716  HG2 GLU A 232     -15.483  13.058  31.228  1.00 93.83           H
ATOM   3717  HG3 GLU A 232     -15.609  11.584  30.287  1.00 93.83           H
ATOM   3718  CD  GLU A 232     -14.207  13.000  29.481  1.00 93.83           C
ATOM   3719  OE1 GLU A 232     -13.130  12.603  29.998  1.00 93.83           O
ATOM   3720  OE2 GLU A 232     -14.216  13.558  28.360  1.00 93.83           O
ATOM   3721  N   GLU A 233     -19.848  13.247  28.469  1.00 92.36           N
ATOM   3722  H   GLU A 233     -19.319  12.674  27.828  1.00 92.36           H
ATOM   3723  CA  GLU A 233     -21.079  13.879  27.965  1.00 92.36           C
ATOM   3724  HA  GLU A 233     -21.003  14.960  28.083  1.00 92.36           H
ATOM   3725  C   GLU A 233     -22.336  13.425  28.732  1.00 92.36           C
ATOM   3726  CB  GLU A 233     -21.253  13.547  26.470  1.00 92.36           C
ATOM   3727  HB2 GLU A 233     -21.133  12.472  26.337  1.00 92.36           H
ATOM   3728  HB3 GLU A 233     -22.267  13.812  26.172  1.00 92.36           H
ATOM   3729  O   GLU A 233     -23.213  14.238  29.030  1.00 92.36           O
ATOM   3730  CG  GLU A 233     -20.278  14.293  25.541  1.00 92.36           C
ATOM   3731  HG2 GLU A 233     -20.510  15.357  25.586  1.00 92.36           H
ATOM   3732  HG3 GLU A 233     -19.259  14.164  25.904  1.00 92.36           H
ATOM   3733  CD  GLU A 233     -20.350  13.824  24.072  1.00 92.36           C
ATOM   3734  OE1 GLU A 233     -19.547  14.341  23.257  1.00 92.36           O
ATOM   3735  OE2 GLU A 233     -21.193  12.955  23.740  1.00 92.36           O
ATOM   3736  N   GLU A 234     -22.442  12.134  29.070  1.00 92.06           N
ATOM   3737  H   GLU A 234     -21.710  11.504  28.775  1.00 92.06           H
ATOM   3738  CA  GLU A 234     -23.552  11.596  29.869  1.00 92.06           C
ATOM   3739  HA  GLU A 234     -24.491  11.927  29.427  1.00 92.06           H
ATOM   3740  C   GLU A 234     -23.538  12.142  31.310  1.00 92.06           C
ATOM   3741  CB  GLU A 234     -23.527  10.050  29.859  1.00 92.06           C
ATOM   3742  HB2 GLU A 234     -24.160   9.688  30.669  1.00 92.06           H
ATOM   3743  HB3 GLU A 234     -22.510   9.706  30.044  1.00 92.06           H
ATOM   3744  O   GLU A 234     -24.597  12.479  31.843  1.00 92.06           O
ATOM   3745  CG  GLU A 234     -24.053   9.435  28.542  1.00 92.06           C
ATOM   3746  HG2 GLU A 234     -25.107   9.697  28.445  1.00 92.06           H
ATOM   3747  HG3 GLU A 234     -23.533   9.888  27.698  1.00 92.06           H
ATOM   3748  CD  GLU A 234     -23.917   7.896  28.445  1.00 92.06           C
ATOM   3749  OE1 GLU A 234     -24.218   7.341  27.352  1.00 92.06           O
ATOM   3750  OE2 GLU A 234     -23.559   7.234  29.445  1.00 92.06           O
ATOM   3751  N   GLU A 235     -22.359  12.274  31.925  1.00 91.73           N
ATOM   3752  H   GLU A 235     -21.530  11.969  31.435  1.00 91.73           H
ATOM   3753  CA  GLU A 235     -22.176  12.865  33.258  1.00 91.73           C
ATOM   3754  HA  GLU A 235     -22.865  12.392  33.957  1.00 91.73           H
ATOM   3755  C   GLU A 235     -22.499  14.369  33.265  1.00 91.73           C
ATOM   3756  CB  GLU A 235     -20.736  12.617  33.754  1.00 91.73           C
ATOM   3757  HB2 GLU A 235     -20.034  12.881  32.962  1.00 91.73           H
ATOM   3758  HB3 GLU A 235     -20.548  13.267  34.608  1.00 91.73           H
ATOM   3759  O   GLU A 235     -23.213  14.838  34.154  1.00 91.73           O
ATOM   3760  CG  GLU A 235     -20.491  11.162  34.200  1.00 91.73           C
ATOM   3761  HG2 GLU A 235     -20.794  10.482  33.404  1.00 91.73           H
ATOM   3762  HG3 GLU A 235     -21.132  10.957  35.057  1.00 91.73           H
ATOM   3763  CD  GLU A 235     -19.029  10.856  34.591  1.00 91.73           C
ATOM   3764  OE1 GLU A 235     -18.729   9.656  34.824  1.00 91.73           O
ATOM   3765  OE2 GLU A 235     -18.207  11.795  34.701  1.00 91.73           O
ATOM   3766  N   GLU A 236     -22.052  15.127  32.257  1.00 90.36           N
ATOM   3767  H   GLU A 236     -21.440  14.708  31.572  1.00 90.36           H
ATOM   3768  CA  GLU A 236     -22.373  16.555  32.117  1.00 90.36           C
ATOM   3769  HA  GLU A 236     -22.103  17.059  33.045  1.00 90.36           H
ATOM   3770  C   GLU A 236     -23.879  16.775  31.898  1.00 90.36           C
ATOM   3771  CB  GLU A 236     -21.533  17.165  30.978  1.00 90.36           C
ATOM   3772  HB2 GLU A 236     -20.487  16.910  31.146  1.00 90.36           H
ATOM   3773  HB3 GLU A 236     -21.850  16.738  30.026  1.00 90.36           H
ATOM   3774  O   GLU A 236     -24.481  17.666  32.507  1.00 90.36           O
ATOM   3775  CG  GLU A 236     -21.656  18.698  30.928  1.00 90.36           C
ATOM   3776  HG2 GLU A 236     -22.693  18.961  30.715  1.00 90.36           H
ATOM   3777  HG3 GLU A 236     -21.409  19.094  31.913  1.00 90.36           H
ATOM   3778  CD  GLU A 236     -20.757  19.380  29.878  1.00 90.36           C
ATOM   3779  OE1 GLU A 236     -20.694  20.633  29.914  1.00 90.36           O
ATOM   3780  OE2 GLU A 236     -20.154  18.680  29.035  1.00 90.36           O
ATOM   3781  N   TYR A 237     -24.519  15.920  31.095  1.00 87.48           N
ATOM   3782  H   TYR A 237     -23.971  15.230  30.601  1.00 87.48           H
ATOM   3783  CA  TYR A 237     -25.967  15.947  30.896  1.00 87.48           C
ATOM   3784  HA  TYR A 237     -26.248  16.949  30.570  1.00 87.48           H
ATOM   3785  C   TYR A 237     -26.741  15.656  32.192  1.00 87.48           C
ATOM   3786  CB  TYR A 237     -26.343  14.954  29.789  1.00 87.48           C
ATOM   3787  HB2 TYR A 237     -25.791  15.210  28.885  1.00 87.48           H
ATOM   3788  HB3 TYR A 237     -26.036  13.951  30.086  1.00 87.48           H
ATOM   3789  O   TYR A 237     -27.732  16.332  32.486  1.00 87.48           O
ATOM   3790  CG  TYR A 237     -27.824  14.951  29.465  1.00 87.48           C
ATOM   3791  CD1 TYR A 237     -28.662  13.941  29.975  1.00 87.48           C
ATOM   3792  HD1 TYR A 237     -28.238  13.155  30.582  1.00 87.48           H
ATOM   3793  CD2 TYR A 237     -28.364  15.989  28.684  1.00 87.48           C
ATOM   3794  HD2 TYR A 237     -27.711  16.764  28.310  1.00 87.48           H
ATOM   3795  CE1 TYR A 237     -30.043  13.968  29.704  1.00 87.48           C
ATOM   3796  HE1 TYR A 237     -30.693  13.199  30.095  1.00 87.48           H
ATOM   3797  CE2 TYR A 237     -29.746  16.029  28.419  1.00 87.48           C
ATOM   3798  HE2 TYR A 237     -30.155  16.842  27.836  1.00 87.48           H
ATOM   3799  OH  TYR A 237     -31.924  15.075  28.713  1.00 87.48           O
ATOM   3800  HH  TYR A 237     -32.150  15.865  28.216  1.00 87.48           H
ATOM   3801  CZ  TYR A 237     -30.585  15.019  28.935  1.00 87.48           C
ATOM   3802  N   GLN A 238     -26.293  14.680  32.990  1.00 85.36           N
ATOM   3803  H   GLN A 238     -25.471  14.165  32.707  1.00 85.36           H
ATOM   3804  CA  GLN A 238     -26.901  14.367  34.289  1.00 85.36           C
ATOM   3805  HA  GLN A 238     -27.975  14.237  34.153  1.00 85.36           H
ATOM   3806  C   GLN A 238     -26.730  15.516  35.288  1.00 85.36           C
ATOM   3807  CB  GLN A 238     -26.326  13.058  34.848  1.00 85.36           C
ATOM   3808  HB2 GLN A 238     -26.582  12.979  35.904  1.00 85.36           H
ATOM   3809  HB3 GLN A 238     -25.240  13.066  34.757  1.00 85.36           H
ATOM   3810  O   GLN A 238     -27.723  15.963  35.862  1.00 85.36           O
ATOM   3811  CG  GLN A 238     -26.903  11.837  34.119  1.00 85.36           C
ATOM   3812  HG2 GLN A 238     -27.977  11.790  34.297  1.00 85.36           H
ATOM   3813  HG3 GLN A 238     -26.749  11.942  33.045  1.00 85.36           H
ATOM   3814  CD  GLN A 238     -26.286  10.518  34.574  1.00 85.36           C
ATOM   3815  NE2 GLN A 238     -26.499   9.450  33.838  1.00 85.36           N
ATOM   3816 HE21 GLN A 238     -26.877   9.568  32.909  1.00 85.36           H
ATOM   3817 HE22 GLN A 238     -25.941   8.653  34.109  1.00 85.36           H
ATOM   3818  OE1 GLN A 238     -25.626  10.387  35.589  1.00 85.36           O
ATOM   3819  N   ALA A 239     -25.520  16.064  35.426  1.00 84.61           N
ATOM   3820  H   ALA A 239     -24.741  15.656  34.929  1.00 84.61           H
ATOM   3821  CA  ALA A 239     -25.257  17.201  36.306  1.00 84.61           C
ATOM   3822  HA  ALA A 239     -25.536  16.928  37.324  1.00 84.61           H
ATOM   3823  C   ALA A 239     -26.082  18.442  35.910  1.00 84.61           C
ATOM   3824  CB  ALA A 239     -23.752  17.493  36.268  1.00 84.61           C
ATOM   3825  HB1 ALA A 239     -23.520  18.305  36.956  1.00 84.61           H
ATOM   3826  HB2 ALA A 239     -23.200  16.603  36.569  1.00 84.61           H
ATOM   3827  HB3 ALA A 239     -23.449  17.773  35.259  1.00 84.61           H
ATOM   3828  O   ALA A 239     -26.629  19.137  36.768  1.00 84.61           O
ATOM   3829  N   GLY A 240     -26.231  18.702  34.606  1.00 82.40           N
ATOM   3830  H   GLY A 240     -25.717  18.138  33.944  1.00 82.40           H
ATOM   3831  CA  GLY A 240     -27.080  19.780  34.097  1.00 82.40           C
ATOM   3832  HA2 GLY A 240     -26.741  20.729  34.511  1.00 82.40           H
ATOM   3833  HA3 GLY A 240     -26.980  19.812  33.012  1.00 82.40           H
ATOM   3834  C   GLY A 240     -28.565  19.600  34.436  1.00 82.40           C
ATOM   3835  O   GLY A 240     -29.245  20.580  34.756  1.00 82.40           O
ATOM   3836  N   ASN A 241     -29.072  18.364  34.412  1.00 79.73           N
ATOM   3837  H   ASN A 241     -28.465  17.599  34.153  1.00 79.73           H
ATOM   3838  CA  ASN A 241     -30.450  18.061  34.803  1.00 79.73           C
ATOM   3839  HA  ASN A 241     -31.112  18.799  34.351  1.00 79.73           H
ATOM   3840  C   ASN A 241     -30.672  18.183  36.318  1.00 79.73           C
ATOM   3841  CB  ASN A 241     -30.851  16.672  34.285  1.00 79.73           C
ATOM   3842  HB2 ASN A 241     -31.705  16.314  34.862  1.00 79.73           H
ATOM   3843  HB3 ASN A 241     -30.030  15.973  34.442  1.00 79.73           H
ATOM   3844  O   ASN A 241     -31.669  18.780  36.715  1.00 79.73           O
ATOM   3845  CG  ASN A 241     -31.267  16.653  32.824  1.00 79.73           C
ATOM   3846  ND2 ASN A 241     -31.322  15.478  32.246  1.00 79.73           N
ATOM   3847 HD21 ASN A 241     -31.471  15.470  31.247  1.00 79.73           H
ATOM   3848 HD22 ASN A 241     -30.966  14.679  32.751  1.00 79.73           H
ATOM   3849  OD1 ASN A 241     -31.599  17.652  32.194  1.00 79.73           O
ATOM   3850  N   GLU A 242     -29.743  17.710  37.155  1.00 74.79           N
ATOM   3851  H   GLU A 242     -28.961  17.193  36.780  1.00 74.79           H
ATOM   3852  CA  GLU A 242     -29.839  17.855  38.619  1.00 74.79           C
ATOM   3853  HA  GLU A 242     -30.763  17.399  38.975  1.00 74.79           H
ATOM   3854  C   GLU A 242     -29.862  19.329  39.046  1.00 74.79           C
ATOM   3855  CB  GLU A 242     -28.650  17.165  39.303  1.00 74.79           C
ATOM   3856  HB2 GLU A 242     -28.623  17.489  40.344  1.00 74.79           H
ATOM   3857  HB3 GLU A 242     -27.725  17.482  38.821  1.00 74.79           H
ATOM   3858  O   GLU A 242     -30.672  19.737  39.882  1.00 74.79           O
ATOM   3859  CG  GLU A 242     -28.744  15.632  39.285  1.00 74.79           C
ATOM   3860  HG2 GLU A 242     -28.750  15.284  38.252  1.00 74.79           H
ATOM   3861  HG3 GLU A 242     -29.690  15.340  39.742  1.00 74.79           H
ATOM   3862  CD  GLU A 242     -27.589  14.952  40.044  1.00 74.79           C
ATOM   3863  OE1 GLU A 242     -27.652  13.709  40.192  1.00 74.79           O
ATOM   3864  OE2 GLU A 242     -26.654  15.660  40.490  1.00 74.79           O
ATOM   3865  N   ILE A 243     -29.022  20.165  38.423  1.00 74.98           N
ATOM   3866  H   ILE A 243     -28.345  19.769  37.786  1.00 74.98           H
ATOM   3867  CA  ILE A 243     -29.038  21.615  38.650  1.00 74.98           C
ATOM   3868  HA  ILE A 243     -28.899  21.801  39.715  1.00 74.98           H
ATOM   3869  C   ILE A 243     -30.408  22.194  38.278  1.00 74.98           C
ATOM   3870  CB  ILE A 243     -27.878  22.288  37.880  1.00 74.98           C
ATOM   3871  HB  ILE A 243     -27.892  21.934  36.849  1.00 74.98           H
ATOM   3872  O   ILE A 243     -30.966  22.995  39.028  1.00 74.98           O
ATOM   3873  CG1 ILE A 243     -26.526  21.905  38.526  1.00 74.98           C
ATOM   3874 HG12 ILE A 243     -26.495  20.831  38.705  1.00 74.98           H
ATOM   3875 HG13 ILE A 243     -26.435  22.396  39.495  1.00 74.98           H
ATOM   3876  CG2 ILE A 243     -28.028  23.821  37.872  1.00 74.98           C
ATOM   3877 HG21 ILE A 243     -28.917  24.109  37.309  1.00 74.98           H
ATOM   3878 HG22 ILE A 243     -28.110  24.181  38.897  1.00 74.98           H
ATOM   3879 HG23 ILE A 243     -27.174  24.290  37.385  1.00 74.98           H
ATOM   3880  CD1 ILE A 243     -25.305  22.263  37.667  1.00 74.98           C
ATOM   3881 HD11 ILE A 243     -25.182  23.343  37.593  1.00 74.98           H
ATOM   3882 HD12 ILE A 243     -24.411  21.844  38.129  1.00 74.98           H
ATOM   3883 HD13 ILE A 243     -25.416  21.836  36.671  1.00 74.98           H
ATOM   3884  N   ARG A 244     -30.980  21.780  37.141  1.00 68.75           N
ATOM   3885  H   ARG A 244     -30.496  21.079  36.597  1.00 68.75           H
ATOM   3886  CA  ARG A 244     -32.295  22.251  36.693  1.00 68.75           C
ATOM   3887  HA  ARG A 244     -32.280  23.341  36.697  1.00 68.75           H
ATOM   3888  C   ARG A 244     -33.418  21.847  37.652  1.00 68.75           C
ATOM   3889  CB  ARG A 244     -32.543  21.757  35.265  1.00 68.75           C
ATOM   3890  HB2 ARG A 244     -31.690  22.031  34.644  1.00 68.75           H
ATOM   3891  HB3 ARG A 244     -32.635  20.670  35.264  1.00 68.75           H
ATOM   3892  O   ARG A 244     -34.286  22.677  37.900  1.00 68.75           O
ATOM   3893  CG  ARG A 244     -33.812  22.370  34.666  1.00 68.75           C
ATOM   3894  HG2 ARG A 244     -33.726  23.457  34.665  1.00 68.75           H
ATOM   3895  HG3 ARG A 244     -34.680  22.076  35.255  1.00 68.75           H
ATOM   3896  CD  ARG A 244     -33.990  21.867  33.235  1.00 68.75           C
ATOM   3897  HD2 ARG A 244     -33.118  22.158  32.650  1.00 68.75           H
ATOM   3898  HD3 ARG A 244     -34.052  20.779  33.259  1.00 68.75           H
ATOM   3899  NE  ARG A 244     -35.212  22.426  32.632  1.00 68.75           N
ATOM   3900  HE  ARG A 244     -35.761  23.031  33.226  1.00 68.75           H
ATOM   3901  NH1 ARG A 244     -35.040  21.329  30.631  1.00 68.75           N
ATOM   3902 HH11 ARG A 244     -35.406  21.076  29.725  1.00 68.75           H
ATOM   3903 HH12 ARG A 244     -34.213  20.873  30.990  1.00 68.75           H
ATOM   3904  NH2 ARG A 244     -36.774  22.696  31.004  1.00 68.75           N
ATOM   3905 HH21 ARG A 244     -37.136  22.462  30.091  1.00 68.75           H
ATOM   3906 HH22 ARG A 244     -37.294  23.295  31.630  1.00 68.75           H
ATOM   3907  CZ  ARG A 244     -35.668  22.150  31.427  1.00 68.75           C
ATOM   3908  N   GLU A 245     -33.404  20.629  38.190  1.00 67.24           N
ATOM   3909  H   GLU A 245     -32.670  19.988  37.926  1.00 67.24           H
ATOM   3910  CA  GLU A 245     -34.399  20.174  39.174  1.00 67.24           C
ATOM   3911  HA  GLU A 245     -35.399  20.357  38.780  1.00 67.24           H
ATOM   3912  C   GLU A 245     -34.318  20.978  40.481  1.00 67.24           C
ATOM   3913  CB  GLU A 245     -34.271  18.659  39.423  1.00 67.24           C
ATOM   3914  HB2 GLU A 245     -33.226  18.401  39.595  1.00 67.24           H
ATOM   3915  HB3 GLU A 245     -34.845  18.406  40.315  1.00 67.24           H
ATOM   3916  O   GLU A 245     -35.345  21.469  40.950  1.00 67.24           O
ATOM   3917  CG  GLU A 245     -34.835  17.852  38.238  1.00 67.24           C
ATOM   3918  HG2 GLU A 245     -35.855  18.185  38.050  1.00 67.24           H
ATOM   3919  HG3 GLU A 245     -34.253  18.081  37.345  1.00 67.24           H
ATOM   3920  CD  GLU A 245     -34.848  16.327  38.451  1.00 67.24           C
ATOM   3921  OE1 GLU A 245     -35.466  15.646  37.596  1.00 67.24           O
ATOM   3922  OE2 GLU A 245     -34.251  15.841  39.436  1.00 67.24           O
ATOM   3923  N   MET A 246     -33.111  21.250  40.993  1.00 64.32           N
ATOM   3924  H   MET A 246     -32.306  20.800  40.582  1.00 64.32           H
ATOM   3925  CA  MET A 246     -32.920  22.117  42.170  1.00 64.32           C
ATOM   3926  HA  MET A 246     -33.452  21.678  43.014  1.00 64.32           H
ATOM   3927  C   MET A 246     -33.483  23.534  41.980  1.00 64.32           C
ATOM   3928  CB  MET A 246     -31.422  22.228  42.505  1.00 64.32           C
ATOM   3929  HB2 MET A 246     -30.824  21.962  41.633  1.00 64.32           H
ATOM   3930  HB3 MET A 246     -31.185  23.259  42.765  1.00 64.32           H
ATOM   3931  O   MET A 246     -34.046  24.118  42.912  1.00 64.32           O
ATOM   3932  CG  MET A 246     -31.019  21.359  43.697  1.00 64.32           C
ATOM   3933  HG2 MET A 246     -31.105  20.310  43.416  1.00 64.32           H
ATOM   3934  HG3 MET A 246     -31.714  21.548  44.515  1.00 64.32           H
ATOM   3935  SD  MET A 246     -29.336  21.688  44.304  1.00 64.32           S
ATOM   3936  CE  MET A 246     -28.375  21.213  42.839  1.00 64.32           C
ATOM   3937  HE1 MET A 246     -28.666  20.213  42.516  1.00 64.32           H
ATOM   3938  HE2 MET A 246     -27.313  21.214  43.082  1.00 64.32           H
ATOM   3939  HE3 MET A 246     -28.558  21.919  42.029  1.00 64.32           H
ATOM   3940  N   TYR A 247     -33.337  24.112  40.783  1.00 60.33           N
ATOM   3941  H   TYR A 247     -32.830  23.612  40.066  1.00 60.33           H
ATOM   3942  CA  TYR A 247     -33.890  25.437  40.489  1.00 60.33           C
ATOM   3943  HA  TYR A 247     -33.613  26.112  41.299  1.00 60.33           H
ATOM   3944  C   TYR A 247     -35.424  25.443  40.441  1.00 60.33           C
ATOM   3945  CB  TYR A 247     -33.291  26.004  39.194  1.00 60.33           C
ATOM   3946  HB2 TYR A 247     -33.176  25.207  38.460  1.00 60.33           H
ATOM   3947  HB3 TYR A 247     -33.989  26.729  38.776  1.00 60.33           H
ATOM   3948  O   TYR A 247     -36.028  26.434  40.837  1.00 60.33           O
ATOM   3949  CG  TYR A 247     -31.972  26.727  39.402  1.00 60.33           C
ATOM   3950  CD1 TYR A 247     -31.957  27.965  40.073  1.00 60.33           C
ATOM   3951  HD1 TYR A 247     -32.881  28.377  40.448  1.00 60.33           H
ATOM   3952  CD2 TYR A 247     -30.766  26.178  38.930  1.00 60.33           C
ATOM   3953  HD2 TYR A 247     -30.779  25.244  38.387  1.00 60.33           H
ATOM   3954  CE1 TYR A 247     -30.740  28.641  40.287  1.00 60.33           C
ATOM   3955  HE1 TYR A 247     -30.739  29.579  40.823  1.00 60.33           H
ATOM   3956  CE2 TYR A 247     -29.546  26.842  39.151  1.00 60.33           C
ATOM   3957  HE2 TYR A 247     -28.615  26.424  38.796  1.00 60.33           H
ATOM   3958  OH  TYR A 247     -28.352  28.714  40.045  1.00 60.33           O
ATOM   3959  HH  TYR A 247     -28.488  29.505  40.572  1.00 60.33           H
ATOM   3960  CZ  TYR A 247     -29.530  28.072  39.834  1.00 60.33           C
ATOM   3961  N   VAL A 248     -36.059  24.356  39.994  1.00 64.94           N
ATOM   3962  H   VAL A 248     -35.513  23.548  39.731  1.00 64.94           H
ATOM   3963  CA  VAL A 248     -37.529  24.252  39.970  1.00 64.94           C
ATOM   3964  HA  VAL A 248     -37.938  25.175  39.560  1.00 64.94           H
ATOM   3965  C   VAL A 248     -38.087  24.134  41.393  1.00 64.94           C
ATOM   3966  CB  VAL A 248     -37.982  23.093  39.060  1.00 64.94           C
ATOM   3967  HB  VAL A 248     -37.499  22.170  39.380  1.00 64.94           H
ATOM   3968  O   VAL A 248     -39.018  24.859  41.740  1.00 64.94           O
ATOM   3969  CG1 VAL A 248     -39.501  22.880  39.077  1.00 64.94           C
ATOM   3970 HG11 VAL A 248     -40.019  23.805  38.822  1.00 64.94           H
ATOM   3971 HG12 VAL A 248     -39.825  22.571  40.071  1.00 64.94           H
ATOM   3972 HG13 VAL A 248     -39.780  22.094  38.375  1.00 64.94           H
ATOM   3973  CG2 VAL A 248     -37.597  23.372  37.597  1.00 64.94           C
ATOM   3974 HG21 VAL A 248     -38.145  24.242  37.235  1.00 64.94           H
ATOM   3975 HG22 VAL A 248     -37.835  22.501  36.987  1.00 64.94           H
ATOM   3976 HG23 VAL A 248     -36.529  23.576  37.519  1.00 64.94           H
ATOM   3977  N   GLU A 249     -37.471  23.311  42.249  1.00 62.36           N
ATOM   3978  H   GLU A 249     -36.718  22.728  41.913  1.00 62.36           H
ATOM   3979  CA  GLU A 249     -37.918  23.138  43.642  1.00 62.36           C
ATOM   3980  HA  GLU A 249     -38.973  22.862  43.645  1.00 62.36           H
ATOM   3981  C   GLU A 249     -37.794  24.422  44.477  1.00 62.36           C
ATOM   3982  CB  GLU A 249     -37.118  22.018  44.323  1.00 62.36           C
ATOM   3983  HB2 GLU A 249     -37.333  22.053  45.392  1.00 62.36           H
ATOM   3984  HB3 GLU A 249     -36.052  22.193  44.180  1.00 62.36           H
ATOM   3985  O   GLU A 249     -38.648  24.716  45.313  1.00 62.36           O
ATOM   3986  CG  GLU A 249     -37.497  20.622  43.806  1.00 62.36           C
ATOM   3987  HG2 GLU A 249     -37.186  20.529  42.765  1.00 62.36           H
ATOM   3988  HG3 GLU A 249     -38.583  20.529  43.840  1.00 62.36           H
ATOM   3989  CD  GLU A 249     -36.875  19.481  44.633  1.00 62.36           C
ATOM   3990  OE1 GLU A 249     -37.387  18.344  44.518  1.00 62.36           O
ATOM   3991  OE2 GLU A 249     -35.922  19.742  45.407  1.00 62.36           O
ATOM   3992  N   THR A 250     -36.754  25.223  44.234  1.00 62.67           N
ATOM   3993  H   THR A 250     -36.093  24.939  43.524  1.00 62.67           H
ATOM   3994  CA  THR A 250     -36.560  26.502  44.936  1.00 62.67           C
ATOM   3995  HA  THR A 250     -36.751  26.337  45.996  1.00 62.67           H
ATOM   3996  C   THR A 250     -37.575  27.559  44.502  1.00 62.67           C
ATOM   3997  CB  THR A 250     -35.121  27.024  44.811  1.00 62.67           C
ATOM   3998  HB  THR A 250     -35.102  28.089  45.043  1.00 62.67           H
ATOM   3999  O   THR A 250     -38.104  28.262  45.363  1.00 62.67           O
ATOM   4000  CG2 THR A 250     -34.192  26.299  45.782  1.00 62.67           C
ATOM   4001 HG21 THR A 250     -34.216  25.226  45.587  1.00 62.67           H
ATOM   4002 HG22 THR A 250     -33.173  26.666  45.662  1.00 62.67           H
ATOM   4003 HG23 THR A 250     -34.521  26.484  46.804  1.00 62.67           H
ATOM   4004  OG1 THR A 250     -34.572  26.820  43.531  1.00 62.67           O
ATOM   4005  HG1 THR A 250     -34.413  25.879  43.431  1.00 62.67           H
ATOM   4006  N   THR A 251     -37.932  27.628  43.215  1.00 60.67           N
ATOM   4007  H   THR A 251     -37.470  27.033  42.543  1.00 60.67           H
ATOM   4008  CA  THR A 251     -38.951  28.578  42.733  1.00 60.67           C
ATOM   4009  HA  THR A 251     -38.727  29.558  43.154  1.00 60.67           H
ATOM   4010  C   THR A 251     -40.370  28.251  43.191  1.00 60.67           C
ATOM   4011  CB  THR A 251     -38.932  28.719  41.206  1.00 60.67           C
ATOM   4012  HB  THR A 251     -39.799  29.306  40.901  1.00 60.67           H
ATOM   4013  O   THR A 251     -41.143  29.176  43.427  1.00 60.67           O
ATOM   4014  CG2 THR A 251     -37.675  29.459  40.746  1.00 60.67           C
ATOM   4015 HG21 THR A 251     -36.783  28.918  41.060  1.00 60.67           H
ATOM   4016 HG22 THR A 251     -37.681  29.543  39.659  1.00 60.67           H
ATOM   4017 HG23 THR A 251     -37.660  30.456  41.186  1.00 60.67           H
ATOM   4018  OG1 THR A 251     -38.965  27.485  40.521  1.00 60.67           O
ATOM   4019  HG1 THR A 251     -39.364  26.811  41.076  1.00 60.67           H
ATOM   4020  N   ASP A 252     -40.708  26.971  43.373  1.00 59.53           N
ATOM   4021  H   ASP A 252     -40.056  26.237  43.136  1.00 59.53           H
ATOM   4022  CA  ASP A 252     -42.026  26.580  43.894  1.00 59.53           C
ATOM   4023  HA  ASP A 252     -42.791  27.190  43.413  1.00 59.53           H
ATOM   4024  C   ASP A 252     -42.153  26.858  45.404  1.00 59.53           C
ATOM   4025  CB  ASP A 252     -42.314  25.105  43.554  1.00 59.53           C
ATOM   4026  HB2 ASP A 252     -43.121  24.757  44.198  1.00 59.53           H
ATOM   4027  HB3 ASP A 252     -41.432  24.504  43.778  1.00 59.53           H
ATOM   4028  O   ASP A 252     -43.250  27.105  45.898  1.00 59.53           O
ATOM   4029  CG  ASP A 252     -42.755  24.863  42.099  1.00 59.53           C
ATOM   4030  OD1 ASP A 252     -43.179  25.827  41.418  1.00 59.53           O
ATOM   4031  OD2 ASP A 252     -42.722  23.685  41.674  1.00 59.53           O
ATOM   4032  N   SER A 253     -41.035  26.894  46.139  1.00 58.03           N
ATOM   4033  H   SER A 253     -40.169  26.642  45.686  1.00 58.03           H
ATOM   4034  CA  SER A 253     -41.022  27.194  47.580  1.00 58.03           C
ATOM   4035  HA  SER A 253     -41.887  26.703  48.027  1.00 58.03           H
ATOM   4036  C   SER A 253     -41.153  28.685  47.930  1.00 58.03           C
ATOM   4037  CB  SER A 253     -39.775  26.583  48.224  1.00 58.03           C
ATOM   4038  HB2 SER A 253     -39.663  25.556  47.875  1.00 58.03           H
ATOM   4039  HB3 SER A 253     -39.913  26.563  49.305  1.00 58.03           H
ATOM   4040  O   SER A 253     -41.471  29.015  49.069  1.00 58.03           O
ATOM   4041  OG  SER A 253     -38.589  27.306  47.939  1.00 58.03           O
ATOM   4042  HG  SER A 253     -38.609  27.633  47.037  1.00 58.03           H
ATOM   4043  N   GLU A 254     -40.932  29.589  46.969  1.00 56.94           N
ATOM   4044  H   GLU A 254     -40.677  29.256  46.051  1.00 56.94           H
ATOM   4045  CA  GLU A 254     -41.074  31.045  47.158  1.00 56.94           C
ATOM   4046  HA  GLU A 254     -40.989  31.270  48.220  1.00 56.94           H
ATOM   4047  C   GLU A 254     -42.464  31.579  46.746  1.00 56.94           C
ATOM   4048  CB  GLU A 254     -39.932  31.796  46.438  1.00 56.94           C
ATOM   4049  HB2 GLU A 254     -40.151  32.864  46.462  1.00 56.94           H
ATOM   4050  HB3 GLU A 254     -39.892  31.479  45.396  1.00 56.94           H
ATOM   4051  O   GLU A 254     -42.710  32.784  46.826  1.00 56.94           O
ATOM   4052  CG  GLU A 254     -38.556  31.592  47.099  1.00 56.94           C
ATOM   4053  HG2 GLU A 254     -38.248  30.554  46.971  1.00 56.94           H
ATOM   4054  HG3 GLU A 254     -38.659  31.779  48.168  1.00 56.94           H
ATOM   4055  CD  GLU A 254     -37.458  32.521  46.538  1.00 56.94           C
ATOM   4056  OE1 GLU A 254     -36.462  32.754  47.268  1.00 56.94           O
ATOM   4057  OE2 GLU A 254     -37.600  33.029  45.400  1.00 56.94           O
ATOM   4058  N   ALA A 255     -43.378  30.703  46.308  1.00 55.24           N
ATOM   4059  H   ALA A 255     -43.133  29.724  46.297  1.00 55.24           H
ATOM   4060  CA  ALA A 255     -44.697  31.072  45.786  1.00 55.24           C
ATOM   4061  HA  ALA A 255     -44.678  32.136  45.550  1.00 55.24           H
ATOM   4062  C   ALA A 255     -45.880  30.900  46.772  1.00 55.24           C
ATOM   4063  CB  ALA A 255     -44.908  30.328  44.460  1.00 55.24           C
ATOM   4064  HB1 ALA A 255     -44.962  29.256  44.649  1.00 55.24           H
ATOM   4065  HB2 ALA A 255     -45.838  30.656  43.996  1.00 55.24           H
ATOM   4066  HB3 ALA A 255     -44.075  30.528  43.786  1.00 55.24           H
ATOM   4067  O   ALA A 255     -47.014  31.177  46.374  1.00 55.24           O
ATOM   4068  N   ASP A 256     -45.630  30.515  48.031  1.00 43.35           N
ATOM   4069  H   ASP A 256     -44.666  30.395  48.307  1.00 43.35           H
ATOM   4070  CA  ASP A 256     -46.624  30.381  49.121  1.00 43.35           C
ATOM   4071  HA  ASP A 256     -47.623  30.583  48.733  1.00 43.35           H
ATOM   4072  C   ASP A 256     -46.398  31.409  50.250  1.00 43.35           C
ATOM   4073  CB  ASP A 256     -46.610  28.931  49.676  1.00 43.35           C
ATOM   4074  HB2 ASP A 256     -45.585  28.560  49.675  1.00 43.35           H
ATOM   4075  HB3 ASP A 256     -46.926  28.972  50.719  1.00 43.35           H
ATOM   4076  O   ASP A 256     -47.396  32.011  50.720  1.00 43.35           O
ATOM   4077  CG  ASP A 256     -47.531  27.899  48.986  1.00 43.35           C
ATOM   4078  OD1 ASP A 256     -48.530  28.284  48.329  1.00 43.35           O
ATOM   4079  OD2 ASP A 256     -47.320  26.686  49.235  1.00 43.35           O
ATOM   4080  OXT ASP A 256     -45.224  31.585  50.651  1.00 43.35           O
END
