# Supplementary material for: In Silico Study of Superoxide Dismutase Gene Family in Potato and Effects of Elevated Temperature and Salicylic Acid on Gene Expression
Source: Antioxidants (Basel). 2022 Feb 28;11(3):488. doi: 10.3390/antiox11030488 (PMC8944489; doi:10.3390/antiox11030488)
Supplement: Supplementary file 1 [file antioxidants-11-00488-s001.zip › Supplement S7/Soltu.DM.06G011380.1.pdb]

SEQRES   1 A  204  VAL GLN THR PHE SER LEU PRO ASP LEU PRO TYR ASP TYR
SEQRES   2 A  204  GLY ALA LEU GLU PRO ALA ILE SER GLY ASP ILE MET GLN
SEQRES   3 A  204  LEU HIS HIS GLN LYS HIS HIS GLN THR TYR ILE THR ASN
SEQRES   4 A  204  TYR ASN LYS ALA LEU GLU GLN LEU HIS ASP ALA ILE SER
SEQRES   5 A  204  LYS GLY ASP ALA PRO THR VAL ALA LYS LEU HIS SER ALA
SEQRES   6 A  204  ILE LYS PHE ASN GLY GLY GLY HIS ILE ASN HIS SER ILE
SEQRES   7 A  204  PHE TRP ASN ASN LEU ALA PRO VAL SER GLU GLY GLY GLY
SEQRES   8 A  204  GLU PRO PRO LYS GLY SER LEU GLY TRP ALA ILE ASP THR
SEQRES   9 A  204  ASN PHE GLY SER LEU GLU ALA LEU VAL LYS LYS MET ASN
SEQRES  10 A  204  ALA GLU GLY ALA ALA LEU GLN GLY SER GLY TRP VAL TRP
SEQRES  11 A  204  LEU GLY VAL ASP LYS GLU LEU LYS ARG LEU VAL VAL GLU
SEQRES  12 A  204  THR THR ALA ASN GLN ASP PRO LEU VAL SER LYS GLY ALA
SEQRES  13 A  204  ASN LEU VAL PRO LEU LEU GLY ILE ASP VAL TRP GLU HIS
SEQRES  14 A  204  ALA TYR TYR LEU GLN TYR LYS ASN VAL ARG PRO ASP TYR
SEQRES  15 A  204  LEU LYS ASN ILE TRP LYS VAL ILE THR TRP LYS TYR ALA
SEQRES  16 A  204  ASN ASP VAL TYR GLU ASN GLU CYS PRO
HELIX    1   1 GLY A   22  LYS A   31  1                                  10
HELIX    2   2 HIS A   32  LYS A   53  1                                  22
HELIX    3   3 ALA A   56  ALA A   60  1                                   5
HELIX    4   4 LYS A   61  HIS A   63  1                                   3
HELIX    5   5 SER A   64  ILE A   78  1                                  15
HELIX    6   6 PHE A   79  ASN A   82  1                                   4
HELIX    7   7 VAL A   86  GLU A   88  1                                   3
HELIX    8   8 GLY A   96  PHE A  106  1                                  11
HELIX    9   9 LEU A  109  ALA A  122  1                                  14
HELIX   10  10 LEU A  151  LYS A  154  1                                   4
HELIX   11  11 GLU A  168  ALA A  170  1                                   3
HELIX   12  12 TYR A  172  TYR A  175  1                                   4
HELIX   13  13 ARG A  179  ASN A  185  1                                   7
HELIX   14  14 ILE A  186  LYS A  188  1                                   3
HELIX   15  15 LYS A  193  GLU A  202  1                                  10
SHEET    1   1 1 GLY A 127  ASP A 134  0
SHEET    2   2 1 ARG A 139  ALA A 146  0
SHEET    3   3 1 LEU A 158  ASP A 165  0
ATOM      1  N   VAL A   1      26.690   0.635   0.171  1.00 74.77           N
ATOM      2  H   VAL A   1      26.759  -0.354   0.366  1.00 74.77           H
ATOM      3  H2  VAL A   1      27.331   0.878  -0.571  1.00 74.77           H
ATOM      4  H3  VAL A   1      26.929   1.132   1.017  1.00 74.77           H
ATOM      5  CA  VAL A   1      25.292   0.928  -0.227  1.00 74.77           C
ATOM      6  HA  VAL A   1      25.152   2.004  -0.335  1.00 74.77           H
ATOM      7  C   VAL A   1      24.388   0.428   0.890  1.00 74.77           C
ATOM      8  CB  VAL A   1      24.957   0.255  -1.571  1.00 74.77           C
ATOM      9  HB  VAL A   1      25.029  -0.827  -1.461  1.00 74.77           H
ATOM     10  O   VAL A   1      24.716  -0.609   1.451  1.00 74.77           O
ATOM     11  CG1 VAL A   1      23.559   0.612  -2.075  1.00 74.77           C
ATOM     12 HG11 VAL A   1      23.452   1.689  -2.208  1.00 74.77           H
ATOM     13 HG12 VAL A   1      22.797   0.248  -1.386  1.00 74.77           H
ATOM     14 HG13 VAL A   1      23.391   0.117  -3.031  1.00 74.77           H
ATOM     15  CG2 VAL A   1      25.953   0.707  -2.650  1.00 74.77           C
ATOM     16 HG21 VAL A   1      25.955   1.793  -2.740  1.00 74.77           H
ATOM     17 HG22 VAL A   1      26.961   0.347  -2.443  1.00 74.77           H
ATOM     18 HG23 VAL A   1      25.656   0.281  -3.608  1.00 74.77           H
ATOM     19  N   GLN A   2      23.345   1.166   1.282  1.00 85.53           N
ATOM     20  H   GLN A   2      23.080   1.990   0.762  1.00 85.53           H
ATOM     21  CA  GLN A   2      22.359   0.660   2.247  1.00 85.53           C
ATOM     22  HA  GLN A   2      22.879   0.269   3.122  1.00 85.53           H
ATOM     23  C   GLN A   2      21.561  -0.480   1.603  1.00 85.53           C
ATOM     24  CB  GLN A   2      21.433   1.803   2.698  1.00 85.53           C
ATOM     25  HB2 GLN A   2      20.925   2.211   1.824  1.00 85.53           H
ATOM     26  HB3 GLN A   2      22.044   2.590   3.140  1.00 85.53           H
ATOM     27  O   GLN A   2      21.142  -0.354   0.455  1.00 85.53           O
ATOM     28  CG  GLN A   2      20.375   1.364   3.729  1.00 85.53           C
ATOM     29  HG2 GLN A   2      19.715   0.615   3.291  1.00 85.53           H
ATOM     30  HG3 GLN A   2      20.876   0.921   4.590  1.00 85.53           H
ATOM     31  CD  GLN A   2      19.504   2.523   4.211  1.00 85.53           C
ATOM     32  NE2 GLN A   2      18.755   2.344   5.276  1.00 85.53           N
ATOM     33 HE21 GLN A   2      18.690   1.441   5.723  1.00 85.53           H
ATOM     34 HE22 GLN A   2      18.169   3.123   5.539  1.00 85.53           H
ATOM     35  OE1 GLN A   2      19.488   3.606   3.652  1.00 85.53           O
ATOM     36  N   THR A   3      21.349  -1.564   2.343  1.00 92.32           N
ATOM     37  H   THR A   3      21.730  -1.607   3.277  1.00 92.32           H
ATOM     38  CA  THR A   3      20.583  -2.730   1.889  1.00 92.32           C
ATOM     39  HA  THR A   3      20.389  -2.651   0.819  1.00 92.32           H
ATOM     40  C   THR A   3      19.249  -2.766   2.622  1.00 92.32           C
ATOM     41  CB  THR A   3      21.376  -4.024   2.127  1.00 92.32           C
ATOM     42  HB  THR A   3      21.489  -4.186   3.199  1.00 92.32           H
ATOM     43  O   THR A   3      19.208  -2.603   3.840  1.00 92.32           O
ATOM     44  CG2 THR A   3      20.736  -5.257   1.500  1.00 92.32           C
ATOM     45 HG21 THR A   3      21.336  -6.138   1.732  1.00 92.32           H
ATOM     46 HG22 THR A   3      20.681  -5.134   0.418  1.00 92.32           H
ATOM     47 HG23 THR A   3      19.736  -5.410   1.906  1.00 92.32           H
ATOM     48  OG1 THR A   3      22.656  -3.910   1.547  1.00 92.32           O
ATOM     49  HG1 THR A   3      22.788  -4.664   0.967  1.00 92.32           H
ATOM     50  N   PHE A   4      18.164  -2.984   1.886  1.00 97.24           N
ATOM     51  H   PHE A   4      18.270  -3.092   0.887  1.00 97.24           H
ATOM     52  CA  PHE A   4      16.820  -3.142   2.435  1.00 97.24           C
ATOM     53  HA  PHE A   4      16.758  -2.616   3.388  1.00 97.24           H
ATOM     54  C   PHE A   4      16.523  -4.621   2.702  1.00 97.24           C
ATOM     55  CB  PHE A   4      15.801  -2.498   1.484  1.00 97.24           C
ATOM     56  HB2 PHE A   4      14.798  -2.683   1.866  1.00 97.24           H
ATOM     57  HB3 PHE A   4      15.871  -2.972   0.505  1.00 97.24           H
ATOM     58  O   PHE A   4      16.996  -5.497   1.975  1.00 97.24           O
ATOM     59  CG  PHE A   4      15.997  -1.000   1.329  1.00 97.24           C
ATOM     60  CD1 PHE A   4      15.328  -0.110   2.190  1.00 97.24           C
ATOM     61  HD1 PHE A   4      14.645  -0.490   2.936  1.00 97.24           H
ATOM     62  CD2 PHE A   4      16.885  -0.492   0.361  1.00 97.24           C
ATOM     63  HD2 PHE A   4      17.411  -1.166  -0.299  1.00 97.24           H
ATOM     64  CE1 PHE A   4      15.537   1.275   2.081  1.00 97.24           C
ATOM     65  HE1 PHE A   4      15.014   1.950   2.743  1.00 97.24           H
ATOM     66  CE2 PHE A   4      17.111   0.893   0.267  1.00 97.24           C
ATOM     67  HE2 PHE A   4      17.816   1.275  -0.457  1.00 97.24           H
ATOM     68  CZ  PHE A   4      16.435   1.778   1.124  1.00 97.24           C
ATOM     69  HZ  PHE A   4      16.614   2.841   1.059  1.00 97.24           H
ATOM     70  N   SER A   5      15.731  -4.908   3.728  1.00 97.80           N
ATOM     71  H   SER A   5      15.357  -4.156   4.290  1.00 97.80           H
ATOM     72  CA  SER A   5      15.299  -6.259   4.094  1.00 97.80           C
ATOM     73  HA  SER A   5      15.643  -6.971   3.344  1.00 97.80           H
ATOM     74  C   SER A   5      13.780  -6.340   4.138  1.00 97.80           C
ATOM     75  CB  SER A   5      15.905  -6.676   5.437  1.00 97.80           C
ATOM     76  HB2 SER A   5      16.992  -6.673   5.349  1.00 97.80           H
ATOM     77  HB3 SER A   5      15.579  -7.684   5.695  1.00 97.80           H
ATOM     78  O   SER A   5      13.103  -5.324   4.298  1.00 97.80           O
ATOM     79  OG  SER A   5      15.528  -5.780   6.461  1.00 97.80           O
ATOM     80  HG  SER A   5      14.617  -5.947   6.714  1.00 97.80           H
ATOM     81  N   LEU A   6      13.246  -7.552   3.984  1.00 98.46           N
ATOM     82  H   LEU A   6      13.847  -8.361   3.925  1.00 98.46           H
ATOM     83  CA  LEU A   6      11.815  -7.794   4.117  1.00 98.46           C
ATOM     84  HA  LEU A   6      11.285  -7.112   3.452  1.00 98.46           H
ATOM     85  C   LEU A   6      11.398  -7.506   5.570  1.00 98.46           C
ATOM     86  CB  LEU A   6      11.537  -9.242   3.679  1.00 98.46           C
ATOM     87  HB2 LEU A   6      12.004  -9.917   4.397  1.00 98.46           H
ATOM     88  HB3 LEU A   6      11.993  -9.414   2.705  1.00 98.46           H
ATOM     89  O   LEU A   6      11.979  -8.121   6.463  1.00 98.46           O
ATOM     90  CG  LEU A   6      10.043  -9.582   3.586  1.00 98.46           C
ATOM     91  HG  LEU A   6       9.554  -9.280   4.513  1.00 98.46           H
ATOM     92  CD1 LEU A   6       9.390  -8.880   2.395  1.00 98.46           C
ATOM     93 HD11 LEU A   6       9.879  -9.193   1.472  1.00 98.46           H
ATOM     94 HD12 LEU A   6       8.336  -9.156   2.355  1.00 98.46           H
ATOM     95 HD13 LEU A   6       9.472  -7.798   2.500  1.00 98.46           H
ATOM     96  CD2 LEU A   6       9.863 -11.086   3.384  1.00 98.46           C
ATOM     97 HD21 LEU A   6       8.805 -11.314   3.257  1.00 98.46           H
ATOM     98 HD22 LEU A   6      10.233 -11.606   4.268  1.00 98.46           H
ATOM     99 HD23 LEU A   6      10.423 -11.422   2.512  1.00 98.46           H
ATOM    100  N   PRO A   7      10.481  -6.554   5.827  1.00 97.59           N
ATOM    101  CA  PRO A   7       9.995  -6.311   7.178  1.00 97.59           C
ATOM    102  HA  PRO A   7      10.827  -6.181   7.870  1.00 97.59           H
ATOM    103  C   PRO A   7       9.139  -7.491   7.636  1.00 97.59           C
ATOM    104  CB  PRO A   7       9.180  -5.018   7.093  1.00 97.59           C
ATOM    105  HB2 PRO A   7       9.842  -4.163   7.230  1.00 97.59           H
ATOM    106  HB3 PRO A   7       8.371  -4.992   7.823  1.00 97.59           H
ATOM    107  O   PRO A   7       8.407  -8.058   6.833  1.00 97.59           O
ATOM    108  CG  PRO A   7       8.651  -5.028   5.660  1.00 97.59           C
ATOM    109  HG2 PRO A   7       7.751  -5.640   5.606  1.00 97.59           H
ATOM    110  HG3 PRO A   7       8.452  -4.020   5.296  1.00 97.59           H
ATOM    111  CD  PRO A   7       9.778  -5.702   4.876  1.00 97.59           C
ATOM    112  HD2 PRO A   7       9.350  -6.293   4.066  1.00 97.59           H
ATOM    113  HD3 PRO A   7      10.461  -4.949   4.485  1.00 97.59           H
ATOM    114  N   ASP A   8       9.189  -7.839   8.917  1.00 97.93           N
ATOM    115  H   ASP A   8       9.821  -7.376   9.554  1.00 97.93           H
ATOM    116  CA  ASP A   8       8.237  -8.802   9.465  1.00 97.93           C
ATOM    117  HA  ASP A   8       8.238  -9.687   8.828  1.00 97.93           H
ATOM    118  C   ASP A   8       6.816  -8.218   9.442  1.00 97.93           C
ATOM    119  CB  ASP A   8       8.658  -9.242  10.873  1.00 97.93           C
ATOM    120  HB2 ASP A   8       8.774  -8.361  11.505  1.00 97.93           H
ATOM    121  HB3 ASP A   8       7.868  -9.862  11.297  1.00 97.93           H
ATOM    122  O   ASP A   8       6.619  -7.009   9.608  1.00 97.93           O
ATOM    123  CG  ASP A   8       9.955 -10.059  10.866  1.00 97.93           C
ATOM    124  OD1 ASP A   8      10.117 -10.895   9.946  1.00 97.93           O
ATOM    125  OD2 ASP A   8      10.778  -9.843  11.784  1.00 97.93           O
ATOM    126  N   LEU A   9       5.816  -9.079   9.234  1.00 98.21           N
ATOM    127  H   LEU A   9       6.027 -10.066   9.201  1.00 98.21           H
ATOM    128  CA  LEU A   9       4.423  -8.668   9.383  1.00 98.21           C
ATOM    129  HA  LEU A   9       4.311  -7.692   8.910  1.00 98.21           H
ATOM    130  C   LEU A   9       4.092  -8.528  10.875  1.00 98.21           C
ATOM    131  CB  LEU A   9       3.460  -9.654   8.701  1.00 98.21           C
ATOM    132  HB2 LEU A   9       2.442  -9.317   8.899  1.00 98.21           H
ATOM    133  HB3 LEU A   9       3.577 -10.633   9.165  1.00 98.21           H
ATOM    134  O   LEU A   9       4.522  -9.369  11.667  1.00 98.21           O
ATOM    135  CG  LEU A   9       3.630  -9.808   7.181  1.00 98.21           C
ATOM    136  HG  LEU A   9       4.576 -10.310   6.977  1.00 98.21           H
ATOM    137  CD1 LEU A   9       2.492 -10.670   6.633  1.00 98.21           C
ATOM    138 HD11 LEU A   9       2.492 -11.635   7.141  1.00 98.21           H
ATOM    139 HD12 LEU A   9       2.613 -10.811   5.559  1.00 98.21           H
ATOM    140 HD13 LEU A   9       1.538 -10.179   6.822  1.00 98.21           H
ATOM    141  CD2 LEU A   9       3.598  -8.481   6.428  1.00 98.21           C
ATOM    142 HD21 LEU A   9       2.681  -7.944   6.670  1.00 98.21           H
ATOM    143 HD22 LEU A   9       3.636  -8.664   5.354  1.00 98.21           H
ATOM    144 HD23 LEU A   9       4.467  -7.879   6.695  1.00 98.21           H
ATOM    145  N   PRO A  10       3.287  -7.528  11.275  1.00 95.50           N
ATOM    146  CA  PRO A  10       2.873  -7.378  12.668  1.00 95.50           C
ATOM    147  HA  PRO A  10       3.737  -7.513  13.319  1.00 95.50           H
ATOM    148  C   PRO A  10       1.816  -8.412  13.103  1.00 95.50           C
ATOM    149  CB  PRO A  10       2.395  -5.928  12.783  1.00 95.50           C
ATOM    150  HB2 PRO A  10       3.243  -5.295  13.046  1.00 95.50           H
ATOM    151  HB3 PRO A  10       1.600  -5.809  13.519  1.00 95.50           H
ATOM    152  O   PRO A  10       1.391  -8.391  14.251  1.00 95.50           O
ATOM    153  CG  PRO A  10       1.921  -5.568  11.377  1.00 95.50           C
ATOM    154  HG2 PRO A  10       2.070  -4.510  11.163  1.00 95.50           H
ATOM    155  HG3 PRO A  10       0.864  -5.817  11.285  1.00 95.50           H
ATOM    156  CD  PRO A  10       2.758  -6.449  10.450  1.00 95.50           C
ATOM    157  HD2 PRO A  10       2.140  -6.838   9.641  1.00 95.50           H
ATOM    158  HD3 PRO A  10       3.584  -5.864  10.046  1.00 95.50           H
ATOM    159  N   TYR A  11       1.396  -9.306  12.203  1.00 98.14           N
ATOM    160  H   TYR A  11       1.846  -9.310  11.299  1.00 98.14           H
ATOM    161  CA  TYR A  11       0.379 -10.339  12.404  1.00 98.14           C
ATOM    162  HA  TYR A  11       0.369 -10.634  13.453  1.00 98.14           H
ATOM    163  C   TYR A  11       0.696 -11.587  11.563  1.00 98.14           C
ATOM    164  CB  TYR A  11      -1.007  -9.769  12.043  1.00 98.14           C
ATOM    165  HB2 TYR A  11      -1.739 -10.576  12.021  1.00 98.14           H
ATOM    166  HB3 TYR A  11      -1.307  -9.093  12.844  1.00 98.14           H
ATOM    167  O   TYR A  11       1.436 -11.526  10.577  1.00 98.14           O
ATOM    168  CG  TYR A  11      -1.051  -9.013  10.724  1.00 98.14           C
ATOM    169  CD1 TYR A  11      -1.004  -7.608  10.737  1.00 98.14           C
ATOM    170  HD1 TYR A  11      -1.022  -7.083  11.681  1.00 98.14           H
ATOM    171  CD2 TYR A  11      -1.033  -9.698   9.494  1.00 98.14           C
ATOM    172  HD2 TYR A  11      -1.057 -10.778   9.480  1.00 98.14           H
ATOM    173  CE1 TYR A  11      -0.862  -6.895   9.534  1.00 98.14           C
ATOM    174  HE1 TYR A  11      -0.753  -5.821   9.556  1.00 98.14           H
ATOM    175  CE2 TYR A  11      -0.904  -8.985   8.288  1.00 98.14           C
ATOM    176  HE2 TYR A  11      -0.824  -9.517   7.352  1.00 98.14           H
ATOM    177  OH  TYR A  11      -0.553  -6.888   7.167  1.00 98.14           O
ATOM    178  HH  TYR A  11      -0.428  -5.963   7.390  1.00 98.14           H
ATOM    179  CZ  TYR A  11      -0.793  -7.581   8.309  1.00 98.14           C
ATOM    180  N   ASP A  12       0.091 -12.721  11.923  1.00 98.44           N
ATOM    181  H   ASP A  12      -0.464 -12.723  12.767  1.00 98.44           H
ATOM    182  CA  ASP A  12       0.223 -13.979  11.181  1.00 98.44           C
ATOM    183  HA  ASP A  12       1.284 -14.179  11.031  1.00 98.44           H
ATOM    184  C   ASP A  12      -0.443 -13.916   9.797  1.00 98.44           C
ATOM    185  CB  ASP A  12      -0.385 -15.141  11.984  1.00 98.44           C
ATOM    186  HB2 ASP A  12      -0.452 -16.014  11.335  1.00 98.44           H
ATOM    187  HB3 ASP A  12      -1.398 -14.878  12.286  1.00 98.44           H
ATOM    188  O   ASP A  12      -1.439 -13.221   9.595  1.00 98.44           O
ATOM    189  CG  ASP A  12       0.431 -15.547  13.213  1.00 98.44           C
ATOM    190  OD1 ASP A  12       1.664 -15.346  13.188  1.00 98.44           O
ATOM    191  OD2 ASP A  12      -0.186 -16.131  14.129  1.00 98.44           O
ATOM    192  N   TYR A  13       0.036 -14.719   8.838  1.00 98.64           N
ATOM    193  H   TYR A  13       0.873 -15.247   9.038  1.00 98.64           H
ATOM    194  CA  TYR A  13      -0.490 -14.709   7.464  1.00 98.64           C
ATOM    195  HA  TYR A  13      -0.315 -13.716   7.049  1.00 98.64           H
ATOM    196  C   TYR A  13      -2.006 -14.940   7.378  1.00 98.64           C
ATOM    197  CB  TYR A  13       0.251 -15.745   6.603  1.00 98.64           C
ATOM    198  HB2 TYR A  13      -0.253 -15.817   5.639  1.00 98.64           H
ATOM    199  HB3 TYR A  13       0.184 -16.723   7.079  1.00 98.64           H
ATOM    200  O   TYR A  13      -2.671 -14.280   6.587  1.00 98.64           O
ATOM    201  CG  TYR A  13       1.700 -15.394   6.335  1.00 98.64           C
ATOM    202  CD1 TYR A  13       2.001 -14.187   5.680  1.00 98.64           C
ATOM    203  HD1 TYR A  13       1.206 -13.528   5.363  1.00 98.64           H
ATOM    204  CD2 TYR A  13       2.742 -16.239   6.763  1.00 98.64           C
ATOM    205  HD2 TYR A  13       2.510 -17.158   7.281  1.00 98.64           H
ATOM    206  CE1 TYR A  13       3.334 -13.805   5.476  1.00 98.64           C
ATOM    207  HE1 TYR A  13       3.551 -12.852   5.019  1.00 98.64           H
ATOM    208  CE2 TYR A  13       4.084 -15.855   6.570  1.00 98.64           C
ATOM    209  HE2 TYR A  13       4.882 -16.476   6.950  1.00 98.64           H
ATOM    210  OH  TYR A  13       5.660 -14.213   5.822  1.00 98.64           O
ATOM    211  HH  TYR A  13       6.246 -14.771   6.339  1.00 98.64           H
ATOM    212  CZ  TYR A  13       4.375 -14.627   5.940  1.00 98.64           C
ATOM    213  N   GLY A  14      -2.560 -15.837   8.199  1.00 98.52           N
ATOM    214  H   GLY A  14      -1.962 -16.299   8.869  1.00 98.52           H
ATOM    215  CA  GLY A  14      -3.999 -16.131   8.231  1.00 98.52           C
ATOM    216  HA2 GLY A  14      -4.148 -17.139   8.618  1.00 98.52           H
ATOM    217  HA3 GLY A  14      -4.401 -16.100   7.218  1.00 98.52           H
ATOM    218  C   GLY A  14      -4.835 -15.174   9.090  1.00 98.52           C
ATOM    219  O   GLY A  14      -6.050 -15.329   9.160  1.00 98.52           O
ATOM    220  N   ALA A  15      -4.224 -14.189   9.755  1.00 98.65           N
ATOM    221  H   ALA A  15      -3.232 -14.044   9.631  1.00 98.65           H
ATOM    222  CA  ALA A  15      -4.910 -13.343  10.735  1.00 98.65           C
ATOM    223  HA  ALA A  15      -5.423 -13.987  11.449  1.00 98.65           H
ATOM    224  C   ALA A  15      -5.975 -12.417  10.113  1.00 98.65           C
ATOM    225  CB  ALA A  15      -3.839 -12.546  11.487  1.00 98.65           C
ATOM    226  HB1 ALA A  15      -3.375 -11.823  10.816  1.00 98.65           H
ATOM    227  HB2 ALA A  15      -4.286 -12.021  12.331  1.00 98.65           H
ATOM    228  HB3 ALA A  15      -3.076 -13.221  11.875  1.00 98.65           H
ATOM    229  O   ALA A  15      -6.865 -11.933  10.810  1.00 98.65           O
ATOM    230  N   LEU A  16      -5.900 -12.174   8.800  1.00 98.75           N
ATOM    231  H   LEU A  16      -5.156 -12.622   8.284  1.00 98.75           H
ATOM    232  CA  LEU A  16      -6.816 -11.289   8.075  1.00 98.75           C
ATOM    233  HA  LEU A  16      -7.241 -10.581   8.786  1.00 98.75           H
ATOM    234  C   LEU A  16      -8.014 -12.029   7.456  1.00 98.75           C
ATOM    235  CB  LEU A  16      -6.034 -10.482   7.026  1.00 98.75           C
ATOM    236  HB2 LEU A  16      -5.730 -11.160   6.228  1.00 98.75           H
ATOM    237  HB3 LEU A  16      -6.711  -9.746   6.592  1.00 98.75           H
ATOM    238  O   LEU A  16      -8.825 -11.428   6.742  1.00 98.75           O
ATOM    239  CG  LEU A  16      -4.777  -9.754   7.542  1.00 98.75           C
ATOM    240  HG  LEU A  16      -4.000 -10.489   7.751  1.00 98.75           H
ATOM    241  CD1 LEU A  16      -4.279  -8.830   6.436  1.00 98.75           C
ATOM    242 HD11 LEU A  16      -5.014  -8.049   6.243  1.00 98.75           H
ATOM    243 HD12 LEU A  16      -3.338  -8.372   6.740  1.00 98.75           H
ATOM    244 HD13 LEU A  16      -4.115  -9.405   5.524  1.00 98.75           H
ATOM    245  CD2 LEU A  16      -4.999  -8.912   8.799  1.00 98.75           C
ATOM    246 HD21 LEU A  16      -4.076  -8.393   9.058  1.00 98.75           H
ATOM    247 HD22 LEU A  16      -5.269  -9.552   9.639  1.00 98.75           H
ATOM    248 HD23 LEU A  16      -5.789  -8.179   8.635  1.00 98.75           H
ATOM    249  N   GLU A  17      -8.150 -13.332   7.699  1.00 98.68           N
ATOM    250  H   GLU A  17      -7.480 -13.795   8.296  1.00 98.68           H
ATOM    251  CA  GLU A  17      -9.284 -14.106   7.208  1.00 98.68           C
ATOM    252  HA  GLU A  17      -9.380 -13.871   6.148  1.00 98.68           H
ATOM    253  C   GLU A  17     -10.600 -13.713   7.911  1.00 98.68           C
ATOM    254  CB  GLU A  17      -9.012 -15.612   7.322  1.00 98.68           C
ATOM    255  HB2 GLU A  17      -9.945 -16.149   7.154  1.00 98.68           H
ATOM    256  HB3 GLU A  17      -8.638 -15.854   8.317  1.00 98.68           H
ATOM    257  O   GLU A  17     -10.610 -13.393   9.099  1.00 98.68           O
ATOM    258  CG  GLU A  17      -8.002 -16.028   6.246  1.00 98.68           C
ATOM    259  HG2 GLU A  17      -8.418 -15.720   5.287  1.00 98.68           H
ATOM    260  HG3 GLU A  17      -7.064 -15.494   6.401  1.00 98.68           H
ATOM    261  CD  GLU A  17      -7.718 -17.532   6.182  1.00 98.68           C
ATOM    262  OE1 GLU A  17      -6.794 -17.880   5.408  1.00 98.68           O
ATOM    263  OE2 GLU A  17      -8.458 -18.317   6.816  1.00 98.68           O
ATOM    264  N   PRO A  18     -11.743 -13.722   7.195  1.00 97.72           N
ATOM    265  CA  PRO A  18     -11.913 -14.128   5.797  1.00 97.72           C
ATOM    266  HA  PRO A  18     -11.232 -14.940   5.544  1.00 97.72           H
ATOM    267  C   PRO A  18     -11.698 -12.988   4.782  1.00 97.72           C
ATOM    268  CB  PRO A  18     -13.347 -14.667   5.751  1.00 97.72           C
ATOM    269  HB2 PRO A  18     -13.364 -15.683   6.147  1.00 97.72           H
ATOM    270  HB3 PRO A  18     -13.778 -14.647   4.750  1.00 97.72           H
ATOM    271  O   PRO A  18     -11.996 -13.170   3.603  1.00 97.72           O
ATOM    272  CG  PRO A  18     -14.082 -13.732   6.710  1.00 97.72           C
ATOM    273  HG2 PRO A  18     -14.314 -12.794   6.206  1.00 97.72           H
ATOM    274  HG3 PRO A  18     -14.987 -14.192   7.108  1.00 97.72           H
ATOM    275  CD  PRO A  18     -13.045 -13.485   7.806  1.00 97.72           C
ATOM    276  HD2 PRO A  18     -13.118 -12.467   8.186  1.00 97.72           H
ATOM    277  HD3 PRO A  18     -13.192 -14.196   8.619  1.00 97.72           H
ATOM    278  N   ALA A  19     -11.246 -11.798   5.194  1.00 98.52           N
ATOM    279  H   ALA A  19     -10.878 -11.703   6.130  1.00 98.52           H
ATOM    280  CA  ALA A  19     -11.111 -10.657   4.285  1.00 98.52           C
ATOM    281  HA  ALA A  19     -12.032 -10.564   3.711  1.00 98.52           H
ATOM    282  C   ALA A  19      -9.969 -10.844   3.272  1.00 98.52           C
ATOM    283  CB  ALA A  19     -10.935  -9.375   5.102  1.00 98.52           C
ATOM    284  HB1 ALA A  19      -9.988  -9.404   5.641  1.00 98.52           H
ATOM    285  HB2 ALA A  19     -11.752  -9.269   5.816  1.00 98.52           H
ATOM    286  HB3 ALA A  19     -10.927  -8.514   4.433  1.00 98.52           H
ATOM    287  O   ALA A  19     -10.149 -10.527   2.097  1.00 98.52           O
ATOM    288  N   ILE A  20      -8.829 -11.392   3.694  1.00 98.65           N
ATOM    289  H   ILE A  20      -8.720 -11.583   4.680  1.00 98.65           H
ATOM    290  CA  ILE A  20      -7.736 -11.807   2.805  1.00 98.65           C
ATOM    291  HA  ILE A  20      -8.132 -11.950   1.800  1.00 98.65           H
ATOM    292  C   ILE A  20      -7.195 -13.151   3.301  1.00 98.65           C
ATOM    293  CB  ILE A  20      -6.607 -10.749   2.730  1.00 98.65           C
ATOM    294  HB  ILE A  20      -6.091 -10.721   3.690  1.00 98.65           H
ATOM    295  O   ILE A  20      -6.853 -13.280   4.471  1.00 98.65           O
ATOM    296  CG1 ILE A  20      -7.137  -9.326   2.430  1.00 98.65           C
ATOM    297 HG12 ILE A  20      -7.845  -9.034   3.206  1.00 98.65           H
ATOM    298 HG13 ILE A  20      -7.657  -9.324   1.472  1.00 98.65           H
ATOM    299  CG2 ILE A  20      -5.601 -11.188   1.647  1.00 98.65           C
ATOM    300 HG21 ILE A  20      -4.766 -10.491   1.584  1.00 98.65           H
ATOM    301 HG22 ILE A  20      -6.089 -11.241   0.674  1.00 98.65           H
ATOM    302 HG23 ILE A  20      -5.175 -12.160   1.895  1.00 98.65           H
ATOM    303  CD1 ILE A  20      -6.044  -8.250   2.413  1.00 98.65           C
ATOM    304 HD11 ILE A  20      -6.503  -7.266   2.319  1.00 98.65           H
ATOM    305 HD12 ILE A  20      -5.469  -8.286   3.338  1.00 98.65           H
ATOM    306 HD13 ILE A  20      -5.378  -8.385   1.561  1.00 98.65           H
ATOM    307  N   SER A  21      -7.131 -14.150   2.419  1.00 98.59           N
ATOM    308  H   SER A  21      -7.557 -14.005   1.514  1.00 98.59           H
ATOM    309  CA  SER A  21      -6.650 -15.497   2.744  1.00 98.59           C
ATOM    310  HA  SER A  21      -7.219 -15.885   3.589  1.00 98.59           H
ATOM    311  C   SER A  21      -5.172 -15.515   3.127  1.00 98.59           C
ATOM    312  CB  SER A  21      -6.873 -16.447   1.565  1.00 98.59           C
ATOM    313  HB2 SER A  21      -6.591 -17.459   1.855  1.00 98.59           H
ATOM    314  HB3 SER A  21      -7.924 -16.439   1.279  1.00 98.59           H
ATOM    315  O   SER A  21      -4.374 -14.790   2.520  1.00 98.59           O
ATOM    316  OG  SER A  21      -6.075 -16.027   0.476  1.00 98.59           O
ATOM    317  HG  SER A  21      -5.580 -15.269   0.793  1.00 98.59           H
ATOM    318  N   GLY A  22      -4.794 -16.433   4.017  1.00 98.66           N
ATOM    319  H   GLY A  22      -5.500 -16.983   4.485  1.00 98.66           H
ATOM    320  CA  GLY A  22      -3.401 -16.648   4.401  1.00 98.66           C
ATOM    321  HA2 GLY A  22      -3.351 -17.462   5.124  1.00 98.66           H
ATOM    322  HA3 GLY A  22      -3.025 -15.732   4.858  1.00 98.66           H
ATOM    323  C   GLY A  22      -2.474 -16.973   3.232  1.00 98.66           C
ATOM    324  O   GLY A  22      -1.350 -16.474   3.194  1.00 98.66           O
ATOM    325  N   ASP A  23      -2.959 -17.711   2.231  1.00 98.66           N
ATOM    326  H   ASP A  23      -3.844 -18.176   2.372  1.00 98.66           H
ATOM    327  CA  ASP A  23      -2.192 -18.041   1.022  1.00 98.66           C
ATOM    328  HA  ASP A  23      -1.277 -18.560   1.308  1.00 98.66           H
ATOM    329  C   ASP A  23      -1.790 -16.788   0.228  1.00 98.66           C
ATOM    330  CB  ASP A  23      -3.020 -18.965   0.114  1.00 98.66           C
ATOM    331  HB2 ASP A  23      -2.542 -19.000  -0.865  1.00 98.66           H
ATOM    332  HB3 ASP A  23      -4.014 -18.538  -0.022  1.00 98.66           H
ATOM    333  O   ASP A  23      -0.643 -16.665  -0.210  1.00 98.66           O
ATOM    334  CG  ASP A  23      -3.152 -20.409   0.612  1.00 98.66           C
ATOM    335  OD1 ASP A  23      -2.545 -20.745   1.651  1.00 98.66           O
ATOM    336  OD2 ASP A  23      -3.854 -21.172  -0.089  1.00 98.66           O
ATOM    337  N   ILE A  24      -2.717 -15.830   0.074  1.00 98.78           N
ATOM    338  H   ILE A  24      -3.612 -15.977   0.518  1.00 98.78           H
ATOM    339  CA  ILE A  24      -2.421 -14.528  -0.542  1.00 98.78           C
ATOM    340  HA  ILE A  24      -1.989 -14.697  -1.529  1.00 98.78           H
ATOM    341  C   ILE A  24      -1.359 -13.815   0.284  1.00 98.78           C
ATOM    342  CB  ILE A  24      -3.682 -13.646  -0.709  1.00 98.78           C
ATOM    343  HB  ILE A  24      -4.241 -13.650   0.227  1.00 98.78           H
ATOM    344  O   ILE A  24      -0.327 -13.445  -0.265  1.00 98.78           O
ATOM    345  CG1 ILE A  24      -4.575 -14.224  -1.824  1.00 98.78           C
ATOM    346 HG12 ILE A  24      -4.711 -15.291  -1.650  1.00 98.78           H
ATOM    347 HG13 ILE A  24      -4.070 -14.102  -2.782  1.00 98.78           H
ATOM    348  CG2 ILE A  24      -3.320 -12.184  -1.040  1.00 98.78           C
ATOM    349 HG21 ILE A  24      -4.222 -11.579  -1.128  1.00 98.78           H
ATOM    350 HG22 ILE A  24      -2.756 -12.128  -1.971  1.00 98.78           H
ATOM    351 HG23 ILE A  24      -2.734 -11.728  -0.242  1.00 98.78           H
ATOM    352  CD1 ILE A  24      -5.966 -13.583  -1.914  1.00 98.78           C
ATOM    353 HD11 ILE A  24      -6.548 -14.098  -2.679  1.00 98.78           H
ATOM    354 HD12 ILE A  24      -5.888 -12.533  -2.195  1.00 98.78           H
ATOM    355 HD13 ILE A  24      -6.481 -13.664  -0.957  1.00 98.78           H
ATOM    356  N   MET A  25      -1.573 -13.662   1.593  1.00 98.79           N
ATOM    357  H   MET A  25      -2.422 -14.033   1.995  1.00 98.79           H
ATOM    358  CA  MET A  25      -0.658 -12.906   2.451  1.00 98.79           C
ATOM    359  HA  MET A  25      -0.566 -11.894   2.056  1.00 98.79           H
ATOM    360  C   MET A  25       0.753 -13.502   2.450  1.00 98.79           C
ATOM    361  CB  MET A  25      -1.223 -12.830   3.877  1.00 98.79           C
ATOM    362  HB2 MET A  25      -0.497 -12.333   4.521  1.00 98.79           H
ATOM    363  HB3 MET A  25      -1.388 -13.838   4.259  1.00 98.79           H
ATOM    364  O   MET A  25       1.738 -12.769   2.345  1.00 98.79           O
ATOM    365  CG  MET A  25      -2.536 -12.043   3.946  1.00 98.79           C
ATOM    366  HG2 MET A  25      -2.854 -11.990   4.988  1.00 98.79           H
ATOM    367  HG3 MET A  25      -3.304 -12.592   3.402  1.00 98.79           H
ATOM    368  SD  MET A  25      -2.456 -10.355   3.274  1.00 98.79           S
ATOM    369  CE  MET A  25      -1.322  -9.588   4.458  1.00 98.79           C
ATOM    370  HE1 MET A  25      -1.674  -9.807   5.466  1.00 98.79           H
ATOM    371  HE2 MET A  25      -1.315  -8.508   4.314  1.00 98.79           H
ATOM    372  HE3 MET A  25      -0.314  -9.980   4.327  1.00 98.79           H
ATOM    373  N   GLN A  26       0.868 -14.831   2.483  1.00 98.73           N
ATOM    374  H   GLN A  26       0.028 -15.385   2.576  1.00 98.73           H
ATOM    375  CA  GLN A  26       2.152 -15.517   2.431  1.00 98.73           C
ATOM    376  HA  GLN A  26       2.791 -15.097   3.208  1.00 98.73           H
ATOM    377  C   GLN A  26       2.864 -15.297   1.092  1.00 98.73           C
ATOM    378  CB  GLN A  26       1.952 -17.008   2.734  1.00 98.73           C
ATOM    379  HB2 GLN A  26       1.382 -17.475   1.932  1.00 98.73           H
ATOM    380  HB3 GLN A  26       1.394 -17.111   3.665  1.00 98.73           H
ATOM    381  O   GLN A  26       4.044 -14.944   1.083  1.00 98.73           O
ATOM    382  CG  GLN A  26       3.305 -17.714   2.895  1.00 98.73           C
ATOM    383  HG2 GLN A  26       3.880 -17.641   1.972  1.00 98.73           H
ATOM    384  HG3 GLN A  26       3.866 -17.220   3.689  1.00 98.73           H
ATOM    385  CD  GLN A  26       3.151 -19.191   3.230  1.00 98.73           C
ATOM    386  NE2 GLN A  26       3.841 -19.690   4.231  1.00 98.73           N
ATOM    387 HE21 GLN A  26       4.356 -19.084   4.853  1.00 98.73           H
ATOM    388 HE22 GLN A  26       3.627 -20.653   4.447  1.00 98.73           H
ATOM    389  OE1 GLN A  26       2.455 -19.941   2.577  1.00 98.73           O
ATOM    390  N   LEU A  27       2.180 -15.470  -0.043  1.00 98.68           N
ATOM    391  H   LEU A  27       1.208 -15.737   0.013  1.00 98.68           H
ATOM    392  CA  LEU A  27       2.785 -15.267  -1.365  1.00 98.68           C
ATOM    393  HA  LEU A  27       3.726 -15.815  -1.410  1.00 98.68           H
ATOM    394  C   LEU A  27       3.131 -13.794  -1.614  1.00 98.68           C
ATOM    395  CB  LEU A  27       1.830 -15.798  -2.447  1.00 98.68           C
ATOM    396  HB2 LEU A  27       0.838 -15.383  -2.265  1.00 98.68           H
ATOM    397  HB3 LEU A  27       2.161 -15.439  -3.421  1.00 98.68           H
ATOM    398  O   LEU A  27       4.225 -13.476  -2.088  1.00 98.68           O
ATOM    399  CG  LEU A  27       1.732 -17.334  -2.497  1.00 98.68           C
ATOM    400  HG  LEU A  27       1.513 -17.729  -1.505  1.00 98.68           H
ATOM    401  CD1 LEU A  27       0.605 -17.737  -3.443  1.00 98.68           C
ATOM    402 HD11 LEU A  27       0.770 -17.326  -4.438  1.00 98.68           H
ATOM    403 HD12 LEU A  27      -0.330 -17.354  -3.033  1.00 98.68           H
ATOM    404 HD13 LEU A  27       0.529 -18.824  -3.491  1.00 98.68           H
ATOM    405  CD2 LEU A  27       3.029 -17.975  -3.004  1.00 98.68           C
ATOM    406 HD21 LEU A  27       2.882 -19.051  -3.095  1.00 98.68           H
ATOM    407 HD22 LEU A  27       3.831 -17.801  -2.287  1.00 98.68           H
ATOM    408 HD23 LEU A  27       3.295 -17.560  -3.976  1.00 98.68           H
ATOM    409  N   HIS A  28       2.227 -12.885  -1.263  1.00 98.80           N
ATOM    410  H   HIS A  28       1.356 -13.212  -0.869  1.00 98.80           H
ATOM    411  CA  HIS A  28       2.383 -11.441  -1.433  1.00 98.80           C
ATOM    412  HA  HIS A  28       2.559 -11.218  -2.485  1.00 98.80           H
ATOM    413  C   HIS A  28       3.584 -10.921  -0.633  1.00 98.80           C
ATOM    414  CB  HIS A  28       1.052 -10.792  -1.037  1.00 98.80           C
ATOM    415  HB2 HIS A  28       0.930 -10.821   0.045  1.00 98.80           H
ATOM    416  HB3 HIS A  28       0.246 -11.378  -1.478  1.00 98.80           H
ATOM    417  O   HIS A  28       4.424 -10.193  -1.164  1.00 98.80           O
ATOM    418  CG  HIS A  28       0.805  -9.394  -1.529  1.00 98.80           C
ATOM    419  CD2 HIS A  28       1.668  -8.562  -2.179  1.00 98.80           C
ATOM    420  HD2 HIS A  28       2.696  -8.754  -2.450  1.00 98.80           H
ATOM    421  ND1 HIS A  28      -0.414  -8.742  -1.366  1.00 98.80           N
ATOM    422  CE1 HIS A  28      -0.269  -7.533  -1.918  1.00 98.80           C
ATOM    423  HE1 HIS A  28      -1.031  -6.768  -1.956  1.00 98.80           H
ATOM    424  NE2 HIS A  28       0.963  -7.405  -2.418  1.00 98.80           N
ATOM    425  HE2 HIS A  28       1.294  -6.567  -2.873  1.00 98.80           H
ATOM    426  N   HIS A  29       3.750 -11.393   0.601  1.00 98.85           N
ATOM    427  H   HIS A  29       3.018 -11.959   1.008  1.00 98.85           H
ATOM    428  CA  HIS A  29       4.883 -11.031   1.439  1.00 98.85           C
ATOM    429  HA  HIS A  29       5.052  -9.959   1.333  1.00 98.85           H
ATOM    430  C   HIS A  29       6.187 -11.745   1.028  1.00 98.85           C
ATOM    431  CB  HIS A  29       4.491 -11.307   2.893  1.00 98.85           C
ATOM    432  HB2 HIS A  29       4.356 -12.381   3.027  1.00 98.85           H
ATOM    433  HB3 HIS A  29       3.549 -10.806   3.114  1.00 98.85           H
ATOM    434  O   HIS A  29       7.162 -11.110   0.618  1.00 98.85           O
ATOM    435  CG  HIS A  29       5.519 -10.809   3.858  1.00 98.85           C
ATOM    436  CD2 HIS A  29       6.060  -9.560   3.837  1.00 98.85           C
ATOM    437  HD2 HIS A  29       5.808  -8.763   3.152  1.00 98.85           H
ATOM    438  ND1 HIS A  29       6.085 -11.493   4.911  1.00 98.85           N
ATOM    439  HD1 HIS A  29       5.730 -12.343   5.326  1.00 98.85           H
ATOM    440  CE1 HIS A  29       6.975 -10.671   5.494  1.00 98.85           C
ATOM    441  HE1 HIS A  29       7.541 -10.873   6.392  1.00 98.85           H
ATOM    442  NE2 HIS A  29       6.999  -9.501   4.846  1.00 98.85           N
ATOM    443  N   GLN A  30       6.208 -13.080   1.077  1.00 98.52           N
ATOM    444  H   GLN A  30       5.353 -13.561   1.321  1.00 98.52           H
ATOM    445  CA  GLN A  30       7.434 -13.880   0.947  1.00 98.52           C
ATOM    446  HA  GLN A  30       8.237 -13.378   1.487  1.00 98.52           H
ATOM    447  C   GLN A  30       7.922 -14.047  -0.492  1.00 98.52           C
ATOM    448  CB  GLN A  30       7.220 -15.272   1.565  1.00 98.52           C
ATOM    449  HB2 GLN A  30       6.367 -15.759   1.093  1.00 98.52           H
ATOM    450  HB3 GLN A  30       8.091 -15.895   1.359  1.00 98.52           H
ATOM    451  O   GLN A  30       9.070 -14.442  -0.705  1.00 98.52           O
ATOM    452  CG  GLN A  30       7.010 -15.216   3.082  1.00 98.52           C
ATOM    453  HG2 GLN A  30       6.206 -14.517   3.314  1.00 98.52           H
ATOM    454  HG3 GLN A  30       6.713 -16.202   3.439  1.00 98.52           H
ATOM    455  CD  GLN A  30       8.294 -14.818   3.806  1.00 98.52           C
ATOM    456  NE2 GLN A  30       8.279 -13.822   4.658  1.00 98.52           N
ATOM    457 HE21 GLN A  30       7.439 -13.283   4.817  1.00 98.52           H
ATOM    458 HE22 GLN A  30       9.161 -13.567   5.078  1.00 98.52           H
ATOM    459  OE1 GLN A  30       9.342 -15.401   3.596  1.00 98.52           O
ATOM    460  N   LYS A  31       7.071 -13.801  -1.495  1.00 98.66           N
ATOM    461  H   LYS A  31       6.128 -13.522  -1.264  1.00 98.66           H
ATOM    462  CA  LYS A  31       7.456 -13.891  -2.910  1.00 98.66           C
ATOM    463  HA  LYS A  31       8.496 -14.211  -2.976  1.00 98.66           H
ATOM    464  C   LYS A  31       7.462 -12.522  -3.564  1.00 98.66           C
ATOM    465  CB  LYS A  31       6.612 -14.928  -3.679  1.00 98.66           C
ATOM    466  HB2 LYS A  31       7.013 -15.013  -4.689  1.00 98.66           H
ATOM    467  HB3 LYS A  31       5.585 -14.579  -3.781  1.00 98.66           H
ATOM    468  O   LYS A  31       8.519 -12.118  -4.044  1.00 98.66           O
ATOM    469  CG  LYS A  31       6.594 -16.329  -3.045  1.00 98.66           C
ATOM    470  HG2 LYS A  31       6.170 -16.275  -2.042  1.00 98.66           H
ATOM    471  HG3 LYS A  31       5.951 -16.970  -3.649  1.00 98.66           H
ATOM    472  CD  LYS A  31       7.994 -16.953  -2.984  1.00 98.66           C
ATOM    473  HD2 LYS A  31       8.408 -17.013  -3.991  1.00 98.66           H
ATOM    474  HD3 LYS A  31       8.644 -16.330  -2.369  1.00 98.66           H
ATOM    475  CE  LYS A  31       7.927 -18.349  -2.364  1.00 98.66           C
ATOM    476  HE2 LYS A  31       7.358 -19.003  -3.024  1.00 98.66           H
ATOM    477  HE3 LYS A  31       7.390 -18.276  -1.419  1.00 98.66           H
ATOM    478  NZ  LYS A  31       9.289 -18.885  -2.129  1.00 98.66           N
ATOM    479  HZ1 LYS A  31       9.801 -18.959  -2.997  1.00 98.66           H
ATOM    480  HZ2 LYS A  31       9.791 -18.263  -1.510  1.00 98.66           H
ATOM    481  HZ3 LYS A  31       9.238 -19.792  -1.688  1.00 98.66           H
ATOM    482  N   HIS A  32       6.348 -11.792  -3.561  1.00 98.79           N
ATOM    483  H   HIS A  32       5.524 -12.157  -3.105  1.00 98.79           H
ATOM    484  CA  HIS A  32       6.272 -10.514  -4.279  1.00 98.79           C
ATOM    485  HA  HIS A  32       6.697 -10.664  -5.271  1.00 98.79           H
ATOM    486  C   HIS A  32       7.138  -9.432  -3.615  1.00 98.79           C
ATOM    487  CB  HIS A  32       4.815 -10.082  -4.496  1.00 98.79           C
ATOM    488  HB2 HIS A  32       4.281 -10.039  -3.547  1.00 98.79           H
ATOM    489  HB3 HIS A  32       4.806  -9.077  -4.919  1.00 98.79           H
ATOM    490  O   HIS A  32       8.100  -8.973  -4.235  1.00 98.79           O
ATOM    491  CG  HIS A  32       4.062 -10.992  -5.432  1.00 98.79           C
ATOM    492  CD2 HIS A  32       3.307 -12.088  -5.106  1.00 98.79           C
ATOM    493  HD2 HIS A  32       3.142 -12.482  -4.115  1.00 98.79           H
ATOM    494  ND1 HIS A  32       3.998 -10.853  -6.797  1.00 98.79           N
ATOM    495  HD1 HIS A  32       4.278 -10.034  -7.316  1.00 98.79           H
ATOM    496  CE1 HIS A  32       3.225 -11.839  -7.280  1.00 98.79           C
ATOM    497  HE1 HIS A  32       2.921 -11.940  -8.311  1.00 98.79           H
ATOM    498  NE2 HIS A  32       2.799 -12.632  -6.288  1.00 98.79           N
ATOM    499  N   HIS A  33       6.885  -9.088  -2.346  1.00 98.77           N
ATOM    500  H   HIS A  33       6.085  -9.489  -1.878  1.00 98.77           H
ATOM    501  CA  HIS A  33       7.665  -8.061  -1.643  1.00 98.77           C
ATOM    502  HA  HIS A  33       7.615  -7.149  -2.238  1.00 98.77           H
ATOM    503  C   HIS A  33       9.150  -8.433  -1.526  1.00 98.77           C
ATOM    504  CB  HIS A  33       7.031  -7.751  -0.281  1.00 98.77           C
ATOM    505  HB2 HIS A  33       7.132  -8.618   0.372  1.00 98.77           H
ATOM    506  HB3 HIS A  33       5.967  -7.569  -0.433  1.00 98.77           H
ATOM    507  O   HIS A  33      10.018  -7.613  -1.833  1.00 98.77           O
ATOM    508  CG  HIS A  33       7.605  -6.544   0.425  1.00 98.77           C
ATOM    509  CD2 HIS A  33       8.321  -5.516  -0.131  1.00 98.77           C
ATOM    510  HD2 HIS A  33       8.610  -5.425  -1.168  1.00 98.77           H
ATOM    511  ND1 HIS A  33       7.439  -6.235   1.757  1.00 98.77           N
ATOM    512  HD1 HIS A  33       7.131  -6.871   2.479  1.00 98.77           H
ATOM    513  CE1 HIS A  33       7.997  -5.033   1.984  1.00 98.77           C
ATOM    514  HE1 HIS A  33       8.037  -4.530   2.939  1.00 98.77           H
ATOM    515  NE2 HIS A  33       8.570  -4.570   0.865  1.00 98.77           N
ATOM    516  N   GLN A  34       9.454  -9.694  -1.200  1.00 98.73           N
ATOM    517  H   GLN A  34       8.712 -10.292  -0.866  1.00 98.73           H
ATOM    518  CA  GLN A  34      10.834 -10.186  -1.166  1.00 98.73           C
ATOM    519  HA  GLN A  34      11.380  -9.606  -0.422  1.00 98.73           H
ATOM    520  C   GLN A  34      11.553 -10.017  -2.514  1.00 98.73           C
ATOM    521  CB  GLN A  34      10.829 -11.661  -0.740  1.00 98.73           C
ATOM    522  HB2 GLN A  34      10.305 -11.755   0.211  1.00 98.73           H
ATOM    523  HB3 GLN A  34      10.282 -12.238  -1.485  1.00 98.73           H
ATOM    524  O   GLN A  34      12.707  -9.587  -2.546  1.00 98.73           O
ATOM    525  CG  GLN A  34      12.234 -12.269  -0.593  1.00 98.73           C
ATOM    526  HG2 GLN A  34      12.714 -12.327  -1.570  1.00 98.73           H
ATOM    527  HG3 GLN A  34      12.134 -13.286  -0.213  1.00 98.73           H
ATOM    528  CD  GLN A  34      13.128 -11.489   0.366  1.00 98.73           C
ATOM    529  NE2 GLN A  34      14.056 -10.696  -0.124  1.00 98.73           N
ATOM    530 HE21 GLN A  34      14.126 -10.542  -1.120  1.00 98.73           H
ATOM    531 HE22 GLN A  34      14.591 -10.178   0.558  1.00 98.73           H
ATOM    532  OE1 GLN A  34      12.996 -11.556   1.571  1.00 98.73           O
ATOM    533  N   THR A  35      10.886 -10.314  -3.633  1.00 98.84           N
ATOM    534  H   THR A  35       9.933 -10.641  -3.558  1.00 98.84           H
ATOM    535  CA  THR A  35      11.474 -10.155  -4.972  1.00 98.84           C
ATOM    536  HA  THR A  35      12.434 -10.671  -4.994  1.00 98.84           H
ATOM    537  C   THR A  35      11.742  -8.688  -5.296  1.00 98.84           C
ATOM    538  CB  THR A  35      10.582 -10.782  -6.052  1.00 98.84           C
ATOM    539  HB  THR A  35       9.586 -10.340  -6.011  1.00 98.84           H
ATOM    540  O   THR A  35      12.809  -8.377  -5.831  1.00 98.84           O
ATOM    541  CG2 THR A  35      11.134 -10.621  -7.467  1.00 98.84           C
ATOM    542 HG21 THR A  35      10.526 -11.205  -8.158  1.00 98.84           H
ATOM    543 HG22 THR A  35      11.086  -9.574  -7.766  1.00 98.84           H
ATOM    544 HG23 THR A  35      12.165 -10.972  -7.503  1.00 98.84           H
ATOM    545  OG1 THR A  35      10.484 -12.166  -5.826  1.00 98.84           O
ATOM    546  HG1 THR A  35       9.821 -12.267  -5.138  1.00 98.84           H
ATOM    547  N   TYR A  36      10.825  -7.779  -4.937  1.00 98.81           N
ATOM    548  H   TYR A  36       9.962  -8.087  -4.512  1.00 98.81           H
ATOM    549  CA  TYR A  36      11.056  -6.340  -5.088  1.00 98.81           C
ATOM    550  HA  TYR A  36      11.260  -6.130  -6.138  1.00 98.81           H
ATOM    551  C   TYR A  36      12.303  -5.906  -4.315  1.00 98.81           C
ATOM    552  CB  TYR A  36       9.823  -5.526  -4.654  1.00 98.81           C
ATOM    553  HB2 TYR A  36      10.066  -4.467  -4.734  1.00 98.81           H
ATOM    554  HB3 TYR A  36       9.614  -5.730  -3.604  1.00 98.81           H
ATOM    555  O   TYR A  36      13.185  -5.280  -4.890  1.00 98.81           O
ATOM    556  CG  TYR A  36       8.564  -5.767  -5.469  1.00 98.81           C
ATOM    557  CD1 TYR A  36       8.624  -5.821  -6.876  1.00 98.81           C
ATOM    558  HD1 TYR A  36       9.561  -5.662  -7.390  1.00 98.81           H
ATOM    559  CD2 TYR A  36       7.320  -5.925  -4.825  1.00 98.81           C
ATOM    560  HD2 TYR A  36       7.245  -5.822  -3.752  1.00 98.81           H
ATOM    561  CE1 TYR A  36       7.464  -6.092  -7.623  1.00 98.81           C
ATOM    562  HE1 TYR A  36       7.516  -6.150  -8.700  1.00 98.81           H
ATOM    563  CE2 TYR A  36       6.162  -6.217  -5.569  1.00 98.81           C
ATOM    564  HE2 TYR A  36       5.217  -6.384  -5.075  1.00 98.81           H
ATOM    565  OH  TYR A  36       5.122  -6.579  -7.706  1.00 98.81           O
ATOM    566  HH  TYR A  36       5.321  -6.693  -8.638  1.00 98.81           H
ATOM    567  CZ  TYR A  36       6.233  -6.302  -6.973  1.00 98.81           C
ATOM    568  N   ILE A  37      12.454  -6.322  -3.059  1.00 98.68           N
ATOM    569  H   ILE A  37      11.702  -6.843  -2.631  1.00 98.68           H
ATOM    570  CA  ILE A  37      13.625  -5.974  -2.243  1.00 98.68           C
ATOM    571  HA  ILE A  37      13.732  -4.889  -2.228  1.00 98.68           H
ATOM    572  C   ILE A  37      14.920  -6.534  -2.839  1.00 98.68           C
ATOM    573  CB  ILE A  37      13.395  -6.450  -0.800  1.00 98.68           C
ATOM    574  HB  ILE A  37      13.075  -7.492  -0.818  1.00 98.68           H
ATOM    575  O   ILE A  37      15.893  -5.798  -3.004  1.00 98.68           O
ATOM    576  CG1 ILE A  37      12.273  -5.586  -0.188  1.00 98.68           C
ATOM    577 HG12 ILE A  37      11.415  -5.535  -0.858  1.00 98.68           H
ATOM    578 HG13 ILE A  37      12.641  -4.572  -0.032  1.00 98.68           H
ATOM    579  CG2 ILE A  37      14.685  -6.356   0.034  1.00 98.68           C
ATOM    580 HG21 ILE A  37      15.060  -5.332   0.023  1.00 98.68           H
ATOM    581 HG22 ILE A  37      14.500  -6.654   1.066  1.00 98.68           H
ATOM    582 HG23 ILE A  37      15.453  -7.025  -0.354  1.00 98.68           H
ATOM    583  CD1 ILE A  37      11.774  -6.147   1.134  1.00 98.68           C
ATOM    584 HD11 ILE A  37      10.914  -5.575   1.483  1.00 98.68           H
ATOM    585 HD12 ILE A  37      11.492  -7.194   1.019  1.00 98.68           H
ATOM    586 HD13 ILE A  37      12.566  -6.043   1.876  1.00 98.68           H
ATOM    587  N   THR A  38      14.939  -7.816  -3.216  1.00 98.75           N
ATOM    588  H   THR A  38      14.122  -8.383  -3.040  1.00 98.75           H
ATOM    589  CA  THR A  38      16.118  -8.453  -3.822  1.00 98.75           C
ATOM    590  HA  THR A  38      16.946  -8.409  -3.114  1.00 98.75           H
ATOM    591  C   THR A  38      16.564  -7.718  -5.087  1.00 98.75           C
ATOM    592  CB  THR A  38      15.819  -9.926  -4.141  1.00 98.75           C
ATOM    593  HB  THR A  38      14.931  -9.986  -4.770  1.00 98.75           H
ATOM    594  O   THR A  38      17.746  -7.405  -5.244  1.00 98.75           O
ATOM    595  CG2 THR A  38      16.974 -10.641  -4.843  1.00 98.75           C
ATOM    596 HG21 THR A  38      16.749 -11.705  -4.920  1.00 98.75           H
ATOM    597 HG22 THR A  38      17.899 -10.504  -4.283  1.00 98.75           H
ATOM    598 HG23 THR A  38      17.100 -10.246  -5.851  1.00 98.75           H
ATOM    599  OG1 THR A  38      15.577 -10.632  -2.945  1.00 98.75           O
ATOM    600  HG1 THR A  38      16.421 -10.795  -2.517  1.00 98.75           H
ATOM    601  N   ASN A  39      15.625  -7.400  -5.979  1.00 98.75           N
ATOM    602  H   ASN A  39      14.666  -7.654  -5.790  1.00 98.75           H
ATOM    603  CA  ASN A  39      15.931  -6.691  -7.218  1.00 98.75           C
ATOM    604  HA  ASN A  39      16.795  -7.155  -7.695  1.00 98.75           H
ATOM    605  C   ASN A  39      16.289  -5.223  -6.981  1.00 98.75           C
ATOM    606  CB  ASN A  39      14.725  -6.803  -8.150  1.00 98.75           C
ATOM    607  HB2 ASN A  39      13.830  -6.525  -7.594  1.00 98.75           H
ATOM    608  HB3 ASN A  39      14.847  -6.113  -8.985  1.00 98.75           H
ATOM    609  O   ASN A  39      17.131  -4.684  -7.699  1.00 98.75           O
ATOM    610  CG  ASN A  39      14.537  -8.186  -8.733  1.00 98.75           C
ATOM    611  ND2 ASN A  39      13.327  -8.496  -9.125  1.00 98.75           N
ATOM    612 HD21 ASN A  39      12.574  -7.857  -8.913  1.00 98.75           H
ATOM    613 HD22 ASN A  39      13.173  -9.443  -9.442  1.00 98.75           H
ATOM    614  OD1 ASN A  39      15.463  -8.968  -8.894  1.00 98.75           O
ATOM    615  N   TYR A  40      15.682  -4.581  -5.981  1.00 98.46           N
ATOM    616  H   TYR A  40      14.974  -5.061  -5.442  1.00 98.46           H
ATOM    617  CA  TYR A  40      15.993  -3.205  -5.623  1.00 98.46           C
ATOM    618  HA  TYR A  40      15.923  -2.612  -6.535  1.00 98.46           H
ATOM    619  C   TYR A  40      17.427  -3.086  -5.105  1.00 98.46           C
ATOM    620  CB  TYR A  40      14.975  -2.676  -4.603  1.00 98.46           C
ATOM    621  HB2 TYR A  40      13.968  -2.788  -5.006  1.00 98.46           H
ATOM    622  HB3 TYR A  40      15.036  -3.279  -3.698  1.00 98.46           H
ATOM    623  O   TYR A  40      18.199  -2.300  -5.648  1.00 98.46           O
ATOM    624  CG  TYR A  40      15.143  -1.216  -4.239  1.00 98.46           C
ATOM    625  CD1 TYR A  40      14.915  -0.798  -2.913  1.00 98.46           C
ATOM    626  HD1 TYR A  40      14.634  -1.517  -2.157  1.00 98.46           H
ATOM    627  CD2 TYR A  40      15.501  -0.269  -5.220  1.00 98.46           C
ATOM    628  HD2 TYR A  40      15.672  -0.560  -6.246  1.00 98.46           H
ATOM    629  CE1 TYR A  40      15.045   0.560  -2.566  1.00 98.46           C
ATOM    630  HE1 TYR A  40      14.869   0.874  -1.548  1.00 98.46           H
ATOM    631  CE2 TYR A  40      15.655   1.079  -4.867  1.00 98.46           C
ATOM    632  HE2 TYR A  40      15.967   1.811  -5.597  1.00 98.46           H
ATOM    633  OH  TYR A  40      15.576   2.811  -3.231  1.00 98.46           O
ATOM    634  HH  TYR A  40      15.382   2.974  -2.305  1.00 98.46           H
ATOM    635  CZ  TYR A  40      15.420   1.501  -3.547  1.00 98.46           C
ATOM    636  N   ASN A  41      17.825  -3.937  -4.156  1.00 98.63           N
ATOM    637  H   ASN A  41      17.138  -4.555  -3.748  1.00 98.63           H
ATOM    638  CA  ASN A  41      19.196  -3.982  -3.639  1.00 98.63           C
ATOM    639  HA  ASN A  41      19.439  -3.024  -3.180  1.00 98.63           H
ATOM    640  C   ASN A  41      20.217  -4.216  -4.759  1.00 98.63           C
ATOM    641  CB  ASN A  41      19.289  -5.087  -2.579  1.00 98.63           C
ATOM    642  HB2 ASN A  41      18.893  -6.018  -2.985  1.00 98.63           H
ATOM    643  HB3 ASN A  41      20.337  -5.247  -2.321  1.00 98.63           H
ATOM    644  O   ASN A  41      21.186  -3.468  -4.880  1.00 98.63           O
ATOM    645  CG  ASN A  41      18.558  -4.743  -1.297  1.00 98.63           C
ATOM    646  ND2 ASN A  41      18.129  -5.745  -0.571  1.00 98.63           N
ATOM    647 HD21 ASN A  41      17.667  -5.539   0.303  1.00 98.63           H
ATOM    648 HD22 ASN A  41      18.257  -6.697  -0.884  1.00 98.63           H
ATOM    649  OD1 ASN A  41      18.413  -3.594  -0.911  1.00 98.63           O
ATOM    650  N   LYS A  42      19.954  -5.186  -5.645  1.00 98.56           N
ATOM    651  H   LYS A  42      19.151  -5.776  -5.479  1.00 98.56           H
ATOM    652  CA  LYS A  42      20.809  -5.450  -6.810  1.00 98.56           C
ATOM    653  HA  LYS A  42      21.814  -5.681  -6.454  1.00 98.56           H
ATOM    654  C   LYS A  42      20.937  -4.227  -7.724  1.00 98.56           C
ATOM    655  CB  LYS A  42      20.245  -6.661  -7.560  1.00 98.56           C
ATOM    656  HB2 LYS A  42      20.188  -7.503  -6.870  1.00 98.56           H
ATOM    657  HB3 LYS A  42      19.239  -6.433  -7.911  1.00 98.56           H
ATOM    658  O   LYS A  42      22.029  -3.924  -8.198  1.00 98.56           O
ATOM    659  CG  LYS A  42      21.125  -7.052  -8.754  1.00 98.56           C
ATOM    660  HG2 LYS A  42      22.132  -7.276  -8.403  1.00 98.56           H
ATOM    661  HG3 LYS A  42      21.170  -6.233  -9.471  1.00 98.56           H
ATOM    662  CD  LYS A  42      20.538  -8.280  -9.449  1.00 98.56           C
ATOM    663  HD2 LYS A  42      20.497  -9.105  -8.738  1.00 98.56           H
ATOM    664  HD3 LYS A  42      19.528  -8.050  -9.789  1.00 98.56           H
ATOM    665  CE  LYS A  42      21.418  -8.659 -10.640  1.00 98.56           C
ATOM    666  HE2 LYS A  42      21.458  -7.812 -11.324  1.00 98.56           H
ATOM    667  HE3 LYS A  42      22.427  -8.845 -10.273  1.00 98.56           H
ATOM    668  NZ  LYS A  42      20.882  -9.863 -11.319  1.00 98.56           N
ATOM    669  HZ1 LYS A  42      20.849 -10.633 -10.667  1.00 98.56           H
ATOM    670  HZ2 LYS A  42      21.465 -10.126 -12.100  1.00 98.56           H
ATOM    671  HZ3 LYS A  42      19.941  -9.689 -11.642  1.00 98.56           H
ATOM    672  N   ALA A  43      19.836  -3.520  -7.983  1.00 98.32           N
ATOM    673  H   ALA A  43      18.961  -3.809  -7.570  1.00 98.32           H
ATOM    674  CA  ALA A  43      19.854  -2.323  -8.818  1.00 98.32           C
ATOM    675  HA  ALA A  43      20.367  -2.560  -9.750  1.00 98.32           H
ATOM    676  C   ALA A  43      20.626  -1.168  -8.156  1.00 98.32           C
ATOM    677  CB  ALA A  43      18.412  -1.930  -9.155  1.00 98.32           C
ATOM    678  HB1 ALA A  43      18.426  -1.112  -9.875  1.00 98.32           H
ATOM    679  HB2 ALA A  43      17.887  -1.613  -8.254  1.00 98.32           H
ATOM    680  HB3 ALA A  43      17.890  -2.779  -9.598  1.00 98.32           H
ATOM    681  O   ALA A  43      21.336  -0.444  -8.850  1.00 98.32           O
ATOM    682  N   LEU A  44      20.539  -1.019  -6.830  1.00 98.27           N
ATOM    683  H   LEU A  44      19.919  -1.629  -6.317  1.00 98.27           H
ATOM    684  CA  LEU A  44      21.301  -0.018  -6.078  1.00 98.27           C
ATOM    685  HA  LEU A  44      21.186   0.951  -6.565  1.00 98.27           H
ATOM    686  C   LEU A  44      22.808  -0.316  -6.063  1.00 98.27           C
ATOM    687  CB  LEU A  44      20.765   0.077  -4.641  1.00 98.27           C
ATOM    688  HB2 LEU A  44      21.443   0.713  -4.073  1.00 98.27           H
ATOM    689  HB3 LEU A  44      20.788  -0.916  -4.190  1.00 98.27           H
ATOM    690  O   LEU A  44      23.610   0.605  -6.203  1.00 98.27           O
ATOM    691  CG  LEU A  44      19.352   0.663  -4.487  1.00 98.27           C
ATOM    692  HG  LEU A  44      18.629   0.068  -5.044  1.00 98.27           H
ATOM    693  CD1 LEU A  44      18.982   0.629  -3.005  1.00 98.27           C
ATOM    694 HD11 LEU A  44      17.985   1.045  -2.865  1.00 98.27           H
ATOM    695 HD12 LEU A  44      18.975  -0.402  -2.650  1.00 98.27           H
ATOM    696 HD13 LEU A  44      19.698   1.205  -2.418  1.00 98.27           H
ATOM    697  CD2 LEU A  44      19.269   2.107  -4.987  1.00 98.27           C
ATOM    698 HD21 LEU A  44      18.290   2.520  -4.744  1.00 98.27           H
ATOM    699 HD22 LEU A  44      20.038   2.714  -4.509  1.00 98.27           H
ATOM    700 HD23 LEU A  44      19.394   2.137  -6.069  1.00 98.27           H
ATOM    701  N   GLU A  45      23.205  -1.584  -5.939  1.00 98.08           N
ATOM    702  H   GLU A  45      22.512  -2.291  -5.739  1.00 98.08           H
ATOM    703  CA  GLU A  45      24.609  -2.002  -6.064  1.00 98.08           C
ATOM    704  HA  GLU A  45      25.221  -1.461  -5.342  1.00 98.08           H
ATOM    705  C   GLU A  45      25.166  -1.686  -7.458  1.00 98.08           C
ATOM    706  CB  GLU A  45      24.735  -3.507  -5.788  1.00 98.08           C
ATOM    707  HB2 GLU A  45      25.722  -3.839  -6.110  1.00 98.08           H
ATOM    708  HB3 GLU A  45      23.985  -4.036  -6.376  1.00 98.08           H
ATOM    709  O   GLU A  45      26.235  -1.087  -7.582  1.00 98.08           O
ATOM    710  CG  GLU A  45      24.571  -3.859  -4.302  1.00 98.08           C
ATOM    711  HG2 GLU A  45      25.409  -3.433  -3.752  1.00 98.08           H
ATOM    712  HG3 GLU A  45      23.659  -3.399  -3.920  1.00 98.08           H
ATOM    713  CD  GLU A  45      24.511  -5.376  -4.055  1.00 98.08           C
ATOM    714  OE1 GLU A  45      24.220  -5.749  -2.896  1.00 98.08           O
ATOM    715  OE2 GLU A  45      24.746  -6.155  -5.010  1.00 98.08           O
ATOM    716  N   GLN A  46      24.411  -2.018  -8.511  1.00 98.18           N
ATOM    717  H   GLN A  46      23.549  -2.515  -8.337  1.00 98.18           H
ATOM    718  CA  GLN A  46      24.780  -1.702  -9.894  1.00 98.18           C
ATOM    719  HA  GLN A  46      25.777  -2.093 -10.094  1.00 98.18           H
ATOM    720  C   GLN A  46      24.833  -0.193 -10.151  1.00 98.18           C
ATOM    721  CB  GLN A  46      23.779  -2.359 -10.854  1.00 98.18           C
ATOM    722  HB2 GLN A  46      23.957  -1.981 -11.861  1.00 98.18           H
ATOM    723  HB3 GLN A  46      22.763  -2.096 -10.559  1.00 98.18           H
ATOM    724  O   GLN A  46      25.720   0.275 -10.862  1.00 98.18           O
ATOM    725  CG  GLN A  46      23.937  -3.882 -10.889  1.00 98.18           C
ATOM    726  HG2 GLN A  46      24.940  -4.113 -11.249  1.00 98.18           H
ATOM    727  HG3 GLN A  46      23.845  -4.302  -9.888  1.00 98.18           H
ATOM    728  CD  GLN A  46      22.923  -4.570 -11.797  1.00 98.18           C
ATOM    729  NE2 GLN A  46      23.217  -5.771 -12.246  1.00 98.18           N
ATOM    730 HE21 GLN A  46      22.609  -6.105 -12.980  1.00 98.18           H
ATOM    731 HE22 GLN A  46      24.126  -6.156 -12.030  1.00 98.18           H
ATOM    732  OE1 GLN A  46      21.869  -4.077 -12.161  1.00 98.18           O
ATOM    733  N   LEU A  47      23.909   0.574  -9.564  1.00 97.92           N
ATOM    734  H   LEU A  47      23.171   0.128  -9.038  1.00 97.92           H
ATOM    735  CA  LEU A  47      23.897   2.030  -9.680  1.00 97.92           C
ATOM    736  HA  LEU A  47      23.918   2.292 -10.738  1.00 97.92           H
ATOM    737  C   LEU A  47      25.145   2.630  -9.037  1.00 97.92           C
ATOM    738  CB  LEU A  47      22.612   2.591  -9.042  1.00 97.92           C
ATOM    739  HB2 LEU A  47      22.563   2.259  -8.005  1.00 97.92           H
ATOM    740  HB3 LEU A  47      21.750   2.186  -9.572  1.00 97.92           H
ATOM    741  O   LEU A  47      25.778   3.498  -9.632  1.00 97.92           O
ATOM    742  CG  LEU A  47      22.547   4.130  -9.066  1.00 97.92           C
ATOM    743  HG  LEU A  47      23.454   4.537  -8.618  1.00 97.92           H
ATOM    744  CD1 LEU A  47      22.412   4.662 -10.492  1.00 97.92           C
ATOM    745 HD11 LEU A  47      23.306   4.414 -11.065  1.00 97.92           H
ATOM    746 HD12 LEU A  47      22.311   5.747 -10.462  1.00 97.92           H
ATOM    747 HD13 LEU A  47      21.537   4.232 -10.979  1.00 97.92           H
ATOM    748  CD2 LEU A  47      21.379   4.668  -8.245  1.00 97.92           C
ATOM    749 HD21 LEU A  47      20.445   4.525  -8.788  1.00 97.92           H
ATOM    750 HD22 LEU A  47      21.334   4.169  -7.277  1.00 97.92           H
ATOM    751 HD23 LEU A  47      21.519   5.737  -8.083  1.00 97.92           H
ATOM    752  N   HIS A  48      25.506   2.163  -7.842  1.00 97.61           N
ATOM    753  H   HIS A  48      24.939   1.449  -7.408  1.00 97.61           H
ATOM    754  CA  HIS A  48      26.700   2.626  -7.148  1.00 97.61           C
ATOM    755  HA  HIS A  48      26.617   3.702  -6.995  1.00 97.61           H
ATOM    756  C   HIS A  48      27.967   2.383  -7.977  1.00 97.61           C
ATOM    757  CB  HIS A  48      26.769   1.940  -5.783  1.00 97.61           C
ATOM    758  HB2 HIS A  48      25.858   2.172  -5.232  1.00 97.61           H
ATOM    759  HB3 HIS A  48      26.816   0.860  -5.921  1.00 97.61           H
ATOM    760  O   HIS A  48      28.738   3.315  -8.185  1.00 97.61           O
ATOM    761  CG  HIS A  48      27.951   2.377  -4.960  1.00 97.61           C
ATOM    762  CD2 HIS A  48      29.007   1.599  -4.568  1.00 97.61           C
ATOM    763  HD2 HIS A  48      29.147   0.554  -4.801  1.00 97.61           H
ATOM    764  ND1 HIS A  48      28.178   3.646  -4.479  1.00 97.61           N
ATOM    765  HD1 HIS A  48      27.648   4.471  -4.719  1.00 97.61           H
ATOM    766  CE1 HIS A  48      29.343   3.632  -3.812  1.00 97.61           C
ATOM    767  HE1 HIS A  48      29.814   4.496  -3.367  1.00 97.61           H
ATOM    768  NE2 HIS A  48      29.864   2.397  -3.802  1.00 97.61           N
ATOM    769  N   ASP A  49      28.136   1.174  -8.520  1.00 98.03           N
ATOM    770  H   ASP A  49      27.459   0.452  -8.316  1.00 98.03           H
ATOM    771  CA  ASP A  49      29.269   0.831  -9.387  1.00 98.03           C
ATOM    772  HA  ASP A  49      30.198   1.016  -8.848  1.00 98.03           H
ATOM    773  C   ASP A  49      29.305   1.682 -10.672  1.00 98.03           C
ATOM    774  CB  ASP A  49      29.190  -0.669  -9.704  1.00 98.03           C
ATOM    775  HB2 ASP A  49      29.216  -1.230  -8.770  1.00 98.03           H
ATOM    776  HB3 ASP A  49      28.242  -0.883 -10.197  1.00 98.03           H
ATOM    777  O   ASP A  49      30.354   2.217 -11.037  1.00 98.03           O
ATOM    778  CG  ASP A  49      30.340  -1.145 -10.591  1.00 98.03           C
ATOM    779  OD1 ASP A  49      31.519  -1.069 -10.184  1.00 98.03           O
ATOM    780  OD2 ASP A  49      30.078  -1.629 -11.716  1.00 98.03           O
ATOM    781  N   ALA A  50      28.155   1.879 -11.326  1.00 98.26           N
ATOM    782  H   ALA A  50      27.325   1.408 -10.995  1.00 98.26           H
ATOM    783  CA  ALA A  50      28.051   2.702 -12.530  1.00 98.26           C
ATOM    784  HA  ALA A  50      28.756   2.321 -13.269  1.00 98.26           H
ATOM    785  C   ALA A  50      28.410   4.173 -12.264  1.00 98.26           C
ATOM    786  CB  ALA A  50      26.636   2.563 -13.099  1.00 98.26           C
ATOM    787  HB1 ALA A  50      26.563   3.120 -14.033  1.00 98.26           H
ATOM    788  HB2 ALA A  50      26.429   1.511 -13.292  1.00 98.26           H
ATOM    789  HB3 ALA A  50      25.904   2.949 -12.389  1.00 98.26           H
ATOM    790  O   ALA A  50      29.163   4.769 -13.035  1.00 98.26           O
ATOM    791  N   ILE A  51      27.936   4.746 -11.150  1.00 98.05           N
ATOM    792  H   ILE A  51      27.330   4.198 -10.556  1.00 98.05           H
ATOM    793  CA  ILE A  51      28.300   6.105 -10.721  1.00 98.05           C
ATOM    794  HA  ILE A  51      28.084   6.796 -11.536  1.00 98.05           H
ATOM    795  C   ILE A  51      29.806   6.190 -10.458  1.00 98.05           C
ATOM    796  CB  ILE A  51      27.472   6.536  -9.486  1.00 98.05           C
ATOM    797  HB  ILE A  51      27.512   5.738  -8.745  1.00 98.05           H
ATOM    798  O   ILE A  51      30.458   7.104 -10.960  1.00 98.05           O
ATOM    799  CG1 ILE A  51      26.000   6.765  -9.896  1.00 98.05           C
ATOM    800 HG12 ILE A  51      25.639   5.894 -10.443  1.00 98.05           H
ATOM    801 HG13 ILE A  51      25.937   7.621 -10.567  1.00 98.05           H
ATOM    802  CG2 ILE A  51      28.042   7.817  -8.841  1.00 98.05           C
ATOM    803 HG21 ILE A  51      29.049   7.642  -8.462  1.00 98.05           H
ATOM    804 HG22 ILE A  51      27.435   8.127  -7.991  1.00 98.05           H
ATOM    805 HG23 ILE A  51      28.073   8.623  -9.575  1.00 98.05           H
ATOM    806  CD1 ILE A  51      25.047   6.988  -8.715  1.00 98.05           C
ATOM    807 HD11 ILE A  51      24.020   6.995  -9.081  1.00 98.05           H
ATOM    808 HD12 ILE A  51      25.161   6.184  -7.988  1.00 98.05           H
ATOM    809 HD13 ILE A  51      25.242   7.948  -8.237  1.00 98.05           H
ATOM    810  N   SER A  52      30.377   5.228  -9.728  1.00 97.77           N
ATOM    811  H   SER A  52      29.795   4.510  -9.321  1.00 97.77           H
ATOM    812  CA  SER A  52      31.813   5.197  -9.426  1.00 97.77           C
ATOM    813  HA  SER A  52      32.086   6.127  -8.927  1.00 97.77           H
ATOM    814  C   SER A  52      32.694   5.089 -10.674  1.00 97.77           C
ATOM    815  CB  SER A  52      32.119   4.030  -8.485  1.00 97.77           C
ATOM    816  HB2 SER A  52      33.199   3.919  -8.380  1.00 97.77           H
ATOM    817  HB3 SER A  52      31.709   3.107  -8.894  1.00 97.77           H
ATOM    818  O   SER A  52      33.811   5.602 -10.674  1.00 97.77           O
ATOM    819  OG  SER A  52      31.558   4.277  -7.210  1.00 97.77           O
ATOM    820  HG  SER A  52      31.991   5.043  -6.827  1.00 97.77           H
ATOM    821  N   LYS A  53      32.199   4.459 -11.745  1.00 98.17           N
ATOM    822  H   LYS A  53      31.308   3.996 -11.636  1.00 98.17           H
ATOM    823  CA  LYS A  53      32.893   4.329 -13.038  1.00 98.17           C
ATOM    824  HA  LYS A  53      33.970   4.349 -12.872  1.00 98.17           H
ATOM    825  C   LYS A  53      32.614   5.472 -14.018  1.00 98.17           C
ATOM    826  CB  LYS A  53      32.517   2.978 -13.662  1.00 98.17           C
ATOM    827  HB2 LYS A  53      32.860   2.939 -14.696  1.00 98.17           H
ATOM    828  HB3 LYS A  53      31.432   2.873 -13.659  1.00 98.17           H
ATOM    829  O   LYS A  53      33.227   5.506 -15.082  1.00 98.17           O
ATOM    830  CG  LYS A  53      33.162   1.816 -12.898  1.00 98.17           C
ATOM    831  HG2 LYS A  53      34.240   1.838 -13.056  1.00 98.17           H
ATOM    832  HG3 LYS A  53      32.963   1.909 -11.831  1.00 98.17           H
ATOM    833  CD  LYS A  53      32.596   0.484 -13.386  1.00 98.17           C
ATOM    834  HD2 LYS A  53      32.760   0.372 -14.458  1.00 98.17           H
ATOM    835  HD3 LYS A  53      31.526   0.467 -13.178  1.00 98.17           H
ATOM    836  CE  LYS A  53      33.282  -0.648 -12.624  1.00 98.17           C
ATOM    837  HE2 LYS A  53      34.313  -0.748 -12.963  1.00 98.17           H
ATOM    838  HE3 LYS A  53      33.287  -0.382 -11.567  1.00 98.17           H
ATOM    839  NZ  LYS A  53      32.536  -1.911 -12.777  1.00 98.17           N
ATOM    840  HZ1 LYS A  53      32.407  -2.187 -13.740  1.00 98.17           H
ATOM    841  HZ2 LYS A  53      31.621  -1.759 -12.375  1.00 98.17           H
ATOM    842  HZ3 LYS A  53      32.928  -2.640 -12.197  1.00 98.17           H
ATOM    843  N   GLY A  54      31.694   6.384 -13.700  1.00 97.71           N
ATOM    844  H   GLY A  54      31.240   6.317 -12.800  1.00 97.71           H
ATOM    845  CA  GLY A  54      31.230   7.407 -14.641  1.00 97.71           C
ATOM    846  HA2 GLY A  54      32.087   7.955 -15.031  1.00 97.71           H
ATOM    847  HA3 GLY A  54      30.584   8.102 -14.105  1.00 97.71           H
ATOM    848  C   GLY A  54      30.436   6.844 -15.831  1.00 97.71           C
ATOM    849  O   GLY A  54      30.371   7.481 -16.881  1.00 97.71           O
ATOM    850  N   ASP A  55      29.828   5.662 -15.692  1.00 98.30           N
ATOM    851  H   ASP A  55      29.841   5.231 -14.778  1.00 98.30           H
ATOM    852  CA  ASP A  55      29.023   5.008 -16.731  1.00 98.30           C
ATOM    853  HA  ASP A  55      29.470   5.224 -17.702  1.00 98.30           H
ATOM    854  C   ASP A  55      27.591   5.573 -16.756  1.00 98.30           C
ATOM    855  CB  ASP A  55      29.077   3.482 -16.555  1.00 98.30           C
ATOM    856  HB2 ASP A  55      30.121   3.168 -16.554  1.00 98.30           H
ATOM    857  HB3 ASP A  55      28.648   3.217 -15.588  1.00 98.30           H
ATOM    858  O   ASP A  55      26.632   4.978 -16.254  1.00 98.30           O
ATOM    859  CG  ASP A  55      28.338   2.706 -17.657  1.00 98.30           C
ATOM    860  OD1 ASP A  55      27.673   3.316 -18.524  1.00 98.30           O
ATOM    861  OD2 ASP A  55      28.378   1.458 -17.605  1.00 98.30           O
ATOM    862  N   ALA A  56      27.449   6.764 -17.341  1.00 98.16           N
ATOM    863  H   ALA A  56      28.290   7.233 -17.644  1.00 98.16           H
ATOM    864  CA  ALA A  56      26.160   7.442 -17.484  1.00 98.16           C
ATOM    865  HA  ALA A  56      25.772   7.610 -16.479  1.00 98.16           H
ATOM    866  C   ALA A  56      25.084   6.607 -18.225  1.00 98.16           C
ATOM    867  CB  ALA A  56      26.388   8.821 -18.120  1.00 98.16           C
ATOM    868  HB1 ALA A  56      25.431   9.329 -18.239  1.00 98.16           H
ATOM    869  HB2 ALA A  56      26.870   8.735 -19.093  1.00 98.16           H
ATOM    870  HB3 ALA A  56      27.023   9.420 -17.467  1.00 98.16           H
ATOM    871  O   ALA A  56      23.932   6.614 -17.775  1.00 98.16           O
ATOM    872  N   PRO A  57      25.396   5.856 -19.306  1.00 98.62           N
ATOM    873  CA  PRO A  57      24.428   4.953 -19.934  1.00 98.62           C
ATOM    874  HA  PRO A  57      23.606   5.548 -20.330  1.00 98.62           H
ATOM    875  C   PRO A  57      23.851   3.902 -18.977  1.00 98.62           C
ATOM    876  CB  PRO A  57      25.178   4.294 -21.096  1.00 98.62           C
ATOM    877  HB2 PRO A  57      24.515   4.066 -21.930  1.00 98.62           H
ATOM    878  HB3 PRO A  57      25.688   3.391 -20.758  1.00 98.62           H
ATOM    879  O   PRO A  57      22.634   3.693 -18.959  1.00 98.62           O
ATOM    880  CG  PRO A  57      26.225   5.336 -21.477  1.00 98.62           C
ATOM    881  HG2 PRO A  57      25.773   6.100 -22.109  1.00 98.62           H
ATOM    882  HG3 PRO A  57      27.085   4.885 -21.971  1.00 98.62           H
ATOM    883  CD  PRO A  57      26.599   5.946 -20.130  1.00 98.62           C
ATOM    884  HD2 PRO A  57      27.413   5.377 -19.681  1.00 98.62           H
ATOM    885  HD3 PRO A  57      26.912   6.979 -20.280  1.00 98.62           H
ATOM    886  N   THR A  58      24.686   3.261 -18.154  1.00 98.44           N
ATOM    887  H   THR A  58      25.681   3.423 -18.228  1.00 98.44           H
ATOM    888  CA  THR A  58      24.205   2.273 -17.176  1.00 98.44           C
ATOM    889  HA  THR A  58      23.543   1.579 -17.693  1.00 98.44           H
ATOM    890  C   THR A  58      23.377   2.931 -16.074  1.00 98.44           C
ATOM    891  CB  THR A  58      25.356   1.441 -16.601  1.00 98.44           C
ATOM    892  HB  THR A  58      26.120   2.096 -16.183  1.00 98.44           H
ATOM    893  O   THR A  58      22.322   2.397 -15.724  1.00 98.44           O
ATOM    894  CG2 THR A  58      24.899   0.446 -15.532  1.00 98.44           C
ATOM    895 HG21 THR A  58      24.107  -0.192 -15.926  1.00 98.44           H
ATOM    896 HG22 THR A  58      24.535   0.978 -14.654  1.00 98.44           H
ATOM    897 HG23 THR A  58      25.747  -0.170 -15.232  1.00 98.44           H
ATOM    898  OG1 THR A  58      25.892   0.659 -17.641  1.00 98.44           O
ATOM    899  HG1 THR A  58      26.813   0.921 -17.720  1.00 98.44           H
ATOM    900  N   VAL A  59      23.775   4.114 -15.586  1.00 98.36           N
ATOM    901  H   VAL A  59      24.655   4.492 -15.906  1.00 98.36           H
ATOM    902  CA  VAL A  59      22.967   4.900 -14.631  1.00 98.36           C
ATOM    903  HA  VAL A  59      22.856   4.327 -13.711  1.00 98.36           H
ATOM    904  C   VAL A  59      21.555   5.131 -15.182  1.00 98.36           C
ATOM    905  CB  VAL A  59      23.656   6.238 -14.282  1.00 98.36           C
ATOM    906  HB  VAL A  59      23.926   6.757 -15.202  1.00 98.36           H
ATOM    907  O   VAL A  59      20.572   4.793 -14.521  1.00 98.36           O
ATOM    908  CG1 VAL A  59      22.757   7.173 -13.463  1.00 98.36           C
ATOM    909 HG11 VAL A  59      22.390   6.660 -12.574  1.00 98.36           H
ATOM    910 HG12 VAL A  59      23.317   8.058 -13.161  1.00 98.36           H
ATOM    911 HG13 VAL A  59      21.904   7.503 -14.056  1.00 98.36           H
ATOM    912  CG2 VAL A  59      24.934   5.998 -13.470  1.00 98.36           C
ATOM    913 HG21 VAL A  59      25.428   6.947 -13.261  1.00 98.36           H
ATOM    914 HG22 VAL A  59      25.630   5.369 -14.026  1.00 98.36           H
ATOM    915 HG23 VAL A  59      24.694   5.501 -12.530  1.00 98.36           H
ATOM    916  N   ALA A  60      21.439   5.610 -16.425  1.00 98.21           N
ATOM    917  H   ALA A  60      22.281   5.856 -16.927  1.00 98.21           H
ATOM    918  CA  ALA A  60      20.146   5.857 -17.062  1.00 98.21           C
ATOM    919  HA  ALA A  60      19.569   6.523 -16.420  1.00 98.21           H
ATOM    920  C   ALA A  60      19.318   4.570 -17.249  1.00 98.21           C
ATOM    921  CB  ALA A  60      20.397   6.567 -18.398  1.00 98.21           C
ATOM    922  HB1 ALA A  60      20.943   7.493 -18.225  1.00 98.21           H
ATOM    923  HB2 ALA A  60      20.982   5.928 -19.059  1.00 98.21           H
ATOM    924  HB3 ALA A  60      19.444   6.801 -18.873  1.00 98.21           H
ATOM    925  O   ALA A  60      18.111   4.560 -16.994  1.00 98.21           O
ATOM    926  N   LYS A  61      19.954   3.459 -17.647  1.00 98.00           N
ATOM    927  H   LYS A  61      20.940   3.540 -17.854  1.00 98.00           H
ATOM    928  CA  LYS A  61      19.294   2.154 -17.830  1.00 98.00           C
ATOM    929  HA  LYS A  61      18.488   2.269 -18.554  1.00 98.00           H
ATOM    930  C   LYS A  61      18.652   1.631 -16.538  1.00 98.00           C
ATOM    931  CB  LYS A  61      20.334   1.167 -18.386  1.00 98.00           C
ATOM    932  HB2 LYS A  61      21.170   1.107 -17.689  1.00 98.00           H
ATOM    933  HB3 LYS A  61      20.710   1.553 -19.333  1.00 98.00           H
ATOM    934  O   LYS A  61      17.585   1.015 -16.593  1.00 98.00           O
ATOM    935  CG  LYS A  61      19.777  -0.247 -18.608  1.00 98.00           C
ATOM    936  HG2 LYS A  61      18.956  -0.211 -19.323  1.00 98.00           H
ATOM    937  HG3 LYS A  61      19.412  -0.652 -17.663  1.00 98.00           H
ATOM    938  CD  LYS A  61      20.881  -1.170 -19.130  1.00 98.00           C
ATOM    939  HD2 LYS A  61      21.727  -1.131 -18.445  1.00 98.00           H
ATOM    940  HD3 LYS A  61      21.204  -0.822 -20.111  1.00 98.00           H
ATOM    941  CE  LYS A  61      20.366  -2.609 -19.225  1.00 98.00           C
ATOM    942  HE2 LYS A  61      19.536  -2.639 -19.930  1.00 98.00           H
ATOM    943  HE3 LYS A  61      19.988  -2.904 -18.246  1.00 98.00           H
ATOM    944  NZ  LYS A  61      21.451  -3.524 -19.654  1.00 98.00           N
ATOM    945  HZ1 LYS A  61      22.223  -3.472 -19.006  1.00 98.00           H
ATOM    946  HZ2 LYS A  61      21.123  -4.479 -19.699  1.00 98.00           H
ATOM    947  HZ3 LYS A  61      21.796  -3.253 -20.564  1.00 98.00           H
ATOM    948  N   LEU A  62      19.281   1.866 -15.386  1.00 98.29           N
ATOM    949  H   LEU A  62      20.150   2.379 -15.419  1.00 98.29           H
ATOM    950  CA  LEU A  62      18.838   1.339 -14.090  1.00 98.29           C
ATOM    951  HA  LEU A  62      18.539   0.300 -14.223  1.00 98.29           H
ATOM    952  C   LEU A  62      17.606   2.050 -13.512  1.00 98.29           C
ATOM    953  CB  LEU A  62      20.016   1.393 -13.104  1.00 98.29           C
ATOM    954  HB2 LEU A  62      20.443   2.395 -13.130  1.00 98.29           H
ATOM    955  HB3 LEU A  62      19.649   1.221 -12.092  1.00 98.29           H
ATOM    956  O   LEU A  62      16.943   1.483 -12.642  1.00 98.29           O
ATOM    957  CG  LEU A  62      21.116   0.359 -13.401  1.00 98.29           C
ATOM    958  HG  LEU A  62      21.388   0.388 -14.456  1.00 98.29           H
ATOM    959  CD1 LEU A  62      22.345   0.689 -12.568  1.00 98.29           C
ATOM    960 HD11 LEU A  62      22.688   1.698 -12.798  1.00 98.29           H
ATOM    961 HD12 LEU A  62      22.090   0.623 -11.510  1.00 98.29           H
ATOM    962 HD13 LEU A  62      23.152  -0.008 -12.796  1.00 98.29           H
ATOM    963  CD2 LEU A  62      20.675  -1.065 -13.057  1.00 98.29           C
ATOM    964 HD21 LEU A  62      21.497  -1.752 -13.259  1.00 98.29           H
ATOM    965 HD22 LEU A  62      19.818  -1.364 -13.662  1.00 98.29           H
ATOM    966 HD23 LEU A  62      20.416  -1.132 -12.001  1.00 98.29           H
ATOM    967  N   HIS A  63      17.248   3.240 -14.010  1.00 96.47           N
ATOM    968  H   HIS A  63      17.838   3.662 -14.712  1.00 96.47           H
ATOM    969  CA  HIS A  63      16.132   4.034 -13.478  1.00 96.47           C
ATOM    970  HA  HIS A  63      16.366   4.342 -12.459  1.00 96.47           H
ATOM    971  C   HIS A  63      14.809   3.259 -13.412  1.00 96.47           C
ATOM    972  CB  HIS A  63      15.937   5.290 -14.341  1.00 96.47           C
ATOM    973  HB2 HIS A  63      15.970   5.020 -15.397  1.00 96.47           H
ATOM    974  HB3 HIS A  63      14.945   5.691 -14.138  1.00 96.47           H
ATOM    975  O   HIS A  63      14.100   3.338 -12.412  1.00 96.47           O
ATOM    976  CG  HIS A  63      16.913   6.412 -14.089  1.00 96.47           C
ATOM    977  CD2 HIS A  63      18.043   6.397 -13.311  1.00 96.47           C
ATOM    978  HD2 HIS A  63      18.446   5.550 -12.776  1.00 96.47           H
ATOM    979  ND1 HIS A  63      16.776   7.695 -14.570  1.00 96.47           N
ATOM    980  HD1 HIS A  63      16.040   8.032 -15.174  1.00 96.47           H
ATOM    981  CE1 HIS A  63      17.788   8.434 -14.089  1.00 96.47           C
ATOM    982  HE1 HIS A  63      17.944   9.484 -14.286  1.00 96.47           H
ATOM    983  NE2 HIS A  63      18.583   7.685 -13.316  1.00 96.47           N
ATOM    984  N   SER A  64      14.476   2.483 -14.447  1.00 96.78           N
ATOM    985  H   SER A  64      15.125   2.416 -15.218  1.00 96.78           H
ATOM    986  CA  SER A  64      13.222   1.715 -14.489  1.00 96.78           C
ATOM    987  HA  SER A  64      12.393   2.393 -14.287  1.00 96.78           H
ATOM    988  C   SER A  64      13.171   0.616 -13.420  1.00 96.78           C
ATOM    989  CB  SER A  64      13.007   1.117 -15.883  1.00 96.78           C
ATOM    990  HB2 SER A  64      12.077   0.549 -15.885  1.00 96.78           H
ATOM    991  HB3 SER A  64      12.926   1.919 -16.616  1.00 96.78           H
ATOM    992  O   SER A  64      12.167   0.480 -12.721  1.00 96.78           O
ATOM    993  OG  SER A  64      14.077   0.256 -16.238  1.00 96.78           O
ATOM    994  HG  SER A  64      14.746   0.740 -16.729  1.00 96.78           H
ATOM    995  N   ALA A  65      14.269  -0.126 -13.244  1.00 98.19           N
ATOM    996  H   ALA A  65      15.060   0.050 -13.847  1.00 98.19           H
ATOM    997  CA  ALA A  65      14.378  -1.183 -12.243  1.00 98.19           C
ATOM    998  HA  ALA A  65      13.529  -1.857 -12.354  1.00 98.19           H
ATOM    999  C   ALA A  65      14.341  -0.617 -10.818  1.00 98.19           C
ATOM   1000  CB  ALA A  65      15.667  -1.972 -12.498  1.00 98.19           C
ATOM   1001  HB1 ALA A  65      15.752  -2.780 -11.772  1.00 98.19           H
ATOM   1002  HB2 ALA A  65      16.534  -1.318 -12.402  1.00 98.19           H
ATOM   1003  HB3 ALA A  65      15.648  -2.397 -13.502  1.00 98.19           H
ATOM   1004  O   ALA A  65      13.666  -1.182  -9.958  1.00 98.19           O
ATOM   1005  N   ILE A  66      15.021   0.508 -10.585  1.00 97.82           N
ATOM   1006  H   ILE A  66      15.575   0.892 -11.337  1.00 97.82           H
ATOM   1007  CA  ILE A  66      15.013   1.225  -9.305  1.00 97.82           C
ATOM   1008  HA  ILE A  66      15.291   0.539  -8.505  1.00 97.82           H
ATOM   1009  C   ILE A  66      13.609   1.726  -8.984  1.00 97.82           C
ATOM   1010  CB  ILE A  66      16.045   2.370  -9.356  1.00 97.82           C
ATOM   1011  HB  ILE A  66      15.957   2.871 -10.320  1.00 97.82           H
ATOM   1012  O   ILE A  66      13.110   1.465  -7.894  1.00 97.82           O
ATOM   1013  CG1 ILE A  66      17.445   1.729  -9.264  1.00 97.82           C
ATOM   1014 HG12 ILE A  66      17.568   1.251  -8.292  1.00 97.82           H
ATOM   1015 HG13 ILE A  66      17.543   0.965 -10.035  1.00 97.82           H
ATOM   1016  CG2 ILE A  66      15.830   3.441  -8.270  1.00 97.82           C
ATOM   1017 HG21 ILE A  66      16.574   4.233  -8.359  1.00 97.82           H
ATOM   1018 HG22 ILE A  66      14.855   3.917  -8.378  1.00 97.82           H
ATOM   1019 HG23 ILE A  66      15.902   3.001  -7.275  1.00 97.82           H
ATOM   1020  CD1 ILE A  66      18.582   2.721  -9.471  1.00 97.82           C
ATOM   1021 HD11 ILE A  66      19.521   2.169  -9.520  1.00 97.82           H
ATOM   1022 HD12 ILE A  66      18.440   3.273 -10.400  1.00 97.82           H
ATOM   1023 HD13 ILE A  66      18.618   3.406  -8.624  1.00 97.82           H
ATOM   1024  N   LYS A  67      12.945   2.382  -9.942  1.00 97.70           N
ATOM   1025  H   LYS A  67      13.422   2.579 -10.811  1.00 97.70           H
ATOM   1026  CA  LYS A  67      11.591   2.907  -9.755  1.00 97.70           C
ATOM   1027  HA  LYS A  67      11.595   3.578  -8.897  1.00 97.70           H
ATOM   1028  C   LYS A  67      10.603   1.791  -9.421  1.00 97.70           C
ATOM   1029  CB  LYS A  67      11.171   3.699 -11.005  1.00 97.70           C
ATOM   1030  HB2 LYS A  67      11.927   4.455 -11.218  1.00 97.70           H
ATOM   1031  HB3 LYS A  67      11.097   3.027 -11.860  1.00 97.70           H
ATOM   1032  O   LYS A  67       9.892   1.886  -8.429  1.00 97.70           O
ATOM   1033  CG  LYS A  67       9.828   4.402 -10.780  1.00 97.70           C
ATOM   1034  HG2 LYS A  67       9.071   3.665 -10.510  1.00 97.70           H
ATOM   1035  HG3 LYS A  67       9.933   5.107  -9.956  1.00 97.70           H
ATOM   1036  CD  LYS A  67       9.338   5.149 -12.027  1.00 97.70           C
ATOM   1037  HD2 LYS A  67      10.074   5.886 -12.348  1.00 97.70           H
ATOM   1038  HD3 LYS A  67       9.163   4.424 -12.822  1.00 97.70           H
ATOM   1039  CE  LYS A  67       8.028   5.842 -11.641  1.00 97.70           C
ATOM   1040  HE2 LYS A  67       8.237   6.771 -11.111  1.00 97.70           H
ATOM   1041  HE3 LYS A  67       7.511   5.187 -10.939  1.00 97.70           H
ATOM   1042  NZ  LYS A  67       7.121   6.077 -12.786  1.00 97.70           N
ATOM   1043  HZ1 LYS A  67       6.990   5.219 -13.303  1.00 97.70           H
ATOM   1044  HZ2 LYS A  67       6.189   6.215 -12.422  1.00 97.70           H
ATOM   1045  HZ3 LYS A  67       7.385   6.858 -13.370  1.00 97.70           H
ATOM   1046  N   PHE A  68      10.586   0.723 -10.218  1.00 98.64           N
ATOM   1047  H   PHE A  68      11.204   0.707 -11.017  1.00 98.64           H
ATOM   1048  CA  PHE A  68       9.621  -0.362 -10.052  1.00 98.64           C
ATOM   1049  HA  PHE A  68       8.620   0.066  -9.987  1.00 98.64           H
ATOM   1050  C   PHE A  68       9.846  -1.161  -8.762  1.00 98.64           C
ATOM   1051  CB  PHE A  68       9.682  -1.265 -11.287  1.00 98.64           C
ATOM   1052  HB2 PHE A  68       9.479  -0.663 -12.173  1.00 98.64           H
ATOM   1053  HB3 PHE A  68      10.690  -1.666 -11.388  1.00 98.64           H
ATOM   1054  O   PHE A  68       8.909  -1.381  -8.000  1.00 98.64           O
ATOM   1055  CG  PHE A  68       8.692  -2.409 -11.247  1.00 98.64           C
ATOM   1056  CD1 PHE A  68       9.116  -3.703 -10.892  1.00 98.64           C
ATOM   1057  HD1 PHE A  68      10.150  -3.887 -10.638  1.00 98.64           H
ATOM   1058  CD2 PHE A  68       7.340  -2.177 -11.560  1.00 98.64           C
ATOM   1059  HD2 PHE A  68       7.009  -1.184 -11.826  1.00 98.64           H
ATOM   1060  CE1 PHE A  68       8.197  -4.765 -10.877  1.00 98.64           C
ATOM   1061  HE1 PHE A  68       8.538  -5.761 -10.636  1.00 98.64           H
ATOM   1062  CE2 PHE A  68       6.419  -3.239 -11.530  1.00 98.64           C
ATOM   1063  HE2 PHE A  68       5.384  -3.063 -11.783  1.00 98.64           H
ATOM   1064  CZ  PHE A  68       6.846  -4.533 -11.186  1.00 98.64           C
ATOM   1065  HZ  PHE A  68       6.137  -5.347 -11.174  1.00 98.64           H
ATOM   1066  N   ASN A  69      11.082  -1.585  -8.489  1.00 98.78           N
ATOM   1067  H   ASN A  69      11.841  -1.332  -9.106  1.00 98.78           H
ATOM   1068  CA  ASN A  69      11.363  -2.427  -7.324  1.00 98.78           C
ATOM   1069  HA  ASN A  69      10.546  -3.136  -7.193  1.00 98.78           H
ATOM   1070  C   ASN A  69      11.438  -1.616  -6.022  1.00 98.78           C
ATOM   1071  CB  ASN A  69      12.644  -3.228  -7.572  1.00 98.78           C
ATOM   1072  HB2 ASN A  69      13.483  -2.556  -7.754  1.00 98.78           H
ATOM   1073  HB3 ASN A  69      12.869  -3.798  -6.671  1.00 98.78           H
ATOM   1074  O   ASN A  69      10.952  -2.075  -4.992  1.00 98.78           O
ATOM   1075  CG  ASN A  69      12.510  -4.232  -8.696  1.00 98.78           C
ATOM   1076  ND2 ASN A  69      13.117  -3.963  -9.824  1.00 98.78           N
ATOM   1077 HD21 ASN A  69      13.558  -3.060  -9.920  1.00 98.78           H
ATOM   1078 HD22 ASN A  69      13.001  -4.623 -10.580  1.00 98.78           H
ATOM   1079  OD1 ASN A  69      11.865  -5.262  -8.592  1.00 98.78           O
ATOM   1080  N   GLY A  70      11.986  -0.398  -6.069  1.00 98.44           N
ATOM   1081  H   GLY A  70      12.366  -0.050  -6.939  1.00 98.44           H
ATOM   1082  CA  GLY A  70      11.986   0.520  -4.931  1.00 98.44           C
ATOM   1083  HA2 GLY A  70      12.431   0.031  -4.064  1.00 98.44           H
ATOM   1084  HA3 GLY A  70      12.576   1.402  -5.179  1.00 98.44           H
ATOM   1085  C   GLY A  70      10.573   0.966  -4.567  1.00 98.44           C
ATOM   1086  O   GLY A  70      10.197   0.912  -3.401  1.00 98.44           O
ATOM   1087  N   GLY A  71       9.753   1.308  -5.564  1.00 98.60           N
ATOM   1088  H   GLY A  71      10.107   1.352  -6.509  1.00 98.60           H
ATOM   1089  CA  GLY A  71       8.333   1.587  -5.366  1.00 98.60           C
ATOM   1090  HA2 GLY A  71       8.206   2.432  -4.689  1.00 98.60           H
ATOM   1091  HA3 GLY A  71       7.916   1.846  -6.339  1.00 98.60           H
ATOM   1092  C   GLY A  71       7.569   0.388  -4.801  1.00 98.60           C
ATOM   1093  O   GLY A  71       6.811   0.535  -3.847  1.00 98.60           O
ATOM   1094  N   GLY A  72       7.868  -0.823  -5.288  1.00 98.80           N
ATOM   1095  H   GLY A  72       8.454  -0.880  -6.109  1.00 98.80           H
ATOM   1096  CA  GLY A  72       7.321  -2.061  -4.736  1.00 98.80           C
ATOM   1097  HA2 GLY A  72       7.738  -2.909  -5.280  1.00 98.80           H
ATOM   1098  HA3 GLY A  72       6.238  -2.061  -4.850  1.00 98.80           H
ATOM   1099  C   GLY A  72       7.658  -2.217  -3.253  1.00 98.80           C
ATOM   1100  O   GLY A  72       6.769  -2.488  -2.453  1.00 98.80           O
ATOM   1101  N   HIS A  73       8.909  -1.974  -2.859  1.00 98.65           N
ATOM   1102  H   HIS A  73       9.604  -1.741  -3.554  1.00 98.65           H
ATOM   1103  CA  HIS A  73       9.306  -2.011  -1.452  1.00 98.65           C
ATOM   1104  HA  HIS A  73       9.006  -2.975  -1.043  1.00 98.65           H
ATOM   1105  C   HIS A  73       8.607  -0.936  -0.600  1.00 98.65           C
ATOM   1106  CB  HIS A  73      10.831  -1.910  -1.348  1.00 98.65           C
ATOM   1107  HB2 HIS A  73      11.173  -1.012  -1.862  1.00 98.65           H
ATOM   1108  HB3 HIS A  73      11.281  -2.774  -1.837  1.00 98.65           H
ATOM   1109  O   HIS A  73       8.068  -1.253   0.462  1.00 98.65           O
ATOM   1110  CG  HIS A  73      11.305  -1.859   0.081  1.00 98.65           C
ATOM   1111  CD2 HIS A  73      12.133  -0.920   0.633  1.00 98.65           C
ATOM   1112  HD2 HIS A  73      12.595  -0.093   0.114  1.00 98.65           H
ATOM   1113  ND1 HIS A  73      10.913  -2.700   1.098  1.00 98.65           N
ATOM   1114  HD1 HIS A  73      10.202  -3.416   1.045  1.00 98.65           H
ATOM   1115  CE1 HIS A  73      11.500  -2.287   2.232  1.00 98.65           C
ATOM   1116  HE1 HIS A  73      11.345  -2.727   3.206  1.00 98.65           H
ATOM   1117  NE2 HIS A  73      12.259  -1.206   1.994  1.00 98.65           N
ATOM   1118  N   ILE A  74       8.573   0.317  -1.066  1.00 98.35           N
ATOM   1119  H   ILE A  74       9.029   0.509  -1.946  1.00 98.35           H
ATOM   1120  CA  ILE A  74       7.932   1.437  -0.355  1.00 98.35           C
ATOM   1121  HA  ILE A  74       8.387   1.540   0.630  1.00 98.35           H
ATOM   1122  C   ILE A  74       6.447   1.145  -0.131  1.00 98.35           C
ATOM   1123  CB  ILE A  74       8.142   2.757  -1.137  1.00 98.35           C
ATOM   1124  HB  ILE A  74       7.855   2.589  -2.175  1.00 98.35           H
ATOM   1125  O   ILE A  74       5.969   1.200   1.001  1.00 98.35           O
ATOM   1126  CG1 ILE A  74       9.630   3.175  -1.090  1.00 98.35           C
ATOM   1127 HG12 ILE A  74      10.268   2.302  -1.230  1.00 98.35           H
ATOM   1128 HG13 ILE A  74       9.860   3.588  -0.108  1.00 98.35           H
ATOM   1129  CG2 ILE A  74       7.267   3.897  -0.576  1.00 98.35           C
ATOM   1130 HG21 ILE A  74       7.450   4.021   0.491  1.00 98.35           H
ATOM   1131 HG22 ILE A  74       7.479   4.836  -1.087  1.00 98.35           H
ATOM   1132 HG23 ILE A  74       6.210   3.678  -0.731  1.00 98.35           H
ATOM   1133  CD1 ILE A  74      10.010   4.198  -2.169  1.00 98.35           C
ATOM   1134 HD11 ILE A  74       9.489   5.142  -2.007  1.00 98.35           H
ATOM   1135 HD12 ILE A  74      11.083   4.382  -2.127  1.00 98.35           H
ATOM   1136 HD13 ILE A  74       9.757   3.808  -3.156  1.00 98.35           H
ATOM   1137  N   ASN A  75       5.730   0.780  -1.194  1.00 98.86           N
ATOM   1138  H   ASN A  75       6.177   0.764  -2.100  1.00 98.86           H
ATOM   1139  CA  ASN A  75       4.286   0.603  -1.140  1.00 98.86           C
ATOM   1140  HA  ASN A  75       3.849   1.511  -0.725  1.00 98.86           H
ATOM   1141  C   ASN A  75       3.889  -0.548  -0.217  1.00 98.86           C
ATOM   1142  CB  ASN A  75       3.739   0.379  -2.559  1.00 98.86           C
ATOM   1143  HB2 ASN A  75       4.224  -0.484  -3.015  1.00 98.86           H
ATOM   1144  HB3 ASN A  75       2.671   0.175  -2.486  1.00 98.86           H
ATOM   1145  O   ASN A  75       3.004  -0.383   0.618  1.00 98.86           O
ATOM   1146  CG  ASN A  75       3.904   1.573  -3.477  1.00 98.86           C
ATOM   1147  ND2 ASN A  75       3.497   1.444  -4.718  1.00 98.86           N
ATOM   1148 HD21 ASN A  75       3.038   0.591  -5.004  1.00 98.86           H
ATOM   1149 HD22 ASN A  75       3.614   2.239  -5.329  1.00 98.86           H
ATOM   1150  OD1 ASN A  75       4.357   2.637  -3.089  1.00 98.86           O
ATOM   1151  N   HIS A  76       4.574  -1.692  -0.314  1.00 98.82           N
ATOM   1152  H   HIS A  76       5.330  -1.759  -0.980  1.00 98.82           H
ATOM   1153  CA  HIS A  76       4.255  -2.849   0.521  1.00 98.82           C
ATOM   1154  HA  HIS A  76       3.178  -3.013   0.482  1.00 98.82           H
ATOM   1155  C   HIS A  76       4.630  -2.614   1.985  1.00 98.82           C
ATOM   1156  CB  HIS A  76       4.925  -4.109  -0.025  1.00 98.82           C
ATOM   1157  HB2 HIS A  76       5.988  -3.917  -0.171  1.00 98.82           H
ATOM   1158  HB3 HIS A  76       4.820  -4.911   0.706  1.00 98.82           H
ATOM   1159  O   HIS A  76       3.885  -3.013   2.872  1.00 98.82           O
ATOM   1160  CG  HIS A  76       4.321  -4.585  -1.315  1.00 98.82           C
ATOM   1161  CD2 HIS A  76       3.450  -5.621  -1.500  1.00 98.82           C
ATOM   1162  HD2 HIS A  76       3.028  -6.251  -0.730  1.00 98.82           H
ATOM   1163  ND1 HIS A  76       4.562  -4.045  -2.549  1.00 98.82           N
ATOM   1164  HD1 HIS A  76       5.180  -3.265  -2.725  1.00 98.82           H
ATOM   1165  CE1 HIS A  76       3.877  -4.734  -3.462  1.00 98.82           C
ATOM   1166  HE1 HIS A  76       3.869  -4.522  -4.521  1.00 98.82           H
ATOM   1167  NE2 HIS A  76       3.210  -5.730  -2.875  1.00 98.82           N
ATOM   1168  N   SER A  77       5.736  -1.915   2.259  1.00 98.45           N
ATOM   1169  H   SER A  77       6.318  -1.595   1.498  1.00 98.45           H
ATOM   1170  CA  SER A  77       6.117  -1.568   3.635  1.00 98.45           C
ATOM   1171  HA  SER A  77       6.214  -2.485   4.215  1.00 98.45           H
ATOM   1172  C   SER A  77       5.058  -0.706   4.333  1.00 98.45           C
ATOM   1173  CB  SER A  77       7.467  -0.851   3.655  1.00 98.45           C
ATOM   1174  HB2 SER A  77       7.736  -0.621   4.686  1.00 98.45           H
ATOM   1175  HB3 SER A  77       7.404   0.078   3.088  1.00 98.45           H
ATOM   1176  O   SER A  77       4.853  -0.847   5.536  1.00 98.45           O
ATOM   1177  OG  SER A  77       8.461  -1.687   3.094  1.00 98.45           O
ATOM   1178  HG  SER A  77       8.429  -1.565   2.142  1.00 98.45           H
ATOM   1179  N   ILE A  78       4.343   0.137   3.583  1.00 98.49           N
ATOM   1180  H   ILE A  78       4.588   0.236   2.608  1.00 98.49           H
ATOM   1181  CA  ILE A  78       3.179   0.885   4.079  1.00 98.49           C
ATOM   1182  HA  ILE A  78       3.393   1.258   5.080  1.00 98.49           H
ATOM   1183  C   ILE A  78       1.957  -0.038   4.196  1.00 98.49           C
ATOM   1184  CB  ILE A  78       2.916   2.103   3.165  1.00 98.49           C
ATOM   1185  HB  ILE A  78       2.795   1.753   2.140  1.00 98.49           H
ATOM   1186  O   ILE A  78       1.339  -0.110   5.256  1.00 98.49           O
ATOM   1187  CG1 ILE A  78       4.117   3.074   3.204  1.00 98.49           C
ATOM   1188 HG12 ILE A  78       5.045   2.527   3.038  1.00 98.49           H
ATOM   1189 HG13 ILE A  78       4.179   3.532   4.191  1.00 98.49           H
ATOM   1190  CG2 ILE A  78       1.617   2.813   3.577  1.00 98.49           C
ATOM   1191 HG21 ILE A  78       1.611   2.997   4.651  1.00 98.49           H
ATOM   1192 HG22 ILE A  78       1.486   3.757   3.048  1.00 98.49           H
ATOM   1193 HG23 ILE A  78       0.770   2.179   3.316  1.00 98.49           H
ATOM   1194  CD1 ILE A  78       4.053   4.173   2.140  1.00 98.49           C
ATOM   1195 HD11 ILE A  78       3.896   3.733   1.155  1.00 98.49           H
ATOM   1196 HD12 ILE A  78       4.991   4.727   2.137  1.00 98.49           H
ATOM   1197 HD13 ILE A  78       3.241   4.864   2.367  1.00 98.49           H
ATOM   1198  N   PHE A  79       1.655  -0.797   3.139  1.00 98.82           N
ATOM   1199  H   PHE A  79       2.214  -0.684   2.305  1.00 98.82           H
ATOM   1200  CA  PHE A  79       0.494  -1.687   3.050  1.00 98.82           C
ATOM   1201  HA  PHE A  79      -0.411  -1.081   3.015  1.00 98.82           H
ATOM   1202  C   PHE A  79       0.370  -2.643   4.238  1.00 98.82           C
ATOM   1203  CB  PHE A  79       0.608  -2.503   1.760  1.00 98.82           C
ATOM   1204  HB2 PHE A  79       1.538  -3.070   1.800  1.00 98.82           H
ATOM   1205  HB3 PHE A  79       0.674  -1.816   0.917  1.00 98.82           H
ATOM   1206  O   PHE A  79      -0.702  -2.742   4.831  1.00 98.82           O
ATOM   1207  CG  PHE A  79      -0.520  -3.486   1.511  1.00 98.82           C
ATOM   1208  CD1 PHE A  79      -0.240  -4.853   1.331  1.00 98.82           C
ATOM   1209  HD1 PHE A  79       0.778  -5.211   1.380  1.00 98.82           H
ATOM   1210  CD2 PHE A  79      -1.850  -3.038   1.450  1.00 98.82           C
ATOM   1211  HD2 PHE A  79      -2.074  -1.994   1.616  1.00 98.82           H
ATOM   1212  CE1 PHE A  79      -1.283  -5.759   1.071  1.00 98.82           C
ATOM   1213  HE1 PHE A  79      -1.067  -6.805   0.913  1.00 98.82           H
ATOM   1214  CE2 PHE A  79      -2.894  -3.940   1.188  1.00 98.82           C
ATOM   1215  HE2 PHE A  79      -3.912  -3.583   1.144  1.00 98.82           H
ATOM   1216  CZ  PHE A  79      -2.608  -5.302   0.989  1.00 98.82           C
ATOM   1217  HZ  PHE A  79      -3.406  -6.001   0.786  1.00 98.82           H
ATOM   1218  N   TRP A  80       1.463  -3.297   4.642  1.00 98.75           N
ATOM   1219  H   TRP A  80       2.317  -3.200   4.110  1.00 98.75           H
ATOM   1220  CA  TRP A  80       1.435  -4.236   5.769  1.00 98.75           C
ATOM   1221  HA  TRP A  80       0.696  -5.009   5.557  1.00 98.75           H
ATOM   1222  C   TRP A  80       1.002  -3.575   7.076  1.00 98.75           C
ATOM   1223  CB  TRP A  80       2.808  -4.889   5.944  1.00 98.75           C
ATOM   1224  HB2 TRP A  80       2.740  -5.630   6.741  1.00 98.75           H
ATOM   1225  HB3 TRP A  80       3.516  -4.126   6.270  1.00 98.75           H
ATOM   1226  O   TRP A  80       0.279  -4.193   7.853  1.00 98.75           O
ATOM   1227  CG  TRP A  80       3.358  -5.552   4.722  1.00 98.75           C
ATOM   1228  CD1 TRP A  80       4.629  -5.428   4.284  1.00 98.75           C
ATOM   1229  HD1 TRP A  80       5.383  -4.832   4.777  1.00 98.75           H
ATOM   1230  CD2 TRP A  80       2.675  -6.396   3.745  1.00 98.75           C
ATOM   1231  CE2 TRP A  80       3.600  -6.703   2.703  1.00 98.75           C
ATOM   1232  CE3 TRP A  80       1.377  -6.940   3.626  1.00 98.75           C
ATOM   1233  HE3 TRP A  80       0.645  -6.763   4.400  1.00 98.75           H
ATOM   1234  NE1 TRP A  80       4.758  -6.061   3.068  1.00 98.75           N
ATOM   1235  HE1 TRP A  80       5.548  -5.913   2.455  1.00 98.75           H
ATOM   1236  CH2 TRP A  80       1.961  -8.002   1.511  1.00 98.75           C
ATOM   1237  HH2 TRP A  80       1.670  -8.616   0.672  1.00 98.75           H
ATOM   1238  CZ2 TRP A  80       3.262  -7.490   1.596  1.00 98.75           C
ATOM   1239  HZ2 TRP A  80       3.987  -7.706   0.825  1.00 98.75           H
ATOM   1240  CZ3 TRP A  80       1.026  -7.736   2.521  1.00 98.75           C
ATOM   1241  HZ3 TRP A  80       0.031  -8.146   2.444  1.00 98.75           H
ATOM   1242  N   ASN A  81       1.394  -2.315   7.278  1.00 98.20           N
ATOM   1243  H   ASN A  81       1.892  -1.855   6.530  1.00 98.20           H
ATOM   1244  CA  ASN A  81       1.045  -1.506   8.445  1.00 98.20           C
ATOM   1245  HA  ASN A  81       1.015  -2.147   9.326  1.00 98.20           H
ATOM   1246  C   ASN A  81      -0.346  -0.853   8.337  1.00 98.20           C
ATOM   1247  CB  ASN A  81       2.145  -0.450   8.644  1.00 98.20           C
ATOM   1248  HB2 ASN A  81       1.822   0.251   9.414  1.00 98.20           H
ATOM   1249  HB3 ASN A  81       2.312   0.111   7.725  1.00 98.20           H
ATOM   1250  O   ASN A  81      -0.844  -0.298   9.317  1.00 98.20           O
ATOM   1251  CG  ASN A  81       3.444  -1.050   9.136  1.00 98.20           C
ATOM   1252  ND2 ASN A  81       4.444  -1.191   8.301  1.00 98.20           N
ATOM   1253 HD21 ASN A  81       4.369  -0.938   7.326  1.00 98.20           H
ATOM   1254 HD22 ASN A  81       5.270  -1.636   8.676  1.00 98.20           H
ATOM   1255  OD1 ASN A  81       3.582  -1.400  10.293  1.00 98.20           O
ATOM   1256  N   ASN A  82      -0.986  -0.907   7.165  1.00 98.71           N
ATOM   1257  H   ASN A  82      -0.516  -1.340   6.383  1.00 98.71           H
ATOM   1258  CA  ASN A  82      -2.375  -0.489   6.968  1.00 98.71           C
ATOM   1259  HA  ASN A  82      -2.634   0.268   7.708  1.00 98.71           H
ATOM   1260  C   ASN A  82      -3.380  -1.620   7.192  1.00 98.71           C
ATOM   1261  CB  ASN A  82      -2.555   0.110   5.567  1.00 98.71           C
ATOM   1262  HB2 ASN A  82      -2.289  -0.633   4.814  1.00 98.71           H
ATOM   1263  HB3 ASN A  82      -3.606   0.364   5.428  1.00 98.71           H
ATOM   1264  O   ASN A  82      -4.581  -1.399   7.044  1.00 98.71           O
ATOM   1265  CG  ASN A  82      -1.765   1.368   5.300  1.00 98.71           C
ATOM   1266  ND2 ASN A  82      -1.576   2.228   6.274  1.00 98.71           N
ATOM   1267 HD21 ASN A  82      -1.168   3.119   6.028  1.00 98.71           H
ATOM   1268 HD22 ASN A  82      -1.850   1.992   7.217  1.00 98.71           H
ATOM   1269  OD1 ASN A  82      -1.411   1.643   4.167  1.00 98.71           O
ATOM   1270  N   LEU A  83      -2.915  -2.811   7.563  1.00 98.82           N
ATOM   1271  H   LEU A  83      -1.921  -2.923   7.703  1.00 98.82           H
ATOM   1272  CA  LEU A  83      -3.757  -3.962   7.853  1.00 98.82           C
ATOM   1273  HA  LEU A  83      -4.802  -3.680   7.726  1.00 98.82           H
ATOM   1274  C   LEU A  83      -3.573  -4.413   9.306  1.00 98.82           C
ATOM   1275  CB  LEU A  83      -3.432  -5.087   6.865  1.00 98.82           C
ATOM   1276  HB2 LEU A  83      -4.036  -5.960   7.111  1.00 98.82           H
ATOM   1277  HB3 LEU A  83      -2.383  -5.338   7.022  1.00 98.82           H
ATOM   1278  O   LEU A  83      -2.504  -4.239   9.884  1.00 98.82           O
ATOM   1279  CG  LEU A  83      -3.614  -4.743   5.377  1.00 98.82           C
ATOM   1280  HG  LEU A  83      -3.091  -3.817   5.136  1.00 98.82           H
ATOM   1281  CD1 LEU A  83      -3.024  -5.862   4.523  1.00 98.82           C
ATOM   1282 HD11 LEU A  83      -1.954  -5.944   4.718  1.00 98.82           H
ATOM   1283 HD12 LEU A  83      -3.510  -6.813   4.742  1.00 98.82           H
ATOM   1284 HD13 LEU A  83      -3.169  -5.621   3.470  1.00 98.82           H
ATOM   1285  CD2 LEU A  83      -5.085  -4.583   5.000  1.00 98.82           C
ATOM   1286 HD21 LEU A  83      -5.158  -4.230   3.971  1.00 98.82           H
ATOM   1287 HD22 LEU A  83      -5.558  -3.856   5.660  1.00 98.82           H
ATOM   1288 HD23 LEU A  83      -5.596  -5.540   5.101  1.00 98.82           H
ATOM   1289  N   ALA A  84      -4.618  -4.986   9.891  1.00 98.70           N
ATOM   1290  H   ALA A  84      -5.487  -5.031   9.378  1.00 98.70           H
ATOM   1291  CA  ALA A  84      -4.580  -5.667  11.179  1.00 98.70           C
ATOM   1292  HA  ALA A  84      -3.632  -6.199  11.264  1.00 98.70           H
ATOM   1293  C   ALA A  84      -5.738  -6.673  11.273  1.00 98.70           C
ATOM   1294  CB  ALA A  84      -4.679  -4.640  12.316  1.00 98.70           C
ATOM   1295  HB1 ALA A  84      -5.644  -4.134  12.274  1.00 98.70           H
ATOM   1296  HB2 ALA A  84      -3.867  -3.917  12.239  1.00 98.70           H
ATOM   1297  HB3 ALA A  84      -4.597  -5.142  13.280  1.00 98.70           H
ATOM   1298  O   ALA A  84      -6.789  -6.457  10.655  1.00 98.70           O
ATOM   1299  N   PRO A  85      -5.600  -7.754  12.060  1.00 98.61           N
ATOM   1300  CA  PRO A  85      -6.742  -8.590  12.399  1.00 98.61           C
ATOM   1301  HA  PRO A  85      -7.179  -9.010  11.493  1.00 98.61           H
ATOM   1302  C   PRO A  85      -7.808  -7.776  13.144  1.00 98.61           C
ATOM   1303  CB  PRO A  85      -6.179  -9.721  13.261  1.00 98.61           C
ATOM   1304  HB2 PRO A  85      -5.883 -10.548  12.617  1.00 98.61           H
ATOM   1305  HB3 PRO A  85      -6.887 -10.066  14.014  1.00 98.61           H
ATOM   1306  O   PRO A  85      -7.509  -6.798  13.833  1.00 98.61           O
ATOM   1307  CG  PRO A  85      -4.928  -9.115  13.891  1.00 98.61           C
ATOM   1308  HG2 PRO A  85      -4.187  -9.872  14.144  1.00 98.61           H
ATOM   1309  HG3 PRO A  85      -5.220  -8.551  14.777  1.00 98.61           H
ATOM   1310  CD  PRO A  85      -4.419  -8.160  12.814  1.00 98.61           C
ATOM   1311  HD2 PRO A  85      -3.732  -8.685  12.151  1.00 98.61           H
ATOM   1312  HD3 PRO A  85      -3.912  -7.316  13.284  1.00 98.61           H
ATOM   1313  N   VAL A  86      -9.068  -8.211  13.060  1.00 98.22           N
ATOM   1314  H   VAL A  86      -9.256  -9.003  12.461  1.00 98.22           H
ATOM   1315  CA  VAL A  86     -10.199  -7.541  13.735  1.00 98.22           C
ATOM   1316  HA  VAL A  86     -10.286  -6.525  13.348  1.00 98.22           H
ATOM   1317  C   VAL A  86      -9.970  -7.423  15.247  1.00 98.22           C
ATOM   1318  CB  VAL A  86     -11.520  -8.282  13.447  1.00 98.22           C
ATOM   1319  HB  VAL A  86     -11.424  -9.317  13.776  1.00 98.22           H
ATOM   1320  O   VAL A  86     -10.317  -6.414  15.851  1.00 98.22           O
ATOM   1321  CG1 VAL A  86     -12.721  -7.658  14.169  1.00 98.22           C
ATOM   1322 HG11 VAL A  86     -12.610  -7.755  15.249  1.00 98.22           H
ATOM   1323 HG12 VAL A  86     -13.641  -8.160  13.872  1.00 98.22           H
ATOM   1324 HG13 VAL A  86     -12.789  -6.600  13.915  1.00 98.22           H
ATOM   1325  CG2 VAL A  86     -11.836  -8.280  11.945  1.00 98.22           C
ATOM   1326 HG21 VAL A  86     -11.047  -8.783  11.385  1.00 98.22           H
ATOM   1327 HG22 VAL A  86     -11.918  -7.252  11.594  1.00 98.22           H
ATOM   1328 HG23 VAL A  86     -12.776  -8.800  11.759  1.00 98.22           H
ATOM   1329  N   SER A  87      -9.324  -8.420  15.860  1.00 97.36           N
ATOM   1330  H   SER A  87      -8.977  -9.190  15.306  1.00 97.36           H
ATOM   1331  CA  SER A  87      -8.968  -8.412  17.285  1.00 97.36           C
ATOM   1332  HA  SER A  87      -9.872  -8.235  17.868  1.00 97.36           H
ATOM   1333  C   SER A  87      -7.967  -7.321  17.684  1.00 97.36           C
ATOM   1334  CB  SER A  87      -8.404  -9.782  17.677  1.00 97.36           C
ATOM   1335  HB2 SER A  87      -9.204 -10.519  17.612  1.00 97.36           H
ATOM   1336  HB3 SER A  87      -8.039  -9.757  18.703  1.00 97.36           H
ATOM   1337  O   SER A  87      -7.827  -7.047  18.872  1.00 97.36           O
ATOM   1338  OG  SER A  87      -7.360 -10.172  16.802  1.00 97.36           O
ATOM   1339  HG  SER A  87      -6.535  -9.772  17.085  1.00 97.36           H
ATOM   1340  N   GLU A  88      -7.283  -6.701  16.721  1.00 97.11           N
ATOM   1341  H   GLU A  88      -7.454  -6.968  15.762  1.00 97.11           H
ATOM   1342  CA  GLU A  88      -6.274  -5.653  16.929  1.00 97.11           C
ATOM   1343  HA  GLU A  88      -6.178  -5.456  17.997  1.00 97.11           H
ATOM   1344  C   GLU A  88      -6.689  -4.312  16.294  1.00 97.11           C
ATOM   1345  CB  GLU A  88      -4.906  -6.132  16.431  1.00 97.11           C
ATOM   1346  HB2 GLU A  88      -4.977  -6.361  15.368  1.00 97.11           H
ATOM   1347  HB3 GLU A  88      -4.182  -5.329  16.567  1.00 97.11           H
ATOM   1348  O   GLU A  88      -5.857  -3.458  15.987  1.00 97.11           O
ATOM   1349  CG  GLU A  88      -4.405  -7.361  17.207  1.00 97.11           C
ATOM   1350  HG2 GLU A  88      -4.314  -7.094  18.259  1.00 97.11           H
ATOM   1351  HG3 GLU A  88      -5.135  -8.167  17.130  1.00 97.11           H
ATOM   1352  CD  GLU A  88      -3.053  -7.873  16.697  1.00 97.11           C
ATOM   1353  OE1 GLU A  88      -2.683  -8.979  17.146  1.00 97.11           O
ATOM   1354  OE2 GLU A  88      -2.428  -7.179  15.865  1.00 97.11           O
ATOM   1355  N   GLY A  89      -7.995  -4.114  16.095  1.00 96.72           N
ATOM   1356  H   GLY A  89      -8.636  -4.850  16.352  1.00 96.72           H
ATOM   1357  CA  GLY A  89      -8.558  -2.873  15.561  1.00 96.72           C
ATOM   1358  HA2 GLY A  89      -7.943  -2.025  15.862  1.00 96.72           H
ATOM   1359  HA3 GLY A  89      -9.550  -2.740  15.992  1.00 96.72           H
ATOM   1360  C   GLY A  89      -8.700  -2.845  14.039  1.00 96.72           C
ATOM   1361  O   GLY A  89      -9.019  -1.796  13.477  1.00 96.72           O
ATOM   1362  N   GLY A  90      -8.494  -3.977  13.355  1.00 98.39           N
ATOM   1363  H   GLY A  90      -8.192  -4.800  13.855  1.00 98.39           H
ATOM   1364  CA  GLY A  90      -8.864  -4.125  11.949  1.00 98.39           C
ATOM   1365  HA2 GLY A  90      -8.259  -3.454  11.339  1.00 98.39           H
ATOM   1366  HA3 GLY A  90      -8.680  -5.151  11.630  1.00 98.39           H
ATOM   1367  C   GLY A  90     -10.351  -3.828  11.735  1.00 98.39           C
ATOM   1368  O   GLY A  90     -11.215  -4.410  12.389  1.00 98.39           O
ATOM   1369  N   GLY A  91     -10.649  -2.899  10.829  1.00 98.44           N
ATOM   1370  H   GLY A  91      -9.886  -2.399  10.395  1.00 98.44           H
ATOM   1371  CA  GLY A  91     -12.007  -2.463  10.508  1.00 98.44           C
ATOM   1372  HA2 GLY A  91     -11.986  -1.985   9.529  1.00 98.44           H
ATOM   1373  HA3 GLY A  91     -12.666  -3.330  10.464  1.00 98.44           H
ATOM   1374  C   GLY A  91     -12.618  -1.445  11.471  1.00 98.44           C
ATOM   1375  O   GLY A  91     -13.736  -0.988  11.223  1.00 98.44           O
ATOM   1376  N   GLU A  92     -11.915  -1.039  12.534  1.00 98.38           N
ATOM   1377  H   GLU A  92     -10.991  -1.415  12.689  1.00 98.38           H
ATOM   1378  CA  GLU A  92     -12.354   0.096  13.349  1.00 98.38           C
ATOM   1379  HA  GLU A  92     -13.412  -0.049  13.568  1.00 98.38           H
ATOM   1380  C   GLU A  92     -12.199   1.423  12.582  1.00 98.38           C
ATOM   1381  CB  GLU A  92     -11.605   0.175  14.688  1.00 98.38           C
ATOM   1382  HB2 GLU A  92     -10.529   0.151  14.520  1.00 98.38           H
ATOM   1383  HB3 GLU A  92     -11.853   1.136  15.139  1.00 98.38           H
ATOM   1384  O   GLU A  92     -11.263   1.579  11.796  1.00 98.38           O
ATOM   1385  CG  GLU A  92     -12.013  -0.938  15.664  1.00 98.38           C
ATOM   1386  HG2 GLU A  92     -13.101  -0.994  15.689  1.00 98.38           H
ATOM   1387  HG3 GLU A  92     -11.635  -1.890  15.292  1.00 98.38           H
ATOM   1388  CD  GLU A  92     -11.513  -0.693  17.103  1.00 98.38           C
ATOM   1389  OE1 GLU A  92     -11.397  -1.695  17.839  1.00 98.38           O
ATOM   1390  OE2 GLU A  92     -11.344   0.491  17.518  1.00 98.38           O
ATOM   1391  N   PRO A  93     -13.084   2.414  12.796  1.00 97.61           N
ATOM   1392  CA  PRO A  93     -12.933   3.733  12.191  1.00 97.61           C
ATOM   1393  HA  PRO A  93     -12.784   3.616  11.117  1.00 97.61           H
ATOM   1394  C   PRO A  93     -11.738   4.504  12.791  1.00 97.61           C
ATOM   1395  CB  PRO A  93     -14.266   4.441  12.446  1.00 97.61           C
ATOM   1396  HB2 PRO A  93     -14.966   4.196  11.647  1.00 97.61           H
ATOM   1397  HB3 PRO A  93     -14.152   5.522  12.536  1.00 97.61           H
ATOM   1398  O   PRO A  93     -11.412   4.314  13.971  1.00 97.61           O
ATOM   1399  CG  PRO A  93     -14.751   3.811  13.751  1.00 97.61           C
ATOM   1400  HG2 PRO A  93     -14.262   4.297  14.595  1.00 97.61           H
ATOM   1401  HG3 PRO A  93     -15.835   3.867  13.849  1.00 97.61           H
ATOM   1402  CD  PRO A  93     -14.268   2.366  13.642  1.00 97.61           C
ATOM   1403  HD2 PRO A  93     -14.038   1.972  14.632  1.00 97.61           H
ATOM   1404  HD3 PRO A  93     -15.030   1.756  13.157  1.00 97.61           H
ATOM   1405  N   PRO A  94     -11.113   5.424  12.028  1.00 96.56           N
ATOM   1406  CA  PRO A  94     -10.082   6.304  12.560  1.00 96.56           C
ATOM   1407  HA  PRO A  94      -9.282   5.707  12.999  1.00 96.56           H
ATOM   1408  C   PRO A  94     -10.676   7.220  13.633  1.00 96.56           C
ATOM   1409  CB  PRO A  94      -9.530   7.100  11.377  1.00 96.56           C
ATOM   1410  HB2 PRO A  94      -8.666   6.588  10.955  1.00 96.56           H
ATOM   1411  HB3 PRO A  94      -9.250   8.116  11.656  1.00 96.56           H
ATOM   1412  O   PRO A  94     -11.836   7.627  13.567  1.00 96.56           O
ATOM   1413  CG  PRO A  94     -10.674   7.092  10.367  1.00 96.56           C
ATOM   1414  HG2 PRO A  94     -10.294   7.025   9.348  1.00 96.56           H
ATOM   1415  HG3 PRO A  94     -11.285   7.985  10.497  1.00 96.56           H
ATOM   1416  CD  PRO A  94     -11.511   5.860  10.699  1.00 96.56           C
ATOM   1417  HD2 PRO A  94     -11.334   5.071   9.968  1.00 96.56           H
ATOM   1418  HD3 PRO A  94     -12.563   6.144  10.701  1.00 96.56           H
ATOM   1419  N   LYS A  95      -9.858   7.558  14.628  1.00 89.66           N
ATOM   1420  H   LYS A  95      -8.886   7.299  14.536  1.00 89.66           H
ATOM   1421  CA  LYS A  95     -10.208   8.447  15.744  1.00 89.66           C
ATOM   1422  HA  LYS A  95     -11.213   8.841  15.591  1.00 89.66           H
ATOM   1423  C   LYS A  95      -9.253   9.644  15.732  1.00 89.66           C
ATOM   1424  CB  LYS A  95     -10.179   7.656  17.074  1.00 89.66           C
ATOM   1425  HB2 LYS A  95     -10.409   8.331  17.899  1.00 89.66           H
ATOM   1426  HB3 LYS A  95      -9.173   7.265  17.224  1.00 89.66           H
ATOM   1427  O   LYS A  95      -8.248   9.626  15.026  1.00 89.66           O
ATOM   1428  CG  LYS A  95     -11.186   6.486  17.103  1.00 89.66           C
ATOM   1429  HG2 LYS A  95     -11.026   5.867  16.220  1.00 89.66           H
ATOM   1430  HG3 LYS A  95     -12.200   6.884  17.056  1.00 89.66           H
ATOM   1431  CD  LYS A  95     -11.054   5.569  18.337  1.00 89.66           C
ATOM   1432  HD2 LYS A  95     -11.362   6.100  19.238  1.00 89.66           H
ATOM   1433  HD3 LYS A  95     -10.010   5.269  18.431  1.00 89.66           H
ATOM   1434  CE  LYS A  95     -11.930   4.317  18.115  1.00 89.66           C
ATOM   1435  HE2 LYS A  95     -11.844   4.050  17.062  1.00 89.66           H
ATOM   1436  HE3 LYS A  95     -12.976   4.564  18.295  1.00 89.66           H
ATOM   1437  NZ  LYS A  95     -11.518   3.124  18.911  1.00 89.66           N
ATOM   1438  HZ1 LYS A  95     -10.523   2.963  18.835  1.00 89.66           H
ATOM   1439  HZ2 LYS A  95     -11.791   3.167  19.882  1.00 89.66           H
ATOM   1440  HZ3 LYS A  95     -11.876   2.273  18.502  1.00 89.66           H
ATOM   1441  N   GLY A  96      -9.545  10.671  16.525  1.00 94.45           N
ATOM   1442  H   GLY A  96     -10.419  10.663  17.031  1.00 94.45           H
ATOM   1443  CA  GLY A  96      -8.664  11.837  16.646  1.00 94.45           C
ATOM   1444  HA2 GLY A  96      -7.654  11.497  16.876  1.00 94.45           H
ATOM   1445  HA3 GLY A  96      -8.999  12.474  17.465  1.00 94.45           H
ATOM   1446  C   GLY A  96      -8.607  12.685  15.372  1.00 94.45           C
ATOM   1447  O   GLY A  96      -9.587  12.754  14.626  1.00 94.45           O
ATOM   1448  N   SER A  97      -7.478  13.357  15.146  1.00 95.67           N
ATOM   1449  H   SER A  97      -6.691  13.260  15.772  1.00 95.67           H
ATOM   1450  CA  SER A  97      -7.338  14.399  14.122  1.00 95.67           C
ATOM   1451  HA  SER A  97      -8.082  15.174  14.309  1.00 95.67           H
ATOM   1452  C   SER A  97      -7.558  13.874  12.704  1.00 95.67           C
ATOM   1453  CB  SER A  97      -5.955  15.052  14.209  1.00 95.67           C
ATOM   1454  HB2 SER A  97      -5.219  14.406  13.728  1.00 95.67           H
ATOM   1455  HB3 SER A  97      -5.971  16.007  13.685  1.00 95.67           H
ATOM   1456  O   SER A  97      -8.216  14.540  11.906  1.00 95.67           O
ATOM   1457  OG  SER A  97      -5.577  15.257  15.553  1.00 95.67           O
ATOM   1458  HG  SER A  97      -4.752  14.778  15.657  1.00 95.67           H
ATOM   1459  N   LEU A  98      -7.093  12.657  12.398  1.00 97.32           N
ATOM   1460  H   LEU A  98      -6.526  12.166  13.075  1.00 97.32           H
ATOM   1461  CA  LEU A  98      -7.321  12.052  11.084  1.00 97.32           C
ATOM   1462  HA  LEU A  98      -6.983  12.764  10.332  1.00 97.32           H
ATOM   1463  C   LEU A  98      -8.808  11.769  10.832  1.00 97.32           C
ATOM   1464  CB  LEU A  98      -6.494  10.764  10.953  1.00 97.32           C
ATOM   1465  HB2 LEU A  98      -6.827  10.088  11.740  1.00 97.32           H
ATOM   1466  HB3 LEU A  98      -5.441  10.996  11.110  1.00 97.32           H
ATOM   1467  O   LEU A  98      -9.297  12.031   9.736  1.00 97.32           O
ATOM   1468  CG  LEU A  98      -6.662  10.049   9.594  1.00 97.32           C
ATOM   1469  HG  LEU A  98      -7.702   9.746   9.468  1.00 97.32           H
ATOM   1470  CD1 LEU A  98      -6.268  10.937   8.414  1.00 97.32           C
ATOM   1471 HD11 LEU A  98      -6.372  10.385   7.479  1.00 97.32           H
ATOM   1472 HD12 LEU A  98      -5.235  11.263   8.531  1.00 97.32           H
ATOM   1473 HD13 LEU A  98      -6.917  11.811   8.363  1.00 97.32           H
ATOM   1474  CD2 LEU A  98      -5.803   8.792   9.511  1.00 97.32           C
ATOM   1475 HD21 LEU A  98      -4.766   9.044   9.737  1.00 97.32           H
ATOM   1476 HD22 LEU A  98      -5.865   8.365   8.510  1.00 97.32           H
ATOM   1477 HD23 LEU A  98      -6.164   8.053  10.226  1.00 97.32           H
ATOM   1478  N   GLY A  99      -9.544  11.275  11.835  1.00 97.84           N
ATOM   1479  H   GLY A  99      -9.094  11.125  12.727  1.00 97.84           H
ATOM   1480  CA  GLY A  99     -10.991  11.059  11.720  1.00 97.84           C
ATOM   1481  HA2 GLY A  99     -11.378  10.677  12.664  1.00 97.84           H
ATOM   1482  HA3 GLY A  99     -11.192  10.331  10.934  1.00 97.84           H
ATOM   1483  C   GLY A  99     -11.733  12.357  11.379  1.00 97.84           C
ATOM   1484  O   GLY A  99     -12.491  12.406  10.412  1.00 97.84           O
ATOM   1485  N   TRP A 100     -11.417  13.443  12.092  1.00 97.04           N
ATOM   1486  H   TRP A 100     -10.768  13.344  12.859  1.00 97.04           H
ATOM   1487  CA  TRP A 100     -11.961  14.776  11.803  1.00 97.04           C
ATOM   1488  HA  TRP A 100     -13.050  14.726  11.833  1.00 97.04           H
ATOM   1489  C   TRP A 100     -11.579  15.299  10.414  1.00 97.04           C
ATOM   1490  CB  TRP A 100     -11.480  15.762  12.872  1.00 97.04           C
ATOM   1491  HB2 TRP A 100     -10.411  15.632  13.041  1.00 97.04           H
ATOM   1492  HB3 TRP A 100     -11.628  16.776  12.500  1.00 97.04           H
ATOM   1493  O   TRP A 100     -12.399  15.931   9.742  1.00 97.04           O
ATOM   1494  CG  TRP A 100     -12.209  15.665  14.169  1.00 97.04           C
ATOM   1495  CD1 TRP A 100     -11.730  15.151  15.323  1.00 97.04           C
ATOM   1496  HD1 TRP A 100     -10.737  14.745  15.445  1.00 97.04           H
ATOM   1497  CD2 TRP A 100     -13.567  16.110  14.458  1.00 97.04           C
ATOM   1498  CE2 TRP A 100     -13.851  15.826  15.827  1.00 97.04           C
ATOM   1499  CE3 TRP A 100     -14.583  16.729  13.700  1.00 97.04           C
ATOM   1500  HE3 TRP A 100     -14.405  16.941  12.656  1.00 97.04           H
ATOM   1501  NE1 TRP A 100     -12.699  15.236  16.304  1.00 97.04           N
ATOM   1502  HE1 TRP A 100     -12.560  14.915  17.251  1.00 97.04           H
ATOM   1503  CH2 TRP A 100     -16.073  16.760  15.636  1.00 97.04           C
ATOM   1504  HH2 TRP A 100     -17.033  17.002  16.068  1.00 97.04           H
ATOM   1505  CZ2 TRP A 100     -15.082  16.143  16.418  1.00 97.04           C
ATOM   1506  HZ2 TRP A 100     -15.265  15.909  17.456  1.00 97.04           H
ATOM   1507  CZ3 TRP A 100     -15.823  17.051  14.282  1.00 97.04           C
ATOM   1508  HZ3 TRP A 100     -16.592  17.510  13.678  1.00 97.04           H
ATOM   1509  N   ALA A 101     -10.352  15.041   9.962  1.00 97.57           N
ATOM   1510  H   ALA A 101      -9.696  14.573  10.571  1.00 97.57           H
ATOM   1511  CA  ALA A 101      -9.900  15.434   8.631  1.00 97.57           C
ATOM   1512  HA  ALA A 101     -10.089  16.499   8.499  1.00 97.57           H
ATOM   1513  C   ALA A 101     -10.660  14.681   7.528  1.00 97.57           C
ATOM   1514  CB  ALA A 101      -8.390  15.206   8.551  1.00 97.57           C
ATOM   1515  HB1 ALA A 101      -8.159  14.142   8.600  1.00 97.57           H
ATOM   1516  HB2 ALA A 101      -7.999  15.619   7.622  1.00 97.57           H
ATOM   1517  HB3 ALA A 101      -7.912  15.707   9.393  1.00 97.57           H
ATOM   1518  O   ALA A 101     -11.056  15.284   6.528  1.00 97.57           O
ATOM   1519  N   ILE A 102     -10.936  13.389   7.733  1.00 98.71           N
ATOM   1520  H   ILE A 102     -10.575  12.955   8.570  1.00 98.71           H
ATOM   1521  CA  ILE A 102     -11.758  12.576   6.826  1.00 98.71           C
ATOM   1522  HA  ILE A 102     -11.332  12.640   5.825  1.00 98.71           H
ATOM   1523  C   ILE A 102     -13.173  13.145   6.729  1.00 98.71           C
ATOM   1524  CB  ILE A 102     -11.743  11.094   7.261  1.00 98.71           C
ATOM   1525  HB  ILE A 102     -11.928  11.037   8.333  1.00 98.71           H
ATOM   1526  O   ILE A 102     -13.655  13.376   5.617  1.00 98.71           O
ATOM   1527  CG1 ILE A 102     -10.346  10.506   6.967  1.00 98.71           C
ATOM   1528 HG12 ILE A 102     -10.196  10.429   5.890  1.00 98.71           H
ATOM   1529 HG13 ILE A 102      -9.579  11.179   7.351  1.00 98.71           H
ATOM   1530  CG2 ILE A 102     -12.840  10.278   6.547  1.00 98.71           C
ATOM   1531 HG21 ILE A 102     -13.826  10.626   6.856  1.00 98.71           H
ATOM   1532 HG22 ILE A 102     -12.745  10.376   5.466  1.00 98.71           H
ATOM   1533 HG23 ILE A 102     -12.774   9.227   6.828  1.00 98.71           H
ATOM   1534  CD1 ILE A 102     -10.095   9.147   7.617  1.00 98.71           C
ATOM   1535 HD11 ILE A 102      -9.065   8.847   7.425  1.00 98.71           H
ATOM   1536 HD12 ILE A 102     -10.236   9.246   8.693  1.00 98.71           H
ATOM   1537 HD13 ILE A 102     -10.763   8.385   7.215  1.00 98.71           H
ATOM   1538  N   ASP A 103     -13.809  13.438   7.862  1.00 98.33           N
ATOM   1539  H   ASP A 103     -13.394  13.169   8.743  1.00 98.33           H
ATOM   1540  CA  ASP A 103     -15.148  14.032   7.877  1.00 98.33           C
ATOM   1541  HA  ASP A 103     -15.825  13.395   7.307  1.00 98.33           H
ATOM   1542  C   ASP A 103     -15.154  15.412   7.203  1.00 98.33           C
ATOM   1543  CB  ASP A 103     -15.667  14.113   9.320  1.00 98.33           C
ATOM   1544  HB2 ASP A 103     -16.576  14.714   9.326  1.00 98.33           H
ATOM   1545  HB3 ASP A 103     -14.927  14.619   9.941  1.00 98.33           H
ATOM   1546  O   ASP A 103     -16.040  15.718   6.409  1.00 98.33           O
ATOM   1547  CG  ASP A 103     -16.004  12.745   9.931  1.00 98.33           C
ATOM   1548  OD1 ASP A 103     -16.203  11.771   9.161  1.00 98.33           O
ATOM   1549  OD2 ASP A 103     -16.107  12.696  11.176  1.00 98.33           O
ATOM   1550  N   THR A 104     -14.119  16.224   7.422  1.00 97.74           N
ATOM   1551  H   THR A 104     -13.423  15.921   8.089  1.00 97.74           H
ATOM   1552  CA  THR A 104     -13.997  17.558   6.811  1.00 97.74           C
ATOM   1553  HA  THR A 104     -14.921  18.108   6.992  1.00 97.74           H
ATOM   1554  C   THR A 104     -13.793  17.495   5.294  1.00 97.74           C
ATOM   1555  CB  THR A 104     -12.843  18.338   7.458  1.00 97.74           C
ATOM   1556  HB  THR A 104     -11.907  17.800   7.307  1.00 97.74           H
ATOM   1557  O   THR A 104     -14.351  18.307   4.558  1.00 97.74           O
ATOM   1558  CG2 THR A 104     -12.692  19.757   6.906  1.00 97.74           C
ATOM   1559 HG21 THR A 104     -13.643  20.285   6.981  1.00 97.74           H
ATOM   1560 HG22 THR A 104     -12.371  19.728   5.865  1.00 97.74           H
ATOM   1561 HG23 THR A 104     -11.939  20.290   7.486  1.00 97.74           H
ATOM   1562  OG1 THR A 104     -13.074  18.469   8.840  1.00 97.74           O
ATOM   1563  HG1 THR A 104     -12.930  17.607   9.237  1.00 97.74           H
ATOM   1564  N   ASN A 105     -12.970  16.566   4.798  1.00 98.30           N
ATOM   1565  H   ASN A 105     -12.519  15.933   5.444  1.00 98.30           H
ATOM   1566  CA  ASN A 105     -12.577  16.528   3.385  1.00 98.30           C
ATOM   1567  HA  ASN A 105     -12.675  17.528   2.963  1.00 98.30           H
ATOM   1568  C   ASN A 105     -13.483  15.656   2.509  1.00 98.30           C
ATOM   1569  CB  ASN A 105     -11.100  16.109   3.275  1.00 98.30           C
ATOM   1570  HB2 ASN A 105     -10.834  16.022   2.222  1.00 98.30           H
ATOM   1571  HB3 ASN A 105     -10.967  15.133   3.742  1.00 98.30           H
ATOM   1572  O   ASN A 105     -13.584  15.914   1.309  1.00 98.30           O
ATOM   1573  CG  ASN A 105     -10.117  17.079   3.913  1.00 98.30           C
ATOM   1574  ND2 ASN A 105     -10.408  18.360   3.977  1.00 98.30           N
ATOM   1575 HD21 ASN A 105     -11.340  18.680   3.760  1.00 98.30           H
ATOM   1576 HD22 ASN A 105      -9.734  18.931   4.467  1.00 98.30           H
ATOM   1577  OD1 ASN A 105      -9.023  16.716   4.300  1.00 98.30           O
ATOM   1578  N   PHE A 106     -14.149  14.654   3.086  1.00 98.54           N
ATOM   1579  H   PHE A 106     -13.972  14.461   4.061  1.00 98.54           H
ATOM   1580  CA  PHE A 106     -15.003  13.717   2.350  1.00 98.54           C
ATOM   1581  HA  PHE A 106     -15.072  14.036   1.310  1.00 98.54           H
ATOM   1582  C   PHE A 106     -16.449  13.676   2.861  1.00 98.54           C
ATOM   1583  CB  PHE A 106     -14.354  12.325   2.359  1.00 98.54           C
ATOM   1584  HB2 PHE A 106     -14.977  11.641   1.783  1.00 98.54           H
ATOM   1585  HB3 PHE A 106     -14.326  11.951   3.383  1.00 98.54           H
ATOM   1586  O   PHE A 106     -17.293  13.045   2.230  1.00 98.54           O
ATOM   1587  CG  PHE A 106     -12.954  12.303   1.775  1.00 98.54           C
ATOM   1588  CD1 PHE A 106     -12.763  12.348   0.381  1.00 98.54           C
ATOM   1589  HD1 PHE A 106     -13.620  12.390  -0.274  1.00 98.54           H
ATOM   1590  CD2 PHE A 106     -11.838  12.270   2.629  1.00 98.54           C
ATOM   1591  HD2 PHE A 106     -11.981  12.236   3.699  1.00 98.54           H
ATOM   1592  CE1 PHE A 106     -11.460  12.370  -0.154  1.00 98.54           C
ATOM   1593  HE1 PHE A 106     -11.310  12.428  -1.222  1.00 98.54           H
ATOM   1594  CE2 PHE A 106     -10.541  12.279   2.095  1.00 98.54           C
ATOM   1595  HE2 PHE A 106      -9.693  12.223   2.763  1.00 98.54           H
ATOM   1596  CZ  PHE A 106     -10.348  12.340   0.705  1.00 98.54           C
ATOM   1597  HZ  PHE A 106      -9.344  12.363   0.307  1.00 98.54           H
ATOM   1598  N   GLY A 107     -16.760  14.340   3.976  1.00 98.51           N
ATOM   1599  H   GLY A 107     -16.033  14.832   4.475  1.00 98.51           H
ATOM   1600  CA  GLY A 107     -18.089  14.371   4.595  1.00 98.51           C
ATOM   1601  HA2 GLY A 107     -18.194  15.290   5.172  1.00 98.51           H
ATOM   1602  HA3 GLY A 107     -18.850  14.372   3.815  1.00 98.51           H
ATOM   1603  C   GLY A 107     -18.374  13.193   5.529  1.00 98.51           C
ATOM   1604  O   GLY A 107     -19.205  13.318   6.421  1.00 98.51           O
ATOM   1605  N   SER A 108     -17.721  12.047   5.321  1.00 98.51           N
ATOM   1606  H   SER A 108     -17.055  12.014   4.561  1.00 98.51           H
ATOM   1607  CA  SER A 108     -17.754  10.884   6.216  1.00 98.51           C
ATOM   1608  HA  SER A 108     -17.547  11.211   7.235  1.00 98.51           H
ATOM   1609  C   SER A 108     -16.708   9.846   5.804  1.00 98.51           C
ATOM   1610  CB  SER A 108     -19.132  10.203   6.190  1.00 98.51           C
ATOM   1611  HB2 SER A 108     -19.125   9.339   6.854  1.00 98.51           H
ATOM   1612  HB3 SER A 108     -19.896  10.894   6.546  1.00 98.51           H
ATOM   1613  O   SER A 108     -16.264   9.814   4.649  1.00 98.51           O
ATOM   1614  OG  SER A 108     -19.451   9.781   4.876  1.00 98.51           O
ATOM   1615  HG  SER A 108     -19.587  10.585   4.370  1.00 98.51           H
ATOM   1616  N   LEU A 109     -16.399   8.913   6.709  1.00 98.69           N
ATOM   1617  H   LEU A 109     -16.670   9.074   7.669  1.00 98.69           H
ATOM   1618  CA  LEU A 109     -15.632   7.710   6.374  1.00 98.69           C
ATOM   1619  HA  LEU A 109     -14.655   8.030   6.011  1.00 98.69           H
ATOM   1620  C   LEU A 109     -16.288   6.880   5.255  1.00 98.69           C
ATOM   1621  CB  LEU A 109     -15.441   6.872   7.651  1.00 98.69           C
ATOM   1622  HB2 LEU A 109     -14.905   7.472   8.386  1.00 98.69           H
ATOM   1623  HB3 LEU A 109     -16.421   6.630   8.061  1.00 98.69           H
ATOM   1624  O   LEU A 109     -15.591   6.384   4.373  1.00 98.69           O
ATOM   1625  CG  LEU A 109     -14.671   5.558   7.420  1.00 98.69           C
ATOM   1626  HG  LEU A 109     -15.201   4.941   6.694  1.00 98.69           H
ATOM   1627  CD1 LEU A 109     -13.252   5.802   6.909  1.00 98.69           C
ATOM   1628 HD11 LEU A 109     -12.763   4.838   6.776  1.00 98.69           H
ATOM   1629 HD12 LEU A 109     -13.275   6.299   5.939  1.00 98.69           H
ATOM   1630 HD13 LEU A 109     -12.688   6.405   7.621  1.00 98.69           H
ATOM   1631  CD2 LEU A 109     -14.597   4.766   8.722  1.00 98.69           C
ATOM   1632 HD21 LEU A 109     -14.144   5.379   9.501  1.00 98.69           H
ATOM   1633 HD22 LEU A 109     -14.006   3.861   8.578  1.00 98.69           H
ATOM   1634 HD23 LEU A 109     -15.602   4.482   9.034  1.00 98.69           H
ATOM   1635  N   GLU A 110     -17.617   6.748   5.244  1.00 98.70           N
ATOM   1636  H   GLU A 110     -18.157   7.207   5.964  1.00 98.70           H
ATOM   1637  CA  GLU A 110     -18.332   5.994   4.203  1.00 98.70           C
ATOM   1638  HA  GLU A 110     -17.947   4.974   4.179  1.00 98.70           H
ATOM   1639  C   GLU A 110     -18.111   6.608   2.811  1.00 98.70           C
ATOM   1640  CB  GLU A 110     -19.831   5.944   4.544  1.00 98.70           C
ATOM   1641  HB2 GLU A 110     -19.948   5.558   5.556  1.00 98.70           H
ATOM   1642  HB3 GLU A 110     -20.240   6.954   4.504  1.00 98.70           H
ATOM   1643  O   GLU A 110     -17.838   5.896   1.840  1.00 98.70           O
ATOM   1644  CG  GLU A 110     -20.607   5.039   3.571  1.00 98.70           C
ATOM   1645  HG2 GLU A 110     -20.405   5.356   2.548  1.00 98.70           H
ATOM   1646  HG3 GLU A 110     -20.242   4.017   3.679  1.00 98.70           H
ATOM   1647  CD  GLU A 110     -22.128   5.061   3.780  1.00 98.70           C
ATOM   1648  OE1 GLU A 110     -22.830   4.673   2.815  1.00 98.70           O
ATOM   1649  OE2 GLU A 110     -22.580   5.458   4.876  1.00 98.70           O
ATOM   1650  N   ALA A 111     -18.171   7.939   2.714  1.00 98.87           N
ATOM   1651  H   ALA A 111     -18.383   8.471   3.546  1.00 98.87           H
ATOM   1652  CA  ALA A 111     -17.924   8.658   1.470  1.00 98.87           C
ATOM   1653  HA  ALA A 111     -18.569   8.242   0.696  1.00 98.87           H
ATOM   1654  C   ALA A 111     -16.471   8.504   0.990  1.00 98.87           C
ATOM   1655  CB  ALA A 111     -18.306  10.123   1.680  1.00 98.87           C
ATOM   1656  HB1 ALA A 111     -17.713  10.541   2.494  1.00 98.87           H
ATOM   1657  HB2 ALA A 111     -19.364  10.200   1.933  1.00 98.87           H
ATOM   1658  HB3 ALA A 111     -18.113  10.693   0.771  1.00 98.87           H
ATOM   1659  O   ALA A 111     -16.244   8.293  -0.206  1.00 98.87           O
ATOM   1660  N   LEU A 112     -15.497   8.536   1.909  1.00 98.87           N
ATOM   1661  H   LEU A 112     -15.746   8.737   2.867  1.00 98.87           H
ATOM   1662  CA  LEU A 112     -14.096   8.241   1.599  1.00 98.87           C
ATOM   1663  HA  LEU A 112     -13.766   8.927   0.819  1.00 98.87           H
ATOM   1664  C   LEU A 112     -13.932   6.814   1.055  1.00 98.87           C
ATOM   1665  CB  LEU A 112     -13.229   8.478   2.849  1.00 98.87           C
ATOM   1666  HB2 LEU A 112     -13.185   9.549   3.050  1.00 98.87           H
ATOM   1667  HB3 LEU A 112     -13.700   7.999   3.707  1.00 98.87           H
ATOM   1668  O   LEU A 112     -13.372   6.634  -0.027  1.00 98.87           O
ATOM   1669  CG  LEU A 112     -11.797   7.923   2.723  1.00 98.87           C
ATOM   1670  HG  LEU A 112     -11.833   6.846   2.562  1.00 98.87           H
ATOM   1671  CD1 LEU A 112     -11.017   8.567   1.578  1.00 98.87           C
ATOM   1672 HD11 LEU A 112     -11.539   8.431   0.631  1.00 98.87           H
ATOM   1673 HD12 LEU A 112     -10.883   9.632   1.766  1.00 98.87           H
ATOM   1674 HD13 LEU A 112     -10.044   8.082   1.499  1.00 98.87           H
ATOM   1675  CD2 LEU A 112     -11.032   8.161   4.016  1.00 98.87           C
ATOM   1676 HD21 LEU A 112     -10.898   9.232   4.169  1.00 98.87           H
ATOM   1677 HD22 LEU A 112     -11.576   7.736   4.859  1.00 98.87           H
ATOM   1678 HD23 LEU A 112     -10.056   7.680   3.950  1.00 98.87           H
ATOM   1679  N   VAL A 113     -14.451   5.809   1.767  1.00 98.90           N
ATOM   1680  H   VAL A 113     -14.887   6.032   2.650  1.00 98.90           H
ATOM   1681  CA  VAL A 113     -14.380   4.394   1.365  1.00 98.90           C
ATOM   1682  HA  VAL A 113     -13.335   4.090   1.304  1.00 98.90           H
ATOM   1683  C   VAL A 113     -14.993   4.194  -0.019  1.00 98.90           C
ATOM   1684  CB  VAL A 113     -15.084   3.511   2.416  1.00 98.90           C
ATOM   1685  HB  VAL A 113     -16.042   3.959   2.677  1.00 98.90           H
ATOM   1686  O   VAL A 113     -14.395   3.552  -0.886  1.00 98.90           O
ATOM   1687  CG1 VAL A 113     -15.357   2.090   1.906  1.00 98.90           C
ATOM   1688 HG11 VAL A 113     -15.616   1.436   2.739  1.00 98.90           H
ATOM   1689 HG12 VAL A 113     -16.189   2.099   1.202  1.00 98.90           H
ATOM   1690 HG13 VAL A 113     -14.468   1.704   1.407  1.00 98.90           H
ATOM   1691  CG2 VAL A 113     -14.234   3.420   3.686  1.00 98.90           C
ATOM   1692 HG21 VAL A 113     -13.296   2.909   3.470  1.00 98.90           H
ATOM   1693 HG22 VAL A 113     -14.772   2.870   4.458  1.00 98.90           H
ATOM   1694 HG23 VAL A 113     -14.002   4.414   4.068  1.00 98.90           H
ATOM   1695  N   LYS A 114     -16.157   4.803  -0.277  1.00 98.89           N
ATOM   1696  H   LYS A 114     -16.607   5.297   0.481  1.00 98.89           H
ATOM   1697  CA  LYS A 114     -16.805   4.768  -1.592  1.00 98.89           C
ATOM   1698  HA  LYS A 114     -16.976   3.727  -1.863  1.00 98.89           H
ATOM   1699  C   LYS A 114     -15.914   5.366  -2.679  1.00 98.89           C
ATOM   1700  CB  LYS A 114     -18.155   5.490  -1.501  1.00 98.89           C
ATOM   1701  HB2 LYS A 114     -18.745   5.027  -0.710  1.00 98.89           H
ATOM   1702  HB3 LYS A 114     -17.991   6.535  -1.237  1.00 98.89           H
ATOM   1703  O   LYS A 114     -15.814   4.776  -3.755  1.00 98.89           O
ATOM   1704  CG  LYS A 114     -18.938   5.411  -2.819  1.00 98.89           C
ATOM   1705  HG2 LYS A 114     -19.100   4.366  -3.083  1.00 98.89           H
ATOM   1706  HG3 LYS A 114     -18.377   5.899  -3.616  1.00 98.89           H
ATOM   1707  CD  LYS A 114     -20.287   6.114  -2.662  1.00 98.89           C
ATOM   1708  HD2 LYS A 114     -20.115   7.154  -2.386  1.00 98.89           H
ATOM   1709  HD3 LYS A 114     -20.849   5.628  -1.865  1.00 98.89           H
ATOM   1710  CE  LYS A 114     -21.078   6.049  -3.970  1.00 98.89           C
ATOM   1711  HE2 LYS A 114     -21.213   5.002  -4.241  1.00 98.89           H
ATOM   1712  HE3 LYS A 114     -20.496   6.531  -4.756  1.00 98.89           H
ATOM   1713  NZ  LYS A 114     -22.394   6.715  -3.813  1.00 98.89           N
ATOM   1714  HZ1 LYS A 114     -22.932   6.663  -4.666  1.00 98.89           H
ATOM   1715  HZ2 LYS A 114     -22.267   7.685  -3.562  1.00 98.89           H
ATOM   1716  HZ3 LYS A 114     -22.917   6.275  -3.069  1.00 98.89           H
ATOM   1717  N   LYS A 115     -15.262   6.505  -2.415  1.00 98.87           N
ATOM   1718  H   LYS A 115     -15.383   6.926  -1.505  1.00 98.87           H
ATOM   1719  CA  LYS A 115     -14.338   7.126  -3.372  1.00 98.87           C
ATOM   1720  HA  LYS A 115     -14.850   7.210  -4.331  1.00 98.87           H
ATOM   1721  C   LYS A 115     -13.124   6.236  -3.631  1.00 98.87           C
ATOM   1722  CB  LYS A 115     -13.942   8.542  -2.920  1.00 98.87           C
ATOM   1723  HB2 LYS A 115     -13.429   8.502  -1.959  1.00 98.87           H
ATOM   1724  HB3 LYS A 115     -14.844   9.143  -2.809  1.00 98.87           H
ATOM   1725  O   LYS A 115     -12.845   5.954  -4.789  1.00 98.87           O
ATOM   1726  CG  LYS A 115     -13.019   9.188  -3.969  1.00 98.87           C
ATOM   1727  HG2 LYS A 115     -12.060   8.670  -3.971  1.00 98.87           H
ATOM   1728  HG3 LYS A 115     -13.474   9.075  -4.954  1.00 98.87           H
ATOM   1729  CD  LYS A 115     -12.764  10.676  -3.710  1.00 98.87           C
ATOM   1730  HD2 LYS A 115     -13.702  11.226  -3.789  1.00 98.87           H
ATOM   1731  HD3 LYS A 115     -12.382  10.792  -2.696  1.00 98.87           H
ATOM   1732  CE  LYS A 115     -11.731  11.261  -4.694  1.00 98.87           C
ATOM   1733  HE2 LYS A 115     -10.781  10.746  -4.555  1.00 98.87           H
ATOM   1734  HE3 LYS A 115     -11.575  12.311  -4.445  1.00 98.87           H
ATOM   1735  NZ  LYS A 115     -12.095  11.132  -6.132  1.00 98.87           N
ATOM   1736  HZ1 LYS A 115     -13.004  11.510  -6.356  1.00 98.87           H
ATOM   1737  HZ2 LYS A 115     -12.067  10.182  -6.475  1.00 98.87           H
ATOM   1738  HZ3 LYS A 115     -11.403  11.560  -6.729  1.00 98.87           H
ATOM   1739  N   MET A 116     -12.441   5.752  -2.594  1.00 98.89           N
ATOM   1740  H   MET A 116     -12.738   5.998  -1.661  1.00 98.89           H
ATOM   1741  CA  MET A 116     -11.271   4.880  -2.763  1.00 98.89           C
ATOM   1742  HA  MET A 116     -10.517   5.403  -3.350  1.00 98.89           H
ATOM   1743  C   MET A 116     -11.611   3.600  -3.531  1.00 98.89           C
ATOM   1744  CB  MET A 116     -10.666   4.523  -1.402  1.00 98.89           C
ATOM   1745  HB2 MET A 116      -9.945   3.719  -1.551  1.00 98.89           H
ATOM   1746  HB3 MET A 116     -11.446   4.171  -0.727  1.00 98.89           H
ATOM   1747  O   MET A 116     -10.888   3.227  -4.454  1.00 98.89           O
ATOM   1748  CG  MET A 116      -9.949   5.719  -0.776  1.00 98.89           C
ATOM   1749  HG2 MET A 116     -10.697   6.409  -0.387  1.00 98.89           H
ATOM   1750  HG3 MET A 116      -9.378   6.236  -1.547  1.00 98.89           H
ATOM   1751  SD  MET A 116      -8.801   5.295   0.556  1.00 98.89           S
ATOM   1752  CE  MET A 116      -7.473   4.494  -0.389  1.00 98.89           C
ATOM   1753  HE1 MET A 116      -6.622   4.302   0.264  1.00 98.89           H
ATOM   1754  HE2 MET A 116      -7.820   3.549  -0.806  1.00 98.89           H
ATOM   1755  HE3 MET A 116      -7.148   5.158  -1.190  1.00 98.89           H
ATOM   1756  N   ASN A 117     -12.746   2.970  -3.226  1.00 98.89           N
ATOM   1757  H   ASN A 117     -13.273   3.278  -2.421  1.00 98.89           H
ATOM   1758  CA  ASN A 117     -13.195   1.782  -3.947  1.00 98.89           C
ATOM   1759  HA  ASN A 117     -12.388   1.049  -3.946  1.00 98.89           H
ATOM   1760  C   ASN A 117     -13.507   2.085  -5.416  1.00 98.89           C
ATOM   1761  CB  ASN A 117     -14.413   1.179  -3.229  1.00 98.89           C
ATOM   1762  HB2 ASN A 117     -14.864   0.422  -3.870  1.00 98.89           H
ATOM   1763  HB3 ASN A 117     -15.151   1.957  -3.033  1.00 98.89           H
ATOM   1764  O   ASN A 117     -13.147   1.295  -6.285  1.00 98.89           O
ATOM   1765  CG  ASN A 117     -14.041   0.503  -1.923  1.00 98.89           C
ATOM   1766  ND2 ASN A 117     -15.002  -0.007  -1.192  1.00 98.89           N
ATOM   1767 HD21 ASN A 117     -15.972   0.116  -1.444  1.00 98.89           H
ATOM   1768 HD22 ASN A 117     -14.692  -0.469  -0.349  1.00 98.89           H
ATOM   1769  OD1 ASN A 117     -12.888   0.387  -1.552  1.00 98.89           O
ATOM   1770  N   ALA A 118     -14.149   3.220  -5.710  1.00 98.87           N
ATOM   1771  H   ALA A 118     -14.424   3.838  -4.960  1.00 98.87           H
ATOM   1772  CA  ALA A 118     -14.443   3.620  -7.083  1.00 98.87           C
ATOM   1773  HA  ALA A 118     -14.973   2.804  -7.576  1.00 98.87           H
ATOM   1774  C   ALA A 118     -13.161   3.874  -7.895  1.00 98.87           C
ATOM   1775  CB  ALA A 118     -15.364   4.845  -7.060  1.00 98.87           C
ATOM   1776  HB1 ALA A 118     -14.868   5.677  -6.558  1.00 98.87           H
ATOM   1777  HB2 ALA A 118     -15.602   5.139  -8.082  1.00 98.87           H
ATOM   1778  HB3 ALA A 118     -16.286   4.603  -6.532  1.00 98.87           H
ATOM   1779  O   ALA A 118     -13.028   3.350  -8.998  1.00 98.87           O
ATOM   1780  N   GLU A 119     -12.201   4.616  -7.339  1.00 98.84           N
ATOM   1781  H   GLU A 119     -12.367   5.017  -6.427  1.00 98.84           H
ATOM   1782  CA  GLU A 119     -10.934   4.938  -8.012  1.00 98.84           C
ATOM   1783  HA  GLU A 119     -11.135   5.341  -9.004  1.00 98.84           H
ATOM   1784  C   GLU A 119     -10.058   3.684  -8.194  1.00 98.84           C
ATOM   1785  CB  GLU A 119     -10.183   6.011  -7.204  1.00 98.84           C
ATOM   1786  HB2 GLU A 119      -9.984   5.610  -6.210  1.00 98.84           H
ATOM   1787  HB3 GLU A 119      -9.220   6.207  -7.675  1.00 98.84           H
ATOM   1788  O   GLU A 119      -9.530   3.442  -9.280  1.00 98.84           O
ATOM   1789  CG  GLU A 119     -10.932   7.346  -7.029  1.00 98.84           C
ATOM   1790  HG2 GLU A 119     -10.440   7.903  -6.232  1.00 98.84           H
ATOM   1791  HG3 GLU A 119     -11.954   7.159  -6.699  1.00 98.84           H
ATOM   1792  CD  GLU A 119     -11.006   8.252  -8.260  1.00 98.84           C
ATOM   1793  OE1 GLU A 119     -11.657   9.318  -8.091  1.00 98.84           O
ATOM   1794  OE2 GLU A 119     -10.427   7.910  -9.312  1.00 98.84           O
ATOM   1795  N   GLY A 120      -9.959   2.825  -7.171  1.00 98.80           N
ATOM   1796  H   GLY A 120     -10.400   3.066  -6.295  1.00 98.80           H
ATOM   1797  CA  GLY A 120      -9.220   1.559  -7.252  1.00 98.80           C
ATOM   1798  HA2 GLY A 120      -9.197   1.104  -6.262  1.00 98.80           H
ATOM   1799  HA3 GLY A 120      -8.196   1.758  -7.567  1.00 98.80           H
ATOM   1800  C   GLY A 120      -9.842   0.552  -8.229  1.00 98.80           C
ATOM   1801  O   GLY A 120      -9.127  -0.179  -8.921  1.00 98.80           O
ATOM   1802  N   ALA A 121     -11.175   0.525  -8.334  1.00 98.43           N
ATOM   1803  H   ALA A 121     -11.725   1.109  -7.720  1.00 98.43           H
ATOM   1804  CA  ALA A 121     -11.880  -0.300  -9.313  1.00 98.43           C
ATOM   1805  HA  ALA A 121     -11.461  -1.306  -9.290  1.00 98.43           H
ATOM   1806  C   ALA A 121     -11.716   0.228 -10.747  1.00 98.43           C
ATOM   1807  CB  ALA A 121     -13.359  -0.397  -8.923  1.00 98.43           C
ATOM   1808  HB1 ALA A 121     -13.809   0.595  -8.921  1.00 98.43           H
ATOM   1809  HB2 ALA A 121     -13.453  -0.837  -7.930  1.00 98.43           H
ATOM   1810  HB3 ALA A 121     -13.886  -1.026  -9.642  1.00 98.43           H
ATOM   1811  O   ALA A 121     -11.595  -0.571 -11.674  1.00 98.43           O
ATOM   1812  N   ALA A 122     -11.697   1.552 -10.927  1.00 98.31           N
ATOM   1813  H   ALA A 122     -11.845   2.151 -10.127  1.00 98.31           H
ATOM   1814  CA  ALA A 122     -11.550   2.199 -12.230  1.00 98.31           C
ATOM   1815  HA  ALA A 122     -12.164   1.665 -12.955  1.00 98.31           H
ATOM   1816  C   ALA A 122     -10.108   2.183 -12.765  1.00 98.31           C
ATOM   1817  CB  ALA A 122     -12.081   3.631 -12.112  1.00 98.31           C
ATOM   1818  HB1 ALA A 122     -12.019   4.127 -13.081  1.00 98.31           H
ATOM   1819  HB2 ALA A 122     -13.121   3.618 -11.786  1.00 98.31           H
ATOM   1820  HB3 ALA A 122     -11.486   4.190 -11.389  1.00 98.31           H
ATOM   1821  O   ALA A 122      -9.904   2.352 -13.970  1.00 98.31           O
ATOM   1822  N   LEU A 123      -9.109   1.978 -11.898  1.00 98.13           N
ATOM   1823  H   LEU A 123      -9.329   1.957 -10.912  1.00 98.13           H
ATOM   1824  CA  LEU A 123      -7.706   1.936 -12.297  1.00 98.13           C
ATOM   1825  HA  LEU A 123      -7.487   2.886 -12.786  1.00 98.13           H
ATOM   1826  C   LEU A 123      -7.449   0.803 -13.300  1.00 98.13           C
ATOM   1827  CB  LEU A 123      -6.819   1.811 -11.048  1.00 98.13           C
ATOM   1828  HB2 LEU A 123      -7.086   2.602 -10.347  1.00 98.13           H
ATOM   1829  HB3 LEU A 123      -7.019   0.854 -10.565  1.00 98.13           H
ATOM   1830  O   LEU A 123      -7.601  -0.378 -12.991  1.00 98.13           O
ATOM   1831  CG  LEU A 123      -5.313   1.910 -11.357  1.00 98.13           C
ATOM   1832  HG  LEU A 123      -5.025   1.138 -12.070  1.00 98.13           H
ATOM   1833  CD1 LEU A 123      -4.930   3.277 -11.931  1.00 98.13           C
ATOM   1834 HD11 LEU A 123      -5.328   3.385 -12.940  1.00 98.13           H
ATOM   1835 HD12 LEU A 123      -5.325   4.074 -11.301  1.00 98.13           H
ATOM   1836 HD13 LEU A 123      -3.845   3.366 -11.990  1.00 98.13           H
ATOM   1837  CD2 LEU A 123      -4.522   1.691 -10.075  1.00 98.13           C
ATOM   1838 HD21 LEU A 123      -3.479   1.963 -10.241  1.00 98.13           H
ATOM   1839 HD22 LEU A 123      -4.916   2.310  -9.268  1.00 98.13           H
ATOM   1840 HD23 LEU A 123      -4.573   0.640  -9.791  1.00 98.13           H
ATOM   1841  N   GLN A 124      -7.025   1.156 -14.510  1.00 95.90           N
ATOM   1842  H   GLN A 124      -6.915   2.138 -14.720  1.00 95.90           H
ATOM   1843  CA  GLN A 124      -6.738   0.174 -15.551  1.00 95.90           C
ATOM   1844  HA  GLN A 124      -7.531  -0.573 -15.545  1.00 95.90           H
ATOM   1845  C   GLN A 124      -5.413  -0.546 -15.281  1.00 95.90           C
ATOM   1846  CB  GLN A 124      -6.736   0.844 -16.929  1.00 95.90           C
ATOM   1847  HB2 GLN A 124      -6.033   1.676 -16.930  1.00 95.90           H
ATOM   1848  HB3 GLN A 124      -6.411   0.116 -17.673  1.00 95.90           H
ATOM   1849  O   GLN A 124      -4.384   0.087 -15.052  1.00 95.90           O
ATOM   1850  CG  GLN A 124      -8.136   1.343 -17.316  1.00 95.90           C
ATOM   1851  HG2 GLN A 124      -8.473   2.103 -16.610  1.00 95.90           H
ATOM   1852  HG3 GLN A 124      -8.833   0.507 -17.277  1.00 95.90           H
ATOM   1853  CD  GLN A 124      -8.169   1.946 -18.716  1.00 95.90           C
ATOM   1854  NE2 GLN A 124      -9.320   1.989 -19.349  1.00 95.90           N
ATOM   1855 HE21 GLN A 124      -9.299   2.419 -20.262  1.00 95.90           H
ATOM   1856 HE22 GLN A 124     -10.167   1.678 -18.894  1.00 95.90           H
ATOM   1857  OE1 GLN A 124      -7.180   2.387 -19.274  1.00 95.90           O
ATOM   1858  N   GLY A 125      -5.436  -1.878 -15.360  1.00 96.22           N
ATOM   1859  H   GLY A 125      -6.326  -2.335 -15.496  1.00 96.22           H
ATOM   1860  CA  GLY A 125      -4.258  -2.711 -15.127  1.00 96.22           C
ATOM   1861  HA2 GLY A 125      -3.421  -2.306 -15.695  1.00 96.22           H
ATOM   1862  HA3 GLY A 125      -4.449  -3.725 -15.478  1.00 96.22           H
ATOM   1863  C   GLY A 125      -3.866  -2.783 -13.652  1.00 96.22           C
ATOM   1864  O   GLY A 125      -4.728  -2.786 -12.768  1.00 96.22           O
ATOM   1865  N   SER A 126      -2.563  -2.892 -13.412  1.00 98.32           N
ATOM   1866  H   SER A 126      -1.926  -2.879 -14.195  1.00 98.32           H
ATOM   1867  CA  SER A 126      -1.973  -3.016 -12.083  1.00 98.32           C
ATOM   1868  HA  SER A 126      -2.652  -3.561 -11.427  1.00 98.32           H
ATOM   1869  C   SER A 126      -1.669  -1.659 -11.458  1.00 98.32           C
ATOM   1870  CB  SER A 126      -0.667  -3.789 -12.175  1.00 98.32           C
ATOM   1871  HB2 SER A 126       0.030  -3.278 -12.839  1.00 98.32           H
ATOM   1872  HB3 SER A 126      -0.255  -3.801 -11.166  1.00 98.32           H
ATOM   1873  O   SER A 126      -1.234  -0.738 -12.154  1.00 98.32           O
ATOM   1874  OG  SER A 126      -0.869  -5.116 -12.613  1.00 98.32           O
ATOM   1875  HG  SER A 126      -0.076  -5.612 -12.397  1.00 98.32           H
ATOM   1876  N   GLY A 127      -1.813  -1.543 -10.140  1.00 98.62           N
ATOM   1877  H   GLY A 127      -2.126  -2.324  -9.582  1.00 98.62           H
ATOM   1878  CA  GLY A 127      -1.512  -0.298  -9.448  1.00 98.62           C
ATOM   1879  HA2 GLY A 127      -1.973   0.525  -9.996  1.00 98.62           H
ATOM   1880  HA3 GLY A 127      -0.437  -0.120  -9.452  1.00 98.62           H
ATOM   1881  C   GLY A 127      -1.992  -0.257  -8.008  1.00 98.62           C
ATOM   1882  O   GLY A 127      -2.209  -1.296  -7.389  1.00 98.62           O
ATOM   1883  N   TRP A 128      -2.164   0.963  -7.508  1.00 98.89           N
ATOM   1884  H   TRP A 128      -1.963   1.752  -8.105  1.00 98.89           H
ATOM   1885  CA  TRP A 128      -2.539   1.258  -6.130  1.00 98.89           C
ATOM   1886  HA  TRP A 128      -2.965   0.372  -5.659  1.00 98.89           H
ATOM   1887  C   TRP A 128      -3.564   2.386  -6.072  1.00 98.89           C
ATOM   1888  CB  TRP A 128      -1.291   1.671  -5.350  1.00 98.89           C
ATOM   1889  HB2 TRP A 128      -0.838   2.521  -5.859  1.00 98.89           H
ATOM   1890  HB3 TRP A 128      -1.594   1.992  -4.353  1.00 98.89           H
ATOM   1891  O   TRP A 128      -3.546   3.298  -6.905  1.00 98.89           O
ATOM   1892  CG  TRP A 128      -0.251   0.614  -5.198  1.00 98.89           C
ATOM   1893  CD1 TRP A 128       0.640   0.233  -6.139  1.00 98.89           C
ATOM   1894  HD1 TRP A 128       0.711   0.670  -7.124  1.00 98.89           H
ATOM   1895  CD2 TRP A 128       0.011  -0.217  -4.034  1.00 98.89           C
ATOM   1896  CE2 TRP A 128       1.033  -1.147  -4.373  1.00 98.89           C
ATOM   1897  CE3 TRP A 128      -0.511  -0.278  -2.727  1.00 98.89           C
ATOM   1898  HE3 TRP A 128      -1.292   0.410  -2.437  1.00 98.89           H
ATOM   1899  NE1 TRP A 128       1.386  -0.825  -5.662  1.00 98.89           N
ATOM   1900  HE1 TRP A 128       2.101  -1.313  -6.183  1.00 98.89           H
ATOM   1901  CH2 TRP A 128       0.966  -2.145  -2.175  1.00 98.89           C
ATOM   1902  HH2 TRP A 128       1.297  -2.897  -1.474  1.00 98.89           H
ATOM   1903  CZ2 TRP A 128       1.500  -2.106  -3.472  1.00 98.89           C
ATOM   1904  HZ2 TRP A 128       2.249  -2.819  -3.784  1.00 98.89           H
ATOM   1905  CZ3 TRP A 128      -0.038  -1.230  -1.808  1.00 98.89           C
ATOM   1906  HZ3 TRP A 128      -0.483  -1.277  -0.825  1.00 98.89           H
ATOM   1907  N   VAL A 129      -4.412   2.354  -5.046  1.00 98.92           N
ATOM   1908  H   VAL A 129      -4.347   1.574  -4.408  1.00 98.92           H
ATOM   1909  CA  VAL A 129      -5.209   3.509  -4.617  1.00 98.92           C
ATOM   1910  HA  VAL A 129      -5.005   4.339  -5.293  1.00 98.92           H
ATOM   1911  C   VAL A 129      -4.747   3.953  -3.234  1.00 98.92           C
ATOM   1912  CB  VAL A 129      -6.721   3.239  -4.710  1.00 98.92           C
ATOM   1913  HB  VAL A 129      -6.941   2.970  -5.743  1.00 98.92           H
ATOM   1914  O   VAL A 129      -4.543   3.133  -2.342  1.00 98.92           O
ATOM   1915  CG1 VAL A 129      -7.206   2.089  -3.824  1.00 98.92           C
ATOM   1916 HG11 VAL A 129      -6.677   1.173  -4.087  1.00 98.92           H
ATOM   1917 HG12 VAL A 129      -8.273   1.931  -3.977  1.00 98.92           H
ATOM   1918 HG13 VAL A 129      -7.032   2.324  -2.774  1.00 98.92           H
ATOM   1919  CG2 VAL A 129      -7.528   4.502  -4.388  1.00 98.92           C
ATOM   1920 HG21 VAL A 129      -8.581   4.325  -4.609  1.00 98.92           H
ATOM   1921 HG22 VAL A 129      -7.180   5.332  -5.003  1.00 98.92           H
ATOM   1922 HG23 VAL A 129      -7.425   4.768  -3.336  1.00 98.92           H
ATOM   1923  N   TRP A 130      -4.570   5.258  -3.071  1.00 98.89           N
ATOM   1924  H   TRP A 130      -4.767   5.869  -3.852  1.00 98.89           H
ATOM   1925  CA  TRP A 130      -3.980   5.882  -1.898  1.00 98.89           C
ATOM   1926  HA  TRP A 130      -3.729   5.117  -1.163  1.00 98.89           H
ATOM   1927  C   TRP A 130      -4.945   6.874  -1.273  1.00 98.89           C
ATOM   1928  CB  TRP A 130      -2.691   6.609  -2.289  1.00 98.89           C
ATOM   1929  HB2 TRP A 130      -2.931   7.402  -2.997  1.00 98.89           H
ATOM   1930  HB3 TRP A 130      -2.281   7.074  -1.393  1.00 98.89           H
ATOM   1931  O   TRP A 130      -5.555   7.671  -1.982  1.00 98.89           O
ATOM   1932  CG  TRP A 130      -1.636   5.735  -2.879  1.00 98.89           C
ATOM   1933  CD1 TRP A 130      -1.414   5.544  -4.198  1.00 98.89           C
ATOM   1934  HD1 TRP A 130      -1.974   6.016  -4.991  1.00 98.89           H
ATOM   1935  CD2 TRP A 130      -0.701   4.869  -2.176  1.00 98.89           C
ATOM   1936  CE2 TRP A 130       0.037   4.135  -3.149  1.00 98.89           C
ATOM   1937  CE3 TRP A 130      -0.428   4.609  -0.816  1.00 98.89           C
ATOM   1938  HE3 TRP A 130      -0.976   5.145  -0.055  1.00 98.89           H
ATOM   1939  NE1 TRP A 130      -0.397   4.628  -4.362  1.00 98.89           N
ATOM   1940  HE1 TRP A 130      -0.088   4.308  -5.269  1.00 98.89           H
ATOM   1941  CH2 TRP A 130       1.178   2.880  -1.427  1.00 98.89           C
ATOM   1942  HH2 TRP A 130       1.846   2.087  -1.127  1.00 98.89           H
ATOM   1943  CZ2 TRP A 130       0.948   3.139  -2.789  1.00 98.89           C
ATOM   1944  HZ2 TRP A 130       1.437   2.558  -3.558  1.00 98.89           H
ATOM   1945  CZ3 TRP A 130       0.515   3.634  -0.444  1.00 98.89           C
ATOM   1946  HZ3 TRP A 130       0.695   3.426   0.600  1.00 98.89           H
ATOM   1947  N   LEU A 131      -5.010   6.873   0.053  1.00 98.85           N
ATOM   1948  H   LEU A 131      -4.498   6.147   0.534  1.00 98.85           H
ATOM   1949  CA  LEU A 131      -5.303   8.064   0.834  1.00 98.85           C
ATOM   1950  HA  LEU A 131      -5.890   8.764   0.241  1.00 98.85           H
ATOM   1951  C   LEU A 131      -3.966   8.703   1.206  1.00 98.85           C
ATOM   1952  CB  LEU A 131      -6.096   7.673   2.085  1.00 98.85           C
ATOM   1953  HB2 LEU A 131      -5.501   6.943   2.635  1.00 98.85           H
ATOM   1954  HB3 LEU A 131      -7.031   7.199   1.787  1.00 98.85           H
ATOM   1955  O   LEU A 131      -3.093   8.041   1.774  1.00 98.85           O
ATOM   1956  CG  LEU A 131      -6.400   8.846   3.031  1.00 98.85           C
ATOM   1957  HG  LEU A 131      -5.481   9.378   3.280  1.00 98.85           H
ATOM   1958  CD1 LEU A 131      -7.385   9.838   2.417  1.00 98.85           C
ATOM   1959 HD11 LEU A 131      -8.264   9.312   2.043  1.00 98.85           H
ATOM   1960 HD12 LEU A 131      -6.907  10.379   1.601  1.00 98.85           H
ATOM   1961 HD13 LEU A 131      -7.696  10.556   3.176  1.00 98.85           H
ATOM   1962  CD2 LEU A 131      -6.981   8.297   4.329  1.00 98.85           C
ATOM   1963 HD21 LEU A 131      -6.226   7.689   4.828  1.00 98.85           H
ATOM   1964 HD22 LEU A 131      -7.853   7.678   4.116  1.00 98.85           H
ATOM   1965 HD23 LEU A 131      -7.259   9.115   4.993  1.00 98.85           H
ATOM   1966  N   GLY A 132      -3.818   9.988   0.917  1.00 98.46           N
ATOM   1967  H   GLY A 132      -4.572  10.478   0.457  1.00 98.46           H
ATOM   1968  CA  GLY A 132      -2.649  10.758   1.316  1.00 98.46           C
ATOM   1969  HA2 GLY A 132      -1.973  10.873   0.469  1.00 98.46           H
ATOM   1970  HA3 GLY A 132      -2.116  10.235   2.110  1.00 98.46           H
ATOM   1971  C   GLY A 132      -3.006  12.140   1.838  1.00 98.46           C
ATOM   1972  O   GLY A 132      -4.136  12.602   1.684  1.00 98.46           O
ATOM   1973  N   VAL A 133      -2.022  12.801   2.437  1.00 97.76           N
ATOM   1974  H   VAL A 133      -1.130  12.333   2.516  1.00 97.76           H
ATOM   1975  CA  VAL A 133      -2.063  14.231   2.753  1.00 97.76           C
ATOM   1976  HA  VAL A 133      -3.097  14.569   2.823  1.00 97.76           H
ATOM   1977  C   VAL A 133      -1.368  14.980   1.631  1.00 97.76           C
ATOM   1978  CB  VAL A 133      -1.359  14.553   4.083  1.00 97.76           C
ATOM   1979  HB  VAL A 133      -0.308  14.276   4.001  1.00 97.76           H
ATOM   1980  O   VAL A 133      -0.225  14.674   1.301  1.00 97.76           O
ATOM   1981  CG1 VAL A 133      -1.433  16.047   4.418  1.00 97.76           C
ATOM   1982 HG11 VAL A 133      -2.469  16.361   4.545  1.00 97.76           H
ATOM   1983 HG12 VAL A 133      -0.959  16.642   3.637  1.00 97.76           H
ATOM   1984 HG13 VAL A 133      -0.879  16.236   5.337  1.00 97.76           H
ATOM   1985  CG2 VAL A 133      -1.958  13.770   5.247  1.00 97.76           C
ATOM   1986 HG21 VAL A 133      -1.889  12.704   5.031  1.00 97.76           H
ATOM   1987 HG22 VAL A 133      -1.379  13.965   6.149  1.00 97.76           H
ATOM   1988 HG23 VAL A 133      -2.993  14.066   5.415  1.00 97.76           H
ATOM   1989  N   ASP A 134      -2.030  15.993   1.087  1.00 97.43           N
ATOM   1990  H   ASP A 134      -2.970  16.183   1.403  1.00 97.43           H
ATOM   1991  CA  ASP A 134      -1.364  17.034   0.317  1.00 97.43           C
ATOM   1992  HA  ASP A 134      -0.471  16.632  -0.161  1.00 97.43           H
ATOM   1993  C   ASP A 134      -0.929  18.149   1.273  1.00 97.43           C
ATOM   1994  CB  ASP A 134      -2.308  17.519  -0.788  1.00 97.43           C
ATOM   1995  HB2 ASP A 134      -3.189  17.980  -0.343  1.00 97.43           H
ATOM   1996  HB3 ASP A 134      -2.638  16.655  -1.365  1.00 97.43           H
ATOM   1997  O   ASP A 134      -1.763  18.894   1.795  1.00 97.43           O
ATOM   1998  CG  ASP A 134      -1.633  18.513  -1.732  1.00 97.43           C
ATOM   1999  OD1 ASP A 134      -0.770  19.298  -1.266  1.00 97.43           O
ATOM   2000  OD2 ASP A 134      -2.006  18.510  -2.921  1.00 97.43           O
ATOM   2001  N   LYS A 135       0.382  18.256   1.523  1.00 95.22           N
ATOM   2002  H   LYS A 135       0.998  17.583   1.091  1.00 95.22           H
ATOM   2003  CA  LYS A 135       0.950  19.239   2.461  1.00 95.22           C
ATOM   2004  HA  LYS A 135       0.389  19.194   3.394  1.00 95.22           H
ATOM   2005  C   LYS A 135       0.832  20.682   1.968  1.00 95.22           C
ATOM   2006  CB  LYS A 135       2.420  18.897   2.758  1.00 95.22           C
ATOM   2007  HB2 LYS A 135       2.843  19.688   3.378  1.00 95.22           H
ATOM   2008  HB3 LYS A 135       2.980  18.854   1.823  1.00 95.22           H
ATOM   2009  O   LYS A 135       0.812  21.598   2.788  1.00 95.22           O
ATOM   2010  CG  LYS A 135       2.558  17.561   3.503  1.00 95.22           C
ATOM   2011  HG2 LYS A 135       2.161  16.759   2.880  1.00 95.22           H
ATOM   2012  HG3 LYS A 135       1.969  17.593   4.420  1.00 95.22           H
ATOM   2013  CD  LYS A 135       4.011  17.215   3.855  1.00 95.22           C
ATOM   2014  HD2 LYS A 135       4.641  17.293   2.969  1.00 95.22           H
ATOM   2015  HD3 LYS A 135       4.020  16.178   4.191  1.00 95.22           H
ATOM   2016  CE  LYS A 135       4.570  18.067   4.997  1.00 95.22           C
ATOM   2017  HE2 LYS A 135       3.807  18.129   5.773  1.00 95.22           H
ATOM   2018  HE3 LYS A 135       4.783  19.074   4.637  1.00 95.22           H
ATOM   2019  NZ  LYS A 135       5.778  17.430   5.575  1.00 95.22           N
ATOM   2020  HZ1 LYS A 135       5.551  16.504   5.906  1.00 95.22           H
ATOM   2021  HZ2 LYS A 135       6.100  17.904   6.406  1.00 95.22           H
ATOM   2022  HZ3 LYS A 135       6.523  17.300   4.905  1.00 95.22           H
ATOM   2023  N   GLU A 136       0.738  20.897   0.657  1.00 93.19           N
ATOM   2024  H   GLU A 136       0.599  20.104   0.048  1.00 93.19           H
ATOM   2025  CA  GLU A 136       0.564  22.234   0.079  1.00 93.19           C
ATOM   2026  HA  GLU A 136       1.158  22.958   0.637  1.00 93.19           H
ATOM   2027  C   GLU A 136      -0.894  22.682   0.186  1.00 93.19           C
ATOM   2028  CB  GLU A 136       1.028  22.260  -1.386  1.00 93.19           C
ATOM   2029  HB2 GLU A 136       0.694  23.196  -1.832  1.00 93.19           H
ATOM   2030  HB3 GLU A 136       0.573  21.434  -1.933  1.00 93.19           H
ATOM   2031  O   GLU A 136      -1.173  23.794   0.635  1.00 93.19           O
ATOM   2032  CG  GLU A 136       2.557  22.186  -1.507  1.00 93.19           C
ATOM   2033  HG2 GLU A 136       2.983  23.032  -0.968  1.00 93.19           H
ATOM   2034  HG3 GLU A 136       2.910  21.277  -1.020  1.00 93.19           H
ATOM   2035  CD  GLU A 136       3.059  22.220  -2.960  1.00 93.19           C
ATOM   2036  OE1 GLU A 136       4.297  22.122  -3.125  1.00 93.19           O
ATOM   2037  OE2 GLU A 136       2.232  22.366  -3.888  1.00 93.19           O
ATOM   2038  N   LEU A 137      -1.834  21.795  -0.157  1.00 93.81           N
ATOM   2039  H   LEU A 137      -1.525  20.912  -0.538  1.00 93.81           H
ATOM   2040  CA  LEU A 137      -3.271  22.069  -0.059  1.00 93.81           C
ATOM   2041  HA  LEU A 137      -3.436  23.119  -0.297  1.00 93.81           H
ATOM   2042  C   LEU A 137      -3.837  21.882   1.357  1.00 93.81           C
ATOM   2043  CB  LEU A 137      -4.035  21.212  -1.080  1.00 93.81           C
ATOM   2044  HB2 LEU A 137      -3.854  20.162  -0.850  1.00 93.81           H
ATOM   2045  HB3 LEU A 137      -5.100  21.408  -0.957  1.00 93.81           H
ATOM   2046  O   LEU A 137      -4.996  22.228   1.588  1.00 93.81           O
ATOM   2047  CG  LEU A 137      -3.666  21.461  -2.553  1.00 93.81           C
ATOM   2048  HG  LEU A 137      -2.623  21.197  -2.727  1.00 93.81           H
ATOM   2049  CD1 LEU A 137      -4.560  20.589  -3.442  1.00 93.81           C
ATOM   2050 HD11 LEU A 137      -4.467  19.550  -3.126  1.00 93.81           H
ATOM   2051 HD12 LEU A 137      -5.590  20.942  -3.400  1.00 93.81           H
ATOM   2052 HD13 LEU A 137      -4.191  20.655  -4.465  1.00 93.81           H
ATOM   2053  CD2 LEU A 137      -3.888  22.918  -2.969  1.00 93.81           C
ATOM   2054 HD21 LEU A 137      -4.900  23.239  -2.722  1.00 93.81           H
ATOM   2055 HD22 LEU A 137      -3.716  23.019  -4.041  1.00 93.81           H
ATOM   2056 HD23 LEU A 137      -3.165  23.554  -2.459  1.00 93.81           H
ATOM   2057  N   LYS A 138      -3.043  21.337   2.286  1.00 93.55           N
ATOM   2058  H   LYS A 138      -2.148  20.997   1.962  1.00 93.55           H
ATOM   2059  CA  LYS A 138      -3.405  21.044   3.683  1.00 93.55           C
ATOM   2060  HA  LYS A 138      -2.632  20.394   4.094  1.00 93.55           H
ATOM   2061  C   LYS A 138      -4.706  20.253   3.807  1.00 93.55           C
ATOM   2062  CB  LYS A 138      -3.433  22.328   4.518  1.00 93.55           C
ATOM   2063  HB2 LYS A 138      -3.676  22.064   5.547  1.00 93.55           H
ATOM   2064  HB3 LYS A 138      -4.213  22.988   4.139  1.00 93.55           H
ATOM   2065  O   LYS A 138      -5.597  20.602   4.581  1.00 93.55           O
ATOM   2066  CG  LYS A 138      -2.093  23.064   4.507  1.00 93.55           C
ATOM   2067  HG2 LYS A 138      -1.860  23.413   3.501  1.00 93.55           H
ATOM   2068  HG3 LYS A 138      -1.305  22.392   4.849  1.00 93.55           H
ATOM   2069  CD  LYS A 138      -2.195  24.260   5.450  1.00 93.55           C
ATOM   2070  HD2 LYS A 138      -2.982  24.930   5.103  1.00 93.55           H
ATOM   2071  HD3 LYS A 138      -2.438  23.902   6.451  1.00 93.55           H
ATOM   2072  CE  LYS A 138      -0.859  24.993   5.475  1.00 93.55           C
ATOM   2073  HE2 LYS A 138      -0.077  24.268   5.701  1.00 93.55           H
ATOM   2074  HE3 LYS A 138      -0.662  25.396   4.482  1.00 93.55           H
ATOM   2075  NZ  LYS A 138      -0.878  26.064   6.497  1.00 93.55           N
ATOM   2076  HZ1 LYS A 138       0.015  26.535   6.526  1.00 93.55           H
ATOM   2077  HZ2 LYS A 138      -1.609  26.730   6.291  1.00 93.55           H
ATOM   2078  HZ3 LYS A 138      -1.056  25.658   7.404  1.00 93.55           H
ATOM   2079  N   ARG A 139      -4.841  19.205   2.997  1.00 95.90           N
ATOM   2080  H   ARG A 139      -4.047  18.949   2.428  1.00 95.90           H
ATOM   2081  CA  ARG A 139      -6.042  18.366   2.970  1.00 95.90           C
ATOM   2082  HA  ARG A 139      -6.469  18.339   3.973  1.00 95.90           H
ATOM   2083  C   ARG A 139      -5.714  16.934   2.599  1.00 95.90           C
ATOM   2084  CB  ARG A 139      -7.092  18.972   2.022  1.00 95.90           C
ATOM   2085  HB2 ARG A 139      -7.256  20.014   2.295  1.00 95.90           H
ATOM   2086  HB3 ARG A 139      -8.034  18.438   2.151  1.00 95.90           H
ATOM   2087  O   ARG A 139      -4.704  16.660   1.951  1.00 95.90           O
ATOM   2088  CG  ARG A 139      -6.680  18.891   0.546  1.00 95.90           C
ATOM   2089  HG2 ARG A 139      -5.702  19.353   0.413  1.00 95.90           H
ATOM   2090  HG3 ARG A 139      -6.621  17.848   0.237  1.00 95.90           H
ATOM   2091  CD  ARG A 139      -7.700  19.610  -0.337  1.00 95.90           C
ATOM   2092  HD2 ARG A 139      -7.691  20.670  -0.081  1.00 95.90           H
ATOM   2093  HD3 ARG A 139      -8.695  19.219  -0.125  1.00 95.90           H
ATOM   2094  NE  ARG A 139      -7.350  19.452  -1.760  1.00 95.90           N
ATOM   2095  HE  ARG A 139      -6.492  19.898  -2.051  1.00 95.90           H
ATOM   2096  NH1 ARG A 139      -9.031  18.012  -2.385  1.00 95.90           N
ATOM   2097 HH11 ARG A 139      -9.443  17.402  -3.077  1.00 95.90           H
ATOM   2098 HH12 ARG A 139      -9.316  17.952  -1.418  1.00 95.90           H
ATOM   2099  NH2 ARG A 139      -7.485  18.639  -3.873  1.00 95.90           N
ATOM   2100 HH21 ARG A 139      -7.883  18.001  -4.548  1.00 95.90           H
ATOM   2101 HH22 ARG A 139      -6.592  19.067  -4.075  1.00 95.90           H
ATOM   2102  CZ  ARG A 139      -7.963  18.708  -2.662  1.00 95.90           C
ATOM   2103  N   LEU A 140      -6.625  16.039   2.945  1.00 98.38           N
ATOM   2104  H   LEU A 140      -7.423  16.341   3.485  1.00 98.38           H
ATOM   2105  CA  LEU A 140      -6.607  14.674   2.460  1.00 98.38           C
ATOM   2106  HA  LEU A 140      -5.590  14.293   2.557  1.00 98.38           H
ATOM   2107  C   LEU A 140      -6.989  14.615   0.978  1.00 98.38           C
ATOM   2108  CB  LEU A 140      -7.536  13.810   3.314  1.00 98.38           C
ATOM   2109  HB2 LEU A 140      -7.496  12.795   2.918  1.00 98.38           H
ATOM   2110  HB3 LEU A 140      -8.553  14.188   3.201  1.00 98.38           H
ATOM   2111  O   LEU A 140      -7.882  15.328   0.505  1.00 98.38           O
ATOM   2112  CG  LEU A 140      -7.198  13.765   4.814  1.00 98.38           C
ATOM   2113  HG  LEU A 140      -7.268  14.764   5.245  1.00 98.38           H
ATOM   2114  CD1 LEU A 140      -8.208  12.865   5.514  1.00 98.38           C
ATOM   2115 HD11 LEU A 140      -8.131  11.842   5.146  1.00 98.38           H
ATOM   2116 HD12 LEU A 140      -9.212  13.252   5.339  1.00 98.38           H
ATOM   2117 HD13 LEU A 140      -8.015  12.874   6.587  1.00 98.38           H
ATOM   2118  CD2 LEU A 140      -5.799  13.212   5.070  1.00 98.38           C
ATOM   2119 HD21 LEU A 140      -5.634  13.112   6.143  1.00 98.38           H
ATOM   2120 HD22 LEU A 140      -5.686  12.238   4.594  1.00 98.38           H
ATOM   2121 HD23 LEU A 140      -5.057  13.901   4.667  1.00 98.38           H
ATOM   2122  N   VAL A 141      -6.324  13.725   0.252  1.00 98.34           N
ATOM   2123  H   VAL A 141      -5.591  13.202   0.709  1.00 98.34           H
ATOM   2124  CA  VAL A 141      -6.574  13.432  -1.159  1.00 98.34           C
ATOM   2125  HA  VAL A 141      -7.546  13.842  -1.431  1.00 98.34           H
ATOM   2126  C   VAL A 141      -6.650  11.926  -1.374  1.00 98.34           C
ATOM   2127  CB  VAL A 141      -5.527  14.081  -2.086  1.00 98.34           C
ATOM   2128  HB  VAL A 141      -5.776  13.804  -3.111  1.00 98.34           H
ATOM   2129  O   VAL A 141      -5.989  11.151  -0.684  1.00 98.34           O
ATOM   2130  CG1 VAL A 141      -5.586  15.613  -1.996  1.00 98.34           C
ATOM   2131 HG11 VAL A 141      -4.923  16.045  -2.746  1.00 98.34           H
ATOM   2132 HG12 VAL A 141      -6.605  15.956  -2.173  1.00 98.34           H
ATOM   2133 HG13 VAL A 141      -5.257  15.945  -1.011  1.00 98.34           H
ATOM   2134  CG2 VAL A 141      -4.090  13.627  -1.809  1.00 98.34           C
ATOM   2135 HG21 VAL A 141      -3.431  14.081  -2.548  1.00 98.34           H
ATOM   2136 HG22 VAL A 141      -3.774  13.938  -0.813  1.00 98.34           H
ATOM   2137 HG23 VAL A 141      -4.007  12.544  -1.893  1.00 98.34           H
ATOM   2138  N   VAL A 142      -7.467  11.517  -2.344  1.00 98.78           N
ATOM   2139  H   VAL A 142      -7.891  12.219  -2.933  1.00 98.78           H
ATOM   2140  CA  VAL A 142      -7.471  10.142  -2.850  1.00 98.78           C
ATOM   2141  HA  VAL A 142      -6.837   9.530  -2.209  1.00 98.78           H
ATOM   2142  C   VAL A 142      -6.871  10.159  -4.242  1.00 98.78           C
ATOM   2143  CB  VAL A 142      -8.866   9.505  -2.845  1.00 98.78           C
ATOM   2144  HB  VAL A 142      -9.557  10.195  -3.330  1.00 98.78           H
ATOM   2145  O   VAL A 142      -7.363  10.876  -5.110  1.00 98.78           O
ATOM   2146  CG1 VAL A 142      -8.908   8.162  -3.587  1.00 98.78           C
ATOM   2147 HG11 VAL A 142      -9.897   7.713  -3.497  1.00 98.78           H
ATOM   2148 HG12 VAL A 142      -8.165   7.485  -3.164  1.00 98.78           H
ATOM   2149 HG13 VAL A 142      -8.691   8.303  -4.646  1.00 98.78           H
ATOM   2150  CG2 VAL A 142      -9.368   9.279  -1.419  1.00 98.78           C
ATOM   2151 HG21 VAL A 142      -9.387  10.222  -0.872  1.00 98.78           H
ATOM   2152 HG22 VAL A 142     -10.375   8.862  -1.438  1.00 98.78           H
ATOM   2153 HG23 VAL A 142      -8.701   8.592  -0.897  1.00 98.78           H
ATOM   2154  N   GLU A 143      -5.836   9.355  -4.440  1.00 98.66           N
ATOM   2155  H   GLU A 143      -5.547   8.758  -3.678  1.00 98.66           H
ATOM   2156  CA  GLU A 143      -5.055   9.301  -5.671  1.00 98.66           C
ATOM   2157  HA  GLU A 143      -5.597   9.798  -6.476  1.00 98.66           H
ATOM   2158  C   GLU A 143      -4.818   7.852  -6.094  1.00 98.66           C
ATOM   2159  CB  GLU A 143      -3.707  10.011  -5.451  1.00 98.66           C
ATOM   2160  HB2 GLU A 143      -3.050   9.812  -6.298  1.00 98.66           H
ATOM   2161  HB3 GLU A 143      -3.237   9.582  -4.566  1.00 98.66           H
ATOM   2162  O   GLU A 143      -4.763   6.950  -5.263  1.00 98.66           O
ATOM   2163  CG  GLU A 143      -3.820  11.534  -5.254  1.00 98.66           C
ATOM   2164  HG2 GLU A 143      -4.442  11.742  -4.384  1.00 98.66           H
ATOM   2165  HG3 GLU A 143      -2.823  11.921  -5.046  1.00 98.66           H
ATOM   2166  CD  GLU A 143      -4.381  12.263  -6.485  1.00 98.66           C
ATOM   2167  OE1 GLU A 143      -4.813  13.425  -6.347  1.00 98.66           O
ATOM   2168  OE2 GLU A 143      -4.329  11.661  -7.587  1.00 98.66           O
ATOM   2169  N   THR A 144      -4.624   7.616  -7.388  1.00 98.71           N
ATOM   2170  H   THR A 144      -4.759   8.363  -8.055  1.00 98.71           H
ATOM   2171  CA  THR A 144      -4.166   6.319  -7.904  1.00 98.71           C
ATOM   2172  HA  THR A 144      -4.070   5.621  -7.073  1.00 98.71           H
ATOM   2173  C   THR A 144      -2.786   6.437  -8.536  1.00 98.71           C
ATOM   2174  CB  THR A 144      -5.166   5.698  -8.886  1.00 98.71           C
ATOM   2175  HB  THR A 144      -4.748   4.769  -9.273  1.00 98.71           H
ATOM   2176  O   THR A 144      -2.425   7.489  -9.083  1.00 98.71           O
ATOM   2177  CG2 THR A 144      -6.508   5.386  -8.230  1.00 98.71           C
ATOM   2178 HG21 THR A 144      -6.359   4.652  -7.438  1.00 98.71           H
ATOM   2179 HG22 THR A 144      -7.195   4.968  -8.966  1.00 98.71           H
ATOM   2180 HG23 THR A 144      -6.940   6.291  -7.803  1.00 98.71           H
ATOM   2181  OG1 THR A 144      -5.420   6.579  -9.956  1.00 98.71           O
ATOM   2182  HG1 THR A 144      -6.340   6.459 -10.201  1.00 98.71           H
ATOM   2183  N   THR A 145      -2.009   5.356  -8.457  1.00 98.71           N
ATOM   2184  H   THR A 145      -2.358   4.547  -7.964  1.00 98.71           H
ATOM   2185  CA  THR A 145      -0.717   5.209  -9.139  1.00 98.71           C
ATOM   2186  HA  THR A 145      -0.607   6.023  -9.856  1.00 98.71           H
ATOM   2187  C   THR A 145      -0.671   3.907  -9.931  1.00 98.71           C
ATOM   2188  CB  THR A 145       0.487   5.284  -8.187  1.00 98.71           C
ATOM   2189  HB  THR A 145       1.387   5.123  -8.780  1.00 98.71           H
ATOM   2190  O   THR A 145      -1.216   2.886  -9.513  1.00 98.71           O
ATOM   2191  CG2 THR A 145       0.629   6.634  -7.494  1.00 98.71           C
ATOM   2192 HG21 THR A 145       1.519   6.622  -6.865  1.00 98.71           H
ATOM   2193 HG22 THR A 145      -0.246   6.845  -6.878  1.00 98.71           H
ATOM   2194 HG23 THR A 145       0.755   7.408  -8.251  1.00 98.71           H
ATOM   2195  OG1 THR A 145       0.448   4.306  -7.182  1.00 98.71           O
ATOM   2196  HG1 THR A 145       1.366   4.118  -6.973  1.00 98.71           H
ATOM   2197  N   ALA A 146      -0.032   3.941 -11.101  1.00 98.34           N
ATOM   2198  H   ALA A 146       0.449   4.786 -11.375  1.00 98.34           H
ATOM   2199  CA  ALA A 146       0.130   2.764 -11.946  1.00 98.34           C
ATOM   2200  HA  ALA A 146      -0.777   2.162 -11.890  1.00 98.34           H
ATOM   2201  C   ALA A 146       1.301   1.898 -11.466  1.00 98.34           C
ATOM   2202  CB  ALA A 146       0.311   3.209 -13.402  1.00 98.34           C
ATOM   2203  HB1 ALA A 146       0.383   2.332 -14.045  1.00 98.34           H
ATOM   2204  HB2 ALA A 146       1.220   3.802 -13.499  1.00 98.34           H
ATOM   2205  HB3 ALA A 146      -0.547   3.804 -13.715  1.00 98.34           H
ATOM   2206  O   ALA A 146       2.310   2.397 -10.965  1.00 98.34           O
ATOM   2207  N   ASN A 147       1.209   0.594 -11.703  1.00 98.24           N
ATOM   2208  H   ASN A 147       0.339   0.239 -12.072  1.00 98.24           H
ATOM   2209  CA  ASN A 147       2.238  -0.379 -11.357  1.00 98.24           C
ATOM   2210  HA  ASN A 147       1.780  -1.361 -11.472  1.00 98.24           H
ATOM   2211  C   ASN A 147       2.671  -0.279  -9.883  1.00 98.24           C
ATOM   2212  CB  ASN A 147       3.400  -0.278 -12.367  1.00 98.24           C
ATOM   2213  HB2 ASN A 147       3.847   0.715 -12.319  1.00 98.24           H
ATOM   2214  HB3 ASN A 147       4.169  -1.013 -12.129  1.00 98.24           H
ATOM   2215  O   ASN A 147       1.841  -0.379  -8.989  1.00 98.24           O
ATOM   2216  CG  ASN A 147       2.952  -0.566 -13.780  1.00 98.24           C
ATOM   2217  ND2 ASN A 147       3.259   0.302 -14.714  1.00 98.24           N
ATOM   2218 HD21 ASN A 147       2.914   0.092 -15.640  1.00 98.24           H
ATOM   2219 HD22 ASN A 147       3.691   1.181 -14.469  1.00 98.24           H
ATOM   2220  OD1 ASN A 147       2.347  -1.582 -14.061  1.00 98.24           O
ATOM   2221  N   GLN A 148       3.968  -0.142  -9.617  1.00 98.50           N
ATOM   2222  H   GLN A 148       4.602   0.008 -10.389  1.00 98.50           H
ATOM   2223  CA  GLN A 148       4.515  -0.003  -8.269  1.00 98.50           C
ATOM   2224  HA  GLN A 148       3.731  -0.205  -7.540  1.00 98.50           H
ATOM   2225  C   GLN A 148       4.934   1.436  -7.963  1.00 98.50           C
ATOM   2226  CB  GLN A 148       5.656  -1.014  -8.061  1.00 98.50           C
ATOM   2227  HB2 GLN A 148       6.097  -0.830  -7.081  1.00 98.50           H
ATOM   2228  HB3 GLN A 148       6.423  -0.838  -8.816  1.00 98.50           H
ATOM   2229  O   GLN A 148       5.718   1.669  -7.051  1.00 98.50           O
ATOM   2230  CG  GLN A 148       5.246  -2.498  -8.103  1.00 98.50           C
ATOM   2231  HG2 GLN A 148       6.137  -3.108  -7.948  1.00 98.50           H
ATOM   2232  HG3 GLN A 148       4.847  -2.738  -9.088  1.00 98.50           H
ATOM   2233  CD  GLN A 148       4.213  -2.885  -7.044  1.00 98.50           C
ATOM   2234  NE2 GLN A 148       3.689  -4.087  -7.057  1.00 98.50           N
ATOM   2235 HE21 GLN A 148       4.019  -4.815  -7.674  1.00 98.50           H
ATOM   2236 HE22 GLN A 148       2.903  -4.237  -6.440  1.00 98.50           H
ATOM   2237  OE1 GLN A 148       3.828  -2.115  -6.185  1.00 98.50           O
ATOM   2238  N   ASP A 149       4.444   2.413  -8.727  1.00 98.53           N
ATOM   2239  H   ASP A 149       3.762   2.209  -9.443  1.00 98.53           H
ATOM   2240  CA  ASP A 149       4.790   3.809  -8.493  1.00 98.53           C
ATOM   2241  HA  ASP A 149       5.876   3.894  -8.525  1.00 98.53           H
ATOM   2242  C   ASP A 149       4.279   4.229  -7.098  1.00 98.53           C
ATOM   2243  CB  ASP A 149       4.222   4.694  -9.614  1.00 98.53           C
ATOM   2244  HB2 ASP A 149       4.293   5.733  -9.293  1.00 98.53           H
ATOM   2245  HB3 ASP A 149       3.165   4.469  -9.759  1.00 98.53           H
ATOM   2246  O   ASP A 149       3.087   4.066  -6.811  1.00 98.53           O
ATOM   2247  CG  ASP A 149       4.953   4.570 -10.960  1.00 98.53           C
ATOM   2248  OD1 ASP A 149       5.884   3.746 -11.115  1.00 98.53           O
ATOM   2249  OD2 ASP A 149       4.698   5.407 -11.859  1.00 98.53           O
ATOM   2250  N   PRO A 150       5.144   4.741  -6.203  1.00 97.87           N
ATOM   2251  CA  PRO A 150       4.713   5.215  -4.893  1.00 97.87           C
ATOM   2252  HA  PRO A 150       4.020   4.505  -4.441  1.00 97.87           H
ATOM   2253  C   PRO A 150       3.989   6.554  -5.020  1.00 97.87           C
ATOM   2254  CB  PRO A 150       5.996   5.305  -4.062  1.00 97.87           C
ATOM   2255  HB2 PRO A 150       5.928   6.053  -3.272  1.00 97.87           H
ATOM   2256  HB3 PRO A 150       6.227   4.329  -3.636  1.00 97.87           H
ATOM   2257  O   PRO A 150       4.250   7.309  -5.960  1.00 97.87           O
ATOM   2258  CG  PRO A 150       7.057   5.653  -5.106  1.00 97.87           C
ATOM   2259  HG2 PRO A 150       8.051   5.336  -4.791  1.00 97.87           H
ATOM   2260  HG3 PRO A 150       7.040   6.723  -5.309  1.00 97.87           H
ATOM   2261  CD  PRO A 150       6.587   4.892  -6.347  1.00 97.87           C
ATOM   2262  HD2 PRO A 150       7.052   3.907  -6.374  1.00 97.87           H
ATOM   2263  HD3 PRO A 150       6.837   5.454  -7.247  1.00 97.87           H
ATOM   2264  N   LEU A 151       3.119   6.891  -4.061  1.00 98.52           N
ATOM   2265  H   LEU A 151       2.911   6.217  -3.338  1.00 98.52           H
ATOM   2266  CA  LEU A 151       2.333   8.134  -4.108  1.00 98.52           C
ATOM   2267  HA  LEU A 151       1.662   8.068  -4.964  1.00 98.52           H
ATOM   2268  C   LEU A 151       3.208   9.384  -4.307  1.00 98.52           C
ATOM   2269  CB  LEU A 151       1.489   8.258  -2.828  1.00 98.52           C
ATOM   2270  HB2 LEU A 151       0.859   7.374  -2.726  1.00 98.52           H
ATOM   2271  HB3 LEU A 151       2.157   8.302  -1.968  1.00 98.52           H
ATOM   2272  O   LEU A 151       2.880  10.238  -5.129  1.00 98.52           O
ATOM   2273  CG  LEU A 151       0.596   9.516  -2.818  1.00 98.52           C
ATOM   2274  HG  LEU A 151       1.220  10.403  -2.928  1.00 98.52           H
ATOM   2275  CD1 LEU A 151      -0.433   9.507  -3.948  1.00 98.52           C
ATOM   2276 HD11 LEU A 151      -1.015   8.586  -3.915  1.00 98.52           H
ATOM   2277 HD12 LEU A 151       0.067   9.597  -4.913  1.00 98.52           H
ATOM   2278 HD13 LEU A 151      -1.100  10.362  -3.833  1.00 98.52           H
ATOM   2279  CD2 LEU A 151      -0.135   9.636  -1.486  1.00 98.52           C
ATOM   2280 HD21 LEU A 151      -0.716   8.736  -1.285  1.00 98.52           H
ATOM   2281 HD22 LEU A 151       0.596   9.787  -0.692  1.00 98.52           H
ATOM   2282 HD23 LEU A 151      -0.798  10.501  -1.506  1.00 98.52           H
ATOM   2283  N   VAL A 152       4.365   9.440  -3.637  1.00 95.81           N
ATOM   2284  H   VAL A 152       4.543   8.712  -2.960  1.00 95.81           H
ATOM   2285  CA  VAL A 152       5.336  10.548  -3.730  1.00 95.81           C
ATOM   2286  HA  VAL A 152       4.840  11.455  -3.384  1.00 95.81           H
ATOM   2287  C   VAL A 152       5.821  10.819  -5.163  1.00 95.81           C
ATOM   2288  CB  VAL A 152       6.522  10.273  -2.782  1.00 95.81           C
ATOM   2289  HB  VAL A 152       6.109  10.001  -1.811  1.00 95.81           H
ATOM   2290  O   VAL A 152       6.246  11.925  -5.483  1.00 95.81           O
ATOM   2291  CG1 VAL A 152       7.407   9.107  -3.250  1.00 95.81           C
ATOM   2292 HG11 VAL A 152       7.918   9.361  -4.179  1.00 95.81           H
ATOM   2293 HG12 VAL A 152       8.155   8.894  -2.486  1.00 95.81           H
ATOM   2294 HG13 VAL A 152       6.799   8.214  -3.397  1.00 95.81           H
ATOM   2295  CG2 VAL A 152       7.398  11.509  -2.568  1.00 95.81           C
ATOM   2296 HG21 VAL A 152       8.138  11.306  -1.794  1.00 95.81           H
ATOM   2297 HG22 VAL A 152       6.773  12.338  -2.234  1.00 95.81           H
ATOM   2298 HG23 VAL A 152       7.909  11.793  -3.487  1.00 95.81           H
ATOM   2299  N   SER A 153       5.718   9.840  -6.070  1.00 95.34           N
ATOM   2300  H   SER A 153       5.280   8.974  -5.793  1.00 95.34           H
ATOM   2301  CA  SER A 153       6.063  10.037  -7.485  1.00 95.34           C
ATOM   2302  HA  SER A 153       7.038  10.523  -7.526  1.00 95.34           H
ATOM   2303  C   SER A 153       5.091  10.957  -8.236  1.00 95.34           C
ATOM   2304  CB  SER A 153       6.189   8.695  -8.208  1.00 95.34           C
ATOM   2305  HB2 SER A 153       6.627   8.869  -9.191  1.00 95.34           H
ATOM   2306  HB3 SER A 153       6.852   8.038  -7.644  1.00 95.34           H
ATOM   2307  O   SER A 153       5.447  11.459  -9.301  1.00 95.34           O
ATOM   2308  OG  SER A 153       4.936   8.071  -8.378  1.00 95.34           O
ATOM   2309  HG  SER A 153       4.610   7.787  -7.520  1.00 95.34           H
ATOM   2310  N   LYS A 154       3.891  11.209  -7.689  1.00 96.31           N
ATOM   2311  H   LYS A 154       3.662  10.757  -6.816  1.00 96.31           H
ATOM   2312  CA  LYS A 154       2.935  12.196  -8.218  1.00 96.31           C
ATOM   2313  HA  LYS A 154       3.039  12.247  -9.302  1.00 96.31           H
ATOM   2314  C   LYS A 154       3.201  13.618  -7.717  1.00 96.31           C
ATOM   2315  CB  LYS A 154       1.494  11.782  -7.886  1.00 96.31           C
ATOM   2316  HB2 LYS A 154       0.824  12.576  -8.214  1.00 96.31           H
ATOM   2317  HB3 LYS A 154       1.384  11.664  -6.808  1.00 96.31           H
ATOM   2318  O   LYS A 154       2.726  14.562  -8.339  1.00 96.31           O
ATOM   2319  CG  LYS A 154       1.092  10.471  -8.567  1.00 96.31           C
ATOM   2320  HG2 LYS A 154       1.318  10.521  -9.632  1.00 96.31           H
ATOM   2321  HG3 LYS A 154       1.672   9.658  -8.130  1.00 96.31           H
ATOM   2322  CD  LYS A 154      -0.398  10.165  -8.379  1.00 96.31           C
ATOM   2323  HD2 LYS A 154      -0.558   9.133  -8.689  1.00 96.31           H
ATOM   2324  HD3 LYS A 154      -0.669  10.254  -7.327  1.00 96.31           H
ATOM   2325  CE  LYS A 154      -1.294  11.064  -9.235  1.00 96.31           C
ATOM   2326  HE2 LYS A 154      -0.888  11.091 -10.246  1.00 96.31           H
ATOM   2327  HE3 LYS A 154      -1.290  12.078  -8.833  1.00 96.31           H
ATOM   2328  NZ  LYS A 154      -2.672  10.531  -9.265  1.00 96.31           N
ATOM   2329  HZ1 LYS A 154      -3.158  10.783  -8.416  1.00 96.31           H
ATOM   2330  HZ2 LYS A 154      -3.236  10.969  -9.979  1.00 96.31           H
ATOM   2331  HZ3 LYS A 154      -2.689   9.525  -9.356  1.00 96.31           H
ATOM   2332  N   GLY A 155       3.951  13.772  -6.628  1.00 94.97           N
ATOM   2333  H   GLY A 155       4.309  12.949  -6.165  1.00 94.97           H
ATOM   2334  CA  GLY A 155       4.273  15.065  -6.030  1.00 94.97           C
ATOM   2335  HA2 GLY A 155       4.909  15.628  -6.713  1.00 94.97           H
ATOM   2336  HA3 GLY A 155       3.359  15.636  -5.864  1.00 94.97           H
ATOM   2337  C   GLY A 155       4.980  14.898  -4.688  1.00 94.97           C
ATOM   2338  O   GLY A 155       4.573  14.080  -3.867  1.00 94.97           O
ATOM   2339  N   ALA A 156       6.033  15.684  -4.450  1.00 93.11           N
ATOM   2340  H   ALA A 156       6.291  16.371  -5.144  1.00 93.11           H
ATOM   2341  CA  ALA A 156       6.824  15.613  -3.216  1.00 93.11           C
ATOM   2342  HA  ALA A 156       7.105  14.574  -3.042  1.00 93.11           H
ATOM   2343  C   ALA A 156       6.053  16.087  -1.967  1.00 93.11           C
ATOM   2344  CB  ALA A 156       8.102  16.435  -3.423  1.00 93.11           C
ATOM   2345  HB1 ALA A 156       7.849  17.482  -3.588  1.00 93.11           H
ATOM   2346  HB2 ALA A 156       8.655  16.052  -4.281  1.00 93.11           H
ATOM   2347  HB3 ALA A 156       8.729  16.357  -2.535  1.00 93.11           H
ATOM   2348  O   ALA A 156       6.429  15.769  -0.843  1.00 93.11           O
ATOM   2349  N   ASN A 157       4.975  16.843  -2.169  1.00 95.49           N
ATOM   2350  H   ASN A 157       4.727  17.072  -3.120  1.00 95.49           H
ATOM   2351  CA  ASN A 157       4.032  17.294  -1.150  1.00 95.49           C
ATOM   2352  HA  ASN A 157       4.585  17.565  -0.251  1.00 95.49           H
ATOM   2353  C   ASN A 157       3.011  16.219  -0.741  1.00 95.49           C
ATOM   2354  CB  ASN A 157       3.317  18.551  -1.688  1.00 95.49           C
ATOM   2355  HB2 ASN A 157       4.048  19.333  -1.893  1.00 95.49           H
ATOM   2356  HB3 ASN A 157       2.630  18.922  -0.928  1.00 95.49           H
ATOM   2357  O   ASN A 157       2.283  16.436   0.228  1.00 95.49           O
ATOM   2358  CG  ASN A 157       2.541  18.293  -2.974  1.00 95.49           C
ATOM   2359  ND2 ASN A 157       1.264  18.572  -3.018  1.00 95.49           N
ATOM   2360 HD21 ASN A 157       0.753  19.003  -2.260  1.00 95.49           H
ATOM   2361 HD22 ASN A 157       0.778  18.438  -3.893  1.00 95.49           H
ATOM   2362  OD1 ASN A 157       3.077  17.776  -3.947  1.00 95.49           O
ATOM   2363  N   LEU A 158       2.933  15.094  -1.463  1.00 97.72           N
ATOM   2364  H   LEU A 158       3.582  14.954  -2.225  1.00 97.72           H
ATOM   2365  CA  LEU A 158       1.991  14.016  -1.178  1.00 97.72           C
ATOM   2366  HA  LEU A 158       1.117  14.439  -0.684  1.00 97.72           H
ATOM   2367  C   LEU A 158       2.604  12.985  -0.230  1.00 97.72           C
ATOM   2368  CB  LEU A 158       1.510  13.352  -2.477  1.00 97.72           C
ATOM   2369  HB2 LEU A 158       0.852  12.528  -2.203  1.00 97.72           H
ATOM   2370  HB3 LEU A 158       2.372  12.933  -2.997  1.00 97.72           H
ATOM   2371  O   LEU A 158       3.540  12.266  -0.584  1.00 97.72           O
ATOM   2372  CG  LEU A 158       0.743  14.276  -3.437  1.00 97.72           C
ATOM   2373  HG  LEU A 158       1.365  15.127  -3.714  1.00 97.72           H
ATOM   2374  CD1 LEU A 158       0.405  13.493  -4.704  1.00 97.72           C
ATOM   2375 HD11 LEU A 158      -0.104  14.147  -5.411  1.00 97.72           H
ATOM   2376 HD12 LEU A 158       1.336  13.141  -5.148  1.00 97.72           H
ATOM   2377 HD13 LEU A 158      -0.236  12.645  -4.463  1.00 97.72           H
ATOM   2378  CD2 LEU A 158      -0.560  14.779  -2.819  1.00 97.72           C
ATOM   2379 HD21 LEU A 158      -0.331  15.469  -2.007  1.00 97.72           H
ATOM   2380 HD22 LEU A 158      -1.140  15.326  -3.563  1.00 97.72           H
ATOM   2381 HD23 LEU A 158      -1.142  13.942  -2.435  1.00 97.72           H
ATOM   2382  N   VAL A 159       2.019  12.872   0.959  1.00 97.82           N
ATOM   2383  H   VAL A 159       1.265  13.509   1.174  1.00 97.82           H
ATOM   2384  CA  VAL A 159       2.398  11.885   1.975  1.00 97.82           C
ATOM   2385  HA  VAL A 159       3.392  11.503   1.742  1.00 97.82           H
ATOM   2386  C   VAL A 159       1.382  10.742   1.985  1.00 97.82           C
ATOM   2387  CB  VAL A 159       2.487  12.535   3.360  1.00 97.82           C
ATOM   2388  HB  VAL A 159       1.528  12.993   3.603  1.00 97.82           H
ATOM   2389  O   VAL A 159       0.198  11.003   2.201  1.00 97.82           O
ATOM   2390  CG1 VAL A 159       2.819  11.511   4.446  1.00 97.82           C
ATOM   2391 HG11 VAL A 159       2.119  10.676   4.442  1.00 97.82           H
ATOM   2392 HG12 VAL A 159       3.837  11.137   4.335  1.00 97.82           H
ATOM   2393 HG13 VAL A 159       2.709  12.000   5.415  1.00 97.82           H
ATOM   2394  CG2 VAL A 159       3.569  13.617   3.381  1.00 97.82           C
ATOM   2395 HG21 VAL A 159       3.671  13.996   4.398  1.00 97.82           H
ATOM   2396 HG22 VAL A 159       4.526  13.200   3.066  1.00 97.82           H
ATOM   2397 HG23 VAL A 159       3.293  14.434   2.714  1.00 97.82           H
ATOM   2398  N   PRO A 160       1.792   9.480   1.769  1.00 98.45           N
ATOM   2399  CA  PRO A 160       0.881   8.340   1.838  1.00 98.45           C
ATOM   2400  HA  PRO A 160      -0.021   8.540   1.261  1.00 98.45           H
ATOM   2401  C   PRO A 160       0.481   8.033   3.289  1.00 98.45           C
ATOM   2402  CB  PRO A 160       1.647   7.183   1.192  1.00 98.45           C
ATOM   2403  HB2 PRO A 160       1.359   6.217   1.607  1.00 98.45           H
ATOM   2404  HB3 PRO A 160       1.479   7.193   0.115  1.00 98.45           H
ATOM   2405  O   PRO A 160       1.340   7.880   4.151  1.00 98.45           O
ATOM   2406  CG  PRO A 160       3.111   7.520   1.486  1.00 98.45           C
ATOM   2407  HG2 PRO A 160       3.374   7.185   2.489  1.00 98.45           H
ATOM   2408  HG3 PRO A 160       3.783   7.084   0.747  1.00 98.45           H
ATOM   2409  CD  PRO A 160       3.145   9.045   1.448  1.00 98.45           C
ATOM   2410  HD2 PRO A 160       3.864   9.414   2.179  1.00 98.45           H
ATOM   2411  HD3 PRO A 160       3.407   9.388   0.447  1.00 98.45           H
ATOM   2412  N   LEU A 161      -0.822   7.895   3.543  1.00 98.57           N
ATOM   2413  H   LEU A 161      -1.478   8.055   2.791  1.00 98.57           H
ATOM   2414  CA  LEU A 161      -1.365   7.458   4.837  1.00 98.57           C
ATOM   2415  HA  LEU A 161      -0.600   7.520   5.611  1.00 98.57           H
ATOM   2416  C   LEU A 161      -1.839   6.006   4.784  1.00 98.57           C
ATOM   2417  CB  LEU A 161      -2.553   8.347   5.235  1.00 98.57           C
ATOM   2418  HB2 LEU A 161      -3.341   8.238   4.489  1.00 98.57           H
ATOM   2419  HB3 LEU A 161      -2.940   7.962   6.178  1.00 98.57           H
ATOM   2420  O   LEU A 161      -1.553   5.210   5.677  1.00 98.57           O
ATOM   2421  CG  LEU A 161      -2.273   9.842   5.419  1.00 98.57           C
ATOM   2422  HG  LEU A 161      -2.011  10.290   4.460  1.00 98.57           H
ATOM   2423  CD1 LEU A 161      -3.570  10.474   5.924  1.00 98.57           C
ATOM   2424 HD11 LEU A 161      -3.818  10.066   6.904  1.00 98.57           H
ATOM   2425 HD12 LEU A 161      -3.459  11.554   6.016  1.00 98.57           H
ATOM   2426 HD13 LEU A 161      -4.384  10.268   5.229  1.00 98.57           H
ATOM   2427  CD2 LEU A 161      -1.153  10.105   6.422  1.00 98.57           C
ATOM   2428 HD21 LEU A 161      -0.207   9.755   6.010  1.00 98.57           H
ATOM   2429 HD22 LEU A 161      -1.355   9.585   7.359  1.00 98.57           H
ATOM   2430 HD23 LEU A 161      -1.066  11.173   6.625  1.00 98.57           H
ATOM   2431  N   LEU A 162      -2.585   5.675   3.731  1.00 98.81           N
ATOM   2432  H   LEU A 162      -2.767   6.382   3.033  1.00 98.81           H
ATOM   2433  CA  LEU A 162      -3.153   4.353   3.515  1.00 98.81           C
ATOM   2434  HA  LEU A 162      -2.554   3.632   4.070  1.00 98.81           H
ATOM   2435  C   LEU A 162      -3.073   3.998   2.035  1.00 98.81           C
ATOM   2436  CB  LEU A 162      -4.575   4.320   4.101  1.00 98.81           C
ATOM   2437  HB2 LEU A 162      -4.477   4.535   5.165  1.00 98.81           H
ATOM   2438  HB3 LEU A 162      -5.179   5.115   3.663  1.00 98.81           H
ATOM   2439  O   LEU A 162      -3.508   4.780   1.192  1.00 98.81           O
ATOM   2440  CG  LEU A 162      -5.329   2.989   3.944  1.00 98.81           C
ATOM   2441  HG  LEU A 162      -4.646   2.150   4.073  1.00 98.81           H
ATOM   2442  CD1 LEU A 162      -6.404   2.927   5.021  1.00 98.81           C
ATOM   2443 HD11 LEU A 162      -7.039   2.061   4.830  1.00 98.81           H
ATOM   2444 HD12 LEU A 162      -5.943   2.824   6.003  1.00 98.81           H
ATOM   2445 HD13 LEU A 162      -7.020   3.826   5.003  1.00 98.81           H
ATOM   2446  CD2 LEU A 162      -6.066   2.857   2.606  1.00 98.81           C
ATOM   2447 HD21 LEU A 162      -6.760   3.688   2.483  1.00 98.81           H
ATOM   2448 HD22 LEU A 162      -6.625   1.922   2.592  1.00 98.81           H
ATOM   2449 HD23 LEU A 162      -5.364   2.837   1.773  1.00 98.81           H
ATOM   2450  N   GLY A 163      -2.539   2.821   1.720  1.00 98.86           N
ATOM   2451  H   GLY A 163      -2.190   2.239   2.468  1.00 98.86           H
ATOM   2452  CA  GLY A 163      -2.498   2.274   0.365  1.00 98.86           C
ATOM   2453  HA2 GLY A 163      -2.912   2.982  -0.353  1.00 98.86           H
ATOM   2454  HA3 GLY A 163      -1.463   2.074   0.087  1.00 98.86           H
ATOM   2455  C   GLY A 163      -3.248   0.956   0.265  1.00 98.86           C
ATOM   2456  O   GLY A 163      -3.124   0.112   1.146  1.00 98.86           O
ATOM   2457  N   ILE A 164      -3.992   0.755  -0.821  1.00 98.90           N
ATOM   2458  H   ILE A 164      -4.084   1.511  -1.485  1.00 98.90           H
ATOM   2459  CA  ILE A 164      -4.584  -0.542  -1.170  1.00 98.90           C
ATOM   2460  HA  ILE A 164      -4.322  -1.273  -0.405  1.00 98.90           H
ATOM   2461  C   ILE A 164      -3.970  -1.016  -2.487  1.00 98.90           C
ATOM   2462  CB  ILE A 164      -6.127  -0.476  -1.220  1.00 98.90           C
ATOM   2463  HB  ILE A 164      -6.415   0.253  -1.978  1.00 98.90           H
ATOM   2464  O   ILE A 164      -4.062  -0.320  -3.505  1.00 98.90           O
ATOM   2465  CG1 ILE A 164      -6.716  -0.014   0.134  1.00 98.90           C
ATOM   2466 HG12 ILE A 164      -6.241   0.924   0.420  1.00 98.90           H
ATOM   2467 HG13 ILE A 164      -6.485  -0.752   0.903  1.00 98.90           H
ATOM   2468  CG2 ILE A 164      -6.681  -1.849  -1.643  1.00 98.90           C
ATOM   2469 HG21 ILE A 164      -6.266  -2.635  -1.011  1.00 98.90           H
ATOM   2470 HG22 ILE A 164      -7.768  -1.869  -1.564  1.00 98.90           H
ATOM   2471 HG23 ILE A 164      -6.414  -2.063  -2.678  1.00 98.90           H
ATOM   2472  CD1 ILE A 164      -8.228   0.250   0.124  1.00 98.90           C
ATOM   2473 HD11 ILE A 164      -8.480   0.944  -0.678  1.00 98.90           H
ATOM   2474 HD12 ILE A 164      -8.785  -0.678  -0.005  1.00 98.90           H
ATOM   2475 HD13 ILE A 164      -8.517   0.691   1.078  1.00 98.90           H
ATOM   2476  N   ASP A 165      -3.355  -2.200  -2.452  1.00 98.90           N
ATOM   2477  H   ASP A 165      -3.321  -2.707  -1.579  1.00 98.90           H
ATOM   2478  CA  ASP A 165      -2.776  -2.862  -3.621  1.00 98.90           C
ATOM   2479  HA  ASP A 165      -2.197  -2.134  -4.187  1.00 98.90           H
ATOM   2480  C   ASP A 165      -3.896  -3.410  -4.518  1.00 98.90           C
ATOM   2481  CB  ASP A 165      -1.821  -3.996  -3.178  1.00 98.90           C
ATOM   2482  HB2 ASP A 165      -1.171  -3.638  -2.380  1.00 98.90           H
ATOM   2483  HB3 ASP A 165      -2.403  -4.820  -2.766  1.00 98.90           H
ATOM   2484  O   ASP A 165      -4.681  -4.252  -4.091  1.00 98.90           O
ATOM   2485  CG  ASP A 165      -0.956  -4.520  -4.336  1.00 98.90           C
ATOM   2486  OD1 ASP A 165      -1.287  -4.194  -5.494  1.00 98.90           O
ATOM   2487  OD2 ASP A 165       0.022  -5.273  -4.104  1.00 98.90           O
ATOM   2488  N   VAL A 166      -3.983  -2.949  -5.768  1.00 98.73           N
ATOM   2489  H   VAL A 166      -3.265  -2.315  -6.086  1.00 98.73           H
ATOM   2490  CA  VAL A 166      -4.950  -3.469  -6.751  1.00 98.73           C
ATOM   2491  HA  VAL A 166      -5.560  -4.220  -6.248  1.00 98.73           H
ATOM   2492  C   VAL A 166      -4.289  -4.253  -7.886  1.00 98.73           C
ATOM   2493  CB  VAL A 166      -5.947  -2.403  -7.239  1.00 98.73           C
ATOM   2494  HB  VAL A 166      -6.649  -2.886  -7.919  1.00 98.73           H
ATOM   2495  O   VAL A 166      -4.934  -4.543  -8.902  1.00 98.73           O
ATOM   2496  CG1 VAL A 166      -6.769  -1.830  -6.081  1.00 98.73           C
ATOM   2497 HG11 VAL A 166      -7.533  -1.156  -6.466  1.00 98.73           H
ATOM   2498 HG12 VAL A 166      -6.123  -1.284  -5.394  1.00 98.73           H
ATOM   2499 HG13 VAL A 166      -7.244  -2.646  -5.536  1.00 98.73           H
ATOM   2500  CG2 VAL A 166      -5.296  -1.244  -7.989  1.00 98.73           C
ATOM   2501 HG21 VAL A 166      -4.703  -0.646  -7.298  1.00 98.73           H
ATOM   2502 HG22 VAL A 166      -6.075  -0.615  -8.420  1.00 98.73           H
ATOM   2503 HG23 VAL A 166      -4.664  -1.627  -8.791  1.00 98.73           H
ATOM   2504  N   TRP A 167      -3.028  -4.660  -7.716  1.00 98.71           N
ATOM   2505  H   TRP A 167      -2.549  -4.408  -6.863  1.00 98.71           H
ATOM   2506  CA  TRP A 167      -2.453  -5.749  -8.498  1.00 98.71           C
ATOM   2507  HA  TRP A 167      -2.487  -5.491  -9.557  1.00 98.71           H
ATOM   2508  C   TRP A 167      -3.248  -7.036  -8.281  1.00 98.71           C
ATOM   2509  CB  TRP A 167      -1.001  -5.995  -8.094  1.00 98.71           C
ATOM   2510  HB2 TRP A 167      -0.704  -6.961  -8.504  1.00 98.71           H
ATOM   2511  HB3 TRP A 167      -0.942  -6.088  -7.010  1.00 98.71           H
ATOM   2512  O   TRP A 167      -3.660  -7.351  -7.167  1.00 98.71           O
ATOM   2513  CG  TRP A 167      -0.003  -4.989  -8.571  1.00 98.71           C
ATOM   2514  CD1 TRP A 167       0.123  -3.710  -8.151  1.00 98.71           C
ATOM   2515  HD1 TRP A 167      -0.484  -3.240  -7.392  1.00 98.71           H
ATOM   2516  CD2 TRP A 167       1.007  -5.167  -9.602  1.00 98.71           C
ATOM   2517  CE2 TRP A 167       1.717  -3.939  -9.758  1.00 98.71           C
ATOM   2518  CE3 TRP A 167       1.342  -6.227 -10.472  1.00 98.71           C
ATOM   2519  HE3 TRP A 167       0.829  -7.172 -10.363  1.00 98.71           H
ATOM   2520  NE1 TRP A 167       1.141  -3.091  -8.838  1.00 98.71           N
ATOM   2521  HE1 TRP A 167       1.376  -2.121  -8.679  1.00 98.71           H
ATOM   2522  CH2 TRP A 167       2.986  -4.835 -11.617  1.00 98.71           C
ATOM   2523  HH2 TRP A 167       3.719  -4.713 -12.401  1.00 98.71           H
ATOM   2524  CZ2 TRP A 167       2.709  -3.779 -10.735  1.00 98.71           C
ATOM   2525  HZ2 TRP A 167       3.245  -2.845 -10.820  1.00 98.71           H
ATOM   2526  CZ3 TRP A 167       2.308  -6.059 -11.480  1.00 98.71           C
ATOM   2527  HZ3 TRP A 167       2.532  -6.876 -12.150  1.00 98.71           H
ATOM   2528  N   GLU A 168      -3.432  -7.827  -9.340  1.00 98.53           N
ATOM   2529  H   GLU A 168      -3.097  -7.534 -10.247  1.00 98.53           H
ATOM   2530  CA  GLU A 168      -4.191  -9.079  -9.244  1.00 98.53           C
ATOM   2531  HA  GLU A 168      -5.202  -8.856  -8.902  1.00 98.53           H
ATOM   2532  C   GLU A 168      -3.600 -10.040  -8.203  1.00 98.53           C
ATOM   2533  CB  GLU A 168      -4.289  -9.752 -10.621  1.00 98.53           C
ATOM   2534  HB2 GLU A 168      -3.292  -9.836 -11.053  1.00 98.53           H
ATOM   2535  HB3 GLU A 168      -4.695 -10.756 -10.495  1.00 98.53           H
ATOM   2536  O   GLU A 168      -4.359 -10.708  -7.507  1.00 98.53           O
ATOM   2537  CG  GLU A 168      -5.213  -8.975 -11.571  1.00 98.53           C
ATOM   2538  HG2 GLU A 168      -6.171  -8.829 -11.072  1.00 98.53           H
ATOM   2539  HG3 GLU A 168      -4.783  -7.995 -11.777  1.00 98.53           H
ATOM   2540  CD  GLU A 168      -5.445  -9.723 -12.892  1.00 98.53           C
ATOM   2541  OE1 GLU A 168      -6.627  -9.829 -13.295  1.00 98.53           O
ATOM   2542  OE2 GLU A 168      -4.442 -10.168 -13.491  1.00 98.53           O
ATOM   2543  N   HIS A 169      -2.278 -10.067  -7.990  1.00 98.28           N
ATOM   2544  H   HIS A 169      -1.679  -9.440  -8.508  1.00 98.28           H
ATOM   2545  CA  HIS A 169      -1.683 -10.921  -6.948  1.00 98.28           C
ATOM   2546  HA  HIS A 169      -1.949 -11.955  -7.167  1.00 98.28           H
ATOM   2547  C   HIS A 169      -2.237 -10.651  -5.540  1.00 98.28           C
ATOM   2548  CB  HIS A 169      -0.147 -10.832  -6.964  1.00 98.28           C
ATOM   2549  HB2 HIS A 169       0.211 -11.148  -7.944  1.00 98.28           H
ATOM   2550  HB3 HIS A 169       0.242 -11.537  -6.230  1.00 98.28           H
ATOM   2551  O   HIS A 169      -2.227 -11.563  -4.719  1.00 98.28           O
ATOM   2552  CG  HIS A 169       0.442  -9.472  -6.655  1.00 98.28           C
ATOM   2553  CD2 HIS A 169       0.254  -8.748  -5.513  1.00 98.28           C
ATOM   2554  HD2 HIS A 169      -0.310  -9.035  -4.638  1.00 98.28           H
ATOM   2555  ND1 HIS A 169       1.272  -8.744  -7.514  1.00 98.28           N
ATOM   2556  CE1 HIS A 169       1.528  -7.590  -6.871  1.00 98.28           C
ATOM   2557  HE1 HIS A 169       2.086  -6.765  -7.288  1.00 98.28           H
ATOM   2558  NE2 HIS A 169       0.903  -7.551  -5.683  1.00 98.28           N
ATOM   2559  HE2 HIS A 169       0.788  -6.737  -5.096  1.00 98.28           H
ATOM   2560  N   ALA A 170      -2.759  -9.448  -5.271  1.00 98.72           N
ATOM   2561  H   ALA A 170      -2.781  -8.745  -5.995  1.00 98.72           H
ATOM   2562  CA  ALA A 170      -3.284  -9.065  -3.963  1.00 98.72           C
ATOM   2563  HA  ALA A 170      -2.605  -9.428  -3.191  1.00 98.72           H
ATOM   2564  C   ALA A 170      -4.669  -9.668  -3.670  1.00 98.72           C
ATOM   2565  CB  ALA A 170      -3.311  -7.533  -3.889  1.00 98.72           C
ATOM   2566  HB1 ALA A 170      -3.582  -7.220  -2.881  1.00 98.72           H
ATOM   2567  HB2 ALA A 170      -4.043  -7.127  -4.586  1.00 98.72           H
ATOM   2568  HB3 ALA A 170      -2.327  -7.130  -4.129  1.00 98.72           H
ATOM   2569  O   ALA A 170      -5.111  -9.666  -2.523  1.00 98.72           O
ATOM   2570  N   TYR A 171      -5.377 -10.182  -4.685  1.00 98.55           N
ATOM   2571  H   TYR A 171      -4.980 -10.122  -5.612  1.00 98.55           H
ATOM   2572  CA  TYR A 171      -6.750 -10.668  -4.506  1.00 98.55           C
ATOM   2573  HA  TYR A 171      -6.876 -10.989  -3.472  1.00 98.55           H
ATOM   2574  C   TYR A 171      -7.160 -11.863  -5.364  1.00 98.55           C
ATOM   2575  CB  TYR A 171      -7.721  -9.507  -4.727  1.00 98.55           C
ATOM   2576  HB2 TYR A 171      -8.738  -9.860  -4.554  1.00 98.55           H
ATOM   2577  HB3 TYR A 171      -7.500  -8.754  -3.970  1.00 98.55           H
ATOM   2578  O   TYR A 171      -8.142 -12.528  -5.037  1.00 98.55           O
ATOM   2579  CG  TYR A 171      -7.685  -8.843  -6.086  1.00 98.55           C
ATOM   2580  CD1 TYR A 171      -6.912  -7.683  -6.244  1.00 98.55           C
ATOM   2581  HD1 TYR A 171      -6.348  -7.287  -5.412  1.00 98.55           H
ATOM   2582  CD2 TYR A 171      -8.426  -9.353  -7.174  1.00 98.55           C
ATOM   2583  HD2 TYR A 171      -9.025 -10.244  -7.059  1.00 98.55           H
ATOM   2584  CE1 TYR A 171      -6.856  -7.044  -7.487  1.00 98.55           C
ATOM   2585  HE1 TYR A 171      -6.234  -6.167  -7.593  1.00 98.55           H
ATOM   2586  CE2 TYR A 171      -8.376  -8.705  -8.427  1.00 98.55           C
ATOM   2587  HE2 TYR A 171      -8.914  -9.106  -9.273  1.00 98.55           H
ATOM   2588  OH  TYR A 171      -7.455  -6.903  -9.769  1.00 98.55           O
ATOM   2589  HH  TYR A 171      -6.677  -6.344  -9.705  1.00 98.55           H
ATOM   2590  CZ  TYR A 171      -7.577  -7.550  -8.582  1.00 98.55           C
ATOM   2591  N   TYR A 172      -6.455 -12.176  -6.449  1.00 98.35           N
ATOM   2592  H   TYR A 172      -5.657 -11.603  -6.683  1.00 98.35           H
ATOM   2593  CA  TYR A 172      -6.960 -13.083  -7.481  1.00 98.35           C
ATOM   2594  HA  TYR A 172      -7.933 -12.712  -7.802  1.00 98.35           H
ATOM   2595  C   TYR A 172      -7.148 -14.520  -6.987  1.00 98.35           C
ATOM   2596  CB  TYR A 172      -6.027 -13.046  -8.693  1.00 98.35           C
ATOM   2597  HB2 TYR A 172      -5.123 -13.622  -8.494  1.00 98.35           H
ATOM   2598  HB3 TYR A 172      -5.737 -12.011  -8.869  1.00 98.35           H
ATOM   2599  O   TYR A 172      -8.060 -15.209  -7.439  1.00 98.35           O
ATOM   2600  CG  TYR A 172      -6.667 -13.496  -9.982  1.00 98.35           C
ATOM   2601  CD1 TYR A 172      -6.662 -14.851 -10.364  1.00 98.35           C
ATOM   2602  HD1 TYR A 172      -6.204 -15.590  -9.723  1.00 98.35           H
ATOM   2603  CD2 TYR A 172      -7.241 -12.525 -10.823  1.00 98.35           C
ATOM   2604  HD2 TYR A 172      -7.228 -11.481 -10.545  1.00 98.35           H
ATOM   2605  CE1 TYR A 172      -7.241 -15.230 -11.591  1.00 98.35           C
ATOM   2606  HE1 TYR A 172      -7.233 -16.261 -11.913  1.00 98.35           H
ATOM   2607  CE2 TYR A 172      -7.794 -12.895 -12.057  1.00 98.35           C
ATOM   2608  HE2 TYR A 172      -8.170 -12.128 -12.719  1.00 98.35           H
ATOM   2609  OH  TYR A 172      -8.325 -14.610 -13.637  1.00 98.35           O
ATOM   2610  HH  TYR A 172      -8.518 -13.830 -14.162  1.00 98.35           H
ATOM   2611  CZ  TYR A 172      -7.795 -14.250 -12.441  1.00 98.35           C
ATOM   2612  N   LEU A 173      -6.347 -14.996  -6.027  1.00 98.48           N
ATOM   2613  H   LEU A 173      -5.622 -14.399  -5.655  1.00 98.48           H
ATOM   2614  CA  LEU A 173      -6.527 -16.349  -5.485  1.00 98.48           C
ATOM   2615  HA  LEU A 173      -6.514 -17.054  -6.316  1.00 98.48           H
ATOM   2616  C   LEU A 173      -7.898 -16.524  -4.813  1.00 98.48           C
ATOM   2617  CB  LEU A 173      -5.381 -16.710  -4.529  1.00 98.48           C
ATOM   2618  HB2 LEU A 173      -5.322 -15.945  -3.755  1.00 98.48           H
ATOM   2619  HB3 LEU A 173      -5.620 -17.653  -4.038  1.00 98.48           H
ATOM   2620  O   LEU A 173      -8.504 -17.584  -4.977  1.00 98.48           O
ATOM   2621  CG  LEU A 173      -4.005 -16.851  -5.202  1.00 98.48           C
ATOM   2622  HG  LEU A 173      -3.736 -15.908  -5.680  1.00 98.48           H
ATOM   2623  CD1 LEU A 173      -2.950 -17.178  -4.152  1.00 98.48           C
ATOM   2624 HD11 LEU A 173      -2.915 -16.391  -3.398  1.00 98.48           H
ATOM   2625 HD12 LEU A 173      -1.973 -17.243  -4.630  1.00 98.48           H
ATOM   2626 HD13 LEU A 173      -3.177 -18.125  -3.661  1.00 98.48           H
ATOM   2627  CD2 LEU A 173      -3.984 -17.963  -6.257  1.00 98.48           C
ATOM   2628 HD21 LEU A 173      -4.330 -18.898  -5.817  1.00 98.48           H
ATOM   2629 HD22 LEU A 173      -2.964 -18.100  -6.617  1.00 98.48           H
ATOM   2630 HD23 LEU A 173      -4.607 -17.692  -7.109  1.00 98.48           H
ATOM   2631  N   GLN A 174      -8.427 -15.472  -4.187  1.00 98.63           N
ATOM   2632  H   GLN A 174      -7.887 -14.619  -4.164  1.00 98.63           H
ATOM   2633  CA  GLN A 174      -9.683 -15.486  -3.436  1.00 98.63           C
ATOM   2634  HA  GLN A 174      -9.950 -16.516  -3.197  1.00 98.63           H
ATOM   2635  C   GLN A 174     -10.858 -14.880  -4.219  1.00 98.63           C
ATOM   2636  CB  GLN A 174      -9.417 -14.755  -2.114  1.00 98.63           C
ATOM   2637  HB2 GLN A 174      -9.087 -13.737  -2.318  1.00 98.63           H
ATOM   2638  HB3 GLN A 174      -8.615 -15.280  -1.594  1.00 98.63           H
ATOM   2639  O   GLN A 174     -11.923 -15.484  -4.301  1.00 98.63           O
ATOM   2640  CG  GLN A 174     -10.644 -14.703  -1.197  1.00 98.63           C
ATOM   2641  HG2 GLN A 174     -11.423 -14.102  -1.665  1.00 98.63           H
ATOM   2642  HG3 GLN A 174     -11.028 -15.712  -1.045  1.00 98.63           H
ATOM   2643  CD  GLN A 174     -10.324 -14.104   0.166  1.00 98.63           C
ATOM   2644  NE2 GLN A 174     -11.334 -13.770   0.931  1.00 98.63           N
ATOM   2645 HE21 GLN A 174     -11.148 -13.436   1.866  1.00 98.63           H
ATOM   2646 HE22 GLN A 174     -12.286 -13.861   0.606  1.00 98.63           H
ATOM   2647  OE1 GLN A 174      -9.182 -13.936   0.557  1.00 98.63           O
ATOM   2648  N   TYR A 175     -10.657 -13.715  -4.836  1.00 98.59           N
ATOM   2649  H   TYR A 175      -9.753 -13.278  -4.726  1.00 98.59           H
ATOM   2650  CA  TYR A 175     -11.704 -12.914  -5.485  1.00 98.59           C
ATOM   2651  HA  TYR A 175     -12.678 -13.256  -5.137  1.00 98.59           H
ATOM   2652  C   TYR A 175     -11.721 -13.040  -7.015  1.00 98.59           C
ATOM   2653  CB  TYR A 175     -11.542 -11.455  -5.041  1.00 98.59           C
ATOM   2654  HB2 TYR A 175     -10.569 -11.087  -5.365  1.00 98.59           H
ATOM   2655  HB3 TYR A 175     -12.300 -10.848  -5.537  1.00 98.59           H
ATOM   2656  O   TYR A 175     -12.603 -12.486  -7.673  1.00 98.59           O
ATOM   2657  CG  TYR A 175     -11.686 -11.261  -3.545  1.00 98.59           C
ATOM   2658  CD1 TYR A 175     -12.976 -11.205  -2.988  1.00 98.59           C
ATOM   2659  HD1 TYR A 175     -13.842 -11.299  -3.626  1.00 98.59           H
ATOM   2660  CD2 TYR A 175     -10.554 -11.169  -2.708  1.00 98.59           C
ATOM   2661  HD2 TYR A 175      -9.559 -11.259  -3.119  1.00 98.59           H
ATOM   2662  CE1 TYR A 175     -13.136 -11.027  -1.604  1.00 98.59           C
ATOM   2663  HE1 TYR A 175     -14.123 -10.987  -1.168  1.00 98.59           H
ATOM   2664  CE2 TYR A 175     -10.710 -10.978  -1.321  1.00 98.59           C
ATOM   2665  HE2 TYR A 175      -9.849 -10.914  -0.673  1.00 98.59           H
ATOM   2666  OH  TYR A 175     -12.204 -10.723   0.553  1.00 98.59           O
ATOM   2667  HH  TYR A 175     -11.375 -10.687   1.036  1.00 98.59           H
ATOM   2668  CZ  TYR A 175     -12.008 -10.901  -0.773  1.00 98.59           C
ATOM   2669  N   LYS A 176     -10.765 -13.780  -7.598  1.00 98.06           N
ATOM   2670  H   LYS A 176     -10.058 -14.179  -6.998  1.00 98.06           H
ATOM   2671  CA  LYS A 176     -10.623 -13.970  -9.052  1.00 98.06           C
ATOM   2672  HA  LYS A 176      -9.632 -14.378  -9.254  1.00 98.06           H
ATOM   2673  C   LYS A 176     -10.627 -12.615  -9.776  1.00 98.06           C
ATOM   2674  CB  LYS A 176     -11.683 -14.984  -9.559  1.00 98.06           C
ATOM   2675  HB2 LYS A 176     -11.488 -15.205 -10.609  1.00 98.06           H
ATOM   2676  HB3 LYS A 176     -12.669 -14.524  -9.495  1.00 98.06           H
ATOM   2677  O   LYS A 176      -9.945 -11.685  -9.355  1.00 98.06           O
ATOM   2678  CG  LYS A 176     -11.750 -16.318  -8.793  1.00 98.06           C
ATOM   2679  HG2 LYS A 176     -12.569 -16.911  -9.200  1.00 98.06           H
ATOM   2680  HG3 LYS A 176     -11.975 -16.120  -7.745  1.00 98.06           H
ATOM   2681  CD  LYS A 176     -10.458 -17.139  -8.894  1.00 98.06           C
ATOM   2682  HD2 LYS A 176      -9.612 -16.503  -8.632  1.00 98.06           H
ATOM   2683  HD3 LYS A 176     -10.318 -17.484  -9.918  1.00 98.06           H
ATOM   2684  CE  LYS A 176     -10.511 -18.335  -7.937  1.00 98.06           C
ATOM   2685  HE2 LYS A 176     -11.107 -18.056  -7.068  1.00 98.06           H
ATOM   2686  HE3 LYS A 176     -11.013 -19.164  -8.436  1.00 98.06           H
ATOM   2687  NZ  LYS A 176      -9.158 -18.730  -7.475  1.00 98.06           N
ATOM   2688  HZ1 LYS A 176      -9.196 -19.576  -6.924  1.00 98.06           H
ATOM   2689  HZ2 LYS A 176      -8.809 -18.029  -6.838  1.00 98.06           H
ATOM   2690  HZ3 LYS A 176      -8.508 -18.835  -8.241  1.00 98.06           H
ATOM   2691  N   ASN A 177     -11.412 -12.481 -10.841  1.00 96.67           N
ATOM   2692  H   ASN A 177     -11.992 -13.264 -11.105  1.00 96.67           H
ATOM   2693  CA  ASN A 177     -11.549 -11.258 -11.628  1.00 96.67           C
ATOM   2694  HA  ASN A 177     -10.562 -10.805 -11.729  1.00 96.67           H
ATOM   2695  C   ASN A 177     -12.454 -10.184 -10.980  1.00 96.67           C
ATOM   2696  CB  ASN A 177     -12.033 -11.664 -13.031  1.00 96.67           C
ATOM   2697  HB2 ASN A 177     -11.344 -12.391 -13.461  1.00 96.67           H
ATOM   2698  HB3 ASN A 177     -12.034 -10.786 -13.677  1.00 96.67           H
ATOM   2699  O   ASN A 177     -12.715  -9.157 -11.606  1.00 96.67           O
ATOM   2700  CG  ASN A 177     -13.422 -12.279 -13.001  1.00 96.67           C
ATOM   2701  ND2 ASN A 177     -14.418 -11.600 -13.515  1.00 96.67           N
ATOM   2702 HD21 ASN A 177     -15.334 -12.018 -13.433  1.00 96.67           H
ATOM   2703 HD22 ASN A 177     -14.265 -10.664 -13.862  1.00 96.67           H
ATOM   2704  OD1 ASN A 177     -13.628 -13.365 -12.484  1.00 96.67           O
ATOM   2705  N   VAL A 178     -12.964 -10.395  -9.759  1.00 97.86           N
ATOM   2706  H   VAL A 178     -12.710 -11.236  -9.261  1.00 97.86           H
ATOM   2707  CA  VAL A 178     -13.924  -9.495  -9.096  1.00 97.86           C
ATOM   2708  HA  VAL A 178     -14.377  -8.869  -9.865  1.00 97.86           H
ATOM   2709  C   VAL A 178     -13.206  -8.544  -8.132  1.00 97.86           C
ATOM   2710  CB  VAL A 178     -15.092 -10.264  -8.436  1.00 97.86           C
ATOM   2711  HB  VAL A 178     -14.762 -10.718  -7.502  1.00 97.86           H
ATOM   2712  O   VAL A 178     -13.412  -8.568  -6.920  1.00 97.86           O
ATOM   2713  CG1 VAL A 178     -16.257  -9.302  -8.155  1.00 97.86           C
ATOM   2714 HG11 VAL A 178     -15.949  -8.518  -7.463  1.00 97.86           H
ATOM   2715 HG12 VAL A 178     -16.618  -8.852  -9.079  1.00 97.86           H
ATOM   2716 HG13 VAL A 178     -17.073  -9.850  -7.683  1.00 97.86           H
ATOM   2717  CG2 VAL A 178     -15.638 -11.376  -9.345  1.00 97.86           C
ATOM   2718 HG21 VAL A 178     -14.888 -12.155  -9.475  1.00 97.86           H
ATOM   2719 HG22 VAL A 178     -15.915 -10.967 -10.316  1.00 97.86           H
ATOM   2720 HG23 VAL A 178     -16.512 -11.831  -8.878  1.00 97.86           H
ATOM   2721  N   ARG A 179     -12.364  -7.651  -8.675  1.00 98.01           N
ATOM   2722  H   ARG A 179     -12.200  -7.717  -9.669  1.00 98.01           H
ATOM   2723  CA  ARG A 179     -11.656  -6.614  -7.891  1.00 98.01           C
ATOM   2724  HA  ARG A 179     -10.939  -7.122  -7.247  1.00 98.01           H
ATOM   2725  C   ARG A 179     -12.575  -5.808  -6.947  1.00 98.01           C
ATOM   2726  CB  ARG A 179     -10.871  -5.685  -8.835  1.00 98.01           C
ATOM   2727  HB2 ARG A 179     -11.563  -5.141  -9.478  1.00 98.01           H
ATOM   2728  HB3 ARG A 179     -10.231  -6.295  -9.472  1.00 98.01           H
ATOM   2729  O   ARG A 179     -12.154  -5.553  -5.819  1.00 98.01           O
ATOM   2730  CG  ARG A 179      -9.996  -4.669  -8.076  1.00 98.01           C
ATOM   2731  HG2 ARG A 179     -10.586  -4.152  -7.319  1.00 98.01           H
ATOM   2732  HG3 ARG A 179      -9.177  -5.186  -7.577  1.00 98.01           H
ATOM   2733  CD  ARG A 179      -9.441  -3.594  -9.010  1.00 98.01           C
ATOM   2734  HD2 ARG A 179     -10.273  -3.079  -9.490  1.00 98.01           H
ATOM   2735  HD3 ARG A 179      -8.892  -2.869  -8.409  1.00 98.01           H
ATOM   2736  NE  ARG A 179      -8.558  -4.150 -10.045  1.00 98.01           N
ATOM   2737  HE  ARG A 179      -8.426  -5.152 -10.067  1.00 98.01           H
ATOM   2738  NH1 ARG A 179      -7.970  -2.136 -10.944  1.00 98.01           N
ATOM   2739 HH11 ARG A 179      -7.572  -1.607 -11.707  1.00 98.01           H
ATOM   2740 HH12 ARG A 179      -8.502  -1.633 -10.249  1.00 98.01           H
ATOM   2741  NH2 ARG A 179      -7.110  -4.012 -11.793  1.00 98.01           N
ATOM   2742 HH21 ARG A 179      -6.984  -5.013 -11.777  1.00 98.01           H
ATOM   2743 HH22 ARG A 179      -6.422  -3.437 -12.258  1.00 98.01           H
ATOM   2744  CZ  ARG A 179      -7.886  -3.433 -10.924  1.00 98.01           C
ATOM   2745  N   PRO A 180     -13.812  -5.418  -7.331  1.00 98.63           N
ATOM   2746  CA  PRO A 180     -14.703  -4.696  -6.420  1.00 98.63           C
ATOM   2747  HA  PRO A 180     -14.227  -3.754  -6.148  1.00 98.63           H
ATOM   2748  C   PRO A 180     -15.043  -5.456  -5.130  1.00 98.63           C
ATOM   2749  CB  PRO A 180     -15.966  -4.393  -7.232  1.00 98.63           C
ATOM   2750  HB2 PRO A 180     -16.423  -3.452  -6.926  1.00 98.63           H
ATOM   2751  HB3 PRO A 180     -16.679  -5.212  -7.141  1.00 98.63           H
ATOM   2752  O   PRO A 180     -15.220  -4.819  -4.094  1.00 98.63           O
ATOM   2753  CG  PRO A 180     -15.449  -4.332  -8.665  1.00 98.63           C
ATOM   2754  HG2 PRO A 180     -14.973  -3.368  -8.849  1.00 98.63           H
ATOM   2755  HG3 PRO A 180     -16.239  -4.521  -9.392  1.00 98.63           H
ATOM   2756  CD  PRO A 180     -14.399  -5.438  -8.668  1.00 98.63           C
ATOM   2757  HD2 PRO A 180     -14.888  -6.397  -8.835  1.00 98.63           H
ATOM   2758  HD3 PRO A 180     -13.667  -5.248  -9.453  1.00 98.63           H
ATOM   2759  N   ASP A 181     -15.092  -6.791  -5.154  1.00 98.70           N
ATOM   2760  H   ASP A 181     -14.886  -7.293  -6.006  1.00 98.70           H
ATOM   2761  CA  ASP A 181     -15.372  -7.582  -3.950  1.00 98.70           C
ATOM   2762  HA  ASP A 181     -16.208  -7.130  -3.416  1.00 98.70           H
ATOM   2763  C   ASP A 181     -14.186  -7.573  -2.987  1.00 98.70           C
ATOM   2764  CB  ASP A 181     -15.761  -9.025  -4.310  1.00 98.70           C
ATOM   2765  HB2 ASP A 181     -15.089  -9.413  -5.076  1.00 98.70           H
ATOM   2766  HB3 ASP A 181     -15.637  -9.640  -3.419  1.00 98.70           H
ATOM   2767  O   ASP A 181     -14.383  -7.456  -1.776  1.00 98.70           O
ATOM   2768  CG  ASP A 181     -17.216  -9.181  -4.761  1.00 98.70           C
ATOM   2769  OD1 ASP A 181     -17.964  -8.174  -4.749  1.00 98.70           O
ATOM   2770  OD2 ASP A 181     -17.589 -10.334  -5.058  1.00 98.70           O
ATOM   2771  N   TYR A 182     -12.958  -7.612  -3.507  1.00 98.79           N
ATOM   2772  H   TYR A 182     -12.863  -7.708  -4.508  1.00 98.79           H
ATOM   2773  CA  TYR A 182     -11.757  -7.398  -2.703  1.00 98.79           C
ATOM   2774  HA  TYR A 182     -11.726  -8.129  -1.895  1.00 98.79           H
ATOM   2775  C   TYR A 182     -11.755  -6.004  -2.066  1.00 98.79           C
ATOM   2776  CB  TYR A 182     -10.521  -7.594  -3.579  1.00 98.79           C
ATOM   2777  HB2 TYR A 182     -10.416  -8.658  -3.789  1.00 98.79           H
ATOM   2778  HB3 TYR A 182     -10.660  -7.091  -4.536  1.00 98.79           H
ATOM   2779  O   TYR A 182     -11.665  -5.882  -0.845  1.00 98.79           O
ATOM   2780  CG  TYR A 182      -9.251  -7.075  -2.942  1.00 98.79           C
ATOM   2781  CD1 TYR A 182      -8.591  -5.966  -3.502  1.00 98.79           C
ATOM   2782  HD1 TYR A 182      -8.986  -5.476  -4.380  1.00 98.79           H
ATOM   2783  CD2 TYR A 182      -8.738  -7.694  -1.786  1.00 98.79           C
ATOM   2784  HD2 TYR A 182      -9.249  -8.538  -1.346  1.00 98.79           H
ATOM   2785  CE1 TYR A 182      -7.400  -5.497  -2.922  1.00 98.79           C
ATOM   2786  HE1 TYR A 182      -6.885  -4.644  -3.337  1.00 98.79           H
ATOM   2787  CE2 TYR A 182      -7.527  -7.246  -1.227  1.00 98.79           C
ATOM   2788  HE2 TYR A 182      -7.103  -7.750  -0.371  1.00 98.79           H
ATOM   2789  OH  TYR A 182      -5.654  -5.750  -1.300  1.00 98.79           O
ATOM   2790  HH  TYR A 182      -5.321  -6.357  -0.635  1.00 98.79           H
ATOM   2791  CZ  TYR A 182      -6.843  -6.158  -1.810  1.00 98.79           C
ATOM   2792  N   LEU A 183     -11.959  -4.960  -2.877  1.00 98.87           N
ATOM   2793  H   LEU A 183     -12.035  -5.142  -3.868  1.00 98.87           H
ATOM   2794  CA  LEU A 183     -12.014  -3.570  -2.411  1.00 98.87           C
ATOM   2795  HA  LEU A 183     -11.083  -3.331  -1.897  1.00 98.87           H
ATOM   2796  C   LEU A 183     -13.134  -3.337  -1.393  1.00 98.87           C
ATOM   2797  CB  LEU A 183     -12.196  -2.640  -3.622  1.00 98.87           C
ATOM   2798  HB2 LEU A 183     -13.008  -3.026  -4.239  1.00 98.87           H
ATOM   2799  HB3 LEU A 183     -12.494  -1.653  -3.268  1.00 98.87           H
ATOM   2800  O   LEU A 183     -12.998  -2.515  -0.496  1.00 98.87           O
ATOM   2801  CG  LEU A 183     -10.932  -2.478  -4.481  1.00 98.87           C
ATOM   2802  HG  LEU A 183     -10.545  -3.457  -4.761  1.00 98.87           H
ATOM   2803  CD1 LEU A 183     -11.272  -1.715  -5.759  1.00 98.87           C
ATOM   2804 HD11 LEU A 183     -11.619  -0.711  -5.511  1.00 98.87           H
ATOM   2805 HD12 LEU A 183     -10.381  -1.643  -6.382  1.00 98.87           H
ATOM   2806 HD13 LEU A 183     -12.050  -2.243  -6.310  1.00 98.87           H
ATOM   2807  CD2 LEU A 183      -9.846  -1.703  -3.736  1.00 98.87           C
ATOM   2808 HD21 LEU A 183      -9.015  -1.477  -4.403  1.00 98.87           H
ATOM   2809 HD22 LEU A 183      -9.464  -2.314  -2.918  1.00 98.87           H
ATOM   2810 HD23 LEU A 183     -10.244  -0.772  -3.334  1.00 98.87           H
ATOM   2811  N   LYS A 184     -14.239  -4.079  -1.479  1.00 98.73           N
ATOM   2812  H   LYS A 184     -14.341  -4.680  -2.284  1.00 98.73           H
ATOM   2813  CA  LYS A 184     -15.303  -4.044  -0.474  1.00 98.73           C
ATOM   2814  HA  LYS A 184     -15.512  -3.005  -0.221  1.00 98.73           H
ATOM   2815  C   LYS A 184     -14.894  -4.733   0.831  1.00 98.73           C
ATOM   2816  CB  LYS A 184     -16.559  -4.667  -1.091  1.00 98.73           C
ATOM   2817  HB2 LYS A 184     -16.821  -4.107  -1.989  1.00 98.73           H
ATOM   2818  HB3 LYS A 184     -16.342  -5.696  -1.380  1.00 98.73           H
ATOM   2819  O   LYS A 184     -15.247  -4.246   1.901  1.00 98.73           O
ATOM   2820  CG  LYS A 184     -17.755  -4.656  -0.132  1.00 98.73           C
ATOM   2821  HG2 LYS A 184     -17.520  -5.236   0.760  1.00 98.73           H
ATOM   2822  HG3 LYS A 184     -17.987  -3.630   0.154  1.00 98.73           H
ATOM   2823  CD  LYS A 184     -18.966  -5.287  -0.819  1.00 98.73           C
ATOM   2824  HD2 LYS A 184     -18.701  -6.289  -1.157  1.00 98.73           H
ATOM   2825  HD3 LYS A 184     -19.240  -4.684  -1.685  1.00 98.73           H
ATOM   2826  CE  LYS A 184     -20.141  -5.365   0.157  1.00 98.73           C
ATOM   2827  HE2 LYS A 184     -19.823  -5.922   1.038  1.00 98.73           H
ATOM   2828  HE3 LYS A 184     -20.402  -4.354   0.472  1.00 98.73           H
ATOM   2829  NZ  LYS A 184     -21.303  -6.028  -0.481  1.00 98.73           N
ATOM   2830  HZ1 LYS A 184     -21.048  -6.953  -0.795  1.00 98.73           H
ATOM   2831  HZ2 LYS A 184     -21.599  -5.506  -1.293  1.00 98.73           H
ATOM   2832  HZ3 LYS A 184     -22.079  -6.100   0.163  1.00 98.73           H
ATOM   2833  N   ASN A 185     -14.209  -5.875   0.762  1.00 98.80           N
ATOM   2834  H   ASN A 185     -13.916  -6.204  -0.147  1.00 98.80           H
ATOM   2835  CA  ASN A 185     -13.918  -6.700   1.937  1.00 98.80           C
ATOM   2836  HA  ASN A 185     -14.732  -6.588   2.653  1.00 98.80           H
ATOM   2837  C   ASN A 185     -12.659  -6.278   2.698  1.00 98.80           C
ATOM   2838  CB  ASN A 185     -13.853  -8.178   1.534  1.00 98.80           C
ATOM   2839  HB2 ASN A 185     -13.344  -8.744   2.314  1.00 98.80           H
ATOM   2840  HB3 ASN A 185     -13.274  -8.287   0.617  1.00 98.80           H
ATOM   2841  O   ASN A 185     -12.631  -6.468   3.913  1.00 98.80           O
ATOM   2842  CG  ASN A 185     -15.227  -8.791   1.368  1.00 98.80           C
ATOM   2843  ND2 ASN A 185     -15.663  -9.010   0.152  1.00 98.80           N
ATOM   2844 HD21 ASN A 185     -16.537  -9.497   0.015  1.00 98.80           H
ATOM   2845 HD22 ASN A 185     -15.092  -8.703  -0.622  1.00 98.80           H
ATOM   2846  OD1 ASN A 185     -15.947  -9.034   2.334  1.00 98.80           O
ATOM   2847  N   ILE A 186     -11.663  -5.682   2.034  1.00 98.82           N
ATOM   2848  H   ILE A 186     -11.724  -5.601   1.029  1.00 98.82           H
ATOM   2849  CA  ILE A 186     -10.401  -5.287   2.676  1.00 98.82           C
ATOM   2850  HA  ILE A 186      -9.951  -6.190   3.089  1.00 98.82           H
ATOM   2851  C   ILE A 186     -10.613  -4.329   3.851  1.00 98.82           C
ATOM   2852  CB  ILE A 186      -9.418  -4.709   1.639  1.00 98.82           C
ATOM   2853  HB  ILE A 186      -9.354  -5.423   0.818  1.00 98.82           H
ATOM   2854  O   ILE A 186      -9.931  -4.443   4.862  1.00 98.82           O
ATOM   2855  CG1 ILE A 186      -8.020  -4.608   2.282  1.00 98.82           C
ATOM   2856 HG12 ILE A 186      -8.023  -3.892   3.103  1.00 98.82           H
ATOM   2857 HG13 ILE A 186      -7.761  -5.582   2.696  1.00 98.82           H
ATOM   2858  CG2 ILE A 186      -9.877  -3.360   1.055  1.00 98.82           C
ATOM   2859 HG21 ILE A 186      -9.803  -2.567   1.799  1.00 98.82           H
ATOM   2860 HG22 ILE A 186     -10.906  -3.432   0.702  1.00 98.82           H
ATOM   2861 HG23 ILE A 186      -9.249  -3.099   0.204  1.00 98.82           H
ATOM   2862  CD1 ILE A 186      -6.933  -4.190   1.296  1.00 98.82           C
ATOM   2863 HD11 ILE A 186      -5.964  -4.544   1.646  1.00 98.82           H
ATOM   2864 HD12 ILE A 186      -7.154  -4.613   0.316  1.00 98.82           H
ATOM   2865 HD13 ILE A 186      -6.913  -3.103   1.216  1.00 98.82           H
ATOM   2866  N   TRP A 187     -11.625  -3.459   3.789  1.00 98.83           N
ATOM   2867  H   TRP A 187     -12.120  -3.368   2.914  1.00 98.83           H
ATOM   2868  CA  TRP A 187     -11.951  -2.522   4.870  1.00 98.83           C
ATOM   2869  HA  TRP A 187     -11.091  -1.874   5.037  1.00 98.83           H
ATOM   2870  C   TRP A 187     -12.252  -3.184   6.215  1.00 98.83           C
ATOM   2871  CB  TRP A 187     -13.124  -1.639   4.445  1.00 98.83           C
ATOM   2872  HB2 TRP A 187     -13.975  -2.264   4.173  1.00 98.83           H
ATOM   2873  HB3 TRP A 187     -13.422  -1.014   5.287  1.00 98.83           H
ATOM   2874  O   TRP A 187     -12.125  -2.524   7.235  1.00 98.83           O
ATOM   2875  CG  TRP A 187     -12.778  -0.737   3.310  1.00 98.83           C
ATOM   2876  CD1 TRP A 187     -13.119  -0.930   2.021  1.00 98.83           C
ATOM   2877  HD1 TRP A 187     -13.706  -1.763   1.663  1.00 98.83           H
ATOM   2878  CD2 TRP A 187     -11.941   0.456   3.335  1.00 98.83           C
ATOM   2879  CE2 TRP A 187     -11.822   0.944   2.000  1.00 98.83           C
ATOM   2880  CE3 TRP A 187     -11.255   1.163   4.347  1.00 98.83           C
ATOM   2881  HE3 TRP A 187     -11.302   0.810   5.367  1.00 98.83           H
ATOM   2882  NE1 TRP A 187     -12.522   0.037   1.237  1.00 98.83           N
ATOM   2883  HE1 TRP A 187     -12.533   0.027   0.228  1.00 98.83           H
ATOM   2884  CH2 TRP A 187     -10.432   2.785   2.717  1.00 98.83           C
ATOM   2885  HH2 TRP A 187      -9.841   3.663   2.499  1.00 98.83           H
ATOM   2886  CZ2 TRP A 187     -11.091   2.095   1.685  1.00 98.83           C
ATOM   2887  HZ2 TRP A 187     -11.008   2.421   0.659  1.00 98.83           H
ATOM   2888  CZ3 TRP A 187     -10.503   2.312   4.037  1.00 98.83           C
ATOM   2889  HZ3 TRP A 187      -9.959   2.828   4.814  1.00 98.83           H
ATOM   2890  N   LYS A 188     -12.595  -4.479   6.249  1.00 98.68           N
ATOM   2891  H   LYS A 188     -12.609  -4.985   5.375  1.00 98.68           H
ATOM   2892  CA  LYS A 188     -12.779  -5.237   7.500  1.00 98.68           C
ATOM   2893  HA  LYS A 188     -13.432  -4.683   8.174  1.00 98.68           H
ATOM   2894  C   LYS A 188     -11.477  -5.464   8.268  1.00 98.68           C
ATOM   2895  CB  LYS A 188     -13.395  -6.603   7.185  1.00 98.68           C
ATOM   2896  HB2 LYS A 188     -12.736  -7.129   6.494  1.00 98.68           H
ATOM   2897  HB3 LYS A 188     -13.450  -7.186   8.105  1.00 98.68           H
ATOM   2898  O   LYS A 188     -11.530  -5.812   9.438  1.00 98.68           O
ATOM   2899  CG  LYS A 188     -14.803  -6.501   6.591  1.00 98.68           C
ATOM   2900  HG2 LYS A 188     -14.808  -5.830   5.732  1.00 98.68           H
ATOM   2901  HG3 LYS A 188     -15.489  -6.121   7.348  1.00 98.68           H
ATOM   2902  CD  LYS A 188     -15.240  -7.891   6.134  1.00 98.68           C
ATOM   2903  HD2 LYS A 188     -14.557  -8.229   5.355  1.00 98.68           H
ATOM   2904  HD3 LYS A 188     -15.192  -8.584   6.975  1.00 98.68           H
ATOM   2905  CE  LYS A 188     -16.663  -7.841   5.585  1.00 98.68           C
ATOM   2906  HE2 LYS A 188     -17.344  -7.638   6.411  1.00 98.68           H
ATOM   2907  HE3 LYS A 188     -16.731  -7.020   4.871  1.00 98.68           H
ATOM   2908  NZ  LYS A 188     -17.001  -9.121   4.921  1.00 98.68           N
ATOM   2909  HZ1 LYS A 188     -17.977  -9.158   4.663  1.00 98.68           H
ATOM   2910  HZ2 LYS A 188     -16.463  -9.211   4.070  1.00 98.68           H
ATOM   2911  HZ3 LYS A 188     -16.773  -9.905   5.516  1.00 98.68           H
ATOM   2912  N   VAL A 189     -10.336  -5.320   7.601  1.00 98.79           N
ATOM   2913  H   VAL A 189     -10.384  -5.068   6.624  1.00 98.79           H
ATOM   2914  CA  VAL A 189      -8.999  -5.545   8.162  1.00 98.79           C
ATOM   2915  HA  VAL A 189      -9.077  -5.677   9.241  1.00 98.79           H
ATOM   2916  C   VAL A 189      -8.082  -4.341   7.972  1.00 98.79           C
ATOM   2917  CB  VAL A 189      -8.362  -6.826   7.597  1.00 98.79           C
ATOM   2918  HB  VAL A 189      -7.343  -6.898   7.975  1.00 98.79           H
ATOM   2919  O   VAL A 189      -6.910  -4.410   8.316  1.00 98.79           O
ATOM   2920  CG1 VAL A 189      -9.128  -8.060   8.086  1.00 98.79           C
ATOM   2921 HG11 VAL A 189      -8.637  -8.963   7.724  1.00 98.79           H
ATOM   2922 HG12 VAL A 189     -10.160  -8.045   7.735  1.00 98.79           H
ATOM   2923 HG13 VAL A 189      -9.121  -8.078   9.176  1.00 98.79           H
ATOM   2924  CG2 VAL A 189      -8.287  -6.846   6.064  1.00 98.79           C
ATOM   2925 HG21 VAL A 189      -7.711  -7.713   5.739  1.00 98.79           H
ATOM   2926 HG22 VAL A 189      -9.287  -6.901   5.633  1.00 98.79           H
ATOM   2927 HG23 VAL A 189      -7.790  -5.944   5.707  1.00 98.79           H
ATOM   2928  N   ILE A 190      -8.592  -3.223   7.452  1.00 98.84           N
ATOM   2929  H   ILE A 190      -9.576  -3.202   7.226  1.00 98.84           H
ATOM   2930  CA  ILE A 190      -7.842  -1.967   7.417  1.00 98.84           C
ATOM   2931  HA  ILE A 190      -6.843  -2.175   7.033  1.00 98.84           H
ATOM   2932  C   ILE A 190      -7.691  -1.444   8.844  1.00 98.84           C
ATOM   2933  CB  ILE A 190      -8.525  -0.941   6.489  1.00 98.84           C
ATOM   2934  HB  ILE A 190      -9.594  -0.970   6.700  1.00 98.84           H
ATOM   2935  O   ILE A 190      -8.679  -1.319   9.565  1.00 98.84           O
ATOM   2936  CG1 ILE A 190      -8.339  -1.292   4.993  1.00 98.84           C
ATOM   2937 HG12 ILE A 190      -8.695  -2.309   4.829  1.00 98.84           H
ATOM   2938 HG13 ILE A 190      -8.971  -0.630   4.402  1.00 98.84           H
ATOM   2939  CG2 ILE A 190      -8.068   0.499   6.765  1.00 98.84           C
ATOM   2940 HG21 ILE A 190      -6.985   0.580   6.677  1.00 98.84           H
ATOM   2941 HG22 ILE A 190      -8.364   0.814   7.766  1.00 98.84           H
ATOM   2942 HG23 ILE A 190      -8.565   1.172   6.066  1.00 98.84           H
ATOM   2943  CD1 ILE A 190      -6.914  -1.205   4.425  1.00 98.84           C
ATOM   2944 HD11 ILE A 190      -6.928  -1.508   3.378  1.00 98.84           H
ATOM   2945 HD12 ILE A 190      -6.539  -0.183   4.482  1.00 98.84           H
ATOM   2946 HD13 ILE A 190      -6.237  -1.864   4.968  1.00 98.84           H
ATOM   2947  N   THR A 191      -6.468  -1.088   9.228  1.00 98.52           N
ATOM   2948  H   THR A 191      -5.720  -1.183   8.556  1.00 98.52           H
ATOM   2949  CA  THR A 191      -6.192  -0.351  10.463  1.00 98.52           C
ATOM   2950  HA  THR A 191      -7.120  -0.261  11.028  1.00 98.52           H
ATOM   2951  C   THR A 191      -5.714   1.058  10.155  1.00 98.52           C
ATOM   2952  CB  THR A 191      -5.214  -1.085  11.386  1.00 98.52           C
ATOM   2953  HB  THR A 191      -5.616  -2.079  11.579  1.00 98.52           H
ATOM   2954  O   THR A 191      -4.979   1.308   9.198  1.00 98.52           O
ATOM   2955  CG2 THR A 191      -3.800  -1.211  10.828  1.00 98.52           C
ATOM   2956 HG21 THR A 191      -3.181  -1.794  11.510  1.00 98.52           H
ATOM   2957 HG22 THR A 191      -3.835  -1.727   9.868  1.00 98.52           H
ATOM   2958 HG23 THR A 191      -3.344  -0.231  10.690  1.00 98.52           H
ATOM   2959  OG1 THR A 191      -5.108  -0.391  12.612  1.00 98.52           O
ATOM   2960  HG1 THR A 191      -5.050  -1.067  13.292  1.00 98.52           H
ATOM   2961  N   TRP A 192      -6.111   1.991  11.013  1.00 98.34           N
ATOM   2962  H   TRP A 192      -6.715   1.704  11.770  1.00 98.34           H
ATOM   2963  CA  TRP A 192      -5.759   3.403  10.895  1.00 98.34           C
ATOM   2964  HA  TRP A 192      -5.470   3.614   9.866  1.00 98.34           H
ATOM   2965  C   TRP A 192      -4.573   3.791  11.763  1.00 98.34           C
ATOM   2966  CB  TRP A 192      -6.988   4.254  11.202  1.00 98.34           C
ATOM   2967  HB2 TRP A 192      -7.333   4.050  12.216  1.00 98.34           H
ATOM   2968  HB3 TRP A 192      -6.714   5.307  11.143  1.00 98.34           H
ATOM   2969  O   TRP A 192      -4.186   4.951  11.749  1.00 98.34           O
ATOM   2970  CG  TRP A 192      -8.099   4.004  10.242  1.00 98.34           C
ATOM   2971  CD1 TRP A 192      -9.042   3.049  10.367  1.00 98.34           C
ATOM   2972  HD1 TRP A 192      -9.121   2.360  11.194  1.00 98.34           H
ATOM   2973  CD2 TRP A 192      -8.349   4.650   8.961  1.00 98.34           C
ATOM   2974  CE2 TRP A 192      -9.481   4.027   8.358  1.00 98.34           C
ATOM   2975  CE3 TRP A 192      -7.729   5.699   8.252  1.00 98.34           C
ATOM   2976  HE3 TRP A 192      -6.866   6.185   8.683  1.00 98.34           H
ATOM   2977  NE1 TRP A 192      -9.861   3.055   9.260  1.00 98.34           N
ATOM   2978  HE1 TRP A 192     -10.621   2.397   9.156  1.00 98.34           H
ATOM   2979  CH2 TRP A 192      -9.351   5.491   6.437  1.00 98.34           C
ATOM   2980  HH2 TRP A 192      -9.721   5.814   5.475  1.00 98.34           H
ATOM   2981  CZ2 TRP A 192      -9.975   4.429   7.112  1.00 98.34           C
ATOM   2982  HZ2 TRP A 192     -10.816   3.911   6.674  1.00 98.34           H
ATOM   2983  CZ3 TRP A 192      -8.231   6.121   7.009  1.00 98.34           C
ATOM   2984  HZ3 TRP A 192      -7.749   6.939   6.494  1.00 98.34           H
ATOM   2985  N   LYS A 193      -3.980   2.857  12.518  1.00 96.45           N
ATOM   2986  H   LYS A 193      -4.336   1.913  12.478  1.00 96.45           H
ATOM   2987  CA  LYS A 193      -2.887   3.172  13.447  1.00 96.45           C
ATOM   2988  HA  LYS A 193      -3.245   3.908  14.167  1.00 96.45           H
ATOM   2989  C   LYS A 193      -1.707   3.839  12.734  1.00 96.45           C
ATOM   2990  CB  LYS A 193      -2.487   1.904  14.211  1.00 96.45           C
ATOM   2991  HB2 LYS A 193      -2.124   1.150  13.513  1.00 96.45           H
ATOM   2992  HB3 LYS A 193      -3.364   1.510  14.725  1.00 96.45           H
ATOM   2993  O   LYS A 193      -1.336   4.945  13.099  1.00 96.45           O
ATOM   2994  CG  LYS A 193      -1.400   2.220  15.243  1.00 96.45           C
ATOM   2995  HG2 LYS A 193      -0.509   2.568  14.721  1.00 96.45           H
ATOM   2996  HG3 LYS A 193      -1.747   3.009  15.910  1.00 96.45           H
ATOM   2997  CD  LYS A 193      -1.047   0.978  16.070  1.00 96.45           C
ATOM   2998  HD2 LYS A 193      -1.930   0.656  16.623  1.00 96.45           H
ATOM   2999  HD3 LYS A 193      -0.743   0.167  15.409  1.00 96.45           H
ATOM   3000  CE  LYS A 193       0.078   1.284  17.066  1.00 96.45           C
ATOM   3001  HE2 LYS A 193       0.256   0.390  17.664  1.00 96.45           H
ATOM   3002  HE3 LYS A 193      -0.255   2.079  17.734  1.00 96.45           H
ATOM   3003  NZ  LYS A 193       1.329   1.699  16.380  1.00 96.45           N
ATOM   3004  HZ1 LYS A 193       1.204   2.588  15.916  1.00 96.45           H
ATOM   3005  HZ2 LYS A 193       2.086   1.835  17.034  1.00 96.45           H
ATOM   3006  HZ3 LYS A 193       1.606   1.029  15.677  1.00 96.45           H
ATOM   3007  N   TYR A 194      -1.190   3.215  11.673  1.00 96.38           N
ATOM   3008  H   TYR A 194      -1.547   2.305  11.420  1.00 96.38           H
ATOM   3009  CA  TYR A 194      -0.116   3.802  10.866  1.00 96.38           C
ATOM   3010  HA  TYR A 194       0.748   3.993  11.502  1.00 96.38           H
ATOM   3011  C   TYR A 194      -0.529   5.143  10.247  1.00 96.38           C
ATOM   3012  CB  TYR A 194       0.287   2.806   9.774  1.00 96.38           C
ATOM   3013  HB2 TYR A 194      -0.596   2.513   9.207  1.00 96.38           H
ATOM   3014  HB3 TYR A 194       0.678   1.913  10.262  1.00 96.38           H
ATOM   3015  O   TYR A 194       0.213   6.115  10.325  1.00 96.38           O
ATOM   3016  CG  TYR A 194       1.325   3.348   8.809  1.00 96.38           C
ATOM   3017  CD1 TYR A 194       0.916   4.054   7.661  1.00 96.38           C
ATOM   3018  HD1 TYR A 194      -0.135   4.212   7.467  1.00 96.38           H
ATOM   3019  CD2 TYR A 194       2.696   3.201   9.089  1.00 96.38           C
ATOM   3020  HD2 TYR A 194       3.013   2.676   9.978  1.00 96.38           H
ATOM   3021  CE1 TYR A 194       1.868   4.610   6.791  1.00 96.38           C
ATOM   3022  HE1 TYR A 194       1.559   5.183   5.929  1.00 96.38           H
ATOM   3023  CE2 TYR A 194       3.655   3.758   8.221  1.00 96.38           C
ATOM   3024  HE2 TYR A 194       4.707   3.656   8.445  1.00 96.38           H
ATOM   3025  OH  TYR A 194       4.163   5.035   6.255  1.00 96.38           O
ATOM   3026  HH  TYR A 194       5.051   4.947   6.609  1.00 96.38           H
ATOM   3027  CZ  TYR A 194       3.241   4.465   7.072  1.00 96.38           C
ATOM   3028  N   ALA A 195      -1.731   5.208   9.667  1.00 98.15           N
ATOM   3029  H   ALA A 195      -2.317   4.385   9.665  1.00 98.15           H
ATOM   3030  CA  ALA A 195      -2.238   6.418   9.028  1.00 98.15           C
ATOM   3031  HA  ALA A 195      -1.538   6.724   8.250  1.00 98.15           H
ATOM   3032  C   ALA A 195      -2.364   7.587  10.022  1.00 98.15           C
ATOM   3033  CB  ALA A 195      -3.583   6.082   8.373  1.00 98.15           C
ATOM   3034  HB1 ALA A 195      -3.985   6.969   7.884  1.00 98.15           H
ATOM   3035  HB2 ALA A 195      -4.296   5.750   9.128  1.00 98.15           H
ATOM   3036  HB3 ALA A 195      -3.451   5.295   7.630  1.00 98.15           H
ATOM   3037  O   ALA A 195      -2.000   8.708   9.685  1.00 98.15           O
ATOM   3038  N   ASN A 196      -2.833   7.324  11.245  1.00 97.13           N
ATOM   3039  H   ASN A 196      -3.125   6.380  11.452  1.00 97.13           H
ATOM   3040  CA  ASN A 196      -2.895   8.303  12.328  1.00 97.13           C
ATOM   3041  HA  ASN A 196      -3.441   9.186  11.996  1.00 97.13           H
ATOM   3042  C   ASN A 196      -1.488   8.758  12.720  1.00 97.13           C
ATOM   3043  CB  ASN A 196      -3.603   7.700  13.554  1.00 97.13           C
ATOM   3044  HB2 ASN A 196      -3.468   8.376  14.399  1.00 97.13           H
ATOM   3045  HB3 ASN A 196      -3.131   6.752  13.813  1.00 97.13           H
ATOM   3046  O   ASN A 196      -1.234   9.955  12.746  1.00 97.13           O
ATOM   3047  CG  ASN A 196      -5.094   7.490  13.391  1.00 97.13           C
ATOM   3048  ND2 ASN A 196      -5.665   6.569  14.128  1.00 97.13           N
ATOM   3049 HD21 ASN A 196      -5.094   6.017  14.752  1.00 97.13           H
ATOM   3050 HD22 ASN A 196      -6.650   6.422  13.961  1.00 97.13           H
ATOM   3051  OD1 ASN A 196      -5.788   8.138  12.635  1.00 97.13           O
ATOM   3052  N   ASP A 197      -0.572   7.815  12.967  1.00 96.46           N
ATOM   3053  H   ASP A 197      -0.852   6.845  12.959  1.00 96.46           H
ATOM   3054  CA  ASP A 197       0.803   8.124  13.373  1.00 96.46           C
ATOM   3055  HA  ASP A 197       0.773   8.697  14.300  1.00 96.46           H
ATOM   3056  C   ASP A 197       1.506   9.001  12.315  1.00 96.46           C
ATOM   3057  CB  ASP A 197       1.593   6.816  13.636  1.00 96.46           C
ATOM   3058  HB2 ASP A 197       2.640   7.080  13.786  1.00 96.46           H
ATOM   3059  HB3 ASP A 197       1.542   6.188  12.746  1.00 96.46           H
ATOM   3060  O   ASP A 197       2.177   9.973  12.657  1.00 96.46           O
ATOM   3061  CG  ASP A 197       1.146   5.985  14.863  1.00 96.46           C
ATOM   3062  OD1 ASP A 197       0.474   6.543  15.756  1.00 96.46           O
ATOM   3063  OD2 ASP A 197       1.502   4.774  14.945  1.00 96.46           O
ATOM   3064  N   VAL A 198       1.327   8.718  11.019  1.00 96.75           N
ATOM   3065  H   VAL A 198       0.791   7.896  10.781  1.00 96.75           H
ATOM   3066  CA  VAL A 198       1.872   9.561   9.940  1.00 96.75           C
ATOM   3067  HA  VAL A 198       2.918   9.773  10.159  1.00 96.75           H
ATOM   3068  C   VAL A 198       1.161  10.913   9.873  1.00 96.75           C
ATOM   3069  CB  VAL A 198       1.816   8.844   8.579  1.00 96.75           C
ATOM   3070  HB  VAL A 198       0.792   8.532   8.372  1.00 96.75           H
ATOM   3071  O   VAL A 198       1.828  11.938   9.750  1.00 96.75           O
ATOM   3072  CG1 VAL A 198       2.305   9.735   7.429  1.00 96.75           C
ATOM   3073 HG11 VAL A 198       3.320  10.078   7.627  1.00 96.75           H
ATOM   3074 HG12 VAL A 198       1.657  10.604   7.314  1.00 96.75           H
ATOM   3075 HG13 VAL A 198       2.290   9.174   6.494  1.00 96.75           H
ATOM   3076  CG2 VAL A 198       2.724   7.610   8.581  1.00 96.75           C
ATOM   3077 HG21 VAL A 198       2.391   6.886   9.324  1.00 96.75           H
ATOM   3078 HG22 VAL A 198       3.751   7.901   8.804  1.00 96.75           H
ATOM   3079 HG23 VAL A 198       2.692   7.139   7.598  1.00 96.75           H
ATOM   3080  N   TYR A 199      -0.170  10.941   9.976  1.00 96.54           N
ATOM   3081  H   TYR A 199      -0.667  10.074  10.122  1.00 96.54           H
ATOM   3082  CA  TYR A 199      -0.946  12.180   9.908  1.00 96.54           C
ATOM   3083  HA  TYR A 199      -0.740  12.663   8.953  1.00 96.54           H
ATOM   3084  C   TYR A 199      -0.542  13.169  11.007  1.00 96.54           C
ATOM   3085  CB  TYR A 199      -2.447  11.860   9.967  1.00 96.54           C
ATOM   3086  HB2 TYR A 199      -2.677  11.372  10.914  1.00 96.54           H
ATOM   3087  HB3 TYR A 199      -2.687  11.162   9.166  1.00 96.54           H
ATOM   3088  O   TYR A 199      -0.286  14.327  10.699  1.00 96.54           O
ATOM   3089  CG  TYR A 199      -3.331  13.081   9.810  1.00 96.54           C
ATOM   3090  CD1 TYR A 199      -3.794  13.777  10.943  1.00 96.54           C
ATOM   3091  HD1 TYR A 199      -3.521  13.443  11.933  1.00 96.54           H
ATOM   3092  CD2 TYR A 199      -3.645  13.550   8.522  1.00 96.54           C
ATOM   3093  HD2 TYR A 199      -3.263  13.027   7.658  1.00 96.54           H
ATOM   3094  CE1 TYR A 199      -4.544  14.958  10.782  1.00 96.54           C
ATOM   3095  HE1 TYR A 199      -4.836  15.532  11.649  1.00 96.54           H
ATOM   3096  CE2 TYR A 199      -4.417  14.715   8.357  1.00 96.54           C
ATOM   3097  HE2 TYR A 199      -4.633  15.103   7.372  1.00 96.54           H
ATOM   3098  OH  TYR A 199      -5.522  16.600   9.332  1.00 96.54           O
ATOM   3099  HH  TYR A 199      -5.650  17.035  10.178  1.00 96.54           H
ATOM   3100  CZ  TYR A 199      -4.847  15.432   9.489  1.00 96.54           C
ATOM   3101  N   GLU A 200      -0.410  12.708  12.253  1.00 94.44           N
ATOM   3102  H   GLU A 200      -0.620  11.736  12.431  1.00 94.44           H
ATOM   3103  CA  GLU A 200      -0.011  13.539  13.400  1.00 94.44           C
ATOM   3104  HA  GLU A 200      -0.660  14.412  13.472  1.00 94.44           H
ATOM   3105  C   GLU A 200       1.431  14.071  13.285  1.00 94.44           C
ATOM   3106  CB  GLU A 200      -0.151  12.713  14.693  1.00 94.44           C
ATOM   3107  HB2 GLU A 200       0.445  11.806  14.586  1.00 94.44           H
ATOM   3108  HB3 GLU A 200       0.268  13.276  15.527  1.00 94.44           H
ATOM   3109  O   GLU A 200       1.746  15.127  13.823  1.00 94.44           O
ATOM   3110  CG  GLU A 200      -1.594  12.301  15.049  1.00 94.44           C
ATOM   3111  HG2 GLU A 200      -2.045  11.781  14.204  1.00 94.44           H
ATOM   3112  HG3 GLU A 200      -1.547  11.592  15.876  1.00 94.44           H
ATOM   3113  CD  GLU A 200      -2.525  13.453  15.453  1.00 94.44           C
ATOM   3114  OE1 GLU A 200      -3.765  13.274  15.343  1.00 94.44           O
ATOM   3115  OE2 GLU A 200      -2.044  14.505  15.915  1.00 94.44           O
ATOM   3116  N   ASN A 201       2.320  13.362  12.580  1.00 92.83           N
ATOM   3117  H   ASN A 201       2.014  12.495  12.161  1.00 92.83           H
ATOM   3118  CA  ASN A 201       3.707  13.800  12.388  1.00 92.83           C
ATOM   3119  HA  ASN A 201       4.029  14.367  13.261  1.00 92.83           H
ATOM   3120  C   ASN A 201       3.891  14.734  11.181  1.00 92.83           C
ATOM   3121  CB  ASN A 201       4.600  12.558  12.258  1.00 92.83           C
ATOM   3122  HB2 ASN A 201       5.579  12.861  11.887  1.00 92.83           H
ATOM   3123  HB3 ASN A 201       4.166  11.867  11.534  1.00 92.83           H
ATOM   3124  O   ASN A 201       4.809  15.554  11.162  1.00 92.83           O
ATOM   3125  CG  ASN A 201       4.827  11.857  13.584  1.00 92.83           C
ATOM   3126  ND2 ASN A 201       4.683  10.558  13.637  1.00 92.83           N
ATOM   3127 HD21 ASN A 201       4.037  10.168  12.965  1.00 92.83           H
ATOM   3128 HD22 ASN A 201       4.724  10.177  14.571  1.00 92.83           H
ATOM   3129  OD1 ASN A 201       5.175  12.445  14.593  1.00 92.83           O
ATOM   3130  N   GLU A 202       3.058  14.588  10.151  1.00 88.21           N
ATOM   3131  H   GLU A 202       2.365  13.856  10.211  1.00 88.21           H
ATOM   3132  CA  GLU A 202       3.218  15.290   8.872  1.00 88.21           C
ATOM   3133  HA  GLU A 202       4.227  15.696   8.807  1.00 88.21           H
ATOM   3134  C   GLU A 202       2.275  16.489   8.717  1.00 88.21           C
ATOM   3135  CB  GLU A 202       3.046  14.279   7.728  1.00 88.21           C
ATOM   3136  HB2 GLU A 202       3.000  14.802   6.773  1.00 88.21           H
ATOM   3137  HB3 GLU A 202       2.098  13.755   7.853  1.00 88.21           H
ATOM   3138  O   GLU A 202       2.544  17.375   7.894  1.00 88.21           O
ATOM   3139  CG  GLU A 202       4.199  13.256   7.701  1.00 88.21           C
ATOM   3140  HG2 GLU A 202       4.322  12.808   8.686  1.00 88.21           H
ATOM   3141  HG3 GLU A 202       3.939  12.440   7.027  1.00 88.21           H
ATOM   3142  CD  GLU A 202       5.541  13.843   7.235  1.00 88.21           C
ATOM   3143  OE1 GLU A 202       6.572  13.173   7.457  1.00 88.21           O
ATOM   3144  OE2 GLU A 202       5.556  14.941   6.611  1.00 88.21           O
ATOM   3145  N   CYS A 203       1.197  16.537   9.508  1.00 78.45           N
ATOM   3146  H   CYS A 203       1.054  15.795  10.178  1.00 78.45           H
ATOM   3147  CA  CYS A 203       0.258  17.652   9.566  1.00 78.45           C
ATOM   3148  HA  CYS A 203       0.410  18.271   8.681  1.00 78.45           H
ATOM   3149  C   CYS A 203       0.491  18.482  10.839  1.00 78.45           C
ATOM   3150  CB  CYS A 203      -1.189  17.152   9.512  1.00 78.45           C
ATOM   3151  HB2 CYS A 203      -1.865  18.007   9.516  1.00 78.45           H
ATOM   3152  HB3 CYS A 203      -1.399  16.547  10.394  1.00 78.45           H
ATOM   3153  O   CYS A 203       0.461  17.916  11.929  1.00 78.45           O
ATOM   3154  SG  CYS A 203      -1.435  16.172   8.013  1.00 78.45           S
ATOM   3155  HG  CYS A 203      -0.770  15.124   8.506  1.00 78.45           H
ATOM   3156  N   PRO A 204       0.721  19.801  10.719  1.00 57.79           N
ATOM   3157  CA  PRO A 204       0.829  20.698  11.867  1.00 57.79           C
ATOM   3158  HA  PRO A 204       1.464  20.256  12.635  1.00 57.79           H
ATOM   3159  C   PRO A 204      -0.524  21.013  12.518  1.00 57.79           C
ATOM   3160  CB  PRO A 204       1.484  21.963  11.312  1.00 57.79           C
ATOM   3161  HB2 PRO A 204       2.566  21.830  11.294  1.00 57.79           H
ATOM   3162  HB3 PRO A 204       1.217  22.850  11.887  1.00 57.79           H
ATOM   3163  O   PRO A 204      -1.562  20.923  11.818  1.00 57.79           O
ATOM   3164  CG  PRO A 204       0.945  22.019   9.885  1.00 57.79           C
ATOM   3165  HG2 PRO A 204      -0.053  22.457   9.889  1.00 57.79           H
ATOM   3166  HG3 PRO A 204       1.608  22.578   9.224  1.00 57.79           H
ATOM   3167  CD  PRO A 204       0.855  20.549   9.482  1.00 57.79           C
ATOM   3168  HD2 PRO A 204      -0.010  20.398   8.836  1.00 57.79           H
ATOM   3169  HD3 PRO A 204       1.770  20.245   8.975  1.00 57.79           H
ATOM   3170  OXT PRO A 204      -0.462  21.489  13.671  1.00 57.79           O
END
