# Supplementary material for: In Silico Study of Superoxide Dismutase Gene Family in Potato and Effects of Elevated Temperature and Salicylic Acid on Gene Expression
Source: Antioxidants (Basel). 2022 Feb 28;11(3):488. doi: 10.3390/antiox11030488 (PMC8944489; doi:10.3390/antiox11030488)
Supplement: Supplementary file 1 [file antioxidants-11-00488-s001.zip › Supplement S7/Soltu.DM.06G012170.6.pdb]

SEQRES   1 A  210  MET GLU ALA ALA GLY PHE HIS ALA LYS ILE GLU LEU GLN
SEQRES   2 A  210  PRO PRO PRO TYR PRO MET ASP ALA LEU GLU PRO HIS MET
SEQRES   3 A  210  SER SER ARG THR LEU GLU ILE HIS TRP GLY LYS HIS HIS
SEQRES   4 A  210  ARG ALA TYR VAL ASP ASN LEU ASN LYS GLN ILE ASP GLY
SEQRES   5 A  210  THR GLU LEU HIS GLY LYS THR LEU LYS ASP ILE LEU LEU
SEQRES   6 A  210  ILE THR TYR ASN ASN GLY SER PRO LEU PRO ALA PHE ASN
SEQRES   7 A  210  ASN ALA ALA GLN ALA TRP ASN HIS GLN PHE PHE TRP GLU
SEQRES   8 A  210  SER MET LYS PRO ASN GLY GLY GLY GLU PRO SER GLY GLU
SEQRES   9 A  210  LEU LEU GLU LEU ILE ASN ARG ASP PHE GLY SER TYR ASP
SEQRES  10 A  210  THR PHE VAL LYS GLU PHE LYS ALA ALA ALA ALA THR GLN
SEQRES  11 A  210  PHE GLY SER GLY TRP ALA TRP LEU ALA TYR LYS PRO GLU
SEQRES  12 A  210  ASP LYS LYS LEU ALA LEU VAL LYS THR PRO ASN ALA GLU
SEQRES  13 A  210  ASN PRO LEU VAL LEU GLY TYR THR PRO LEU LEU THR ILE
SEQRES  14 A  210  ASP VAL TRP GLU HIS ALA TYR TYR LEU ASP PHE GLN ASN
SEQRES  15 A  210  ARG ARG PRO ASP TYR ILE SER VAL PHE MET GLU LYS LEU
SEQRES  16 A  210  ILE SER TRP GLU ALA VAL SER SER ARG LEU LYS ALA ALA
SEQRES  17 A  210  THR ALA
HELIX    1   1 SER A   28  LYS A   37  1                                  10
HELIX    2   2 HIS A   38  ILE A   50  1                                  13
HELIX    3   3 LEU A   60  TYR A   68  1                                   9
HELIX    4   4 ASN A   69  GLY A   71  1                                   3
HELIX    5   5 PHE A   77  PHE A   89  1                                  13
HELIX    6   6 TRP A   90  SER A   92  1                                   3
HELIX    7   7 GLY A  103  LEU A  105  1                                   3
HELIX    8   8 LEU A  106  PHE A  113  1                                   8
HELIX    9   9 TYR A  116  THR A  129  1                                  14
HELIX   10  10 PRO A  158  LEU A  161  1                                   4
HELIX   11  11 GLU A  173  ALA A  175  1                                   3
HELIX   12  12 TYR A  177  PHE A  180  1                                   4
HELIX   13  13 ARG A  184  LEU A  195  1                                  12
HELIX   14  14 TRP A  198  THR A  209  1                                  12
SHEET    1   1 1 GLY A 134  LYS A 141  0
SHEET    2   2 1 LYS A 146  PRO A 153  0
SHEET    3   3 1 THR A 164  ASP A 170  0
ATOM      1  N   MET A   1      12.113  16.650 -38.201  1.00 35.48           N
ATOM      2  H   MET A   1      12.804  17.290 -38.567  1.00 35.48           H
ATOM      3  H2  MET A   1      12.566  15.796 -37.909  1.00 35.48           H
ATOM      4  H3  MET A   1      11.445  16.419 -38.923  1.00 35.48           H
ATOM      5  CA  MET A   1      11.401  17.251 -37.058  1.00 35.48           C
ATOM      6  HA  MET A   1      12.092  17.461 -36.241  1.00 35.48           H
ATOM      7  C   MET A   1      10.399  16.225 -36.572  1.00 35.48           C
ATOM      8  CB  MET A   1      10.656  18.547 -37.432  1.00 35.48           C
ATOM      9  HB2 MET A   1      10.007  18.351 -38.285  1.00 35.48           H
ATOM     10  HB3 MET A   1      10.032  18.827 -36.583  1.00 35.48           H
ATOM     11  O   MET A   1       9.304  16.164 -37.114  1.00 35.48           O
ATOM     12  CG  MET A   1      11.546  19.746 -37.766  1.00 35.48           C
ATOM     13  HG2 MET A   1      12.028  19.567 -38.727  1.00 35.48           H
ATOM     14  HG3 MET A   1      12.323  19.834 -37.006  1.00 35.48           H
ATOM     15  SD  MET A   1      10.673  21.340 -37.851  1.00 35.48           S
ATOM     16  CE  MET A   1       9.047  20.894 -38.535  1.00 35.48           C
ATOM     17  HE1 MET A   1       8.495  20.281 -37.823  1.00 35.48           H
ATOM     18  HE2 MET A   1       9.172  20.354 -39.474  1.00 35.48           H
ATOM     19  HE3 MET A   1       8.478  21.804 -38.724  1.00 35.48           H
ATOM     20  N   GLU A   2      10.784  15.369 -35.633  1.00 37.60           N
ATOM     21  H   GLU A   2      11.693  15.428 -35.196  1.00 37.60           H
ATOM     22  CA  GLU A   2       9.776  14.679 -34.828  1.00 37.60           C
ATOM     23  HA  GLU A   2       8.940  14.364 -35.453  1.00 37.60           H
ATOM     24  C   GLU A   2       9.250  15.694 -33.820  1.00 37.60           C
ATOM     25  CB  GLU A   2      10.360  13.434 -34.149  1.00 37.60           C
ATOM     26  HB2 GLU A   2      11.432  13.569 -34.005  1.00 37.60           H
ATOM     27  HB3 GLU A   2       9.888  13.293 -33.176  1.00 37.60           H
ATOM     28  O   GLU A   2      10.030  16.404 -33.181  1.00 37.60           O
ATOM     29  CG  GLU A   2      10.068  12.199 -35.012  1.00 37.60           C
ATOM     30  HG2 GLU A   2       8.988  12.064 -35.062  1.00 37.60           H
ATOM     31  HG3 GLU A   2      10.428  12.386 -36.024  1.00 37.60           H
ATOM     32  CD  GLU A   2      10.727  10.923 -34.479  1.00 37.60           C
ATOM     33  OE1 GLU A   2      10.156   9.844 -34.744  1.00 37.60           O
ATOM     34  OE2 GLU A   2      11.821  11.048 -33.887  1.00 37.60           O
ATOM     35  N   ALA A   3       7.928  15.832 -33.753  1.00 42.63           N
ATOM     36  H   ALA A   3       7.347  15.201 -34.286  1.00 42.63           H
ATOM     37  CA  ALA A   3       7.295  16.584 -32.689  1.00 42.63           C
ATOM     38  HA  ALA A   3       7.619  17.623 -32.728  1.00 42.63           H
ATOM     39  C   ALA A   3       7.751  15.955 -31.369  1.00 42.63           C
ATOM     40  CB  ALA A   3       5.774  16.513 -32.881  1.00 42.63           C
ATOM     41  HB1 ALA A   3       5.280  17.058 -32.077  1.00 42.63           H
ATOM     42  HB2 ALA A   3       5.498  16.960 -33.837  1.00 42.63           H
ATOM     43  HB3 ALA A   3       5.441  15.476 -32.857  1.00 42.63           H
ATOM     44  O   ALA A   3       7.527  14.766 -31.158  1.00 42.63           O
ATOM     45  N   ALA A   4       8.422  16.734 -30.518  1.00 46.05           N
ATOM     46  H   ALA A   4       8.651  17.678 -30.792  1.00 46.05           H
ATOM     47  CA  ALA A   4       8.723  16.322 -29.158  1.00 46.05           C
ATOM     48  HA  ALA A   4       9.348  15.429 -29.176  1.00 46.05           H
ATOM     49  C   ALA A   4       7.387  15.988 -28.485  1.00 46.05           C
ATOM     50  CB  ALA A   4       9.484  17.453 -28.453  1.00 46.05           C
ATOM     51  HB1 ALA A   4       8.886  18.364 -28.445  1.00 46.05           H
ATOM     52  HB2 ALA A   4       9.694  17.160 -27.424  1.00 46.05           H
ATOM     53  HB3 ALA A   4      10.427  17.640 -28.966  1.00 46.05           H
ATOM     54  O   ALA A   4       6.617  16.886 -28.137  1.00 46.05           O
ATOM     55  N   GLY A   5       7.066  14.696 -28.406  1.00 46.06           N
ATOM     56  H   GLY A   5       7.675  14.018 -28.842  1.00 46.06           H
ATOM     57  CA  GLY A   5       5.867  14.219 -27.746  1.00 46.06           C
ATOM     58  HA2 GLY A   5       4.981  14.608 -28.247  1.00 46.06           H
ATOM     59  HA3 GLY A   5       5.841  13.129 -27.753  1.00 46.06           H
ATOM     60  C   GLY A   5       5.923  14.702 -26.309  1.00 46.06           C
ATOM     61  O   GLY A   5       6.813  14.313 -25.555  1.00 46.06           O
ATOM     62  N   PHE A   6       5.004  15.591 -25.936  1.00 51.08           N
ATOM     63  H   PHE A   6       4.376  15.949 -26.641  1.00 51.08           H
ATOM     64  CA  PHE A   6       4.789  15.996 -24.551  1.00 51.08           C
ATOM     65  HA  PHE A   6       5.753  16.220 -24.096  1.00 51.08           H
ATOM     66  C   PHE A   6       4.190  14.795 -23.810  1.00 51.08           C
ATOM     67  CB  PHE A   6       3.921  17.270 -24.502  1.00 51.08           C
ATOM     68  HB2 PHE A   6       3.640  17.564 -25.514  1.00 51.08           H
ATOM     69  HB3 PHE A   6       2.983  17.083 -23.979  1.00 51.08           H
ATOM     70  O   PHE A   6       2.993  14.703 -23.563  1.00 51.08           O
ATOM     71  CG  PHE A   6       4.590  18.456 -23.839  1.00 51.08           C
ATOM     72  CD1 PHE A   6       4.405  18.700 -22.465  1.00 51.08           C
ATOM     73  HD1 PHE A   6       3.807  18.023 -21.872  1.00 51.08           H
ATOM     74  CD2 PHE A   6       5.364  19.343 -24.609  1.00 51.08           C
ATOM     75  HD2 PHE A   6       5.515  19.153 -25.661  1.00 51.08           H
ATOM     76  CE1 PHE A   6       4.977  19.838 -21.867  1.00 51.08           C
ATOM     77  HE1 PHE A   6       4.822  20.029 -20.816  1.00 51.08           H
ATOM     78  CE2 PHE A   6       5.934  20.482 -24.012  1.00 51.08           C
ATOM     79  HE2 PHE A   6       6.523  21.164 -24.607  1.00 51.08           H
ATOM     80  CZ  PHE A   6       5.736  20.732 -22.643  1.00 51.08           C
ATOM     81  HZ  PHE A   6       6.170  21.609 -22.186  1.00 51.08           H
ATOM     82  N   HIS A   7       5.016  13.797 -23.536  1.00 58.68           N
ATOM     83  H   HIS A   7       5.963  13.849 -23.885  1.00 58.68           H
ATOM     84  CA  HIS A   7       4.630  12.662 -22.724  1.00 58.68           C
ATOM     85  HA  HIS A   7       3.644  12.310 -23.029  1.00 58.68           H
ATOM     86  C   HIS A   7       4.560  13.135 -21.272  1.00 58.68           C
ATOM     87  CB  HIS A   7       5.637  11.547 -22.952  1.00 58.68           C
ATOM     88  HB2 HIS A   7       5.532  10.794 -22.170  1.00 58.68           H
ATOM     89  HB3 HIS A   7       6.624  12.002 -22.875  1.00 58.68           H
ATOM     90  O   HIS A   7       5.531  13.688 -20.742  1.00 58.68           O
ATOM     91  CG  HIS A   7       5.532  10.902 -24.309  1.00 58.68           C
ATOM     92  CD2 HIS A   7       6.472  10.955 -25.303  1.00 58.68           C
ATOM     93  HD2 HIS A   7       7.428  11.454 -25.251  1.00 58.68           H
ATOM     94  ND1 HIS A   7       4.458  10.195 -24.803  1.00 58.68           N
ATOM     95  HD1 HIS A   7       3.629   9.929 -24.291  1.00 58.68           H
ATOM     96  CE1 HIS A   7       4.745   9.837 -26.066  1.00 58.68           C
ATOM     97  HE1 HIS A   7       4.105   9.252 -26.709  1.00 58.68           H
ATOM     98  NE2 HIS A   7       5.955  10.292 -26.419  1.00 58.68           N
ATOM     99  N   ALA A   8       3.386  12.967 -20.663  1.00 76.56           N
ATOM    100  H   ALA A   8       2.629  12.530 -21.170  1.00 76.56           H
ATOM    101  CA  ALA A   8       3.125  13.392 -19.297  1.00 76.56           C
ATOM    102  HA  ALA A   8       3.320  14.462 -19.231  1.00 76.56           H
ATOM    103  C   ALA A   8       4.063  12.671 -18.315  1.00 76.56           C
ATOM    104  CB  ALA A   8       1.644  13.162 -18.973  1.00 76.56           C
ATOM    105  HB1 ALA A   8       1.016  13.714 -19.673  1.00 76.56           H
ATOM    106  HB2 ALA A   8       1.410  12.099 -19.035  1.00 76.56           H
ATOM    107  HB3 ALA A   8       1.432  13.507 -17.961  1.00 76.56           H
ATOM    108  O   ALA A   8       4.314  11.471 -18.435  1.00 76.56           O
ATOM    109  N   LYS A   9       4.598  13.433 -17.357  1.00 90.00           N
ATOM    110  H   LYS A   9       4.261  14.383 -17.286  1.00 90.00           H
ATOM    111  CA  LYS A   9       5.432  12.925 -16.262  1.00 90.00           C
ATOM    112  HA  LYS A   9       6.124  12.179 -16.652  1.00 90.00           H
ATOM    113  C   LYS A   9       4.563  12.213 -15.225  1.00 90.00           C
ATOM    114  CB  LYS A   9       6.228  14.088 -15.642  1.00 90.00           C
ATOM    115  HB2 LYS A   9       5.551  14.907 -15.399  1.00 90.00           H
ATOM    116  HB3 LYS A   9       6.698  13.753 -14.718  1.00 90.00           H
ATOM    117  O   LYS A   9       3.354  12.422 -15.178  1.00 90.00           O
ATOM    118  CG  LYS A   9       7.319  14.574 -16.606  1.00 90.00           C
ATOM    119  HG2 LYS A   9       7.949  13.725 -16.872  1.00 90.00           H
ATOM    120  HG3 LYS A   9       6.857  14.963 -17.514  1.00 90.00           H
ATOM    121  CD  LYS A   9       8.200  15.664 -15.986  1.00 90.00           C
ATOM    122  HD2 LYS A   9       8.656  15.277 -15.075  1.00 90.00           H
ATOM    123  HD3 LYS A   9       7.592  16.537 -15.749  1.00 90.00           H
ATOM    124  CE  LYS A   9       9.287  16.030 -17.005  1.00 90.00           C
ATOM    125  HE2 LYS A   9       9.792  15.112 -17.309  1.00 90.00           H
ATOM    126  HE3 LYS A   9       8.813  16.445 -17.894  1.00 90.00           H
ATOM    127  NZ  LYS A   9      10.288  16.978 -16.461  1.00 90.00           N
ATOM    128  HZ1 LYS A   9      11.009  17.124 -17.153  1.00 90.00           H
ATOM    129  HZ2 LYS A   9      10.734  16.577 -15.649  1.00 90.00           H
ATOM    130  HZ3 LYS A   9       9.860  17.862 -16.225  1.00 90.00           H
ATOM    131  N   ILE A  10       5.180  11.403 -14.365  1.00 96.33           N
ATOM    132  H   ILE A  10       6.187  11.331 -14.402  1.00 96.33           H
ATOM    133  CA  ILE A  10       4.475  10.845 -13.208  1.00 96.33           C
ATOM    134  HA  ILE A  10       3.510  10.463 -13.542  1.00 96.33           H
ATOM    135  C   ILE A  10       4.204  11.978 -12.218  1.00 96.33           C
ATOM    136  CB  ILE A  10       5.258   9.679 -12.568  1.00 96.33           C
ATOM    137  HB  ILE A  10       6.215  10.063 -12.214  1.00 96.33           H
ATOM    138  O   ILE A  10       5.124  12.696 -11.823  1.00 96.33           O
ATOM    139  CG1 ILE A  10       5.558   8.549 -13.582  1.00 96.33           C
ATOM    140 HG12 ILE A  10       6.075   7.740 -13.066  1.00 96.33           H
ATOM    141 HG13 ILE A  10       6.240   8.926 -14.343  1.00 96.33           H
ATOM    142  CG2 ILE A  10       4.503   9.119 -11.346  1.00 96.33           C
ATOM    143 HG21 ILE A  10       3.503   8.789 -11.628  1.00 96.33           H
ATOM    144 HG22 ILE A  10       5.054   8.280 -10.920  1.00 96.33           H
ATOM    145 HG23 ILE A  10       4.406   9.881 -10.572  1.00 96.33           H
ATOM    146  CD1 ILE A  10       4.336   7.945 -14.290  1.00 96.33           C
ATOM    147 HD11 ILE A  10       3.623   7.553 -13.564  1.00 96.33           H
ATOM    148 HD12 ILE A  10       3.849   8.693 -14.914  1.00 96.33           H
ATOM    149 HD13 ILE A  10       4.662   7.127 -14.933  1.00 96.33           H
ATOM    150  N   GLU A  11       2.949  12.128 -11.810  1.00 95.75           N
ATOM    151  H   GLU A  11       2.234  11.534 -12.202  1.00 95.75           H
ATOM    152  CA  GLU A  11       2.519  13.167 -10.878  1.00 95.75           C
ATOM    153  HA  GLU A  11       3.313  13.905 -10.760  1.00 95.75           H
ATOM    154  C   GLU A  11       2.214  12.583  -9.500  1.00 95.75           C
ATOM    155  CB  GLU A  11       1.294  13.905 -11.423  1.00 95.75           C
ATOM    156  HB2 GLU A  11       0.511  13.180 -11.644  1.00 95.75           H
ATOM    157  HB3 GLU A  11       0.937  14.589 -10.653  1.00 95.75           H
ATOM    158  O   GLU A  11       1.564  11.542  -9.379  1.00 95.75           O
ATOM    159  CG  GLU A  11       1.613  14.711 -12.691  1.00 95.75           C
ATOM    160  HG2 GLU A  11       2.458  15.366 -12.480  1.00 95.75           H
ATOM    161  HG3 GLU A  11       1.905  14.025 -13.486  1.00 95.75           H
ATOM    162  CD  GLU A  11       0.425  15.557 -13.172  1.00 95.75           C
ATOM    163  OE1 GLU A  11       0.657  16.383 -14.084  1.00 95.75           O
ATOM    164  OE2 GLU A  11      -0.686  15.390 -12.617  1.00 95.75           O
ATOM    165  N   LEU A  12       2.647  13.287  -8.451  1.00 97.66           N
ATOM    166  H   LEU A  12       3.131  14.157  -8.622  1.00 97.66           H
ATOM    167  CA  LEU A  12       2.266  12.966  -7.081  1.00 97.66           C
ATOM    168  HA  LEU A  12       2.355  11.889  -6.938  1.00 97.66           H
ATOM    169  C   LEU A  12       0.809  13.375  -6.856  1.00 97.66           C
ATOM    170  CB  LEU A  12       3.211  13.680  -6.101  1.00 97.66           C
ATOM    171  HB2 LEU A  12       4.235  13.360  -6.291  1.00 97.66           H
ATOM    172  HB3 LEU A  12       3.150  14.753  -6.284  1.00 97.66           H
ATOM    173  O   LEU A  12       0.511  14.565  -6.738  1.00 97.66           O
ATOM    174  CG  LEU A  12       2.854  13.404  -4.627  1.00 97.66           C
ATOM    175  HG  LEU A  12       1.800  13.608  -4.441  1.00 97.66           H
ATOM    176  CD1 LEU A  12       3.158  11.969  -4.227  1.00 97.66           C
ATOM    177 HD11 LEU A  12       2.960  11.844  -3.162  1.00 97.66           H
ATOM    178 HD12 LEU A  12       2.511  11.285  -4.777  1.00 97.66           H
ATOM    179 HD13 LEU A  12       4.200  11.721  -4.432  1.00 97.66           H
ATOM    180  CD2 LEU A  12       3.666  14.332  -3.735  1.00 97.66           C
ATOM    181 HD21 LEU A  12       4.727  14.223  -3.961  1.00 97.66           H
ATOM    182 HD22 LEU A  12       3.332  15.350  -3.935  1.00 97.66           H
ATOM    183 HD23 LEU A  12       3.478  14.093  -2.688  1.00 97.66           H
ATOM    184  N   GLN A  13      -0.077  12.389  -6.755  1.00 95.94           N
ATOM    185  H   GLN A  13       0.230  11.434  -6.873  1.00 95.94           H
ATOM    186  CA  GLN A  13      -1.485  12.638  -6.470  1.00 95.94           C
ATOM    187  HA  GLN A  13      -1.813  13.445  -7.125  1.00 95.94           H
ATOM    188  C   GLN A  13      -1.677  13.090  -5.015  1.00 95.94           C
ATOM    189  CB  GLN A  13      -2.325  11.391  -6.782  1.00 95.94           C
ATOM    190  HB2 GLN A  13      -2.011  10.584  -6.120  1.00 95.94           H
ATOM    191  HB3 GLN A  13      -3.373  11.607  -6.573  1.00 95.94           H
ATOM    192  O   GLN A  13      -0.948  12.630  -4.125  1.00 95.94           O
ATOM    193  CG  GLN A  13      -2.199  10.919  -8.238  1.00 95.94           C
ATOM    194  HG2 GLN A  13      -2.883  10.086  -8.403  1.00 95.94           H
ATOM    195  HG3 GLN A  13      -1.187  10.557  -8.419  1.00 95.94           H
ATOM    196  CD  GLN A  13      -2.537  12.028  -9.229  1.00 95.94           C
ATOM    197  NE2 GLN A  13      -1.643  12.352 -10.138  1.00 95.94           N
ATOM    198 HE21 GLN A  13      -1.865  13.130 -10.744  1.00 95.94           H
ATOM    199 HE22 GLN A  13      -0.733  11.914 -10.146  1.00 95.94           H
ATOM    200  OE1 GLN A  13      -3.585  12.646  -9.162  1.00 95.94           O
ATOM    201  N   PRO A  14      -2.635  13.993  -4.741  1.00 96.26           N
ATOM    202  CA  PRO A  14      -3.002  14.328  -3.371  1.00 96.26           C
ATOM    203  HA  PRO A  14      -2.127  14.699  -2.837  1.00 96.26           H
ATOM    204  C   PRO A  14      -3.559  13.092  -2.646  1.00 96.26           C
ATOM    205  CB  PRO A  14      -4.038  15.448  -3.489  1.00 96.26           C
ATOM    206  HB2 PRO A  14      -4.760  15.431  -2.672  1.00 96.26           H
ATOM    207  HB3 PRO A  14      -3.528  16.411  -3.526  1.00 96.26           H
ATOM    208  O   PRO A  14      -4.152  12.221  -3.290  1.00 96.26           O
ATOM    209  CG  PRO A  14      -4.701  15.172  -4.838  1.00 96.26           C
ATOM    210  HG2 PRO A  14      -5.467  14.406  -4.718  1.00 96.26           H
ATOM    211  HG3 PRO A  14      -5.128  16.075  -5.275  1.00 96.26           H
ATOM    212  CD  PRO A  14      -3.556  14.619  -5.684  1.00 96.26           C
ATOM    213  HD2 PRO A  14      -3.048  15.434  -6.200  1.00 96.26           H
ATOM    214  HD3 PRO A  14      -3.945  13.903  -6.408  1.00 96.26           H
ATOM    215  N   PRO A  15      -3.398  12.997  -1.313  1.00 95.65           N
ATOM    216  CA  PRO A  15      -4.077  11.959  -0.551  1.00 95.65           C
ATOM    217  HA  PRO A  15      -3.745  10.988  -0.918  1.00 95.65           H
ATOM    218  C   PRO A  15      -5.607  12.100  -0.699  1.00 95.65           C
ATOM    219  CB  PRO A  15      -3.614  12.140   0.898  1.00 95.65           C
ATOM    220  HB2 PRO A  15      -2.705  11.561   1.063  1.00 95.65           H
ATOM    221  HB3 PRO A  15      -4.381  11.856   1.618  1.00 95.65           H
ATOM    222  O   PRO A  15      -6.095  13.214  -0.911  1.00 95.65           O
ATOM    223  CG  PRO A  15      -3.288  13.630   0.977  1.00 95.65           C
ATOM    224  HG2 PRO A  15      -4.200  14.200   1.153  1.00 95.65           H
ATOM    225  HG3 PRO A  15      -2.551  13.836   1.753  1.00 95.65           H
ATOM    226  CD  PRO A  15      -2.758  13.952  -0.418  1.00 95.65           C
ATOM    227  HD2 PRO A  15      -2.999  14.981  -0.681  1.00 95.65           H
ATOM    228  HD3 PRO A  15      -1.679  13.795  -0.431  1.00 95.65           H
ATOM    229  N   PRO A  16      -6.389  11.013  -0.542  1.00 97.24           N
ATOM    230  CA  PRO A  16      -7.851  11.049  -0.701  1.00 97.24           C
ATOM    231  HA  PRO A  16      -8.079  11.440  -1.693  1.00 97.24           H
ATOM    232  C   PRO A  16      -8.598  11.900   0.340  1.00 97.24           C
ATOM    233  CB  PRO A  16      -8.309   9.587  -0.616  1.00 97.24           C
ATOM    234  HB2 PRO A  16      -8.638   9.354   0.397  1.00 97.24           H
ATOM    235  HB3 PRO A  16      -9.109   9.377  -1.326  1.00 97.24           H
ATOM    236  O   PRO A  16      -9.815  12.058   0.256  1.00 97.24           O
ATOM    237  CG  PRO A  16      -7.057   8.774  -0.926  1.00 97.24           C
ATOM    238  HG2 PRO A  16      -6.939   8.671  -2.004  1.00 97.24           H
ATOM    239  HG3 PRO A  16      -7.086   7.798  -0.441  1.00 97.24           H
ATOM    240  CD  PRO A  16      -5.937   9.639  -0.365  1.00 97.24           C
ATOM    241  HD2 PRO A  16      -5.803   9.431   0.696  1.00 97.24           H
ATOM    242  HD3 PRO A  16      -5.022   9.421  -0.915  1.00 97.24           H
ATOM    243  N   TYR A  17      -7.894  12.400   1.353  1.00 97.89           N
ATOM    244  H   TYR A  17      -6.890  12.295   1.333  1.00 97.89           H
ATOM    245  CA  TYR A  17      -8.442  13.090   2.513  1.00 97.89           C
ATOM    246  HA  TYR A  17      -9.374  13.571   2.215  1.00 97.89           H
ATOM    247  C   TYR A  17      -7.472  14.184   3.009  1.00 97.89           C
ATOM    248  CB  TYR A  17      -8.764  12.044   3.599  1.00 97.89           C
ATOM    249  HB2 TYR A  17      -8.962  12.549   4.544  1.00 97.89           H
ATOM    250  HB3 TYR A  17      -9.690  11.545   3.312  1.00 97.89           H
ATOM    251  O   TYR A  17      -6.280  14.134   2.689  1.00 97.89           O
ATOM    252  CG  TYR A  17      -7.696  10.980   3.806  1.00 97.89           C
ATOM    253  CD1 TYR A  17      -7.896   9.674   3.310  1.00 97.89           C
ATOM    254  HD1 TYR A  17      -8.826   9.413   2.827  1.00 97.89           H
ATOM    255  CD2 TYR A  17      -6.472  11.311   4.414  1.00 97.89           C
ATOM    256  HD2 TYR A  17      -6.298  12.310   4.786  1.00 97.89           H
ATOM    257  CE1 TYR A  17      -6.871   8.712   3.403  1.00 97.89           C
ATOM    258  HE1 TYR A  17      -7.005   7.719   3.000  1.00 97.89           H
ATOM    259  CE2 TYR A  17      -5.447  10.356   4.491  1.00 97.89           C
ATOM    260  HE2 TYR A  17      -4.486  10.625   4.905  1.00 97.89           H
ATOM    261  OH  TYR A  17      -4.619   8.171   4.040  1.00 97.89           O
ATOM    262  HH  TYR A  17      -3.873   8.542   4.517  1.00 97.89           H
ATOM    263  CZ  TYR A  17      -5.640   9.060   3.986  1.00 97.89           C
ATOM    264  N   PRO A  18      -7.955  15.181   3.780  1.00 97.71           N
ATOM    265  CA  PRO A  18      -7.106  16.194   4.415  1.00 97.71           C
ATOM    266  HA  PRO A  18      -6.650  16.799   3.632  1.00 97.71           H
ATOM    267  C   PRO A  18      -6.000  15.602   5.302  1.00 97.71           C
ATOM    268  CB  PRO A  18      -8.055  17.070   5.239  1.00 97.71           C
ATOM    269  HB2 PRO A  18      -7.728  18.109   5.269  1.00 97.71           H
ATOM    270  HB3 PRO A  18      -8.145  16.675   6.251  1.00 97.71           H
ATOM    271  O   PRO A  18      -6.131  14.491   5.809  1.00 97.71           O
ATOM    272  CG  PRO A  18      -9.396  16.916   4.528  1.00 97.71           C
ATOM    273  HG2 PRO A  18      -9.439  17.595   3.676  1.00 97.71           H
ATOM    274  HG3 PRO A  18     -10.234  17.091   5.202  1.00 97.71           H
ATOM    275  CD  PRO A  18      -9.362  15.473   4.032  1.00 97.71           C
ATOM    276  HD2 PRO A  18      -9.749  14.804   4.800  1.00 97.71           H
ATOM    277  HD3 PRO A  18      -9.961  15.389   3.125  1.00 97.71           H
ATOM    278  N   MET A  19      -4.920  16.358   5.523  1.00 97.00           N
ATOM    279  H   MET A  19      -4.902  17.296   5.151  1.00 97.00           H
ATOM    280  CA  MET A  19      -3.730  15.870   6.243  1.00 97.00           C
ATOM    281  HA  MET A  19      -3.361  14.982   5.730  1.00 97.00           H
ATOM    282  C   MET A  19      -4.005  15.450   7.694  1.00 97.00           C
ATOM    283  CB  MET A  19      -2.624  16.938   6.238  1.00 97.00           C
ATOM    284  HB2 MET A  19      -1.809  16.613   6.885  1.00 97.00           H
ATOM    285  HB3 MET A  19      -3.020  17.872   6.636  1.00 97.00           H
ATOM    286  O   MET A  19      -3.309  14.600   8.225  1.00 97.00           O
ATOM    287  CG  MET A  19      -2.049  17.184   4.841  1.00 97.00           C
ATOM    288  HG2 MET A  19      -2.863  17.475   4.176  1.00 97.00           H
ATOM    289  HG3 MET A  19      -1.346  18.015   4.898  1.00 97.00           H
ATOM    290  SD  MET A  19      -1.188  15.756   4.127  1.00 97.00           S
ATOM    291  CE  MET A  19      -1.129  16.289   2.405  1.00 97.00           C
ATOM    292  HE1 MET A  19      -2.129  16.571   2.077  1.00 97.00           H
ATOM    293  HE2 MET A  19      -0.784  15.459   1.789  1.00 97.00           H
ATOM    294  HE3 MET A  19      -0.456  17.141   2.305  1.00 97.00           H
ATOM    295  N   ASP A  20      -5.010  16.017   8.342  1.00 97.93           N
ATOM    296  H   ASP A  20      -5.602  16.686   7.870  1.00 97.93           H
ATOM    297  CA  ASP A  20      -5.413  15.721   9.720  1.00 97.93           C
ATOM    298  HA  ASP A  20      -4.577  15.279  10.262  1.00 97.93           H
ATOM    299  C   ASP A  20      -6.570  14.712   9.808  1.00 97.93           C
ATOM    300  CB  ASP A  20      -5.762  17.050  10.410  1.00 97.93           C
ATOM    301  HB2 ASP A  20      -6.062  16.846  11.437  1.00 97.93           H
ATOM    302  HB3 ASP A  20      -4.861  17.662  10.448  1.00 97.93           H
ATOM    303  O   ASP A  20      -6.975  14.312  10.896  1.00 97.93           O
ATOM    304  CG  ASP A  20      -6.870  17.863   9.715  1.00 97.93           C
ATOM    305  OD1 ASP A  20      -7.289  17.493   8.587  1.00 97.93           O
ATOM    306  OD2 ASP A  20      -7.245  18.915  10.274  1.00 97.93           O
ATOM    307  N   ALA A  21      -7.104  14.248   8.676  1.00 98.21           N
ATOM    308  H   ALA A  21      -6.726  14.583   7.802  1.00 98.21           H
ATOM    309  CA  ALA A  21      -8.348  13.483   8.651  1.00 98.21           C
ATOM    310  HA  ALA A  21      -9.078  14.015   9.262  1.00 98.21           H
ATOM    311  C   ALA A  21      -8.231  12.059   9.227  1.00 98.21           C
ATOM    312  CB  ALA A  21      -8.846  13.469   7.209  1.00 98.21           C
ATOM    313  HB1 ALA A  21      -8.189  12.838   6.610  1.00 98.21           H
ATOM    314  HB2 ALA A  21      -8.837  14.487   6.818  1.00 98.21           H
ATOM    315  HB3 ALA A  21      -9.869  13.096   7.179  1.00 98.21           H
ATOM    316  O   ALA A  21      -9.250  11.412   9.470  1.00 98.21           O
ATOM    317  N   LEU A  22      -7.007  11.557   9.421  1.00 98.51           N
ATOM    318  H   LEU A  22      -6.223  12.165   9.233  1.00 98.51           H
ATOM    319  CA  LEU A  22      -6.745  10.269  10.071  1.00 98.51           C
ATOM    320  HA  LEU A  22      -7.649   9.661  10.029  1.00 98.51           H
ATOM    321  C   LEU A  22      -6.426  10.403  11.569  1.00 98.51           C
ATOM    322  CB  LEU A  22      -5.633   9.513   9.329  1.00 98.51           C
ATOM    323  HB2 LEU A  22      -5.470   8.577   9.865  1.00 98.51           H
ATOM    324  HB3 LEU A  22      -4.714  10.095   9.394  1.00 98.51           H
ATOM    325  O   LEU A  22      -6.187   9.391  12.232  1.00 98.51           O
ATOM    326  CG  LEU A  22      -5.896   9.178   7.850  1.00 98.51           C
ATOM    327  HG  LEU A  22      -5.826  10.092   7.260  1.00 98.51           H
ATOM    328  CD1 LEU A  22      -4.802   8.211   7.390  1.00 98.51           C
ATOM    329 HD11 LEU A  22      -3.849   8.736   7.321  1.00 98.51           H
ATOM    330 HD12 LEU A  22      -5.063   7.779   6.423  1.00 98.51           H
ATOM    331 HD13 LEU A  22      -4.699   7.386   8.095  1.00 98.51           H
ATOM    332  CD2 LEU A  22      -7.264   8.541   7.581  1.00 98.51           C
ATOM    333 HD21 LEU A  22      -7.413   7.664   8.212  1.00 98.51           H
ATOM    334 HD22 LEU A  22      -8.048   9.268   7.790  1.00 98.51           H
ATOM    335 HD23 LEU A  22      -7.336   8.255   6.532  1.00 98.51           H
ATOM    336  N   GLU A  23      -6.425  11.613  12.129  1.00 98.53           N
ATOM    337  H   GLU A  23      -6.658  12.426  11.576  1.00 98.53           H
ATOM    338  CA  GLU A  23      -6.251  11.806  13.567  1.00 98.53           C
ATOM    339  HA  GLU A  23      -5.365  11.240  13.853  1.00 98.53           H
ATOM    340  C   GLU A  23      -7.458  11.246  14.354  1.00 98.53           C
ATOM    341  CB  GLU A  23      -5.968  13.281  13.905  1.00 98.53           C
ATOM    342  HB2 GLU A  23      -5.987  13.396  14.989  1.00 98.53           H
ATOM    343  HB3 GLU A  23      -6.739  13.921  13.478  1.00 98.53           H
ATOM    344  O   GLU A  23      -8.590  11.267  13.866  1.00 98.53           O
ATOM    345  CG  GLU A  23      -4.576  13.692  13.393  1.00 98.53           C
ATOM    346  HG2 GLU A  23      -4.552  13.619  12.306  1.00 98.53           H
ATOM    347  HG3 GLU A  23      -3.859  12.975  13.792  1.00 98.53           H
ATOM    348  CD  GLU A  23      -4.117  15.099  13.809  1.00 98.53           C
ATOM    349  OE1 GLU A  23      -2.998  15.478  13.366  1.00 98.53           O
ATOM    350  OE2 GLU A  23      -4.820  15.754  14.610  1.00 98.53           O
ATOM    351  N   PRO A  24      -7.245  10.705  15.571  1.00 97.68           N
ATOM    352  CA  PRO A  24      -5.979  10.633  16.311  1.00 97.68           C
ATOM    353  HA  PRO A  24      -5.367  11.516  16.126  1.00 97.68           H
ATOM    354  C   PRO A  24      -5.132   9.385  15.977  1.00 97.68           C
ATOM    355  CB  PRO A  24      -6.426  10.643  17.776  1.00 97.68           C
ATOM    356  HB2 PRO A  24      -6.675  11.663  18.071  1.00 97.68           H
ATOM    357  HB3 PRO A  24      -5.681  10.228  18.455  1.00 97.68           H
ATOM    358  O   PRO A  24      -4.212   9.050  16.718  1.00 97.68           O
ATOM    359  CG  PRO A  24      -7.700   9.798  17.735  1.00 97.68           C
ATOM    360  HG2 PRO A  24      -8.358  10.017  18.576  1.00 97.68           H
ATOM    361  HG3 PRO A  24      -7.440   8.740  17.715  1.00 97.68           H
ATOM    362  CD  PRO A  24      -8.332  10.200  16.403  1.00 97.68           C
ATOM    363  HD2 PRO A  24      -9.059  10.996  16.565  1.00 97.68           H
ATOM    364  HD3 PRO A  24      -8.817   9.344  15.934  1.00 97.68           H
ATOM    365  N   HIS A  25      -5.470   8.641  14.922  1.00 98.38           N
ATOM    366  H   HIS A  25      -6.184   8.982  14.295  1.00 98.38           H
ATOM    367  CA  HIS A  25      -4.916   7.312  14.636  1.00 98.38           C
ATOM    368  HA  HIS A  25      -4.653   6.826  15.575  1.00 98.38           H
ATOM    369  C   HIS A  25      -3.634   7.340  13.797  1.00 98.38           C
ATOM    370  CB  HIS A  25      -6.018   6.492  13.956  1.00 98.38           C
ATOM    371  HB2 HIS A  25      -5.640   5.505  13.691  1.00 98.38           H
ATOM    372  HB3 HIS A  25      -6.314   6.991  13.033  1.00 98.38           H
ATOM    373  O   HIS A  25      -2.795   6.450  13.929  1.00 98.38           O
ATOM    374  CG  HIS A  25      -7.239   6.338  14.822  1.00 98.38           C
ATOM    375  CD2 HIS A  25      -8.530   6.638  14.480  1.00 98.38           C
ATOM    376  HD2 HIS A  25      -8.863   7.001  13.519  1.00 98.38           H
ATOM    377  ND1 HIS A  25      -7.243   5.959  16.143  1.00 98.38           N
ATOM    378  HD1 HIS A  25      -6.422   5.756  16.696  1.00 98.38           H
ATOM    379  CE1 HIS A  25      -8.507   6.018  16.586  1.00 98.38           C
ATOM    380  HE1 HIS A  25      -8.819   5.808  17.599  1.00 98.38           H
ATOM    381  NE2 HIS A  25      -9.334   6.399  15.603  1.00 98.38           N
ATOM    382  N   MET A  26      -3.474   8.365  12.964  1.00 98.58           N
ATOM    383  H   MET A  26      -4.247   9.006  12.850  1.00 98.58           H
ATOM    384  CA  MET A  26      -2.237   8.704  12.269  1.00 98.58           C
ATOM    385  HA  MET A  26      -1.383   8.300  12.812  1.00 98.58           H
ATOM    386  C   MET A  26      -2.127  10.226  12.237  1.00 98.58           C
ATOM    387  CB  MET A  26      -2.272   8.101  10.860  1.00 98.58           C
ATOM    388  HB2 MET A  26      -2.442   7.028  10.943  1.00 98.58           H
ATOM    389  HB3 MET A  26      -3.091   8.540  10.290  1.00 98.58           H
ATOM    390  O   MET A  26      -3.076  10.893  11.821  1.00 98.58           O
ATOM    391  CG  MET A  26      -0.962   8.337  10.108  1.00 98.58           C
ATOM    392  HG2 MET A  26      -0.142   7.905  10.681  1.00 98.58           H
ATOM    393  HG3 MET A  26      -0.786   9.411  10.042  1.00 98.58           H
ATOM    394  SD  MET A  26      -0.926   7.642   8.429  1.00 98.58           S
ATOM    395  CE  MET A  26      -0.983   5.881   8.824  1.00 98.58           C
ATOM    396  HE1 MET A  26      -0.454   5.329   8.047  1.00 98.58           H
ATOM    397  HE2 MET A  26      -0.495   5.707   9.783  1.00 98.58           H
ATOM    398  HE3 MET A  26      -2.020   5.548   8.870  1.00 98.58           H
ATOM    399  N   SER A  27      -1.011  10.778  12.712  1.00 98.42           N
ATOM    400  H   SER A  27      -0.232  10.195  12.984  1.00 98.42           H
ATOM    401  CA  SER A  27      -0.890  12.230  12.849  1.00 98.42           C
ATOM    402  HA  SER A  27      -1.811  12.599  13.301  1.00 98.42           H
ATOM    403  C   SER A  27      -0.745  12.926  11.502  1.00 98.42           C
ATOM    404  CB  SER A  27       0.244  12.630  13.795  1.00 98.42           C
ATOM    405  HB2 SER A  27       0.197  13.706  13.962  1.00 98.42           H
ATOM    406  HB3 SER A  27       0.108  12.130  14.753  1.00 98.42           H
ATOM    407  O   SER A  27      -0.121  12.406  10.571  1.00 98.42           O
ATOM    408  OG  SER A  27       1.513  12.313  13.264  1.00 98.42           O
ATOM    409  HG  SER A  27       1.813  11.555  13.771  1.00 98.42           H
ATOM    410  N   SER A  28      -1.231  14.164  11.426  1.00 98.19           N
ATOM    411  H   SER A  28      -1.795  14.525  12.182  1.00 98.19           H
ATOM    412  CA  SER A  28      -0.943  15.064  10.304  1.00 98.19           C
ATOM    413  HA  SER A  28      -1.382  14.647   9.398  1.00 98.19           H
ATOM    414  C   SER A  28       0.552  15.182  10.027  1.00 98.19           C
ATOM    415  CB  SER A  28      -1.545  16.445  10.582  1.00 98.19           C
ATOM    416  HB2 SER A  28      -1.183  17.157   9.840  1.00 98.19           H
ATOM    417  HB3 SER A  28      -2.631  16.387  10.512  1.00 98.19           H
ATOM    418  O   SER A  28       0.981  15.171   8.871  1.00 98.19           O
ATOM    419  OG  SER A  28      -1.191  16.889  11.880  1.00 98.19           O
ATOM    420  HG  SER A  28      -1.860  16.548  12.478  1.00 98.19           H
ATOM    421  N   ARG A  29       1.372  15.173  11.082  1.00 98.36           N
ATOM    422  H   ARG A  29       0.937  15.186  11.994  1.00 98.36           H
ATOM    423  CA  ARG A  29       2.828  15.178  10.966  1.00 98.36           C
ATOM    424  HA  ARG A  29       3.070  16.040  10.345  1.00 98.36           H
ATOM    425  C   ARG A  29       3.375  13.942  10.243  1.00 98.36           C
ATOM    426  CB  ARG A  29       3.432  15.342  12.369  1.00 98.36           C
ATOM    427  HB2 ARG A  29       3.032  16.250  12.821  1.00 98.36           H
ATOM    428  HB3 ARG A  29       3.141  14.497  12.993  1.00 98.36           H
ATOM    429  O   ARG A  29       4.296  14.079   9.433  1.00 98.36           O
ATOM    430  CG  ARG A  29       4.961  15.433  12.351  1.00 98.36           C
ATOM    431  HG2 ARG A  29       5.371  14.480  12.017  1.00 98.36           H
ATOM    432  HG3 ARG A  29       5.316  15.635  13.362  1.00 98.36           H
ATOM    433  CD  ARG A  29       5.429  16.542  11.409  1.00 98.36           C
ATOM    434  HD2 ARG A  29       4.997  17.488  11.734  1.00 98.36           H
ATOM    435  HD3 ARG A  29       5.080  16.337  10.397  1.00 98.36           H
ATOM    436  NE  ARG A  29       6.890  16.643  11.361  1.00 98.36           N
ATOM    437  HE  ARG A  29       7.417  16.029  11.966  1.00 98.36           H
ATOM    438  NH1 ARG A  29       6.877  18.261   9.733  1.00 98.36           N
ATOM    439 HH11 ARG A  29       7.330  18.958   9.160  1.00 98.36           H
ATOM    440 HH12 ARG A  29       5.871  18.205   9.674  1.00 98.36           H
ATOM    441  NH2 ARG A  29       8.824  17.543  10.611  1.00 98.36           N
ATOM    442 HH21 ARG A  29       9.321  16.944  11.255  1.00 98.36           H
ATOM    443 HH22 ARG A  29       9.309  18.208  10.026  1.00 98.36           H
ATOM    444  CZ  ARG A  29       7.520  17.480  10.565  1.00 98.36           C
ATOM    445  N   THR A  30       2.823  12.758  10.505  1.00 98.45           N
ATOM    446  H   THR A  30       2.101  12.699  11.210  1.00 98.45           H
ATOM    447  CA  THR A  30       3.158  11.537   9.762  1.00 98.45           C
ATOM    448  HA  THR A  30       4.236  11.379   9.815  1.00 98.45           H
ATOM    449  C   THR A  30       2.821  11.693   8.283  1.00 98.45           C
ATOM    450  CB  THR A  30       2.493  10.297  10.384  1.00 98.45           C
ATOM    451  HB  THR A  30       1.421  10.455  10.498  1.00 98.45           H
ATOM    452  O   THR A  30       3.694  11.454   7.451  1.00 98.45           O
ATOM    453  CG2 THR A  30       2.730   9.021   9.577  1.00 98.45           C
ATOM    454 HG21 THR A  30       3.796   8.878   9.399  1.00 98.45           H
ATOM    455 HG22 THR A  30       2.204   9.072   8.624  1.00 98.45           H
ATOM    456 HG23 THR A  30       2.347   8.162  10.129  1.00 98.45           H
ATOM    457  OG1 THR A  30       3.079  10.082  11.645  1.00 98.45           O
ATOM    458  HG1 THR A  30       2.399   9.707  12.210  1.00 98.45           H
ATOM    459  N   LEU A  31       1.631  12.186   7.920  1.00 98.25           N
ATOM    460  H   LEU A  31       0.957  12.404   8.639  1.00 98.25           H
ATOM    461  CA  LEU A  31       1.249  12.370   6.510  1.00 98.25           C
ATOM    462  HA  LEU A  31       1.399  11.427   5.984  1.00 98.25           H
ATOM    463  C   LEU A  31       2.123  13.414   5.798  1.00 98.25           C
ATOM    464  CB  LEU A  31      -0.234  12.758   6.388  1.00 98.25           C
ATOM    465  HB2 LEU A  31      -0.485  13.510   7.136  1.00 98.25           H
ATOM    466  HB3 LEU A  31      -0.375  13.210   5.406  1.00 98.25           H
ATOM    467  O   LEU A  31       2.576  13.182   4.675  1.00 98.25           O
ATOM    468  CG  LEU A  31      -1.215  11.578   6.478  1.00 98.25           C
ATOM    469  HG  LEU A  31      -0.907  10.789   5.792  1.00 98.25           H
ATOM    470  CD1 LEU A  31      -1.318  10.997   7.880  1.00 98.25           C
ATOM    471 HD11 LEU A  31      -2.068  10.207   7.905  1.00 98.25           H
ATOM    472 HD12 LEU A  31      -0.361  10.570   8.181  1.00 98.25           H
ATOM    473 HD13 LEU A  31      -1.615  11.775   8.583  1.00 98.25           H
ATOM    474  CD2 LEU A  31      -2.605  12.053   6.079  1.00 98.25           C
ATOM    475 HD21 LEU A  31      -3.353  11.352   6.450  1.00 98.25           H
ATOM    476 HD22 LEU A  31      -2.669  12.164   4.997  1.00 98.25           H
ATOM    477 HD23 LEU A  31      -2.809  13.016   6.547  1.00 98.25           H
ATOM    478  N   GLU A  32       2.424  14.540   6.445  1.00 98.10           N
ATOM    479  H   GLU A  32       1.983  14.700   7.340  1.00 98.10           H
ATOM    480  CA  GLU A  32       3.297  15.586   5.897  1.00 98.10           C
ATOM    481  HA  GLU A  32       2.830  16.037   5.021  1.00 98.10           H
ATOM    482  C   GLU A  32       4.677  15.056   5.493  1.00 98.10           C
ATOM    483  CB  GLU A  32       3.550  16.661   6.955  1.00 98.10           C
ATOM    484  HB2 GLU A  32       4.425  17.237   6.651  1.00 98.10           H
ATOM    485  HB3 GLU A  32       3.785  16.173   7.901  1.00 98.10           H
ATOM    486  O   GLU A  32       5.234  15.457   4.467  1.00 98.10           O
ATOM    487  CG  GLU A  32       2.406  17.653   7.159  1.00 98.10           C
ATOM    488  HG2 GLU A  32       2.257  18.198   6.227  1.00 98.10           H
ATOM    489  HG3 GLU A  32       1.482  17.123   7.388  1.00 98.10           H
ATOM    490  CD  GLU A  32       2.742  18.647   8.285  1.00 98.10           C
ATOM    491  OE1 GLU A  32       1.908  19.551   8.495  1.00 98.10           O
ATOM    492  OE2 GLU A  32       3.864  18.562   8.869  1.00 98.10           O
ATOM    493  N   ILE A  33       5.251  14.168   6.304  1.00 98.48           N
ATOM    494  H   ILE A  33       4.741  13.881   7.127  1.00 98.48           H
ATOM    495  CA  ILE A  33       6.568  13.587   6.045  1.00 98.48           C
ATOM    496  HA  ILE A  33       7.179  14.320   5.519  1.00 98.48           H
ATOM    497  C   ILE A  33       6.453  12.398   5.089  1.00 98.48           C
ATOM    498  CB  ILE A  33       7.265  13.259   7.383  1.00 98.48           C
ATOM    499  HB  ILE A  33       6.600  12.627   7.972  1.00 98.48           H
ATOM    500  O   ILE A  33       7.171  12.336   4.090  1.00 98.48           O
ATOM    501  CG1 ILE A  33       7.551  14.537   8.211  1.00 98.48           C
ATOM    502 HG12 ILE A  33       8.021  14.243   9.150  1.00 98.48           H
ATOM    503 HG13 ILE A  33       6.608  15.020   8.465  1.00 98.48           H
ATOM    504  CG2 ILE A  33       8.569  12.473   7.161  1.00 98.48           C
ATOM    505 HG21 ILE A  33       9.194  12.948   6.406  1.00 98.48           H
ATOM    506 HG22 ILE A  33       9.122  12.392   8.097  1.00 98.48           H
ATOM    507 HG23 ILE A  33       8.335  11.458   6.840  1.00 98.48           H
ATOM    508  CD1 ILE A  33       8.451  15.575   7.520  1.00 98.48           C
ATOM    509 HD11 ILE A  33       8.667  16.390   8.211  1.00 98.48           H
ATOM    510 HD12 ILE A  33       7.945  15.998   6.651  1.00 98.48           H
ATOM    511 HD13 ILE A  33       9.395  15.125   7.214  1.00 98.48           H
ATOM    512  N   HIS A  34       5.528  11.478   5.334  1.00 98.59           N
ATOM    513  H   HIS A  34       4.930  11.594   6.140  1.00 98.59           H
ATOM    514  CA  HIS A  34       5.394  10.239   4.571  1.00 98.59           C
ATOM    515  HA  HIS A  34       6.376   9.776   4.481  1.00 98.59           H
ATOM    516  C   HIS A  34       4.883  10.492   3.147  1.00 98.59           C
ATOM    517  CB  HIS A  34       4.519   9.283   5.384  1.00 98.59           C
ATOM    518  HB2 HIS A  34       4.894   9.259   6.407  1.00 98.59           H
ATOM    519  HB3 HIS A  34       3.503   9.677   5.422  1.00 98.59           H
ATOM    520  O   HIS A  34       5.549  10.114   2.183  1.00 98.59           O
ATOM    521  CG  HIS A  34       4.479   7.853   4.919  1.00 98.59           C
ATOM    522  CD2 HIS A  34       5.236   7.260   3.948  1.00 98.59           C
ATOM    523  HD2 HIS A  34       5.995   7.714   3.329  1.00 98.59           H
ATOM    524  ND1 HIS A  34       3.662   6.888   5.499  1.00 98.59           N
ATOM    525  CE1 HIS A  34       3.919   5.740   4.862  1.00 98.59           C
ATOM    526  HE1 HIS A  34       3.457   4.788   5.080  1.00 98.59           H
ATOM    527  NE2 HIS A  34       4.863   5.933   3.937  1.00 98.59           N
ATOM    528  HE2 HIS A  34       5.244   5.181   3.381  1.00 98.59           H
ATOM    529  N   TRP A  35       3.780  11.221   2.968  1.00 98.59           N
ATOM    530  H   TRP A  35       3.286  11.571   3.777  1.00 98.59           H
ATOM    531  CA  TRP A  35       3.323  11.633   1.636  1.00 98.59           C
ATOM    532  HA  TRP A  35       3.453  10.801   0.944  1.00 98.59           H
ATOM    533  C   TRP A  35       4.158  12.806   1.102  1.00 98.59           C
ATOM    534  CB  TRP A  35       1.824  11.970   1.662  1.00 98.59           C
ATOM    535  HB2 TRP A  35       1.257  11.072   1.910  1.00 98.59           H
ATOM    536  HB3 TRP A  35       1.624  12.704   2.443  1.00 98.59           H
ATOM    537  O   TRP A  35       4.700  12.764  -0.006  1.00 98.59           O
ATOM    538  CG  TRP A  35       1.304  12.536   0.379  1.00 98.59           C
ATOM    539  CD1 TRP A  35       0.787  11.830  -0.651  1.00 98.59           C
ATOM    540  HD1 TRP A  35       0.628  10.762  -0.650  1.00 98.59           H
ATOM    541  CD2 TRP A  35       1.207  13.939  -0.014  1.00 98.59           C
ATOM    542  CE2 TRP A  35       0.682  14.000  -1.337  1.00 98.59           C
ATOM    543  CE3 TRP A  35       1.473  15.169   0.628  1.00 98.59           C
ATOM    544  HE3 TRP A  35       1.821  15.156   1.651  1.00 98.59           H
ATOM    545  NE1 TRP A  35       0.455  12.688  -1.681  1.00 98.59           N
ATOM    546  HE1 TRP A  35      -0.006  12.400  -2.532  1.00 98.59           H
ATOM    547  CH2 TRP A  35       0.684  16.420  -1.316  1.00 98.59           C
ATOM    548  HH2 TRP A  35       0.446  17.361  -1.789  1.00 98.59           H
ATOM    549  CZ2 TRP A  35       0.436  15.214  -1.993  1.00 98.59           C
ATOM    550  HZ2 TRP A  35       0.028  15.209  -2.993  1.00 98.59           H
ATOM    551  CZ3 TRP A  35       1.208  16.396  -0.011  1.00 98.59           C
ATOM    552  HZ3 TRP A  35       1.367  17.322   0.522  1.00 98.59           H
ATOM    553  N   GLY A  36       4.306  13.865   1.901  1.00 98.00           N
ATOM    554  H   GLY A  36       3.882  13.834   2.818  1.00 98.00           H
ATOM    555  CA  GLY A  36       4.863  15.129   1.418  1.00 98.00           C
ATOM    556  HA2 GLY A  36       4.657  15.911   2.150  1.00 98.00           H
ATOM    557  HA3 GLY A  36       4.357  15.397   0.491  1.00 98.00           H
ATOM    558  C   GLY A  36       6.369  15.106   1.144  1.00 98.00           C
ATOM    559  O   GLY A  36       6.835  15.933   0.349  1.00 98.00           O
ATOM    560  N   LYS A  37       7.124  14.179   1.758  1.00 98.50           N
ATOM    561  H   LYS A  37       6.665  13.572   2.421  1.00 98.50           H
ATOM    562  CA  LYS A  37       8.576  14.012   1.557  1.00 98.50           C
ATOM    563  HA  LYS A  37       8.904  14.729   0.805  1.00 98.50           H
ATOM    564  C   LYS A  37       8.938  12.655   0.958  1.00 98.50           C
ATOM    565  CB  LYS A  37       9.376  14.291   2.848  1.00 98.50           C
ATOM    566  HB2 LYS A  37       9.225  13.486   3.567  1.00 98.50           H
ATOM    567  HB3 LYS A  37      10.438  14.281   2.599  1.00 98.50           H
ATOM    568  O   LYS A  37       9.533  12.649  -0.116  1.00 98.50           O
ATOM    569  CG  LYS A  37       9.051  15.623   3.541  1.00 98.50           C
ATOM    570  HG2 LYS A  37       7.992  15.660   3.796  1.00 98.50           H
ATOM    571  HG3 LYS A  37       9.624  15.677   4.467  1.00 98.50           H
ATOM    572  CD  LYS A  37       9.412  16.828   2.665  1.00 98.50           C
ATOM    573  HD2 LYS A  37       8.855  16.780   1.729  1.00 98.50           H
ATOM    574  HD3 LYS A  37      10.480  16.809   2.448  1.00 98.50           H
ATOM    575  CE  LYS A  37       9.049  18.122   3.394  1.00 98.50           C
ATOM    576  HE2 LYS A  37       7.998  18.070   3.678  1.00 98.50           H
ATOM    577  HE3 LYS A  37       9.638  18.187   4.309  1.00 98.50           H
ATOM    578  NZ  LYS A  37       9.287  19.303   2.530  1.00 98.50           N
ATOM    579  HZ1 LYS A  37      10.259  19.357   2.259  1.00 98.50           H
ATOM    580  HZ2 LYS A  37       8.721  19.231   1.697  1.00 98.50           H
ATOM    581  HZ3 LYS A  37       9.029  20.150   3.015  1.00 98.50           H
ATOM    582  N   HIS A  38       8.590  11.532   1.593  1.00 98.57           N
ATOM    583  H   HIS A  38       8.080  11.599   2.462  1.00 98.57           H
ATOM    584  CA  HIS A  38       9.002  10.206   1.104  1.00 98.57           C
ATOM    585  HA  HIS A  38      10.075  10.234   0.915  1.00 98.57           H
ATOM    586  C   HIS A  38       8.346   9.859  -0.240  1.00 98.57           C
ATOM    587  CB  HIS A  38       8.761   9.111   2.156  1.00 98.57           C
ATOM    588  HB2 HIS A  38       7.725   9.122   2.494  1.00 98.57           H
ATOM    589  HB3 HIS A  38       8.937   8.140   1.693  1.00 98.57           H
ATOM    590  O   HIS A  38       9.058   9.653  -1.222  1.00 98.57           O
ATOM    591  CG  HIS A  38       9.664   9.218   3.355  1.00 98.57           C
ATOM    592  CD2 HIS A  38       9.384   9.819   4.551  1.00 98.57           C
ATOM    593  HD2 HIS A  38       8.462  10.317   4.813  1.00 98.57           H
ATOM    594  ND1 HIS A  38      10.923   8.677   3.460  1.00 98.57           N
ATOM    595  HD1 HIS A  38      11.337   8.020   2.815  1.00 98.57           H
ATOM    596  CE1 HIS A  38      11.391   8.952   4.689  1.00 98.57           C
ATOM    597  HE1 HIS A  38      12.328   8.597   5.090  1.00 98.57           H
ATOM    598  NE2 HIS A  38      10.497   9.672   5.382  1.00 98.57           N
ATOM    599  N   HIS A  39       7.009   9.883  -0.323  1.00 98.69           N
ATOM    600  H   HIS A  39       6.475  10.028   0.522  1.00 98.69           H
ATOM    601  CA  HIS A  39       6.286   9.604  -1.570  1.00 98.69           C
ATOM    602  HA  HIS A  39       6.549   8.598  -1.898  1.00 98.69           H
ATOM    603  C   HIS A  39       6.700  10.572  -2.690  1.00 98.69           C
ATOM    604  CB  HIS A  39       4.771   9.607  -1.315  1.00 98.69           C
ATOM    605  HB2 HIS A  39       4.560   8.965  -0.459  1.00 98.69           H
ATOM    606  HB3 HIS A  39       4.452  10.620  -1.071  1.00 98.69           H
ATOM    607  O   HIS A  39       7.042  10.141  -3.793  1.00 98.69           O
ATOM    608  CG  HIS A  39       3.914   9.139  -2.466  1.00 98.69           C
ATOM    609  CD2 HIS A  39       4.327   8.592  -3.654  1.00 98.69           C
ATOM    610  HD2 HIS A  39       5.343   8.385  -3.953  1.00 98.69           H
ATOM    611  ND1 HIS A  39       2.537   9.204  -2.518  1.00 98.69           N
ATOM    612  HD1 HIS A  39       1.930   9.687  -1.871  1.00 98.69           H
ATOM    613  CE1 HIS A  39       2.136   8.711  -3.703  1.00 98.69           C
ATOM    614  HE1 HIS A  39       1.115   8.676  -4.053  1.00 98.69           H
ATOM    615  NE2 HIS A  39       3.198   8.344  -4.430  1.00 98.69           N
ATOM    616  N   ARG A  40       6.786  11.874  -2.385  1.00 98.57           N
ATOM    617  H   ARG A  40       6.437  12.166  -1.484  1.00 98.57           H
ATOM    618  CA  ARG A  40       7.300  12.883  -3.322  1.00 98.57           C
ATOM    619  HA  ARG A  40       6.642  12.914  -4.190  1.00 98.57           H
ATOM    620  C   ARG A  40       8.689  12.545  -3.864  1.00 98.57           C
ATOM    621  CB  ARG A  40       7.308  14.252  -2.638  1.00 98.57           C
ATOM    622  HB2 ARG A  40       8.003  14.243  -1.798  1.00 98.57           H
ATOM    623  HB3 ARG A  40       6.308  14.448  -2.250  1.00 98.57           H
ATOM    624  O   ARG A  40       8.890  12.602  -5.071  1.00 98.57           O
ATOM    625  CG  ARG A  40       7.723  15.355  -3.628  1.00 98.57           C
ATOM    626  HG2 ARG A  40       8.755  15.196  -3.940  1.00 98.57           H
ATOM    627  HG3 ARG A  40       7.089  15.310  -4.513  1.00 98.57           H
ATOM    628  CD  ARG A  40       7.635  16.748  -2.998  1.00 98.57           C
ATOM    629  HD2 ARG A  40       8.343  16.795  -2.170  1.00 98.57           H
ATOM    630  HD3 ARG A  40       7.937  17.489  -3.737  1.00 98.57           H
ATOM    631  NE  ARG A  40       6.280  17.042  -2.490  1.00 98.57           N
ATOM    632  HE  ARG A  40       6.141  16.881  -1.503  1.00 98.57           H
ATOM    633  NH1 ARG A  40       5.277  17.430  -4.523  1.00 98.57           N
ATOM    634 HH11 ARG A  40       4.449  17.605  -5.073  1.00 98.57           H
ATOM    635 HH12 ARG A  40       6.154  17.235  -4.985  1.00 98.57           H
ATOM    636  NH2 ARG A  40       4.058  17.506  -2.652  1.00 98.57           N
ATOM    637 HH21 ARG A  40       3.940  17.311  -1.668  1.00 98.57           H
ATOM    638 HH22 ARG A  40       3.235  17.647  -3.222  1.00 98.57           H
ATOM    639  CZ  ARG A  40       5.217  17.328  -3.222  1.00 98.57           C
ATOM    640  N   ALA A  41       9.632  12.176  -2.999  1.00 98.68           N
ATOM    641  H   ALA A  41       9.408  12.127  -2.015  1.00 98.68           H
ATOM    642  CA  ALA A  41      10.991  11.854  -3.420  1.00 98.68           C
ATOM    643  HA  ALA A  41      11.394  12.711  -3.961  1.00 98.68           H
ATOM    644  C   ALA A  41      11.033  10.653  -4.376  1.00 98.68           C
ATOM    645  CB  ALA A  41      11.857  11.617  -2.178  1.00 98.68           C
ATOM    646  HB1 ALA A  41      12.881  11.402  -2.484  1.00 98.68           H
ATOM    647  HB2 ALA A  41      11.471  10.771  -1.608  1.00 98.68           H
ATOM    648  HB3 ALA A  41      11.853  12.507  -1.549  1.00 98.68           H
ATOM    649  O   ALA A  41      11.811  10.675  -5.329  1.00 98.68           O
ATOM    650  N   TYR A  42      10.185   9.636  -4.172  1.00 98.64           N
ATOM    651  H   TYR A  42       9.590   9.648  -3.357  1.00 98.64           H
ATOM    652  CA  TYR A  42      10.069   8.517  -5.112  1.00 98.64           C
ATOM    653  HA  TYR A  42      11.060   8.092  -5.268  1.00 98.64           H
ATOM    654  C   TYR A  42       9.574   8.981  -6.485  1.00 98.64           C
ATOM    655  CB  TYR A  42       9.158   7.418  -4.542  1.00 98.64           C
ATOM    656  HB2 TYR A  42       8.154   7.820  -4.411  1.00 98.64           H
ATOM    657  HB3 TYR A  42       9.091   6.615  -5.276  1.00 98.64           H
ATOM    658  O   TYR A  42      10.181   8.631  -7.494  1.00 98.64           O
ATOM    659  CG  TYR A  42       9.632   6.807  -3.235  1.00 98.64           C
ATOM    660  CD1 TYR A  42      10.944   6.310  -3.117  1.00 98.64           C
ATOM    661  HD1 TYR A  42      11.619   6.363  -3.958  1.00 98.64           H
ATOM    662  CD2 TYR A  42       8.754   6.700  -2.142  1.00 98.64           C
ATOM    663  HD2 TYR A  42       7.727   7.022  -2.241  1.00 98.64           H
ATOM    664  CE1 TYR A  42      11.380   5.720  -1.916  1.00 98.64           C
ATOM    665  HE1 TYR A  42      12.383   5.324  -1.846  1.00 98.64           H
ATOM    666  CE2 TYR A  42       9.192   6.143  -0.927  1.00 98.64           C
ATOM    667  HE2 TYR A  42       8.527   6.087  -0.078  1.00 98.64           H
ATOM    668  OH  TYR A  42      10.890   5.015   0.326  1.00 98.64           O
ATOM    669  HH  TYR A  42      11.814   4.756   0.310  1.00 98.64           H
ATOM    670  CZ  TYR A  42      10.499   5.634  -0.819  1.00 98.64           C
ATOM    671  N   VAL A  43       8.538   9.824  -6.536  1.00 98.56           N
ATOM    672  H   VAL A  43       8.091  10.087  -5.670  1.00 98.56           H
ATOM    673  CA  VAL A  43       8.021  10.390  -7.796  1.00 98.56           C
ATOM    674  HA  VAL A  43       7.784   9.571  -8.474  1.00 98.56           H
ATOM    675  C   VAL A  43       9.076  11.253  -8.499  1.00 98.56           C
ATOM    676  CB  VAL A  43       6.725  11.186  -7.539  1.00 98.56           C
ATOM    677  HB  VAL A  43       6.897  11.923  -6.755  1.00 98.56           H
ATOM    678  O   VAL A  43       9.326  11.082  -9.693  1.00 98.56           O
ATOM    679  CG1 VAL A  43       6.247  11.925  -8.794  1.00 98.56           C
ATOM    680 HG11 VAL A  43       6.929  12.741  -9.033  1.00 98.56           H
ATOM    681 HG12 VAL A  43       5.261  12.357  -8.622  1.00 98.56           H
ATOM    682 HG13 VAL A  43       6.193  11.238  -9.639  1.00 98.56           H
ATOM    683  CG2 VAL A  43       5.596  10.251  -7.086  1.00 98.56           C
ATOM    684 HG21 VAL A  43       5.871   9.735  -6.166  1.00 98.56           H
ATOM    685 HG22 VAL A  43       4.689  10.824  -6.894  1.00 98.56           H
ATOM    686 HG23 VAL A  43       5.387   9.512  -7.860  1.00 98.56           H
ATOM    687  N   ASP A  44       9.747  12.145  -7.771  1.00 98.30           N
ATOM    688  H   ASP A  44       9.467  12.285  -6.811  1.00 98.30           H
ATOM    689  CA  ASP A  44      10.764  13.039  -8.332  1.00 98.30           C
ATOM    690  HA  ASP A  44      10.331  13.593  -9.166  1.00 98.30           H
ATOM    691  C   ASP A  44      11.975  12.260  -8.867  1.00 98.30           C
ATOM    692  CB  ASP A  44      11.229  14.046  -7.266  1.00 98.30           C
ATOM    693  HB2 ASP A  44      12.103  14.571  -7.651  1.00 98.30           H
ATOM    694  HB3 ASP A  44      11.540  13.502  -6.374  1.00 98.30           H
ATOM    695  O   ASP A  44      12.487  12.557  -9.949  1.00 98.30           O
ATOM    696  CG  ASP A  44      10.188  15.104  -6.877  1.00 98.30           C
ATOM    697  OD1 ASP A  44       9.200  15.285  -7.622  1.00 98.30           O
ATOM    698  OD2 ASP A  44      10.429  15.779  -5.849  1.00 98.30           O
ATOM    699  N   ASN A  45      12.441  11.250  -8.128  1.00 98.54           N
ATOM    700  H   ASN A  45      11.984  11.046  -7.250  1.00 98.54           H
ATOM    701  CA  ASN A  45      13.562  10.415  -8.550  1.00 98.54           C
ATOM    702  HA  ASN A  45      14.364  11.058  -8.912  1.00 98.54           H
ATOM    703  C   ASN A  45      13.188   9.503  -9.717  1.00 98.54           C
ATOM    704  CB  ASN A  45      14.087   9.606  -7.359  1.00 98.54           C
ATOM    705  HB2 ASN A  45      14.795   8.860  -7.721  1.00 98.54           H
ATOM    706  HB3 ASN A  45      13.257   9.081  -6.887  1.00 98.54           H
ATOM    707  O   ASN A  45      13.993   9.364 -10.635  1.00 98.54           O
ATOM    708  CG  ASN A  45      14.810  10.456  -6.333  1.00 98.54           C
ATOM    709  ND2 ASN A  45      14.887   9.967  -5.118  1.00 98.54           N
ATOM    710 HD21 ASN A  45      14.347   9.142  -4.897  1.00 98.54           H
ATOM    711 HD22 ASN A  45      15.319  10.544  -4.410  1.00 98.54           H
ATOM    712  OD1 ASN A  45      15.349  11.525  -6.608  1.00 98.54           O
ATOM    713  N   LEU A  46      11.977   8.942  -9.727  1.00 98.48           N
ATOM    714  H   LEU A  46      11.357   9.083  -8.942  1.00 98.48           H
ATOM    715  CA  LEU A  46      11.484   8.166 -10.861  1.00 98.48           C
ATOM    716  HA  LEU A  46      12.154   7.319 -11.013  1.00 98.48           H
ATOM    717  C   LEU A  46      11.483   9.008 -12.134  1.00 98.48           C
ATOM    718  CB  LEU A  46      10.067   7.659 -10.564  1.00 98.48           C
ATOM    719  HB2 LEU A  46      10.083   7.036  -9.670  1.00 98.48           H
ATOM    720  HB3 LEU A  46       9.418   8.512 -10.365  1.00 98.48           H
ATOM    721  O   LEU A  46      12.033   8.581 -13.143  1.00 98.48           O
ATOM    722  CG  LEU A  46       9.467   6.843 -11.718  1.00 98.48           C
ATOM    723  HG  LEU A  46       9.428   7.439 -12.630  1.00 98.48           H
ATOM    724  CD1 LEU A  46      10.286   5.582 -11.986  1.00 98.48           C
ATOM    725 HD11 LEU A  46      11.262   5.844 -12.395  1.00 98.48           H
ATOM    726 HD12 LEU A  46       9.768   4.959 -12.714  1.00 98.48           H
ATOM    727 HD13 LEU A  46      10.427   5.020 -11.062  1.00 98.48           H
ATOM    728  CD2 LEU A  46       8.038   6.483 -11.337  1.00 98.48           C
ATOM    729 HD21 LEU A  46       7.613   5.794 -12.067  1.00 98.48           H
ATOM    730 HD22 LEU A  46       7.440   7.394 -11.310  1.00 98.48           H
ATOM    731 HD23 LEU A  46       8.017   6.047 -10.338  1.00 98.48           H
ATOM    732  N   ASN A  47      10.929  10.223 -12.072  1.00 98.20           N
ATOM    733  H   ASN A  47      10.476  10.503 -11.214  1.00 98.20           H
ATOM    734  CA  ASN A  47      10.905  11.130 -13.215  1.00 98.20           C
ATOM    735  HA  ASN A  47      10.369  10.650 -14.034  1.00 98.20           H
ATOM    736  C   ASN A  47      12.318  11.428 -13.740  1.00 98.20           C
ATOM    737  CB  ASN A  47      10.152  12.411 -12.836  1.00 98.20           C
ATOM    738  HB2 ASN A  47      10.458  12.744 -11.844  1.00 98.20           H
ATOM    739  HB3 ASN A  47      10.406  13.195 -13.550  1.00 98.20           H
ATOM    740  O   ASN A  47      12.514  11.428 -14.948  1.00 98.20           O
ATOM    741  CG  ASN A  47       8.644  12.244 -12.896  1.00 98.20           C
ATOM    742  ND2 ASN A  47       7.946  12.698 -11.885  1.00 98.20           N
ATOM    743 HD21 ASN A  47       8.403  12.928 -11.015  1.00 98.20           H
ATOM    744 HD22 ASN A  47       6.939  12.631 -11.930  1.00 98.20           H
ATOM    745  OD1 ASN A  47       8.083  11.765 -13.869  1.00 98.20           O
ATOM    746  N   LYS A  48      13.318  11.613 -12.865  1.00 97.75           N
ATOM    747  H   LYS A  48      13.092  11.604 -11.880  1.00 97.75           H
ATOM    748  CA  LYS A  48      14.727  11.780 -13.284  1.00 97.75           C
ATOM    749  HA  LYS A  48      14.792  12.565 -14.037  1.00 97.75           H
ATOM    750  C   LYS A  48      15.311  10.527 -13.939  1.00 97.75           C
ATOM    751  CB  LYS A  48      15.608  12.142 -12.082  1.00 97.75           C
ATOM    752  HB2 LYS A  48      15.460  11.389 -11.308  1.00 97.75           H
ATOM    753  HB3 LYS A  48      16.653  12.105 -12.387  1.00 97.75           H
ATOM    754  O   LYS A  48      16.168  10.648 -14.803  1.00 97.75           O
ATOM    755  CG  LYS A  48      15.329  13.536 -11.512  1.00 97.75           C
ATOM    756  HG2 LYS A  48      14.258  13.672 -11.363  1.00 97.75           H
ATOM    757  HG3 LYS A  48      15.684  14.297 -12.207  1.00 97.75           H
ATOM    758  CD  LYS A  48      16.053  13.672 -10.169  1.00 97.75           C
ATOM    759  HD2 LYS A  48      15.797  12.813  -9.548  1.00 97.75           H
ATOM    760  HD3 LYS A  48      17.131  13.683 -10.331  1.00 97.75           H
ATOM    761  CE  LYS A  48      15.612  14.942  -9.444  1.00 97.75           C
ATOM    762  HE2 LYS A  48      14.524  14.991  -9.485  1.00 97.75           H
ATOM    763  HE3 LYS A  48      16.013  15.813  -9.963  1.00 97.75           H
ATOM    764  NZ  LYS A  48      16.054  14.904  -8.028  1.00 97.75           N
ATOM    765  HZ1 LYS A  48      15.692  15.699  -7.521  1.00 97.75           H
ATOM    766  HZ2 LYS A  48      15.694  14.069  -7.589  1.00 97.75           H
ATOM    767  HZ3 LYS A  48      17.062  14.881  -7.965  1.00 97.75           H
ATOM    768  N   GLN A  49      14.903   9.338 -13.497  1.00 97.67           N
ATOM    769  H   GLN A  49      14.205   9.313 -12.768  1.00 97.67           H
ATOM    770  CA  GLN A  49      15.410   8.067 -14.018  1.00 97.67           C
ATOM    771  HA  GLN A  49      16.487   8.139 -14.164  1.00 97.67           H
ATOM    772  C   GLN A  49      14.809   7.695 -15.376  1.00 97.67           C
ATOM    773  CB  GLN A  49      15.116   6.947 -13.011  1.00 97.67           C
ATOM    774  HB2 GLN A  49      15.296   5.985 -13.490  1.00 97.67           H
ATOM    775  HB3 GLN A  49      14.066   6.987 -12.724  1.00 97.67           H
ATOM    776  O   GLN A  49      15.474   7.005 -16.144  1.00 97.67           O
ATOM    777  CG  GLN A  49      16.004   7.023 -11.764  1.00 97.67           C
ATOM    778  HG2 GLN A  49      17.037   6.845 -12.062  1.00 97.67           H
ATOM    779  HG3 GLN A  49      15.955   8.013 -11.311  1.00 97.67           H
ATOM    780  CD  GLN A  49      15.586   5.990 -10.729  1.00 97.67           C
ATOM    781  NE2 GLN A  49      16.517   5.244 -10.176  1.00 97.67           N
ATOM    782 HE21 GLN A  49      16.206   4.422  -9.679  1.00 97.67           H
ATOM    783 HE22 GLN A  49      17.483   5.356 -10.450  1.00 97.67           H
ATOM    784  OE1 GLN A  49      14.425   5.819 -10.392  1.00 97.67           O
ATOM    785  N   ILE A  50      13.564   8.101 -15.650  1.00 96.67           N
ATOM    786  H   ILE A  50      13.051   8.598 -14.935  1.00 96.67           H
ATOM    787  CA  ILE A  50      12.863   7.747 -16.892  1.00 96.67           C
ATOM    788  HA  ILE A  50      13.359   6.874 -17.316  1.00 96.67           H
ATOM    789  C   ILE A  50      12.951   8.827 -17.974  1.00 96.67           C
ATOM    790  CB  ILE A  50      11.399   7.327 -16.637  1.00 96.67           C
ATOM    791  HB  ILE A  50      11.003   6.954 -17.581  1.00 96.67           H
ATOM    792  O   ILE A  50      12.678   8.513 -19.130  1.00 96.67           O
ATOM    793  CG1 ILE A  50      10.523   8.531 -16.229  1.00 96.67           C
ATOM    794 HG12 ILE A  50      10.539   9.270 -17.030  1.00 96.67           H
ATOM    795 HG13 ILE A  50      10.939   9.000 -15.337  1.00 96.67           H
ATOM    796  CG2 ILE A  50      11.348   6.159 -15.634  1.00 96.67           C
ATOM    797 HG21 ILE A  50      10.346   5.732 -15.611  1.00 96.67           H
ATOM    798 HG22 ILE A  50      11.615   6.506 -14.635  1.00 96.67           H
ATOM    799 HG23 ILE A  50      12.047   5.381 -15.941  1.00 96.67           H
ATOM    800  CD1 ILE A  50       9.054   8.190 -15.967  1.00 96.67           C
ATOM    801 HD11 ILE A  50       8.963   7.582 -15.066  1.00 96.67           H
ATOM    802 HD12 ILE A  50       8.492   9.112 -15.818  1.00 96.67           H
ATOM    803 HD13 ILE A  50       8.637   7.654 -16.820  1.00 96.67           H
ATOM    804  N   ASP A  51      13.324  10.064 -17.630  1.00 95.28           N
ATOM    805  H   ASP A  51      13.513  10.270 -16.660  1.00 95.28           H
ATOM    806  CA  ASP A  51      13.458  11.164 -18.591  1.00 95.28           C
ATOM    807  HA  ASP A  51      12.475  11.348 -19.025  1.00 95.28           H
ATOM    808  C   ASP A  51      14.430  10.794 -19.723  1.00 95.28           C
ATOM    809  CB  ASP A  51      13.909  12.443 -17.865  1.00 95.28           C
ATOM    810  HB2 ASP A  51      14.938  12.324 -17.525  1.00 95.28           H
ATOM    811  HB3 ASP A  51      13.279  12.591 -16.988  1.00 95.28           H
ATOM    812  O   ASP A  51      15.544  10.328 -19.482  1.00 95.28           O
ATOM    813  CG  ASP A  51      13.780  13.712 -18.713  1.00 95.28           C
ATOM    814  OD1 ASP A  51      12.769  13.828 -19.444  1.00 95.28           O
ATOM    815  OD2 ASP A  51      14.615  14.625 -18.532  1.00 95.28           O
ATOM    816  N   GLY A  52      13.987  10.956 -20.971  1.00 93.94           N
ATOM    817  H   GLY A  52      13.083  11.388 -21.097  1.00 93.94           H
ATOM    818  CA  GLY A  52      14.766  10.573 -22.154  1.00 93.94           C
ATOM    819  HA2 GLY A  52      14.282  10.987 -23.039  1.00 93.94           H
ATOM    820  HA3 GLY A  52      15.762  11.009 -22.075  1.00 93.94           H
ATOM    821  C   GLY A  52      14.934   9.062 -22.380  1.00 93.94           C
ATOM    822  O   GLY A  52      15.719   8.668 -23.239  1.00 93.94           O
ATOM    823  N   THR A  53      14.216   8.211 -21.640  1.00 95.56           N
ATOM    824  H   THR A  53      13.606   8.598 -20.934  1.00 95.56           H
ATOM    825  CA  THR A  53      14.204   6.751 -21.839  1.00 95.56           C
ATOM    826  HA  THR A  53      15.017   6.479 -22.513  1.00 95.56           H
ATOM    827  C   THR A  53      12.901   6.277 -22.490  1.00 95.56           C
ATOM    828  CB  THR A  53      14.433   5.984 -20.524  1.00 95.56           C
ATOM    829  HB  THR A  53      14.673   4.951 -20.777  1.00 95.56           H
ATOM    830  O   THR A  53      11.889   6.972 -22.457  1.00 95.56           O
ATOM    831  CG2 THR A  53      15.563   6.527 -19.651  1.00 95.56           C
ATOM    832 HG21 THR A  53      15.693   5.886 -18.779  1.00 95.56           H
ATOM    833 HG22 THR A  53      15.334   7.537 -19.310  1.00 95.56           H
ATOM    834 HG23 THR A  53      16.491   6.548 -20.223  1.00 95.56           H
ATOM    835  OG1 THR A  53      13.259   5.963 -19.752  1.00 95.56           O
ATOM    836  HG1 THR A  53      13.046   6.882 -19.575  1.00 95.56           H
ATOM    837  N   GLU A  54      12.878   5.033 -22.977  1.00 95.25           N
ATOM    838  H   GLU A  54      13.754   4.539 -23.076  1.00 95.25           H
ATOM    839  CA  GLU A  54      11.665   4.347 -23.469  1.00 95.25           C
ATOM    840  HA  GLU A  54      11.245   4.896 -24.312  1.00 95.25           H
ATOM    841  C   GLU A  54      10.553   4.198 -22.410  1.00 95.25           C
ATOM    842  CB  GLU A  54      12.061   2.934 -23.931  1.00 95.25           C
ATOM    843  HB2 GLU A  54      12.532   2.416 -23.096  1.00 95.25           H
ATOM    844  HB3 GLU A  54      11.165   2.371 -24.192  1.00 95.25           H
ATOM    845  O   GLU A  54       9.410   3.870 -22.733  1.00 95.25           O
ATOM    846  CG  GLU A  54      13.030   2.907 -25.122  1.00 95.25           C
ATOM    847  HG2 GLU A  54      13.944   3.436 -24.852  1.00 95.25           H
ATOM    848  HG3 GLU A  54      13.303   1.869 -25.311  1.00 95.25           H
ATOM    849  CD  GLU A  54      12.426   3.501 -26.402  1.00 95.25           C
ATOM    850  OE1 GLU A  54      13.206   4.103 -27.169  1.00 95.25           O
ATOM    851  OE2 GLU A  54      11.201   3.329 -26.596  1.00 95.25           O
ATOM    852  N   LEU A  55      10.879   4.388 -21.125  1.00 96.10           N
ATOM    853  H   LEU A  55      11.815   4.707 -20.918  1.00 96.10           H
ATOM    854  CA  LEU A  55       9.915   4.344 -20.022  1.00 96.10           C
ATOM    855  HA  LEU A  55       9.178   3.566 -20.222  1.00 96.10           H
ATOM    856  C   LEU A  55       9.133   5.655 -19.881  1.00 96.10           C
ATOM    857  CB  LEU A  55      10.646   4.017 -18.708  1.00 96.10           C
ATOM    858  HB2 LEU A  55      11.356   4.818 -18.502  1.00 96.10           H
ATOM    859  HB3 LEU A  55       9.919   4.015 -17.896  1.00 96.10           H
ATOM    860  O   LEU A  55       8.089   5.670 -19.227  1.00 96.10           O
ATOM    861  CG  LEU A  55      11.400   2.679 -18.697  1.00 96.10           C
ATOM    862  HG  LEU A  55      12.107   2.642 -19.526  1.00 96.10           H
ATOM    863  CD1 LEU A  55      12.195   2.553 -17.397  1.00 96.10           C
ATOM    864 HD11 LEU A  55      12.913   3.372 -17.337  1.00 96.10           H
ATOM    865 HD12 LEU A  55      12.743   1.611 -17.392  1.00 96.10           H
ATOM    866 HD13 LEU A  55      11.527   2.598 -16.537  1.00 96.10           H
ATOM    867  CD2 LEU A  55      10.447   1.487 -18.806  1.00 96.10           C
ATOM    868 HD21 LEU A  55      11.019   0.564 -18.710  1.00 96.10           H
ATOM    869 HD22 LEU A  55       9.960   1.491 -19.781  1.00 96.10           H
ATOM    870 HD23 LEU A  55       9.697   1.530 -18.016  1.00 96.10           H
ATOM    871  N   HIS A  56       9.623   6.746 -20.474  1.00 94.32           N
ATOM    872  H   HIS A  56      10.441   6.660 -21.060  1.00 94.32           H
ATOM    873  CA  HIS A  56       8.980   8.051 -20.406  1.00 94.32           C
ATOM    874  HA  HIS A  56       8.902   8.338 -19.357  1.00 94.32           H
ATOM    875  C   HIS A  56       7.568   7.996 -21.006  1.00 94.32           C
ATOM    876  CB  HIS A  56       9.860   9.087 -21.110  1.00 94.32           C
ATOM    877  HB2 HIS A  56      10.893   8.981 -20.780  1.00 94.32           H
ATOM    878  HB3 HIS A  56       9.833   8.919 -22.187  1.00 94.32           H
ATOM    879  O   HIS A  56       7.348   7.428 -22.074  1.00 94.32           O
ATOM    880  CG  HIS A  56       9.420  10.488 -20.806  1.00 94.32           C
ATOM    881  CD2 HIS A  56       8.717  11.284 -21.649  1.00 94.32           C
ATOM    882  HD2 HIS A  56       8.451  11.023 -22.662  1.00 94.32           H
ATOM    883  ND1 HIS A  56       9.587  11.146 -19.590  1.00 94.32           N
ATOM    884  CE1 HIS A  56       8.991  12.337 -19.737  1.00 94.32           C
ATOM    885  HE1 HIS A  56       8.937  13.090 -18.964  1.00 94.32           H
ATOM    886  NE2 HIS A  56       8.430  12.439 -20.952  1.00 94.32           N
ATOM    887  HE2 HIS A  56       7.843  13.201 -21.260  1.00 94.32           H
ATOM    888  N   GLY A  57       6.584   8.563 -20.305  1.00 93.05           N
ATOM    889  H   GLY A  57       6.816   9.035 -19.443  1.00 93.05           H
ATOM    890  CA  GLY A  57       5.180   8.557 -20.735  1.00 93.05           C
ATOM    891  HA2 GLY A  57       5.142   8.761 -21.805  1.00 93.05           H
ATOM    892  HA3 GLY A  57       4.647   9.347 -20.207  1.00 93.05           H
ATOM    893  C   GLY A  57       4.410   7.250 -20.531  1.00 93.05           C
ATOM    894  O   GLY A  57       3.212   7.220 -20.813  1.00 93.05           O
ATOM    895  N   LYS A  58       5.043   6.174 -20.045  1.00 96.32           N
ATOM    896  H   LYS A  58       6.026   6.251 -19.830  1.00 96.32           H
ATOM    897  CA  LYS A  58       4.322   4.958 -19.638  1.00 96.32           C
ATOM    898  HA  LYS A  58       3.565   4.735 -20.390  1.00 96.32           H
ATOM    899  C   LYS A  58       3.579   5.179 -18.320  1.00 96.32           C
ATOM    900  CB  LYS A  58       5.280   3.768 -19.534  1.00 96.32           C
ATOM    901  HB2 LYS A  58       6.086   4.013 -18.842  1.00 96.32           H
ATOM    902  HB3 LYS A  58       4.729   2.915 -19.137  1.00 96.32           H
ATOM    903  O   LYS A  58       3.925   6.059 -17.532  1.00 96.32           O
ATOM    904  CG  LYS A  58       5.888   3.371 -20.883  1.00 96.32           C
ATOM    905  HG2 LYS A  58       6.612   4.124 -21.194  1.00 96.32           H
ATOM    906  HG3 LYS A  58       5.095   3.306 -21.627  1.00 96.32           H
ATOM    907  CD  LYS A  58       6.579   2.005 -20.752  1.00 96.32           C
ATOM    908  HD2 LYS A  58       5.824   1.245 -20.550  1.00 96.32           H
ATOM    909  HD3 LYS A  58       7.264   2.034 -19.905  1.00 96.32           H
ATOM    910  CE  LYS A  58       7.378   1.607 -21.998  1.00 96.32           C
ATOM    911  HE2 LYS A  58       7.742   0.588 -21.873  1.00 96.32           H
ATOM    912  HE3 LYS A  58       8.253   2.256 -22.056  1.00 96.32           H
ATOM    913  NZ  LYS A  58       6.597   1.725 -23.252  1.00 96.32           N
ATOM    914  HZ1 LYS A  58       6.304   2.685 -23.366  1.00 96.32           H
ATOM    915  HZ2 LYS A  58       5.790   1.118 -23.244  1.00 96.32           H
ATOM    916  HZ3 LYS A  58       7.189   1.512 -24.043  1.00 96.32           H
ATOM    917  N   THR A  59       2.570   4.351 -18.049  1.00 96.48           N
ATOM    918  H   THR A  59       2.352   3.600 -18.688  1.00 96.48           H
ATOM    919  CA  THR A  59       1.879   4.402 -16.755  1.00 96.48           C
ATOM    920  HA  THR A  59       1.607   5.440 -16.565  1.00 96.48           H
ATOM    921  C   THR A  59       2.813   3.953 -15.630  1.00 96.48           C
ATOM    922  CB  THR A  59       0.583   3.578 -16.730  1.00 96.48           C
ATOM    923  HB  THR A  59       0.045   3.850 -15.822  1.00 96.48           H
ATOM    924  O   THR A  59       3.707   3.132 -15.841  1.00 96.48           O
ATOM    925  CG2 THR A  59      -0.339   3.851 -17.916  1.00 96.48           C
ATOM    926 HG21 THR A  59       0.116   3.499 -18.841  1.00 96.48           H
ATOM    927 HG22 THR A  59      -0.539   4.920 -17.992  1.00 96.48           H
ATOM    928 HG23 THR A  59      -1.281   3.321 -17.769  1.00 96.48           H
ATOM    929  OG1 THR A  59       0.846   2.199 -16.656  1.00 96.48           O
ATOM    930  HG1 THR A  59       0.946   1.861 -17.549  1.00 96.48           H
ATOM    931  N   LEU A  60       2.583   4.438 -14.406  1.00 97.59           N
ATOM    932  H   LEU A  60       1.886   5.160 -14.291  1.00 97.59           H
ATOM    933  CA  LEU A  60       3.378   4.040 -13.239  1.00 97.59           C
ATOM    934  HA  LEU A  60       4.404   4.371 -13.401  1.00 97.59           H
ATOM    935  C   LEU A  60       3.408   2.512 -13.045  1.00 97.59           C
ATOM    936  CB  LEU A  60       2.798   4.750 -12.004  1.00 97.59           C
ATOM    937  HB2 LEU A  60       1.761   4.443 -11.872  1.00 97.59           H
ATOM    938  HB3 LEU A  60       2.807   5.825 -12.185  1.00 97.59           H
ATOM    939  O   LEU A  60       4.453   1.944 -12.730  1.00 97.59           O
ATOM    940  CG  LEU A  60       3.557   4.471 -10.695  1.00 97.59           C
ATOM    941  HG  LEU A  60       3.493   3.410 -10.456  1.00 97.59           H
ATOM    942  CD1 LEU A  60       5.027   4.875 -10.794  1.00 97.59           C
ATOM    943 HD11 LEU A  60       5.112   5.906 -11.137  1.00 97.59           H
ATOM    944 HD12 LEU A  60       5.494   4.781  -9.814  1.00 97.59           H
ATOM    945 HD13 LEU A  60       5.554   4.211 -11.479  1.00 97.59           H
ATOM    946  CD2 LEU A  60       2.900   5.268  -9.571  1.00 97.59           C
ATOM    947 HD21 LEU A  60       3.454   5.120  -8.643  1.00 97.59           H
ATOM    948 HD22 LEU A  60       2.904   6.332  -9.806  1.00 97.59           H
ATOM    949 HD23 LEU A  60       1.873   4.935  -9.423  1.00 97.59           H
ATOM    950  N   LYS A  61       2.270   1.849 -13.289  1.00 97.53           N
ATOM    951  H   LYS A  61       1.483   2.385 -13.626  1.00 97.53           H
ATOM    952  CA  LYS A  61       2.145   0.388 -13.234  1.00 97.53           C
ATOM    953  HA  LYS A  61       2.527   0.041 -12.274  1.00 97.53           H
ATOM    954  C   LYS A  61       2.997  -0.300 -14.305  1.00 97.53           C
ATOM    955  CB  LYS A  61       0.660   0.006 -13.344  1.00 97.53           C
ATOM    956  HB2 LYS A  61       0.262   0.376 -14.289  1.00 97.53           H
ATOM    957  HB3 LYS A  61       0.114   0.477 -12.527  1.00 97.53           H
ATOM    958  O   LYS A  61       3.680  -1.269 -13.986  1.00 97.53           O
ATOM    959  CG  LYS A  61       0.453  -1.514 -13.273  1.00 97.53           C
ATOM    960  HG2 LYS A  61       0.895  -1.896 -12.352  1.00 97.53           H
ATOM    961  HG3 LYS A  61       0.949  -1.985 -14.122  1.00 97.53           H
ATOM    962  CD  LYS A  61      -1.033  -1.882 -13.317  1.00 97.53           C
ATOM    963  HD2 LYS A  61      -1.486  -1.432 -14.200  1.00 97.53           H
ATOM    964  HD3 LYS A  61      -1.526  -1.504 -12.421  1.00 97.53           H
ATOM    965  CE  LYS A  61      -1.168  -3.407 -13.391  1.00 97.53           C
ATOM    966  HE2 LYS A  61      -0.683  -3.843 -12.517  1.00 97.53           H
ATOM    967  HE3 LYS A  61      -0.629  -3.754 -14.272  1.00 97.53           H
ATOM    968  NZ  LYS A  61      -2.588  -3.836 -13.467  1.00 97.53           N
ATOM    969  HZ1 LYS A  61      -3.100  -3.533 -12.651  1.00 97.53           H
ATOM    970  HZ2 LYS A  61      -2.646  -4.843 -13.528  1.00 97.53           H
ATOM    971  HZ3 LYS A  61      -3.026  -3.449 -14.290  1.00 97.53           H
ATOM    972  N   ASP A  62       2.994   0.196 -15.542  1.00 97.68           N
ATOM    973  H   ASP A  62       2.402   0.985 -15.760  1.00 97.68           H
ATOM    974  CA  ASP A  62       3.808  -0.385 -16.618  1.00 97.68           C
ATOM    975  HA  ASP A  62       3.593  -1.451 -16.693  1.00 97.68           H
ATOM    976  C   ASP A  62       5.301  -0.227 -16.332  1.00 97.68           C
ATOM    977  CB  ASP A  62       3.497   0.266 -17.970  1.00 97.68           C
ATOM    978  HB2 ASP A  62       4.164  -0.151 -18.724  1.00 97.68           H
ATOM    979  HB3 ASP A  62       3.697   1.335 -17.897  1.00 97.68           H
ATOM    980  O   ASP A  62       6.061  -1.181 -16.482  1.00 97.68           O
ATOM    981  CG  ASP A  62       2.061   0.053 -18.431  1.00 97.68           C
ATOM    982  OD1 ASP A  62       1.510  -1.038 -18.178  1.00 97.68           O
ATOM    983  OD2 ASP A  62       1.511   1.038 -18.980  1.00 97.68           O
ATOM    984  N   ILE A  63       5.729   0.956 -15.873  1.00 98.31           N
ATOM    985  H   ILE A  63       5.054   1.701 -15.774  1.00 98.31           H
ATOM    986  CA  ILE A  63       7.132   1.210 -15.523  1.00 98.31           C
ATOM    987  HA  ILE A  63       7.748   1.010 -16.400  1.00 98.31           H
ATOM    988  C   ILE A  63       7.577   0.243 -14.426  1.00 98.31           C
ATOM    989  CB  ILE A  63       7.357   2.676 -15.091  1.00 98.31           C
ATOM    990  HB  ILE A  63       6.713   2.896 -14.240  1.00 98.31           H
ATOM    991  O   ILE A  63       8.623  -0.391 -14.561  1.00 98.31           O
ATOM    992  CG1 ILE A  63       7.017   3.650 -16.239  1.00 98.31           C
ATOM    993 HG12 ILE A  63       7.767   3.566 -17.026  1.00 98.31           H
ATOM    994 HG13 ILE A  63       6.054   3.379 -16.673  1.00 98.31           H
ATOM    995  CG2 ILE A  63       8.826   2.867 -14.671  1.00 98.31           C
ATOM    996 HG21 ILE A  63       9.486   2.532 -15.471  1.00 98.31           H
ATOM    997 HG22 ILE A  63       9.049   2.303 -13.765  1.00 98.31           H
ATOM    998 HG23 ILE A  63       9.031   3.919 -14.470  1.00 98.31           H
ATOM    999  CD1 ILE A  63       6.909   5.114 -15.797  1.00 98.31           C
ATOM   1000 HD11 ILE A  63       6.590   5.721 -16.644  1.00 98.31           H
ATOM   1001 HD12 ILE A  63       7.872   5.489 -15.449  1.00 98.31           H
ATOM   1002 HD13 ILE A  63       6.172   5.205 -15.000  1.00 98.31           H
ATOM   1003  N   LEU A  64       6.775   0.091 -13.371  1.00 98.10           N
ATOM   1004  H   LEU A  64       5.930   0.643 -13.330  1.00 98.10           H
ATOM   1005  CA  LEU A  64       7.020  -0.858 -12.286  1.00 98.10           C
ATOM   1006  HA  LEU A  64       7.941  -0.581 -11.771  1.00 98.10           H
ATOM   1007  C   LEU A  64       7.209  -2.288 -12.803  1.00 98.10           C
ATOM   1008  CB  LEU A  64       5.850  -0.728 -11.299  1.00 98.10           C
ATOM   1009  HB2 LEU A  64       4.902  -0.768 -11.835  1.00 98.10           H
ATOM   1010  HB3 LEU A  64       5.934   0.269 -10.867  1.00 98.10           H
ATOM   1011  O   LEU A  64       8.192  -2.936 -12.454  1.00 98.10           O
ATOM   1012  CG  LEU A  64       5.808  -1.771 -10.168  1.00 98.10           C
ATOM   1013  HG  LEU A  64       6.817  -1.924  -9.787  1.00 98.10           H
ATOM   1014  CD1 LEU A  64       4.940  -1.237  -9.034  1.00 98.10           C
ATOM   1015 HD11 LEU A  64       4.953  -0.148  -9.007  1.00 98.10           H
ATOM   1016 HD12 LEU A  64       3.899  -1.541  -9.153  1.00 98.10           H
ATOM   1017 HD13 LEU A  64       5.361  -1.619  -8.104  1.00 98.10           H
ATOM   1018  CD2 LEU A  64       5.182  -3.121 -10.547  1.00 98.10           C
ATOM   1019 HD21 LEU A  64       4.977  -3.697  -9.644  1.00 98.10           H
ATOM   1020 HD22 LEU A  64       4.251  -2.967 -11.092  1.00 98.10           H
ATOM   1021 HD23 LEU A  64       5.874  -3.715 -11.143  1.00 98.10           H
ATOM   1022  N   LEU A  65       6.294  -2.779 -13.642  1.00 98.27           N
ATOM   1023  H   LEU A  65       5.512  -2.194 -13.902  1.00 98.27           H
ATOM   1024  CA  LEU A  65       6.335  -4.160 -14.131  1.00 98.27           C
ATOM   1025  HA  LEU A  65       6.482  -4.833 -13.287  1.00 98.27           H
ATOM   1026  C   LEU A  65       7.522  -4.400 -15.071  1.00 98.27           C
ATOM   1027  CB  LEU A  65       5.002  -4.495 -14.821  1.00 98.27           C
ATOM   1028  HB2 LEU A  65       4.779  -3.712 -15.545  1.00 98.27           H
ATOM   1029  HB3 LEU A  65       5.119  -5.429 -15.371  1.00 98.27           H
ATOM   1030  O   LEU A  65       8.213  -5.408 -14.941  1.00 98.27           O
ATOM   1031  CG  LEU A  65       3.810  -4.648 -13.858  1.00 98.27           C
ATOM   1032  HG  LEU A  65       3.722  -3.763 -13.227  1.00 98.27           H
ATOM   1033  CD1 LEU A  65       2.516  -4.789 -14.660  1.00 98.27           C
ATOM   1034 HD11 LEU A  65       2.377  -3.904 -15.280  1.00 98.27           H
ATOM   1035 HD12 LEU A  65       1.671  -4.888 -13.978  1.00 98.27           H
ATOM   1036 HD13 LEU A  65       2.571  -5.670 -15.300  1.00 98.27           H
ATOM   1037  CD2 LEU A  65       3.953  -5.877 -12.957  1.00 98.27           C
ATOM   1038 HD21 LEU A  65       4.139  -6.766 -13.560  1.00 98.27           H
ATOM   1039 HD22 LEU A  65       4.776  -5.743 -12.256  1.00 98.27           H
ATOM   1040 HD23 LEU A  65       3.038  -6.034 -12.385  1.00 98.27           H
ATOM   1041  N   ILE A  66       7.804  -3.454 -15.972  1.00 98.21           N
ATOM   1042  H   ILE A  66       7.190  -2.654 -16.031  1.00 98.21           H
ATOM   1043  CA  ILE A  66       8.950  -3.530 -16.888  1.00 98.21           C
ATOM   1044  HA  ILE A  66       8.904  -4.470 -17.437  1.00 98.21           H
ATOM   1045  C   ILE A  66      10.262  -3.532 -16.099  1.00 98.21           C
ATOM   1046  CB  ILE A  66       8.903  -2.359 -17.899  1.00 98.21           C
ATOM   1047  HB  ILE A  66       8.774  -1.429 -17.344  1.00 98.21           H
ATOM   1048  O   ILE A  66      11.150  -4.343 -16.352  1.00 98.21           O
ATOM   1049  CG1 ILE A  66       7.711  -2.531 -18.869  1.00 98.21           C
ATOM   1050 HG12 ILE A  66       6.820  -2.827 -18.316  1.00 98.21           H
ATOM   1051 HG13 ILE A  66       7.931  -3.328 -19.579  1.00 98.21           H
ATOM   1052  CG2 ILE A  66      10.216  -2.263 -18.700  1.00 98.21           C
ATOM   1053 HG21 ILE A  66      10.144  -1.502 -19.478  1.00 98.21           H
ATOM   1054 HG22 ILE A  66      11.046  -1.988 -18.049  1.00 98.21           H
ATOM   1055 HG23 ILE A  66      10.437  -3.222 -19.168  1.00 98.21           H
ATOM   1056  CD1 ILE A  66       7.366  -1.249 -19.639  1.00 98.21           C
ATOM   1057 HD11 ILE A  66       8.163  -0.993 -20.338  1.00 98.21           H
ATOM   1058 HD12 ILE A  66       7.213  -0.427 -18.940  1.00 98.21           H
ATOM   1059 HD13 ILE A  66       6.447  -1.408 -20.203  1.00 98.21           H
ATOM   1060  N   THR A  67      10.391  -2.628 -15.127  1.00 98.44           N
ATOM   1061  H   THR A  67       9.611  -2.015 -14.936  1.00 98.44           H
ATOM   1062  CA  THR A  67      11.641  -2.443 -14.382  1.00 98.44           C
ATOM   1063  HA  THR A  67      12.466  -2.548 -15.087  1.00 98.44           H
ATOM   1064  C   THR A  67      11.877  -3.510 -13.322  1.00 98.44           C
ATOM   1065  CB  THR A  67      11.753  -1.045 -13.770  1.00 98.44           C
ATOM   1066  HB  THR A  67      12.666  -0.987 -13.177  1.00 98.44           H
ATOM   1067  O   THR A  67      13.026  -3.682 -12.929  1.00 98.44           O
ATOM   1068  CG2 THR A  67      11.808   0.051 -14.833  1.00 98.44           C
ATOM   1069 HG21 THR A  67      11.031  -0.093 -15.585  1.00 98.44           H
ATOM   1070 HG22 THR A  67      11.653   1.022 -14.364  1.00 98.44           H
ATOM   1071 HG23 THR A  67      12.781   0.034 -15.324  1.00 98.44           H
ATOM   1072  OG1 THR A  67      10.669  -0.775 -12.926  1.00 98.44           O
ATOM   1073  HG1 THR A  67       9.896  -0.665 -13.484  1.00 98.44           H
ATOM   1074  N   TYR A  68      10.861  -4.280 -12.913  1.00 98.48           N
ATOM   1075  H   TYR A  68       9.920  -4.045 -13.193  1.00 98.48           H
ATOM   1076  CA  TYR A  68      11.068  -5.483 -12.098  1.00 98.48           C
ATOM   1077  HA  TYR A  68      11.569  -5.196 -11.173  1.00 98.48           H
ATOM   1078  C   TYR A  68      11.955  -6.513 -12.809  1.00 98.48           C
ATOM   1079  CB  TYR A  68       9.720  -6.126 -11.754  1.00 98.48           C
ATOM   1080  HB2 TYR A  68       9.089  -5.393 -11.252  1.00 98.48           H
ATOM   1081  HB3 TYR A  68       9.217  -6.418 -12.676  1.00 98.48           H
ATOM   1082  O   TYR A  68      12.733  -7.211 -12.159  1.00 98.48           O
ATOM   1083  CG  TYR A  68       9.862  -7.341 -10.854  1.00 98.48           C
ATOM   1084  CD1 TYR A  68       9.499  -8.624 -11.312  1.00 98.48           C
ATOM   1085  HD1 TYR A  68       9.089  -8.753 -12.303  1.00 98.48           H
ATOM   1086  CD2 TYR A  68      10.382  -7.184  -9.554  1.00 98.48           C
ATOM   1087  HD2 TYR A  68      10.694  -6.209  -9.210  1.00 98.48           H
ATOM   1088  CE1 TYR A  68       9.614  -9.735 -10.452  1.00 98.48           C
ATOM   1089  HE1 TYR A  68       9.298 -10.717 -10.771  1.00 98.48           H
ATOM   1090  CE2 TYR A  68      10.506  -8.292  -8.696  1.00 98.48           C
ATOM   1091  HE2 TYR A  68      10.905  -8.170  -7.700  1.00 98.48           H
ATOM   1092  OH  TYR A  68      10.212 -10.636  -8.308  1.00 98.48           O
ATOM   1093  HH  TYR A  68      10.517 -10.381  -7.434  1.00 98.48           H
ATOM   1094  CZ  TYR A  68      10.108  -9.569  -9.140  1.00 98.48           C
ATOM   1095  N   ASN A  69      11.863  -6.572 -14.145  1.00 97.22           N
ATOM   1096  H   ASN A  69      11.213  -5.944 -14.597  1.00 97.22           H
ATOM   1097  CA  ASN A  69      12.766  -7.326 -15.010  1.00 97.22           C
ATOM   1098  HA  ASN A  69      12.300  -7.398 -15.993  1.00 97.22           H
ATOM   1099  C   ASN A  69      12.973  -8.778 -14.532  1.00 97.22           C
ATOM   1100  CB  ASN A  69      14.044  -6.495 -15.182  1.00 97.22           C
ATOM   1101  HB2 ASN A  69      14.478  -6.310 -14.199  1.00 97.22           H
ATOM   1102  HB3 ASN A  69      13.788  -5.531 -15.622  1.00 97.22           H
ATOM   1103  O   ASN A  69      14.090  -9.216 -14.261  1.00 97.22           O
ATOM   1104  CG  ASN A  69      15.064  -7.158 -16.086  1.00 97.22           C
ATOM   1105  ND2 ASN A  69      16.318  -7.152 -15.703  1.00 97.22           N
ATOM   1106 HD21 ASN A  69      16.969  -7.671 -16.275  1.00 97.22           H
ATOM   1107 HD22 ASN A  69      16.528  -6.840 -14.765  1.00 97.22           H
ATOM   1108  OD1 ASN A  69      14.748  -7.671 -17.146  1.00 97.22           O
ATOM   1109  N   ASN A  70      11.863  -9.512 -14.386  1.00 94.59           N
ATOM   1110  H   ASN A  70      10.980  -9.080 -14.617  1.00 94.59           H
ATOM   1111  CA  ASN A  70      11.842 -10.928 -13.995  1.00 94.59           C
ATOM   1112  HA  ASN A  70      10.810 -11.181 -13.751  1.00 94.59           H
ATOM   1113  C   ASN A  70      12.653 -11.237 -12.718  1.00 94.59           C
ATOM   1114  CB  ASN A  70      12.251 -11.794 -15.202  1.00 94.59           C
ATOM   1115  HB2 ASN A  70      13.285 -11.572 -15.467  1.00 94.59           H
ATOM   1116  HB3 ASN A  70      12.195 -12.847 -14.927  1.00 94.59           H
ATOM   1117  O   ASN A  70      13.376 -12.230 -12.660  1.00 94.59           O
ATOM   1118  CG  ASN A  70      11.354 -11.588 -16.404  1.00 94.59           C
ATOM   1119  ND2 ASN A  70      11.915 -11.474 -17.585  1.00 94.59           N
ATOM   1120 HD21 ASN A  70      11.288 -11.314 -18.360  1.00 94.59           H
ATOM   1121 HD22 ASN A  70      12.922 -11.474 -17.671  1.00 94.59           H
ATOM   1122  OD1 ASN A  70      10.144 -11.509 -16.303  1.00 94.59           O
ATOM   1123  N   GLY A  71      12.570 -10.370 -11.704  1.00 95.46           N
ATOM   1124  H   GLY A  71      12.000  -9.543 -11.809  1.00 95.46           H
ATOM   1125  CA  GLY A  71      13.297 -10.540 -10.443  1.00 95.46           C
ATOM   1126  HA2 GLY A  71      13.284 -11.589 -10.149  1.00 95.46           H
ATOM   1127  HA3 GLY A  71      12.791  -9.965  -9.668  1.00 95.46           H
ATOM   1128  C   GLY A  71      14.753 -10.071 -10.484  1.00 95.46           C
ATOM   1129  O   GLY A  71      15.499 -10.324  -9.542  1.00 95.46           O
ATOM   1130  N   SER A  72      15.164  -9.360 -11.539  1.00 97.05           N
ATOM   1131  H   SER A  72      14.507  -9.217 -12.292  1.00 97.05           H
ATOM   1132  CA  SER A  72      16.455  -8.662 -11.635  1.00 97.05           C
ATOM   1133  HA  SER A  72      17.031  -8.816 -10.723  1.00 97.05           H
ATOM   1134  C   SER A  72      16.242  -7.150 -11.794  1.00 97.05           C
ATOM   1135  CB  SER A  72      17.274  -9.236 -12.794  1.00 97.05           C
ATOM   1136  HB2 SER A  72      18.199  -8.670 -12.904  1.00 97.05           H
ATOM   1137  HB3 SER A  72      16.702  -9.168 -13.719  1.00 97.05           H
ATOM   1138  O   SER A  72      16.474  -6.619 -12.887  1.00 97.05           O
ATOM   1139  OG  SER A  72      17.593 -10.586 -12.536  1.00 97.05           O
ATOM   1140  HG  SER A  72      16.771 -11.035 -12.326  1.00 97.05           H
ATOM   1141  N   PRO A  73      15.783  -6.439 -10.744  1.00 97.30           N
ATOM   1142  CA  PRO A  73      15.255  -5.090 -10.884  1.00 97.30           C
ATOM   1143  HA  PRO A  73      14.374  -5.156 -11.522  1.00 97.30           H
ATOM   1144  C   PRO A  73      16.244  -4.089 -11.484  1.00 97.30           C
ATOM   1145  CB  PRO A  73      14.808  -4.662  -9.486  1.00 97.30           C
ATOM   1146  HB2 PRO A  73      15.619  -4.155  -8.963  1.00 97.30           H
ATOM   1147  HB3 PRO A  73      13.923  -4.028  -9.540  1.00 97.30           H
ATOM   1148  O   PRO A  73      17.398  -3.984 -11.065  1.00 97.30           O
ATOM   1149  CG  PRO A  73      14.504  -5.982  -8.792  1.00 97.30           C
ATOM   1150  HG2 PRO A  73      14.580  -5.903  -7.707  1.00 97.30           H
ATOM   1151  HG3 PRO A  73      13.516  -6.336  -9.086  1.00 97.30           H
ATOM   1152  CD  PRO A  73      15.572  -6.898  -9.375  1.00 97.30           C
ATOM   1153  HD2 PRO A  73      16.499  -6.790  -8.812  1.00 97.30           H
ATOM   1154  HD3 PRO A  73      15.217  -7.927  -9.312  1.00 97.30           H
ATOM   1155  N   LEU A  74      15.759  -3.297 -12.437  1.00 97.46           N
ATOM   1156  H   LEU A  74      14.795  -3.442 -12.702  1.00 97.46           H
ATOM   1157  CA  LEU A  74      16.468  -2.147 -12.987  1.00 97.46           C
ATOM   1158  HA  LEU A  74      17.506  -2.443 -13.139  1.00 97.46           H
ATOM   1159  C   LEU A  74      16.447  -0.971 -11.991  1.00 97.46           C
ATOM   1160  CB  LEU A  74      15.843  -1.758 -14.340  1.00 97.46           C
ATOM   1161  HB2 LEU A  74      16.348  -0.872 -14.725  1.00 97.46           H
ATOM   1162  HB3 LEU A  74      14.798  -1.497 -14.171  1.00 97.46           H
ATOM   1163  O   LEU A  74      15.547  -0.894 -11.151  1.00 97.46           O
ATOM   1164  CG  LEU A  74      15.902  -2.855 -15.420  1.00 97.46           C
ATOM   1165  HG  LEU A  74      15.337  -3.725 -15.088  1.00 97.46           H
ATOM   1166  CD1 LEU A  74      15.262  -2.325 -16.703  1.00 97.46           C
ATOM   1167 HD11 LEU A  74      14.230  -2.030 -16.512  1.00 97.46           H
ATOM   1168 HD12 LEU A  74      15.256  -3.113 -17.456  1.00 97.46           H
ATOM   1169 HD13 LEU A  74      15.822  -1.471 -17.085  1.00 97.46           H
ATOM   1170  CD2 LEU A  74      17.335  -3.285 -15.743  1.00 97.46           C
ATOM   1171 HD21 LEU A  74      17.940  -2.422 -16.022  1.00 97.46           H
ATOM   1172 HD22 LEU A  74      17.775  -3.787 -14.881  1.00 97.46           H
ATOM   1173 HD23 LEU A  74      17.321  -3.998 -16.567  1.00 97.46           H
ATOM   1174  N   PRO A  75      17.369   0.008 -12.103  1.00 95.58           N
ATOM   1175  CA  PRO A  75      17.486   1.107 -11.136  1.00 95.58           C
ATOM   1176  HA  PRO A  75      17.834   0.692 -10.190  1.00 95.58           H
ATOM   1177  C   PRO A  75      16.196   1.902 -10.870  1.00 95.58           C
ATOM   1178  CB  PRO A  75      18.574   2.020 -11.713  1.00 95.58           C
ATOM   1179  HB2 PRO A  75      18.136   2.735 -12.410  1.00 95.58           H
ATOM   1180  HB3 PRO A  75      19.121   2.540 -10.927  1.00 95.58           H
ATOM   1181  O   PRO A  75      16.019   2.438  -9.775  1.00 95.58           O
ATOM   1182  CG  PRO A  75      19.473   1.053 -12.481  1.00 95.58           C
ATOM   1183  HG2 PRO A  75      20.035   1.557 -13.267  1.00 95.58           H
ATOM   1184  HG3 PRO A  75      20.146   0.549 -11.788  1.00 95.58           H
ATOM   1185  CD  PRO A  75      18.478   0.048 -13.052  1.00 95.58           C
ATOM   1186  HD2 PRO A  75      18.963  -0.923 -13.159  1.00 95.58           H
ATOM   1187  HD3 PRO A  75      18.119   0.400 -14.020  1.00 95.58           H
ATOM   1188  N   ALA A  76      15.294   1.982 -11.853  1.00 97.92           N
ATOM   1189  H   ALA A  76      15.493   1.511 -12.724  1.00 97.92           H
ATOM   1190  CA  ALA A  76      14.022   2.696 -11.739  1.00 97.92           C
ATOM   1191  HA  ALA A  76      14.195   3.629 -11.203  1.00 97.92           H
ATOM   1192  C   ALA A  76      12.945   1.945 -10.933  1.00 97.92           C
ATOM   1193  CB  ALA A  76      13.553   3.058 -13.152  1.00 97.92           C
ATOM   1194  HB1 ALA A  76      12.582   3.551 -13.103  1.00 97.92           H
ATOM   1195  HB2 ALA A  76      13.473   2.160 -13.764  1.00 97.92           H
ATOM   1196  HB3 ALA A  76      14.266   3.740 -13.616  1.00 97.92           H
ATOM   1197  O   ALA A  76      11.999   2.576 -10.457  1.00 97.92           O
ATOM   1198  N   PHE A  77      13.097   0.632 -10.723  1.00 98.66           N
ATOM   1199  H   PHE A  77      13.926   0.169 -11.068  1.00 98.66           H
ATOM   1200  CA  PHE A  77      12.082  -0.205 -10.077  1.00 98.66           C
ATOM   1201  HA  PHE A  77      11.163  -0.176 -10.663  1.00 98.66           H
ATOM   1202  C   PHE A  77      11.716   0.285  -8.685  1.00 98.66           C
ATOM   1203  CB  PHE A  77      12.572  -1.652  -9.995  1.00 98.66           C
ATOM   1204  HB2 PHE A  77      12.699  -2.043 -11.005  1.00 98.66           H
ATOM   1205  HB3 PHE A  77      13.547  -1.670  -9.507  1.00 98.66           H
ATOM   1206  O   PHE A  77      10.540   0.467  -8.392  1.00 98.66           O
ATOM   1207  CG  PHE A  77      11.621  -2.553  -9.230  1.00 98.66           C
ATOM   1208  CD1 PHE A  77      11.961  -3.028  -7.948  1.00 98.66           C
ATOM   1209  HD1 PHE A  77      12.915  -2.781  -7.507  1.00 98.66           H
ATOM   1210  CD2 PHE A  77      10.366  -2.868  -9.779  1.00 98.66           C
ATOM   1211  HD2 PHE A  77      10.092  -2.493 -10.754  1.00 98.66           H
ATOM   1212  CE1 PHE A  77      11.058  -3.832  -7.231  1.00 98.66           C
ATOM   1213  HE1 PHE A  77      11.326  -4.210  -6.255  1.00 98.66           H
ATOM   1214  CE2 PHE A  77       9.458  -3.658  -9.056  1.00 98.66           C
ATOM   1215  HE2 PHE A  77       8.492  -3.889  -9.481  1.00 98.66           H
ATOM   1216  CZ  PHE A  77       9.805  -4.144  -7.785  1.00 98.66           C
ATOM   1217  HZ  PHE A  77       9.110  -4.765  -7.239  1.00 98.66           H
ATOM   1218  N   ASN A  78      12.710   0.555  -7.837  1.00 98.56           N
ATOM   1219  H   ASN A  78      13.656   0.369  -8.137  1.00 98.56           H
ATOM   1220  CA  ASN A  78      12.444   0.922  -6.449  1.00 98.56           C
ATOM   1221  HA  ASN A  78      11.848   0.134  -5.991  1.00 98.56           H
ATOM   1222  C   ASN A  78      11.614   2.208  -6.341  1.00 98.56           C
ATOM   1223  CB  ASN A  78      13.777   1.044  -5.692  1.00 98.56           C
ATOM   1224  HB2 ASN A  78      13.591   1.495  -4.718  1.00 98.56           H
ATOM   1225  HB3 ASN A  78      14.455   1.692  -6.246  1.00 98.56           H
ATOM   1226  O   ASN A  78      10.692   2.263  -5.534  1.00 98.56           O
ATOM   1227  CG  ASN A  78      14.438  -0.300  -5.444  1.00 98.56           C
ATOM   1228  ND2 ASN A  78      15.739  -0.324  -5.279  1.00 98.56           N
ATOM   1229 HD21 ASN A  78      16.291   0.519  -5.337  1.00 98.56           H
ATOM   1230 HD22 ASN A  78      16.141  -1.239  -5.138  1.00 98.56           H
ATOM   1231  OD1 ASN A  78      13.809  -1.339  -5.380  1.00 98.56           O
ATOM   1232  N   ASN A  79      11.893   3.225  -7.163  1.00 98.74           N
ATOM   1233  H   ASN A  79      12.595   3.096  -7.878  1.00 98.74           H
ATOM   1234  CA  ASN A  79      11.117   4.467  -7.146  1.00 98.74           C
ATOM   1235  HA  ASN A  79      10.944   4.763  -6.111  1.00 98.74           H
ATOM   1236  C   ASN A  79       9.731   4.283  -7.779  1.00 98.74           C
ATOM   1237  CB  ASN A  79      11.911   5.586  -7.833  1.00 98.74           C
ATOM   1238  HB2 ASN A  79      11.263   6.457  -7.932  1.00 98.74           H
ATOM   1239  HB3 ASN A  79      12.212   5.273  -8.832  1.00 98.74           H
ATOM   1240  O   ASN A  79       8.753   4.796  -7.240  1.00 98.74           O
ATOM   1241  CG  ASN A  79      13.114   6.041  -7.033  1.00 98.74           C
ATOM   1242  ND2 ASN A  79      14.285   6.025  -7.614  1.00 98.74           N
ATOM   1243 HD21 ASN A  79      14.334   5.821  -8.602  1.00 98.74           H
ATOM   1244 HD22 ASN A  79      15.082   6.323  -7.070  1.00 98.74           H
ATOM   1245  OD1 ASN A  79      13.036   6.428  -5.880  1.00 98.74           O
ATOM   1246  N   ALA A  80       9.625   3.517  -8.871  1.00 98.68           N
ATOM   1247  H   ALA A  80      10.458   3.113  -9.275  1.00 98.68           H
ATOM   1248  CA  ALA A  80       8.341   3.196  -9.497  1.00 98.68           C
ATOM   1249  HA  ALA A  80       7.819   4.118  -9.754  1.00 98.68           H
ATOM   1250  C   ALA A  80       7.423   2.431  -8.541  1.00 98.68           C
ATOM   1251  CB  ALA A  80       8.595   2.405 -10.786  1.00 98.68           C
ATOM   1252  HB1 ALA A  80       7.647   2.218 -11.291  1.00 98.68           H
ATOM   1253  HB2 ALA A  80       9.073   1.452 -10.561  1.00 98.68           H
ATOM   1254  HB3 ALA A  80       9.244   2.973 -11.452  1.00 98.68           H
ATOM   1255  O   ALA A  80       6.272   2.811  -8.322  1.00 98.68           O
ATOM   1256  N   ALA A  81       7.954   1.381  -7.926  1.00 98.79           N
ATOM   1257  H   ALA A  81       8.903   1.114  -8.144  1.00 98.79           H
ATOM   1258  CA  ALA A  81       7.206   0.537  -7.023  1.00 98.79           C
ATOM   1259  HA  ALA A  81       6.236   0.336  -7.477  1.00 98.79           H
ATOM   1260  C   ALA A  81       6.878   1.246  -5.710  1.00 98.79           C
ATOM   1261  CB  ALA A  81       7.937  -0.794  -6.877  1.00 98.79           C
ATOM   1262  HB1 ALA A  81       8.126  -1.222  -7.862  1.00 98.79           H
ATOM   1263  HB2 ALA A  81       7.303  -1.486  -6.324  1.00 98.79           H
ATOM   1264  HB3 ALA A  81       8.894  -0.658  -6.372  1.00 98.79           H
ATOM   1265  O   ALA A  81       5.731   1.184  -5.286  1.00 98.79           O
ATOM   1266  N   GLN A  82       7.794   2.020  -5.118  1.00 98.81           N
ATOM   1267  H   GLN A  82       8.735   2.056  -5.483  1.00 98.81           H
ATOM   1268  CA  GLN A  82       7.457   2.798  -3.924  1.00 98.81           C
ATOM   1269  HA  GLN A  82       6.995   2.123  -3.203  1.00 98.81           H
ATOM   1270  C   GLN A  82       6.423   3.892  -4.207  1.00 98.81           C
ATOM   1271  CB  GLN A  82       8.702   3.410  -3.275  1.00 98.81           C
ATOM   1272  HB2 GLN A  82       9.272   3.954  -4.028  1.00 98.81           H
ATOM   1273  HB3 GLN A  82       8.367   4.118  -2.517  1.00 98.81           H
ATOM   1274  O   GLN A  82       5.516   4.055  -3.395  1.00 98.81           O
ATOM   1275  CG  GLN A  82       9.606   2.387  -2.580  1.00 98.81           C
ATOM   1276  HG2 GLN A  82      10.541   2.877  -2.305  1.00 98.81           H
ATOM   1277  HG3 GLN A  82       9.845   1.574  -3.266  1.00 98.81           H
ATOM   1278  CD  GLN A  82       8.973   1.796  -1.326  1.00 98.81           C
ATOM   1279  NE2 GLN A  82       9.229   2.348  -0.159  1.00 98.81           N
ATOM   1280 HE21 GLN A  82       8.834   1.903   0.657  1.00 98.81           H
ATOM   1281 HE22 GLN A  82       9.805   3.174  -0.079  1.00 98.81           H
ATOM   1282  OE1 GLN A  82       8.224   0.835  -1.375  1.00 98.81           O
ATOM   1283  N   ALA A  83       6.500   4.606  -5.336  1.00 98.73           N
ATOM   1284  H   ALA A  83       7.263   4.454  -5.979  1.00 98.73           H
ATOM   1285  CA  ALA A  83       5.463   5.573  -5.702  1.00 98.73           C
ATOM   1286  HA  ALA A  83       5.368   6.309  -4.904  1.00 98.73           H
ATOM   1287  C   ALA A  83       4.092   4.888  -5.845  1.00 98.73           C
ATOM   1288  CB  ALA A  83       5.888   6.301  -6.983  1.00 98.73           C
ATOM   1289  HB1 ALA A  83       5.104   6.997  -7.280  1.00 98.73           H
ATOM   1290  HB2 ALA A  83       6.808   6.857  -6.804  1.00 98.73           H
ATOM   1291  HB3 ALA A  83       6.057   5.581  -7.784  1.00 98.73           H
ATOM   1292  O   ALA A  83       3.096   5.359  -5.299  1.00 98.73           O
ATOM   1293  N   TRP A  84       4.047   3.721  -6.495  1.00 98.73           N
ATOM   1294  H   TRP A  84       4.886   3.367  -6.930  1.00 98.73           H
ATOM   1295  CA  TRP A  84       2.807   2.959  -6.629  1.00 98.73           C
ATOM   1296  HA  TRP A  84       2.039   3.618  -7.033  1.00 98.73           H
ATOM   1297  C   TRP A  84       2.284   2.459  -5.272  1.00 98.73           C
ATOM   1298  CB  TRP A  84       3.019   1.811  -7.623  1.00 98.73           C
ATOM   1299  HB2 TRP A  84       3.700   1.079  -7.189  1.00 98.73           H
ATOM   1300  HB3 TRP A  84       3.485   2.200  -8.529  1.00 98.73           H
ATOM   1301  O   TRP A  84       1.112   2.654  -4.956  1.00 98.73           O
ATOM   1302  CG  TRP A  84       1.747   1.125  -7.997  1.00 98.73           C
ATOM   1303  CD1 TRP A  84       0.943   1.455  -9.033  1.00 98.73           C
ATOM   1304  HD1 TRP A  84       1.151   2.245  -9.739  1.00 98.73           H
ATOM   1305  CD2 TRP A  84       1.045   0.082  -7.261  1.00 98.73           C
ATOM   1306  CE2 TRP A  84      -0.221  -0.130  -7.880  1.00 98.73           C
ATOM   1307  CE3 TRP A  84       1.329  -0.665  -6.101  1.00 98.73           C
ATOM   1308  HE3 TRP A  84       2.280  -0.525  -5.609  1.00 98.73           H
ATOM   1309  NE1 TRP A  84      -0.216   0.705  -8.977  1.00 98.73           N
ATOM   1310  HE1 TRP A  84      -1.015   0.875  -9.571  1.00 98.73           H
ATOM   1311  CH2 TRP A  84      -0.873  -1.702  -6.166  1.00 98.73           C
ATOM   1312  HH2 TRP A  84      -1.626  -2.321  -5.701  1.00 98.73           H
ATOM   1313  CZ2 TRP A  84      -1.178  -1.004  -7.345  1.00 98.73           C
ATOM   1314  HZ2 TRP A  84      -2.150  -1.103  -7.806  1.00 98.73           H
ATOM   1315  CZ3 TRP A  84       0.386  -1.554  -5.559  1.00 98.73           C
ATOM   1316  HZ3 TRP A  84       0.619  -2.093  -4.653  1.00 98.73           H
ATOM   1317  N   ASN A  85       3.156   1.874  -4.443  1.00 98.89           N
ATOM   1318  H   ASN A  85       4.098   1.724  -4.777  1.00 98.89           H
ATOM   1319  CA  ASN A  85       2.806   1.338  -3.125  1.00 98.89           C
ATOM   1320  HA  ASN A  85       2.038   0.575  -3.245  1.00 98.89           H
ATOM   1321  C   ASN A  85       2.232   2.426  -2.215  1.00 98.89           C
ATOM   1322  CB  ASN A  85       4.042   0.713  -2.445  1.00 98.89           C
ATOM   1323  HB2 ASN A  85       3.760   0.411  -1.436  1.00 98.89           H
ATOM   1324  HB3 ASN A  85       4.834   1.458  -2.365  1.00 98.89           H
ATOM   1325  O   ASN A  85       1.218   2.198  -1.563  1.00 98.89           O
ATOM   1326  CG  ASN A  85       4.601  -0.518  -3.126  1.00 98.89           C
ATOM   1327  ND2 ASN A  85       5.760  -0.975  -2.719  1.00 98.89           N
ATOM   1328 HD21 ASN A  85       6.181  -1.736  -3.232  1.00 98.89           H
ATOM   1329 HD22 ASN A  85       6.243  -0.523  -1.955  1.00 98.89           H
ATOM   1330  OD1 ASN A  85       4.006  -1.084  -4.024  1.00 98.89           O
ATOM   1331  N   HIS A  86       2.847   3.614  -2.196  1.00 98.83           N
ATOM   1332  H   HIS A  86       3.654   3.755  -2.786  1.00 98.83           H
ATOM   1333  CA  HIS A  86       2.383   4.722  -1.363  1.00 98.83           C
ATOM   1334  HA  HIS A  86       2.243   4.360  -0.345  1.00 98.83           H
ATOM   1335  C   HIS A  86       1.035   5.249  -1.841  1.00 98.83           C
ATOM   1336  CB  HIS A  86       3.418   5.849  -1.324  1.00 98.83           C
ATOM   1337  HB2 HIS A  86       3.767   6.062  -2.335  1.00 98.83           H
ATOM   1338  HB3 HIS A  86       2.940   6.747  -0.934  1.00 98.83           H
ATOM   1339  O   HIS A  86       0.145   5.430  -1.016  1.00 98.83           O
ATOM   1340  CG  HIS A  86       4.593   5.536  -0.441  1.00 98.83           C
ATOM   1341  CD2 HIS A  86       4.876   6.081   0.779  1.00 98.83           C
ATOM   1342  HD2 HIS A  86       4.289   6.827   1.294  1.00 98.83           H
ATOM   1343  ND1 HIS A  86       5.575   4.617  -0.706  1.00 98.83           N
ATOM   1344  HD1 HIS A  86       5.632   4.065  -1.550  1.00 98.83           H
ATOM   1345  CE1 HIS A  86       6.419   4.587   0.333  1.00 98.83           C
ATOM   1346  HE1 HIS A  86       7.280   3.941   0.422  1.00 98.83           H
ATOM   1347  NE2 HIS A  86       6.061   5.499   1.244  1.00 98.83           N
ATOM   1348  N   GLN A  87       0.843   5.446  -3.149  1.00 98.67           N
ATOM   1349  H   GLN A  87       1.603   5.298  -3.798  1.00 98.67           H
ATOM   1350  CA  GLN A  87      -0.467   5.829  -3.677  1.00 98.67           C
ATOM   1351  HA  GLN A  87      -0.737   6.794  -3.248  1.00 98.67           H
ATOM   1352  C   GLN A  87      -1.550   4.827  -3.252  1.00 98.67           C
ATOM   1353  CB  GLN A  87      -0.385   5.963  -5.207  1.00 98.67           C
ATOM   1354  HB2 GLN A  87       0.403   6.670  -5.465  1.00 98.67           H
ATOM   1355  HB3 GLN A  87      -0.129   4.998  -5.644  1.00 98.67           H
ATOM   1356  O   GLN A  87      -2.578   5.213  -2.694  1.00 98.67           O
ATOM   1357  CG  GLN A  87      -1.712   6.444  -5.818  1.00 98.67           C
ATOM   1358  HG2 GLN A  87      -1.602   6.506  -6.901  1.00 98.67           H
ATOM   1359  HG3 GLN A  87      -2.497   5.716  -5.611  1.00 98.67           H
ATOM   1360  CD  GLN A  87      -2.148   7.815  -5.308  1.00 98.67           C
ATOM   1361  NE2 GLN A  87      -3.413   8.144  -5.415  1.00 98.67           N
ATOM   1362 HE21 GLN A  87      -3.709   9.025  -5.019  1.00 98.67           H
ATOM   1363 HE22 GLN A  87      -4.084   7.430  -5.660  1.00 98.67           H
ATOM   1364  OE1 GLN A  87      -1.355   8.605  -4.811  1.00 98.67           O
ATOM   1365  N   PHE A  88      -1.274   3.533  -3.426  1.00 98.76           N
ATOM   1366  H   PHE A  88      -0.409   3.282  -3.882  1.00 98.76           H
ATOM   1367  CA  PHE A  88      -2.187   2.462  -3.042  1.00 98.76           C
ATOM   1368  HA  PHE A  88      -3.145   2.636  -3.532  1.00 98.76           H
ATOM   1369  C   PHE A  88      -2.444   2.409  -1.525  1.00 98.76           C
ATOM   1370  CB  PHE A  88      -1.604   1.141  -3.556  1.00 98.76           C
ATOM   1371  HB2 PHE A  88      -1.336   1.256  -4.607  1.00 98.76           H
ATOM   1372  HB3 PHE A  88      -0.690   0.905  -3.011  1.00 98.76           H
ATOM   1373  O   PHE A  88      -3.556   2.097  -1.095  1.00 98.76           O
ATOM   1374  CG  PHE A  88      -2.573  -0.011  -3.440  1.00 98.76           C
ATOM   1375  CD1 PHE A  88      -2.551  -0.847  -2.312  1.00 98.76           C
ATOM   1376  HD1 PHE A  88      -1.823  -0.667  -1.534  1.00 98.76           H
ATOM   1377  CD2 PHE A  88      -3.517  -0.231  -4.457  1.00 98.76           C
ATOM   1378  HD2 PHE A  88      -3.540   0.420  -5.319  1.00 98.76           H
ATOM   1379  CE1 PHE A  88      -3.470  -1.900  -2.193  1.00 98.76           C
ATOM   1380  HE1 PHE A  88      -3.454  -2.539  -1.322  1.00 98.76           H
ATOM   1381  CE2 PHE A  88      -4.426  -1.295  -4.350  1.00 98.76           C
ATOM   1382  HE2 PHE A  88      -5.142  -1.475  -5.138  1.00 98.76           H
ATOM   1383  CZ  PHE A  88      -4.409  -2.119  -3.214  1.00 98.76           C
ATOM   1384  HZ  PHE A  88      -5.124  -2.925  -3.135  1.00 98.76           H
ATOM   1385  N   PHE A  89      -1.438   2.727  -0.707  1.00 98.87           N
ATOM   1386  H   PHE A  89      -0.537   2.916  -1.120  1.00 98.87           H
ATOM   1387  CA  PHE A  89      -1.533   2.798   0.751  1.00 98.87           C
ATOM   1388  HA  PHE A  89      -1.957   1.867   1.127  1.00 98.87           H
ATOM   1389  C   PHE A  89      -2.462   3.921   1.223  1.00 98.87           C
ATOM   1390  CB  PHE A  89      -0.124   2.948   1.332  1.00 98.87           C
ATOM   1391  HB2 PHE A  89       0.381   3.783   0.845  1.00 98.87           H
ATOM   1392  HB3 PHE A  89       0.436   2.043   1.097  1.00 98.87           H
ATOM   1393  O   PHE A  89      -3.355   3.660   2.027  1.00 98.87           O
ATOM   1394  CG  PHE A  89      -0.078   3.173   2.828  1.00 98.87           C
ATOM   1395  CD1 PHE A  89       0.427   4.383   3.344  1.00 98.87           C
ATOM   1396  HD1 PHE A  89       0.784   5.157   2.681  1.00 98.87           H
ATOM   1397  CD2 PHE A  89      -0.552   2.179   3.705  1.00 98.87           C
ATOM   1398  HD2 PHE A  89      -0.959   1.256   3.317  1.00 98.87           H
ATOM   1399  CE1 PHE A  89       0.472   4.588   4.732  1.00 98.87           C
ATOM   1400  HE1 PHE A  89       0.867   5.512   5.129  1.00 98.87           H
ATOM   1401  CE2 PHE A  89      -0.516   2.390   5.093  1.00 98.87           C
ATOM   1402  HE2 PHE A  89      -0.893   1.637   5.769  1.00 98.87           H
ATOM   1403  CZ  PHE A  89      -0.000   3.593   5.602  1.00 98.87           C
ATOM   1404  HZ  PHE A  89       0.023   3.758   6.669  1.00 98.87           H
ATOM   1405  N   TRP A  90      -2.336   5.133   0.674  1.00 98.75           N
ATOM   1406  H   TRP A  90      -1.583   5.299   0.021  1.00 98.75           H
ATOM   1407  CA  TRP A  90      -3.239   6.245   1.006  1.00 98.75           C
ATOM   1408  HA  TRP A  90      -3.220   6.400   2.084  1.00 98.75           H
ATOM   1409  C   TRP A  90      -4.690   5.924   0.646  1.00 98.75           C
ATOM   1410  CB  TRP A  90      -2.774   7.528   0.302  1.00 98.75           C
ATOM   1411  HB2 TRP A  90      -2.905   7.409  -0.774  1.00 98.75           H
ATOM   1412  HB3 TRP A  90      -3.411   8.350   0.629  1.00 98.75           H
ATOM   1413  O   TRP A  90      -5.600   6.163   1.431  1.00 98.75           O
ATOM   1414  CG  TRP A  90      -1.351   7.909   0.572  1.00 98.75           C
ATOM   1415  CD1 TRP A  90      -0.402   8.154  -0.358  1.00 98.75           C
ATOM   1416  HD1 TRP A  90      -0.575   8.092  -1.422  1.00 98.75           H
ATOM   1417  CD2 TRP A  90      -0.683   8.013   1.862  1.00 98.75           C
ATOM   1418  CE2 TRP A  90       0.701   8.270   1.634  1.00 98.75           C
ATOM   1419  CE3 TRP A  90      -1.111   7.894   3.200  1.00 98.75           C
ATOM   1420  HE3 TRP A  90      -2.150   7.687   3.408  1.00 98.75           H
ATOM   1421  NE1 TRP A  90       0.825   8.314   0.262  1.00 98.75           N
ATOM   1422  HE1 TRP A  90       1.706   8.284  -0.231  1.00 98.75           H
ATOM   1423  CH2 TRP A  90       1.143   8.311   4.006  1.00 98.75           C
ATOM   1424  HH2 TRP A  90       1.808   8.427   4.849  1.00 98.75           H
ATOM   1425  CZ2 TRP A  90       1.617   8.401   2.686  1.00 98.75           C
ATOM   1426  HZ2 TRP A  90       2.667   8.567   2.493  1.00 98.75           H
ATOM   1427  CZ3 TRP A  90      -0.210   8.051   4.263  1.00 98.75           C
ATOM   1428  HZ3 TRP A  90      -0.551   7.968   5.284  1.00 98.75           H
ATOM   1429  N   GLU A  91      -4.905   5.297  -0.508  1.00 98.54           N
ATOM   1430  H   GLU A  91      -4.122   5.169  -1.132  1.00 98.54           H
ATOM   1431  CA  GLU A  91      -6.227   4.842  -0.951  1.00 98.54           C
ATOM   1432  HA  GLU A  91      -6.962   5.636  -0.818  1.00 98.54           H
ATOM   1433  C   GLU A  91      -6.747   3.610  -0.190  1.00 98.54           C
ATOM   1434  CB  GLU A  91      -6.133   4.490  -2.431  1.00 98.54           C
ATOM   1435  HB2 GLU A  91      -7.083   4.055  -2.744  1.00 98.54           H
ATOM   1436  HB3 GLU A  91      -5.344   3.746  -2.533  1.00 98.54           H
ATOM   1437  O   GLU A  91      -7.907   3.229  -0.334  1.00 98.54           O
ATOM   1438  CG  GLU A  91      -5.836   5.659  -3.376  1.00 98.54           C
ATOM   1439  HG2 GLU A  91      -4.985   6.232  -3.009  1.00 98.54           H
ATOM   1440  HG3 GLU A  91      -6.702   6.321  -3.396  1.00 98.54           H
ATOM   1441  CD  GLU A  91      -5.535   5.150  -4.795  1.00 98.54           C
ATOM   1442  OE1 GLU A  91      -5.182   6.005  -5.641  1.00 98.54           O
ATOM   1443  OE2 GLU A  91      -5.653   3.918  -5.030  1.00 98.54           O
ATOM   1444  N   SER A  92      -5.895   2.939   0.586  1.00 98.79           N
ATOM   1445  H   SER A  92      -4.956   3.300   0.683  1.00 98.79           H
ATOM   1446  CA  SER A  92      -6.287   1.806   1.429  1.00 98.79           C
ATOM   1447  HA  SER A  92      -7.085   1.249   0.936  1.00 98.79           H
ATOM   1448  C   SER A  92      -6.842   2.240   2.785  1.00 98.79           C
ATOM   1449  CB  SER A  92      -5.107   0.858   1.619  1.00 98.79           C
ATOM   1450  HB2 SER A  92      -4.239   1.390   2.008  1.00 98.79           H
ATOM   1451  HB3 SER A  92      -5.395   0.103   2.351  1.00 98.79           H
ATOM   1452  O   SER A  92      -7.391   1.410   3.512  1.00 98.79           O
ATOM   1453  OG  SER A  92      -4.792   0.234   0.385  1.00 98.79           O
ATOM   1454  HG  SER A  92      -4.302   0.881  -0.128  1.00 98.79           H
ATOM   1455  N   MET A  93      -6.733   3.527   3.117  1.00 98.77           N
ATOM   1456  H   MET A  93      -6.325   4.168   2.451  1.00 98.77           H
ATOM   1457  CA  MET A  93      -7.200   4.098   4.374  1.00 98.77           C
ATOM   1458  HA  MET A  93      -7.586   3.287   4.991  1.00 98.77           H
ATOM   1459  C   MET A  93      -8.335   5.100   4.160  1.00 98.77           C
ATOM   1460  CB  MET A  93      -6.034   4.749   5.125  1.00 98.77           C
ATOM   1461  HB2 MET A  93      -5.585   5.513   4.490  1.00 98.77           H
ATOM   1462  HB3 MET A  93      -6.409   5.228   6.030  1.00 98.77           H
ATOM   1463  O   MET A  93      -8.526   5.629   3.066  1.00 98.77           O
ATOM   1464  CG  MET A  93      -4.976   3.719   5.530  1.00 98.77           C
ATOM   1465  HG2 MET A  93      -4.557   3.260   4.635  1.00 98.77           H
ATOM   1466  HG3 MET A  93      -5.462   2.940   6.116  1.00 98.77           H
ATOM   1467  SD  MET A  93      -3.614   4.399   6.513  1.00 98.77           S
ATOM   1468  CE  MET A  93      -2.775   5.367   5.232  1.00 98.77           C
ATOM   1469  HE1 MET A  93      -3.453   6.121   4.834  1.00 98.77           H
ATOM   1470  HE2 MET A  93      -2.455   4.709   4.424  1.00 98.77           H
ATOM   1471  HE3 MET A  93      -1.903   5.860   5.662  1.00 98.77           H
ATOM   1472  N   LYS A  94      -9.095   5.375   5.222  1.00 98.45           N
ATOM   1473  H   LYS A  94      -8.932   4.853   6.071  1.00 98.45           H
ATOM   1474  CA  LYS A  94     -10.059   6.476   5.271  1.00 98.45           C
ATOM   1475  HA  LYS A  94      -9.637   7.295   4.690  1.00 98.45           H
ATOM   1476  C   LYS A  94     -10.293   6.979   6.704  1.00 98.45           C
ATOM   1477  CB  LYS A  94     -11.379   6.046   4.606  1.00 98.45           C
ATOM   1478  HB2 LYS A  94     -11.994   6.937   4.480  1.00 98.45           H
ATOM   1479  HB3 LYS A  94     -11.172   5.657   3.609  1.00 98.45           H
ATOM   1480  O   LYS A  94     -10.086   6.216   7.651  1.00 98.45           O
ATOM   1481  CG  LYS A  94     -12.185   5.003   5.400  1.00 98.45           C
ATOM   1482  HG2 LYS A  94     -11.630   4.068   5.475  1.00 98.45           H
ATOM   1483  HG3 LYS A  94     -12.384   5.379   6.403  1.00 98.45           H
ATOM   1484  CD  LYS A  94     -13.525   4.764   4.697  1.00 98.45           C
ATOM   1485  HD2 LYS A  94     -13.363   4.169   3.798  1.00 98.45           H
ATOM   1486  HD3 LYS A  94     -13.948   5.726   4.404  1.00 98.45           H
ATOM   1487  CE  LYS A  94     -14.526   4.064   5.616  1.00 98.45           C
ATOM   1488  HE2 LYS A  94     -14.624   4.644   6.534  1.00 98.45           H
ATOM   1489  HE3 LYS A  94     -14.135   3.082   5.883  1.00 98.45           H
ATOM   1490  NZ  LYS A  94     -15.844   3.942   4.938  1.00 98.45           N
ATOM   1491  HZ1 LYS A  94     -16.502   3.441   5.518  1.00 98.45           H
ATOM   1492  HZ2 LYS A  94     -15.756   3.467   4.051  1.00 98.45           H
ATOM   1493  HZ3 LYS A  94     -16.220   4.857   4.734  1.00 98.45           H
ATOM   1494  N   PRO A  95     -10.798   8.215   6.876  1.00 98.12           N
ATOM   1495  CA  PRO A  95     -11.322   8.689   8.157  1.00 98.12           C
ATOM   1496  HA  PRO A  95     -10.507   8.731   8.880  1.00 98.12           H
ATOM   1497  C   PRO A  95     -12.442   7.776   8.668  1.00 98.12           C
ATOM   1498  CB  PRO A  95     -11.844  10.106   7.894  1.00 98.12           C
ATOM   1499  HB2 PRO A  95     -11.688  10.763   8.750  1.00 98.12           H
ATOM   1500  HB3 PRO A  95     -12.901  10.079   7.629  1.00 98.12           H
ATOM   1501  O   PRO A  95     -13.316   7.381   7.891  1.00 98.12           O
ATOM   1502  CG  PRO A  95     -11.038  10.551   6.676  1.00 98.12           C
ATOM   1503  HG2 PRO A  95     -11.541  11.337   6.112  1.00 98.12           H
ATOM   1504  HG3 PRO A  95     -10.042  10.866   6.989  1.00 98.12           H
ATOM   1505  CD  PRO A  95     -10.904   9.266   5.873  1.00 98.12           C
ATOM   1506  HD2 PRO A  95     -10.016   9.319   5.244  1.00 98.12           H
ATOM   1507  HD3 PRO A  95     -11.798   9.113   5.268  1.00 98.12           H
ATOM   1508  N   ASN A  96     -12.440   7.463   9.968  1.00 96.90           N
ATOM   1509  H   ASN A  96     -11.712   7.849  10.552  1.00 96.90           H
ATOM   1510  CA  ASN A  96     -13.387   6.519  10.585  1.00 96.90           C
ATOM   1511  HA  ASN A  96     -13.019   6.302  11.588  1.00 96.90           H
ATOM   1512  C   ASN A  96     -13.436   5.159   9.855  1.00 96.90           C
ATOM   1513  CB  ASN A  96     -14.773   7.177  10.733  1.00 96.90           C
ATOM   1514  HB2 ASN A  96     -15.428   6.509  11.291  1.00 96.90           H
ATOM   1515  HB3 ASN A  96     -15.208   7.324   9.744  1.00 96.90           H
ATOM   1516  O   ASN A  96     -14.511   4.600   9.623  1.00 96.90           O
ATOM   1517  CG  ASN A  96     -14.719   8.496  11.471  1.00 96.90           C
ATOM   1518  ND2 ASN A  96     -15.204   9.562  10.879  1.00 96.90           N
ATOM   1519 HD21 ASN A  96     -15.550   9.504   9.932  1.00 96.90           H
ATOM   1520 HD22 ASN A  96     -15.090  10.430  11.382  1.00 96.90           H
ATOM   1521  OD1 ASN A  96     -14.237   8.590  12.583  1.00 96.90           O
ATOM   1522  N   GLY A  97     -12.275   4.670   9.418  1.00 98.30           N
ATOM   1523  H   GLY A  97     -11.426   5.172   9.637  1.00 98.30           H
ATOM   1524  CA  GLY A  97     -12.124   3.360   8.798  1.00 98.30           C
ATOM   1525  HA2 GLY A  97     -11.205   3.358   8.213  1.00 98.30           H
ATOM   1526  HA3 GLY A  97     -12.957   3.162   8.124  1.00 98.30           H
ATOM   1527  C   GLY A  97     -12.054   2.226   9.823  1.00 98.30           C
ATOM   1528  O   GLY A  97     -12.440   2.363  10.985  1.00 98.30           O
ATOM   1529  N   GLY A  98     -11.518   1.094   9.377  1.00 97.41           N
ATOM   1530  H   GLY A  98     -11.293   1.032   8.395  1.00 97.41           H
ATOM   1531  CA  GLY A  98     -11.419  -0.123  10.172  1.00 97.41           C
ATOM   1532  HA2 GLY A  98     -10.709  -0.811   9.712  1.00 97.41           H
ATOM   1533  HA3 GLY A  98     -11.049   0.135  11.165  1.00 97.41           H
ATOM   1534  C   GLY A  98     -12.759  -0.841  10.321  1.00 97.41           C
ATOM   1535  O   GLY A  98     -13.638  -0.737   9.463  1.00 97.41           O
ATOM   1536  N   GLY A  99     -12.902  -1.601  11.406  1.00 93.79           N
ATOM   1537  H   GLY A  99     -12.134  -1.636  12.061  1.00 93.79           H
ATOM   1538  CA  GLY A  99     -14.026  -2.519  11.599  1.00 93.79           C
ATOM   1539  HA2 GLY A  99     -14.097  -2.800  12.650  1.00 93.79           H
ATOM   1540  HA3 GLY A  99     -14.952  -2.018  11.316  1.00 93.79           H
ATOM   1541  C   GLY A  99     -13.885  -3.795  10.768  1.00 93.79           C
ATOM   1542  O   GLY A  99     -12.775  -4.181  10.405  1.00 93.79           O
ATOM   1543  N   GLU A 100     -15.003  -4.452  10.481  1.00 97.03           N
ATOM   1544  H   GLU A 100     -15.890  -4.054  10.754  1.00 97.03           H
ATOM   1545  CA  GLU A 100     -15.075  -5.688   9.692  1.00 97.03           C
ATOM   1546  HA  GLU A 100     -14.074  -6.107   9.593  1.00 97.03           H
ATOM   1547  C   GLU A 100     -15.632  -5.386   8.286  1.00 97.03           C
ATOM   1548  CB  GLU A 100     -15.928  -6.706  10.470  1.00 97.03           C
ATOM   1549  HB2 GLU A 100     -16.959  -6.353  10.514  1.00 97.03           H
ATOM   1550  HB3 GLU A 100     -15.537  -6.747  11.487  1.00 97.03           H
ATOM   1551  O   GLU A 100     -16.533  -4.546   8.163  1.00 97.03           O
ATOM   1552  CG  GLU A 100     -15.902  -8.126   9.884  1.00 97.03           C
ATOM   1553  HG2 GLU A 100     -16.338  -8.109   8.885  1.00 97.03           H
ATOM   1554  HG3 GLU A 100     -14.862  -8.438   9.790  1.00 97.03           H
ATOM   1555  CD  GLU A 100     -16.642  -9.164  10.741  1.00 97.03           C
ATOM   1556  OE1 GLU A 100     -16.985 -10.232  10.187  1.00 97.03           O
ATOM   1557  OE2 GLU A 100     -16.852  -8.894  11.946  1.00 97.03           O
ATOM   1558  N   PRO A 101     -15.116  -6.020   7.213  1.00 98.06           N
ATOM   1559  CA  PRO A 101     -15.734  -5.927   5.896  1.00 98.06           C
ATOM   1560  HA  PRO A 101     -15.865  -4.881   5.616  1.00 98.06           H
ATOM   1561  C   PRO A 101     -17.105  -6.614   5.886  1.00 98.06           C
ATOM   1562  CB  PRO A 101     -14.751  -6.596   4.934  1.00 98.06           C
ATOM   1563  HB2 PRO A 101     -14.029  -5.857   4.587  1.00 98.06           H
ATOM   1564  HB3 PRO A 101     -15.248  -7.066   4.086  1.00 98.06           H
ATOM   1565  O   PRO A 101     -17.490  -7.314   6.814  1.00 98.06           O
ATOM   1566  CG  PRO A 101     -14.039  -7.625   5.805  1.00 98.06           C
ATOM   1567  HG2 PRO A 101     -13.030  -7.823   5.443  1.00 98.06           H
ATOM   1568  HG3 PRO A 101     -14.626  -8.542   5.846  1.00 98.06           H
ATOM   1569  CD  PRO A 101     -14.011  -6.970   7.182  1.00 98.06           C
ATOM   1570  HD2 PRO A 101     -13.068  -6.443   7.324  1.00 98.06           H
ATOM   1571  HD3 PRO A 101     -14.121  -7.743   7.943  1.00 98.06           H
ATOM   1572  N   SER A 102     -17.855  -6.451   4.802  1.00 97.76           N
ATOM   1573  H   SER A 102     -17.504  -5.910   4.024  1.00 97.76           H
ATOM   1574  CA  SER A 102     -19.147  -7.113   4.625  1.00 97.76           C
ATOM   1575  HA  SER A 102     -19.196  -7.990   5.271  1.00 97.76           H
ATOM   1576  C   SER A 102     -19.320  -7.617   3.195  1.00 97.76           C
ATOM   1577  CB  SER A 102     -20.271  -6.164   5.057  1.00 97.76           C
ATOM   1578  HB2 SER A 102     -21.228  -6.682   5.011  1.00 97.76           H
ATOM   1579  HB3 SER A 102     -20.094  -5.860   6.089  1.00 97.76           H
ATOM   1580  O   SER A 102     -18.485  -7.362   2.323  1.00 97.76           O
ATOM   1581  OG  SER A 102     -20.320  -5.014   4.232  1.00 97.76           O
ATOM   1582  HG  SER A 102     -20.474  -4.252   4.796  1.00 97.76           H
ATOM   1583  N   GLY A 103     -20.400  -8.366   2.962  1.00 97.74           N
ATOM   1584  H   GLY A 103     -20.999  -8.606   3.739  1.00 97.74           H
ATOM   1585  CA  GLY A 103     -20.731  -8.922   1.651  1.00 97.74           C
ATOM   1586  HA2 GLY A 103     -20.840  -8.104   0.939  1.00 97.74           H
ATOM   1587  HA3 GLY A 103     -21.678  -9.458   1.706  1.00 97.74           H
ATOM   1588  C   GLY A 103     -19.672  -9.894   1.129  1.00 97.74           C
ATOM   1589  O   GLY A 103     -19.027 -10.603   1.902  1.00 97.74           O
ATOM   1590  N   GLU A 104     -19.479  -9.892  -0.190  1.00 97.66           N
ATOM   1591  H   GLU A 104     -20.061  -9.296  -0.761  1.00 97.66           H
ATOM   1592  CA  GLU A 104     -18.600 -10.830  -0.901  1.00 97.66           C
ATOM   1593  HA  GLU A 104     -19.007 -11.838  -0.819  1.00 97.66           H
ATOM   1594  C   GLU A 104     -17.166 -10.857  -0.348  1.00 97.66           C
ATOM   1595  CB  GLU A 104     -18.596 -10.426  -2.382  1.00 97.66           C
ATOM   1596  HB2 GLU A 104     -19.626 -10.424  -2.741  1.00 97.66           H
ATOM   1597  HB3 GLU A 104     -18.198  -9.415  -2.470  1.00 97.66           H
ATOM   1598  O   GLU A 104     -16.565 -11.923  -0.226  1.00 97.66           O
ATOM   1599  CG  GLU A 104     -17.769 -11.374  -3.263  1.00 97.66           C
ATOM   1600  HG2 GLU A 104     -16.726 -11.334  -2.951  1.00 97.66           H
ATOM   1601  HG3 GLU A 104     -18.130 -12.391  -3.113  1.00 97.66           H
ATOM   1602  CD  GLU A 104     -17.841 -11.022  -4.756  1.00 97.66           C
ATOM   1603  OE1 GLU A 104     -17.401 -11.880  -5.553  1.00 97.66           O
ATOM   1604  OE2 GLU A 104     -18.306  -9.903  -5.088  1.00 97.66           O
ATOM   1605  N   LEU A 105     -16.615  -9.706   0.052  1.00 98.53           N
ATOM   1606  H   LEU A 105     -17.165  -8.860  -0.005  1.00 98.53           H
ATOM   1607  CA  LEU A 105     -15.269  -9.657   0.621  1.00 98.53           C
ATOM   1608  HA  LEU A 105     -14.586 -10.112  -0.096  1.00 98.53           H
ATOM   1609  C   LEU A 105     -15.169 -10.476   1.917  1.00 98.53           C
ATOM   1610  CB  LEU A 105     -14.865  -8.188   0.831  1.00 98.53           C
ATOM   1611  HB2 LEU A 105     -15.623  -7.702   1.445  1.00 98.53           H
ATOM   1612  HB3 LEU A 105     -14.845  -7.688  -0.137  1.00 98.53           H
ATOM   1613  O   LEU A 105     -14.214 -11.234   2.085  1.00 98.53           O
ATOM   1614  CG  LEU A 105     -13.499  -8.013   1.518  1.00 98.53           C
ATOM   1615  HG  LEU A 105     -13.535  -8.445   2.518  1.00 98.53           H
ATOM   1616  CD1 LEU A 105     -12.336  -8.642   0.744  1.00 98.53           C
ATOM   1617 HD11 LEU A 105     -11.402  -8.456   1.274  1.00 98.53           H
ATOM   1618 HD12 LEU A 105     -12.278  -8.213  -0.257  1.00 98.53           H
ATOM   1619 HD13 LEU A 105     -12.472  -9.721   0.673  1.00 98.53           H
ATOM   1620  CD2 LEU A 105     -13.198  -6.527   1.661  1.00 98.53           C
ATOM   1621 HD21 LEU A 105     -14.010  -6.033   2.195  1.00 98.53           H
ATOM   1622 HD22 LEU A 105     -13.102  -6.070   0.676  1.00 98.53           H
ATOM   1623 HD23 LEU A 105     -12.270  -6.414   2.223  1.00 98.53           H
ATOM   1624  N   LEU A 106     -16.151 -10.353   2.815  1.00 98.69           N
ATOM   1625  H   LEU A 106     -16.966  -9.813   2.564  1.00 98.69           H
ATOM   1626  CA  LEU A 106     -16.180 -11.124   4.059  1.00 98.69           C
ATOM   1627  HA  LEU A 106     -15.214 -11.011   4.551  1.00 98.69           H
ATOM   1628  C   LEU A 106     -16.384 -12.622   3.785  1.00 98.69           C
ATOM   1629  CB  LEU A 106     -17.270 -10.552   4.983  1.00 98.69           C
ATOM   1630  HB2 LEU A 106     -17.044  -9.505   5.184  1.00 98.69           H
ATOM   1631  HB3 LEU A 106     -18.229 -10.602   4.467  1.00 98.69           H
ATOM   1632  O   LEU A 106     -15.746 -13.458   4.423  1.00 98.69           O
ATOM   1633  CG  LEU A 106     -17.403 -11.297   6.325  1.00 98.69           C
ATOM   1634  HG  LEU A 106     -17.658 -12.340   6.132  1.00 98.69           H
ATOM   1635  CD1 LEU A 106     -16.114 -11.249   7.145  1.00 98.69           C
ATOM   1636 HD11 LEU A 106     -15.311 -11.791   6.647  1.00 98.69           H
ATOM   1637 HD12 LEU A 106     -15.823 -10.213   7.321  1.00 98.69           H
ATOM   1638 HD13 LEU A 106     -16.289 -11.712   8.117  1.00 98.69           H
ATOM   1639  CD2 LEU A 106     -18.542 -10.698   7.144  1.00 98.69           C
ATOM   1640 HD21 LEU A 106     -18.308  -9.666   7.406  1.00 98.69           H
ATOM   1641 HD22 LEU A 106     -19.477 -10.739   6.585  1.00 98.69           H
ATOM   1642 HD23 LEU A 106     -18.653 -11.253   8.076  1.00 98.69           H
ATOM   1643  N   GLU A 107     -17.224 -12.971   2.809  1.00 98.46           N
ATOM   1644  H   GLU A 107     -17.727 -12.242   2.323  1.00 98.46           H
ATOM   1645  CA  GLU A 107     -17.435 -14.361   2.390  1.00 98.46           C
ATOM   1646  HA  GLU A 107     -17.777 -14.947   3.243  1.00 98.46           H
ATOM   1647  C   GLU A 107     -16.137 -15.006   1.887  1.00 98.46           C
ATOM   1648  CB  GLU A 107     -18.507 -14.430   1.293  1.00 98.46           C
ATOM   1649  HB2 GLU A 107     -18.534 -15.447   0.901  1.00 98.46           H
ATOM   1650  HB3 GLU A 107     -18.233 -13.756   0.482  1.00 98.46           H
ATOM   1651  O   GLU A 107     -15.784 -16.104   2.326  1.00 98.46           O
ATOM   1652  CG  GLU A 107     -19.909 -14.072   1.809  1.00 98.46           C
ATOM   1653  HG2 GLU A 107     -20.210 -14.824   2.538  1.00 98.46           H
ATOM   1654  HG3 GLU A 107     -19.871 -13.111   2.321  1.00 98.46           H
ATOM   1655  CD  GLU A 107     -20.959 -13.996   0.688  1.00 98.46           C
ATOM   1656  OE1 GLU A 107     -22.097 -13.581   1.005  1.00 98.46           O
ATOM   1657  OE2 GLU A 107     -20.635 -14.354  -0.466  1.00 98.46           O
ATOM   1658  N   LEU A 108     -15.385 -14.317   1.022  1.00 98.48           N
ATOM   1659  H   LEU A 108     -15.736 -13.432   0.684  1.00 98.48           H
ATOM   1660  CA  LEU A 108     -14.101 -14.813   0.522  1.00 98.48           C
ATOM   1661  HA  LEU A 108     -14.236 -15.838   0.175  1.00 98.48           H
ATOM   1662  C   LEU A 108     -13.038 -14.878   1.623  1.00 98.48           C
ATOM   1663  CB  LEU A 108     -13.614 -13.950  -0.650  1.00 98.48           C
ATOM   1664  HB2 LEU A 108     -13.551 -12.915  -0.313  1.00 98.48           H
ATOM   1665  HB3 LEU A 108     -12.609 -14.283  -0.912  1.00 98.48           H
ATOM   1666  O   LEU A 108     -12.265 -15.835   1.655  1.00 98.48           O
ATOM   1667  CG  LEU A 108     -14.478 -13.996  -1.923  1.00 98.48           C
ATOM   1668  HG  LEU A 108     -15.456 -13.555  -1.731  1.00 98.48           H
ATOM   1669  CD1 LEU A 108     -13.770 -13.196  -3.014  1.00 98.48           C
ATOM   1670 HD11 LEU A 108     -13.405 -12.261  -2.589  1.00 98.48           H
ATOM   1671 HD12 LEU A 108     -14.478 -12.971  -3.812  1.00 98.48           H
ATOM   1672 HD13 LEU A 108     -12.923 -13.750  -3.417  1.00 98.48           H
ATOM   1673  CD2 LEU A 108     -14.678 -15.410  -2.465  1.00 98.48           C
ATOM   1674 HD21 LEU A 108     -15.226 -15.353  -3.405  1.00 98.48           H
ATOM   1675 HD22 LEU A 108     -15.269 -15.995  -1.760  1.00 98.48           H
ATOM   1676 HD23 LEU A 108     -13.700 -15.865  -2.623  1.00 98.48           H
ATOM   1677  N   ILE A 109     -13.019 -13.915   2.552  1.00 98.77           N
ATOM   1678  H   ILE A 109     -13.661 -13.141   2.458  1.00 98.77           H
ATOM   1679  CA  ILE A 109     -12.131 -13.962   3.722  1.00 98.77           C
ATOM   1680  HA  ILE A 109     -11.106 -14.068   3.366  1.00 98.77           H
ATOM   1681  C   ILE A 109     -12.427 -15.204   4.568  1.00 98.77           C
ATOM   1682  CB  ILE A 109     -12.222 -12.652   4.541  1.00 98.77           C
ATOM   1683  HB  ILE A 109     -13.269 -12.363   4.628  1.00 98.77           H
ATOM   1684  O   ILE A 109     -11.516 -15.974   4.872  1.00 98.77           O
ATOM   1685  CG1 ILE A 109     -11.449 -11.530   3.812  1.00 98.77           C
ATOM   1686 HG12 ILE A 109     -10.379 -11.732   3.861  1.00 98.77           H
ATOM   1687 HG13 ILE A 109     -11.735 -11.522   2.760  1.00 98.77           H
ATOM   1688  CG2 ILE A 109     -11.662 -12.844   5.963  1.00 98.77           C
ATOM   1689 HG21 ILE A 109     -12.319 -13.486   6.549  1.00 98.77           H
ATOM   1690 HG22 ILE A 109     -11.593 -11.890   6.486  1.00 98.77           H
ATOM   1691 HG23 ILE A 109     -10.668 -13.289   5.916  1.00 98.77           H
ATOM   1692  CD1 ILE A 109     -11.720 -10.128   4.370  1.00 98.77           C
ATOM   1693 HD11 ILE A 109     -12.795  -9.950   4.396  1.00 98.77           H
ATOM   1694 HD12 ILE A 109     -11.253  -9.387   3.721  1.00 98.77           H
ATOM   1695 HD13 ILE A 109     -11.302 -10.017   5.371  1.00 98.77           H
ATOM   1696  N   ASN A 110     -13.693 -15.447   4.906  1.00 98.71           N
ATOM   1697  H   ASN A 110     -14.402 -14.780   4.636  1.00 98.71           H
ATOM   1698  CA  ASN A 110     -14.086 -16.612   5.696  1.00 98.71           C
ATOM   1699  HA  ASN A 110     -13.497 -16.633   6.613  1.00 98.71           H
ATOM   1700  C   ASN A 110     -13.793 -17.927   4.962  1.00 98.71           C
ATOM   1701  CB  ASN A 110     -15.573 -16.485   6.061  1.00 98.71           C
ATOM   1702  HB2 ASN A 110     -15.920 -17.429   6.481  1.00 98.71           H
ATOM   1703  HB3 ASN A 110     -16.152 -16.274   5.162  1.00 98.71           H
ATOM   1704  O   ASN A 110     -13.379 -18.900   5.585  1.00 98.71           O
ATOM   1705  CG  ASN A 110     -15.833 -15.408   7.099  1.00 98.71           C
ATOM   1706  ND2 ASN A 110     -17.019 -14.852   7.129  1.00 98.71           N
ATOM   1707 HD21 ASN A 110     -17.688 -15.037   6.396  1.00 98.71           H
ATOM   1708 HD22 ASN A 110     -17.131 -14.093   7.786  1.00 98.71           H
ATOM   1709  OD1 ASN A 110     -14.995 -15.077   7.921  1.00 98.71           O
ATOM   1710  N   ARG A 111     -13.951 -17.962   3.636  1.00 98.44           N
ATOM   1711  H   ARG A 111     -14.341 -17.147   3.184  1.00 98.44           H
ATOM   1712  CA  ARG A 111     -13.625 -19.136   2.820  1.00 98.44           C
ATOM   1713  HA  ARG A 111     -14.128 -20.007   3.241  1.00 98.44           H
ATOM   1714  C   ARG A 111     -12.128 -19.450   2.821  1.00 98.44           C
ATOM   1715  CB  ARG A 111     -14.130 -18.888   1.394  1.00 98.44           C
ATOM   1716  HB2 ARG A 111     -15.183 -18.611   1.426  1.00 98.44           H
ATOM   1717  HB3 ARG A 111     -13.573 -18.051   0.972  1.00 98.44           H
ATOM   1718  O   ARG A 111     -11.757 -20.612   2.965  1.00 98.44           O
ATOM   1719  CG  ARG A 111     -13.978 -20.124   0.495  1.00 98.44           C
ATOM   1720  HG2 ARG A 111     -14.731 -20.861   0.776  1.00 98.44           H
ATOM   1721  HG3 ARG A 111     -12.992 -20.575   0.607  1.00 98.44           H
ATOM   1722  CD  ARG A 111     -14.163 -19.742  -0.974  1.00 98.44           C
ATOM   1723  HD2 ARG A 111     -15.085 -19.170  -1.080  1.00 98.44           H
ATOM   1724  HD3 ARG A 111     -14.240 -20.655  -1.564  1.00 98.44           H
ATOM   1725  NE  ARG A 111     -13.016 -18.954  -1.451  1.00 98.44           N
ATOM   1726  HE  ARG A 111     -12.211 -18.884  -0.845  1.00 98.44           H
ATOM   1727  NH1 ARG A 111     -13.740 -18.484  -3.577  1.00 98.44           N
ATOM   1728 HH11 ARG A 111     -13.589 -17.940  -4.415  1.00 98.44           H
ATOM   1729 HH12 ARG A 111     -14.640 -18.885  -3.356  1.00 98.44           H
ATOM   1730  NH2 ARG A 111     -11.771 -17.731  -2.866  1.00 98.44           N
ATOM   1731 HH21 ARG A 111     -11.126 -17.580  -2.104  1.00 98.44           H
ATOM   1732 HH22 ARG A 111     -11.513 -17.460  -3.804  1.00 98.44           H
ATOM   1733  CZ  ARG A 111     -12.852 -18.396  -2.626  1.00 98.44           C
ATOM   1734  N   ASP A 112     -11.286 -18.439   2.620  1.00 98.60           N
ATOM   1735  H   ASP A 112     -11.670 -17.515   2.488  1.00 98.60           H
ATOM   1736  CA  ASP A 112      -9.857 -18.644   2.358  1.00 98.60           C
ATOM   1737  HA  ASP A 112      -9.725 -19.627   1.905  1.00 98.60           H
ATOM   1738  C   ASP A 112      -9.004 -18.673   3.636  1.00 98.60           C
ATOM   1739  CB  ASP A 112      -9.364 -17.611   1.329  1.00 98.60           C
ATOM   1740  HB2 ASP A 112      -9.589 -16.606   1.688  1.00 98.60           H
ATOM   1741  HB3 ASP A 112      -8.282 -17.699   1.234  1.00 98.60           H
ATOM   1742  O   ASP A 112      -7.974 -19.345   3.652  1.00 98.60           O
ATOM   1743  CG  ASP A 112      -9.979 -17.818  -0.065  1.00 98.60           C
ATOM   1744  OD1 ASP A 112     -10.439 -18.935  -0.399  1.00 98.60           O
ATOM   1745  OD2 ASP A 112      -9.987 -16.881  -0.893  1.00 98.60           O
ATOM   1746  N   PHE A 113      -9.454 -18.023   4.716  1.00 98.47           N
ATOM   1747  H   PHE A 113     -10.275 -17.445   4.608  1.00 98.47           H
ATOM   1748  CA  PHE A 113      -8.759 -17.971   6.013  1.00 98.47           C
ATOM   1749  HA  PHE A 113      -7.808 -18.497   5.929  1.00 98.47           H
ATOM   1750  C   PHE A 113      -9.534 -18.660   7.151  1.00 98.47           C
ATOM   1751  CB  PHE A 113      -8.440 -16.508   6.356  1.00 98.47           C
ATOM   1752  HB2 PHE A 113      -9.373 -15.982   6.560  1.00 98.47           H
ATOM   1753  HB3 PHE A 113      -7.846 -16.482   7.269  1.00 98.47           H
ATOM   1754  O   PHE A 113      -9.076 -18.709   8.291  1.00 98.47           O
ATOM   1755  CG  PHE A 113      -7.675 -15.774   5.268  1.00 98.47           C
ATOM   1756  CD1 PHE A 113      -6.304 -16.022   5.079  1.00 98.47           C
ATOM   1757  HD1 PHE A 113      -5.782 -16.713   5.724  1.00 98.47           H
ATOM   1758  CD2 PHE A 113      -8.338 -14.864   4.424  1.00 98.47           C
ATOM   1759  HD2 PHE A 113      -9.390 -14.673   4.571  1.00 98.47           H
ATOM   1760  CE1 PHE A 113      -5.610 -15.378   4.039  1.00 98.47           C
ATOM   1761  HE1 PHE A 113      -4.559 -15.589   3.901  1.00 98.47           H
ATOM   1762  CE2 PHE A 113      -7.645 -14.212   3.391  1.00 98.47           C
ATOM   1763  HE2 PHE A 113      -8.167 -13.519   2.748  1.00 98.47           H
ATOM   1764  CZ  PHE A 113      -6.279 -14.476   3.191  1.00 98.47           C
ATOM   1765  HZ  PHE A 113      -5.747 -13.988   2.389  1.00 98.47           H
ATOM   1766  N   GLY A 114     -10.730 -19.187   6.880  1.00 98.56           N
ATOM   1767  H   GLY A 114     -11.088 -19.092   5.940  1.00 98.56           H
ATOM   1768  CA  GLY A 114     -11.595 -19.861   7.854  1.00 98.56           C
ATOM   1769  HA2 GLY A 114     -12.264 -20.535   7.320  1.00 98.56           H
ATOM   1770  HA3 GLY A 114     -10.978 -20.457   8.527  1.00 98.56           H
ATOM   1771  C   GLY A 114     -12.454 -18.920   8.707  1.00 98.56           C
ATOM   1772  O   GLY A 114     -13.580 -19.272   9.045  1.00 98.56           O
ATOM   1773  N   SER A 115     -11.956 -17.729   9.052  1.00 98.54           N
ATOM   1774  H   SER A 115     -11.020 -17.497   8.752  1.00 98.54           H
ATOM   1775  CA  SER A 115     -12.735 -16.668   9.706  1.00 98.54           C
ATOM   1776  HA  SER A 115     -13.723 -16.633   9.247  1.00 98.54           H
ATOM   1777  C   SER A 115     -12.071 -15.297   9.541  1.00 98.54           C
ATOM   1778  CB  SER A 115     -12.929 -16.962  11.202  1.00 98.54           C
ATOM   1779  HB2 SER A 115     -13.661 -16.260  11.602  1.00 98.54           H
ATOM   1780  HB3 SER A 115     -13.320 -17.971  11.336  1.00 98.54           H
ATOM   1781  O   SER A 115     -10.858 -15.222   9.314  1.00 98.54           O
ATOM   1782  OG  SER A 115     -11.727 -16.812  11.934  1.00 98.54           O
ATOM   1783  HG  SER A 115     -11.117 -17.521  11.716  1.00 98.54           H
ATOM   1784  N   TYR A 116     -12.833 -14.215   9.723  1.00 98.44           N
ATOM   1785  H   TYR A 116     -13.837 -14.325   9.754  1.00 98.44           H
ATOM   1786  CA  TYR A 116     -12.280 -12.861   9.797  1.00 98.44           C
ATOM   1787  HA  TYR A 116     -11.774 -12.648   8.855  1.00 98.44           H
ATOM   1788  C   TYR A 116     -11.233 -12.722  10.913  1.00 98.44           C
ATOM   1789  CB  TYR A 116     -13.404 -11.833   9.975  1.00 98.44           C
ATOM   1790  HB2 TYR A 116     -13.959 -12.055  10.887  1.00 98.44           H
ATOM   1791  HB3 TYR A 116     -14.096 -11.914   9.136  1.00 98.44           H
ATOM   1792  O   TYR A 116     -10.156 -12.180  10.673  1.00 98.44           O
ATOM   1793  CG  TYR A 116     -12.882 -10.410  10.035  1.00 98.44           C
ATOM   1794  CD1 TYR A 116     -12.958  -9.667  11.230  1.00 98.44           C
ATOM   1795  HD1 TYR A 116     -13.429 -10.094  12.103  1.00 98.44           H
ATOM   1796  CD2 TYR A 116     -12.280  -9.845   8.894  1.00 98.44           C
ATOM   1797  HD2 TYR A 116     -12.243 -10.408   7.973  1.00 98.44           H
ATOM   1798  CE1 TYR A 116     -12.451  -8.352  11.278  1.00 98.44           C
ATOM   1799  HE1 TYR A 116     -12.537  -7.779  12.189  1.00 98.44           H
ATOM   1800  CE2 TYR A 116     -11.729  -8.554   8.951  1.00 98.44           C
ATOM   1801  HE2 TYR A 116     -11.263  -8.115   8.081  1.00 98.44           H
ATOM   1802  OH  TYR A 116     -11.313  -6.547  10.150  1.00 98.44           O
ATOM   1803  HH  TYR A 116     -11.685  -5.997  10.843  1.00 98.44           H
ATOM   1804  CZ  TYR A 116     -11.825  -7.803  10.138  1.00 98.44           C
ATOM   1805  N   ASP A 117     -11.478 -13.292  12.095  1.00 98.32           N
ATOM   1806  H   ASP A 117     -12.396 -13.677  12.266  1.00 98.32           H
ATOM   1807  CA  ASP A 117     -10.526 -13.257  13.214  1.00 98.32           C
ATOM   1808  HA  ASP A 117     -10.304 -12.219  13.460  1.00 98.32           H
ATOM   1809  C   ASP A 117      -9.196 -13.946  12.873  1.00 98.32           C
ATOM   1810  CB  ASP A 117     -11.145 -13.937  14.446  1.00 98.32           C
ATOM   1811  HB2 ASP A 117     -11.535 -14.914  14.160  1.00 98.32           H
ATOM   1812  HB3 ASP A 117     -10.356 -14.098  15.181  1.00 98.32           H
ATOM   1813  O   ASP A 117      -8.115 -13.435  13.193  1.00 98.32           O
ATOM   1814  CG  ASP A 117     -12.247 -13.123  15.126  1.00 98.32           C
ATOM   1815  OD1 ASP A 117     -12.305 -11.896  14.891  1.00 98.32           O
ATOM   1816  OD2 ASP A 117     -12.983 -13.743  15.925  1.00 98.32           O
ATOM   1817  N   THR A 118      -9.252 -15.090  12.180  1.00 98.66           N
ATOM   1818  H   THR A 118     -10.162 -15.476  11.970  1.00 98.66           H
ATOM   1819  CA  THR A 118      -8.052 -15.775  11.680  1.00 98.66           C
ATOM   1820  HA  THR A 118      -7.379 -15.951  12.520  1.00 98.66           H
ATOM   1821  C   THR A 118      -7.313 -14.901  10.671  1.00 98.66           C
ATOM   1822  CB  THR A 118      -8.371 -17.128  11.031  1.00 98.66           C
ATOM   1823  HB  THR A 118      -9.006 -16.972  10.159  1.00 98.66           H
ATOM   1824  O   THR A 118      -6.103 -14.715  10.804  1.00 98.66           O
ATOM   1825  CG2 THR A 118      -7.096 -17.860  10.613  1.00 98.66           C
ATOM   1826 HG21 THR A 118      -7.325 -18.878  10.299  1.00 98.66           H
ATOM   1827 HG22 THR A 118      -6.378 -17.885  11.433  1.00 98.66           H
ATOM   1828 HG23 THR A 118      -6.641 -17.355   9.761  1.00 98.66           H
ATOM   1829  OG1 THR A 118      -9.034 -17.995  11.924  1.00 98.66           O
ATOM   1830  HG1 THR A 118      -9.076 -18.835  11.460  1.00 98.66           H
ATOM   1831  N   PHE A 119      -8.029 -14.304   9.714  1.00 98.66           N
ATOM   1832  H   PHE A 119      -9.024 -14.475   9.672  1.00 98.66           H
ATOM   1833  CA  PHE A 119      -7.446 -13.370   8.752  1.00 98.66           C
ATOM   1834  HA  PHE A 119      -6.682 -13.890   8.174  1.00 98.66           H
ATOM   1835  C   PHE A 119      -6.753 -12.189   9.447  1.00 98.66           C
ATOM   1836  CB  PHE A 119      -8.533 -12.891   7.780  1.00 98.66           C
ATOM   1837  HB2 PHE A 119      -8.682 -13.662   7.024  1.00 98.66           H
ATOM   1838  HB3 PHE A 119      -9.478 -12.773   8.309  1.00 98.66           H
ATOM   1839  O   PHE A 119      -5.611 -11.876   9.115  1.00 98.66           O
ATOM   1840  CG  PHE A 119      -8.198 -11.581   7.099  1.00 98.66           C
ATOM   1841  CD1 PHE A 119      -8.702 -10.378   7.625  1.00 98.66           C
ATOM   1842  HD1 PHE A 119      -9.368 -10.399   8.476  1.00 98.66           H
ATOM   1843  CD2 PHE A 119      -7.317 -11.552   6.004  1.00 98.66           C
ATOM   1844  HD2 PHE A 119      -6.917 -12.474   5.608  1.00 98.66           H
ATOM   1845  CE1 PHE A 119      -8.312  -9.149   7.075  1.00 98.66           C
ATOM   1846  HE1 PHE A 119      -8.688  -8.238   7.517  1.00 98.66           H
ATOM   1847  CE2 PHE A 119      -6.948 -10.318   5.440  1.00 98.66           C
ATOM   1848  HE2 PHE A 119      -6.276 -10.287   4.595  1.00 98.66           H
ATOM   1849  CZ  PHE A 119      -7.434  -9.116   5.979  1.00 98.66           C
ATOM   1850  HZ  PHE A 119      -7.129  -8.169   5.557  1.00 98.66           H
ATOM   1851  N   VAL A 120      -7.387 -11.564  10.446  1.00 98.55           N
ATOM   1852  H   VAL A 120      -8.332 -11.851  10.658  1.00 98.55           H
ATOM   1853  CA  VAL A 120      -6.793 -10.455  11.210  1.00 98.55           C
ATOM   1854  HA  VAL A 120      -6.543  -9.654  10.514  1.00 98.55           H
ATOM   1855  C   VAL A 120      -5.497 -10.911  11.874  1.00 98.55           C
ATOM   1856  CB  VAL A 120      -7.778  -9.910  12.266  1.00 98.55           C
ATOM   1857  HB  VAL A 120      -8.157 -10.742  12.859  1.00 98.55           H
ATOM   1858  O   VAL A 120      -4.477 -10.228  11.765  1.00 98.55           O
ATOM   1859  CG1 VAL A 120      -7.117  -8.905  13.227  1.00 98.55           C
ATOM   1860 HG11 VAL A 120      -6.374  -9.407  13.846  1.00 98.55           H
ATOM   1861 HG12 VAL A 120      -6.649  -8.097  12.665  1.00 98.55           H
ATOM   1862 HG13 VAL A 120      -7.879  -8.489  13.887  1.00 98.55           H
ATOM   1863  CG2 VAL A 120      -8.969  -9.196  11.617  1.00 98.55           C
ATOM   1864 HG21 VAL A 120      -9.716  -8.969  12.378  1.00 98.55           H
ATOM   1865 HG22 VAL A 120      -8.663  -8.270  11.132  1.00 98.55           H
ATOM   1866 HG23 VAL A 120      -9.445  -9.834  10.871  1.00 98.55           H
ATOM   1867  N   LYS A 121      -5.500 -12.074  12.534  1.00 98.61           N
ATOM   1868  H   LYS A 121      -6.366 -12.593  12.567  1.00 98.61           H
ATOM   1869  CA  LYS A 121      -4.304 -12.636  13.175  1.00 98.61           C
ATOM   1870  HA  LYS A 121      -3.935 -11.921  13.911  1.00 98.61           H
ATOM   1871  C   LYS A 121      -3.173 -12.856  12.168  1.00 98.61           C
ATOM   1872  CB  LYS A 121      -4.699 -13.935  13.889  1.00 98.61           C
ATOM   1873  HB2 LYS A 121      -5.473 -13.711  14.623  1.00 98.61           H
ATOM   1874  HB3 LYS A 121      -5.114 -14.632  13.161  1.00 98.61           H
ATOM   1875  O   LYS A 121      -2.032 -12.488  12.451  1.00 98.61           O
ATOM   1876  CG  LYS A 121      -3.511 -14.603  14.595  1.00 98.61           C
ATOM   1877  HG2 LYS A 121      -3.109 -13.932  15.354  1.00 98.61           H
ATOM   1878  HG3 LYS A 121      -2.731 -14.834  13.869  1.00 98.61           H
ATOM   1879  CD  LYS A 121      -3.971 -15.908  15.246  1.00 98.61           C
ATOM   1880  HD2 LYS A 121      -4.442 -16.531  14.486  1.00 98.61           H
ATOM   1881  HD3 LYS A 121      -4.702 -15.685  16.023  1.00 98.61           H
ATOM   1882  CE  LYS A 121      -2.773 -16.650  15.842  1.00 98.61           C
ATOM   1883  HE2 LYS A 121      -2.330 -16.032  16.623  1.00 98.61           H
ATOM   1884  HE3 LYS A 121      -2.032 -16.789  15.055  1.00 98.61           H
ATOM   1885  NZ  LYS A 121      -3.195 -17.963  16.384  1.00 98.61           N
ATOM   1886  HZ1 LYS A 121      -2.407 -18.470  16.761  1.00 98.61           H
ATOM   1887  HZ2 LYS A 121      -3.612 -18.514  15.648  1.00 98.61           H
ATOM   1888  HZ3 LYS A 121      -3.891 -17.836  17.105  1.00 98.61           H
ATOM   1889  N   GLU A 122      -3.474 -13.434  11.011  1.00 98.78           N
ATOM   1890  H   GLU A 122      -4.428 -13.720  10.847  1.00 98.78           H
ATOM   1891  CA  GLU A 122      -2.484 -13.710   9.969  1.00 98.78           C
ATOM   1892  HA  GLU A 122      -1.617 -14.190  10.423  1.00 98.78           H
ATOM   1893  C   GLU A 122      -1.968 -12.431   9.296  1.00 98.78           C
ATOM   1894  CB  GLU A 122      -3.058 -14.681   8.935  1.00 98.78           C
ATOM   1895  HB2 GLU A 122      -4.020 -14.314   8.576  1.00 98.78           H
ATOM   1896  HB3 GLU A 122      -2.354 -14.725   8.103  1.00 98.78           H
ATOM   1897  O   GLU A 122      -0.759 -12.296   9.107  1.00 98.78           O
ATOM   1898  CG  GLU A 122      -3.220 -16.098   9.502  1.00 98.78           C
ATOM   1899  HG2 GLU A 122      -3.919 -16.081  10.338  1.00 98.78           H
ATOM   1900  HG3 GLU A 122      -2.256 -16.424   9.892  1.00 98.78           H
ATOM   1901  CD  GLU A 122      -3.694 -17.114   8.451  1.00 98.78           C
ATOM   1902  OE1 GLU A 122      -4.141 -18.197   8.889  1.00 98.78           O
ATOM   1903  OE2 GLU A 122      -3.543 -16.834   7.240  1.00 98.78           O
ATOM   1904  N   PHE A 123      -2.834 -11.451   9.013  1.00 98.78           N
ATOM   1905  H   PHE A 123      -3.819 -11.626   9.151  1.00 98.78           H
ATOM   1906  CA  PHE A 123      -2.429 -10.158   8.453  1.00 98.78           C
ATOM   1907  HA  PHE A 123      -1.852 -10.338   7.547  1.00 98.78           H
ATOM   1908  C   PHE A 123      -1.526  -9.403   9.435  1.00 98.78           C
ATOM   1909  CB  PHE A 123      -3.664  -9.322   8.072  1.00 98.78           C
ATOM   1910  HB2 PHE A 123      -4.299  -9.913   7.411  1.00 98.78           H
ATOM   1911  HB3 PHE A 123      -4.247  -9.108   8.968  1.00 98.78           H
ATOM   1912  O   PHE A 123      -0.440  -8.951   9.059  1.00 98.78           O
ATOM   1913  CG  PHE A 123      -3.319  -8.010   7.379  1.00 98.78           C
ATOM   1914  CD1 PHE A 123      -2.976  -6.871   8.133  1.00 98.78           C
ATOM   1915  HD1 PHE A 123      -2.989  -6.912   9.212  1.00 98.78           H
ATOM   1916  CD2 PHE A 123      -3.328  -7.915   5.974  1.00 98.78           C
ATOM   1917  HD2 PHE A 123      -3.641  -8.754   5.371  1.00 98.78           H
ATOM   1918  CE1 PHE A 123      -2.633  -5.668   7.488  1.00 98.78           C
ATOM   1919  HE1 PHE A 123      -2.389  -4.793   8.073  1.00 98.78           H
ATOM   1920  CE2 PHE A 123      -2.961  -6.724   5.326  1.00 98.78           C
ATOM   1921  HE2 PHE A 123      -2.965  -6.666   4.248  1.00 98.78           H
ATOM   1922  CZ  PHE A 123      -2.614  -5.597   6.085  1.00 98.78           C
ATOM   1923  HZ  PHE A 123      -2.347  -4.673   5.592  1.00 98.78           H
ATOM   1924  N   LYS A 124      -1.917  -9.330  10.720  1.00 98.67           N
ATOM   1925  H   LYS A 124      -2.812  -9.729  10.966  1.00 98.67           H
ATOM   1926  CA  LYS A 124      -1.090  -8.717  11.773  1.00 98.67           C
ATOM   1927  HA  LYS A 124      -0.871  -7.695  11.465  1.00 98.67           H
ATOM   1928  C   LYS A 124       0.266  -9.423  11.884  1.00 98.67           C
ATOM   1929  CB  LYS A 124      -1.822  -8.683  13.139  1.00 98.67           C
ATOM   1930  HB2 LYS A 124      -2.164  -9.687  13.392  1.00 98.67           H
ATOM   1931  HB3 LYS A 124      -1.091  -8.383  13.890  1.00 98.67           H
ATOM   1932  O   LYS A 124       1.293  -8.755  11.994  1.00 98.67           O
ATOM   1933  CG  LYS A 124      -3.015  -7.701  13.229  1.00 98.67           C
ATOM   1934  HG2 LYS A 124      -3.855  -8.072  12.643  1.00 98.67           H
ATOM   1935  HG3 LYS A 124      -2.724  -6.751  12.780  1.00 98.67           H
ATOM   1936  CD  LYS A 124      -3.491  -7.435  14.677  1.00 98.67           C
ATOM   1937  HD2 LYS A 124      -3.830  -8.372  15.120  1.00 98.67           H
ATOM   1938  HD3 LYS A 124      -2.650  -7.055  15.256  1.00 98.67           H
ATOM   1939  CE  LYS A 124      -4.640  -6.398  14.731  1.00 98.67           C
ATOM   1940  HE2 LYS A 124      -4.342  -5.529  14.144  1.00 98.67           H
ATOM   1941  HE3 LYS A 124      -5.520  -6.825  14.249  1.00 98.67           H
ATOM   1942  NZ  LYS A 124      -4.997  -5.948  16.117  1.00 98.67           N
ATOM   1943  HZ1 LYS A 124      -4.218  -5.491  16.570  1.00 98.67           H
ATOM   1944  HZ2 LYS A 124      -5.728  -5.252  16.134  1.00 98.67           H
ATOM   1945  HZ3 LYS A 124      -5.329  -6.701  16.702  1.00 98.67           H
ATOM   1946  N   ALA A 125       0.296 -10.756  11.802  1.00 98.73           N
ATOM   1947  H   ALA A 125      -0.579 -11.254  11.727  1.00 98.73           H
ATOM   1948  CA  ALA A 125       1.537 -11.526  11.819  1.00 98.73           C
ATOM   1949  HA  ALA A 125       2.114 -11.224  12.692  1.00 98.73           H
ATOM   1950  C   ALA A 125       2.414 -11.260  10.583  1.00 98.73           C
ATOM   1951  CB  ALA A 125       1.202 -13.015  11.967  1.00 98.73           C
ATOM   1952  HB1 ALA A 125       2.123 -13.596  12.011  1.00 98.73           H
ATOM   1953  HB2 ALA A 125       0.609 -13.354  11.118  1.00 98.73           H
ATOM   1954  HB3 ALA A 125       0.635 -13.175  12.883  1.00 98.73           H
ATOM   1955  O   ALA A 125       3.626 -11.087  10.729  1.00 98.73           O
ATOM   1956  N   ALA A 126       1.841 -11.177   9.379  1.00 98.72           N
ATOM   1957  H   ALA A 126       0.850 -11.359   9.298  1.00 98.72           H
ATOM   1958  CA  ALA A 126       2.579 -10.858   8.157  1.00 98.72           C
ATOM   1959  HA  ALA A 126       3.369 -11.597   8.029  1.00 98.72           H
ATOM   1960  C   ALA A 126       3.247  -9.475   8.247  1.00 98.72           C
ATOM   1961  CB  ALA A 126       1.629 -10.966   6.957  1.00 98.72           C
ATOM   1962  HB1 ALA A 126       2.175 -10.775   6.033  1.00 98.72           H
ATOM   1963  HB2 ALA A 126       0.822 -10.239   7.046  1.00 98.72           H
ATOM   1964  HB3 ALA A 126       1.197 -11.965   6.913  1.00 98.72           H
ATOM   1965  O   ALA A 126       4.449  -9.363   8.004  1.00 98.72           O
ATOM   1966  N   ALA A 127       2.500  -8.457   8.686  1.00 98.78           N
ATOM   1967  H   ALA A 127       1.517  -8.623   8.848  1.00 98.78           H
ATOM   1968  CA  ALA A 127       3.001  -7.096   8.877  1.00 98.78           C
ATOM   1969  HA  ALA A 127       3.468  -6.753   7.954  1.00 98.78           H
ATOM   1970  C   ALA A 127       4.069  -7.009   9.983  1.00 98.78           C
ATOM   1971  CB  ALA A 127       1.792  -6.198   9.170  1.00 98.78           C
ATOM   1972  HB1 ALA A 127       2.111  -5.160   9.260  1.00 98.78           H
ATOM   1973  HB2 ALA A 127       1.069  -6.271   8.357  1.00 98.78           H
ATOM   1974  HB3 ALA A 127       1.304  -6.510  10.093  1.00 98.78           H
ATOM   1975  O   ALA A 127       5.121  -6.398   9.798  1.00 98.78           O
ATOM   1976  N   ALA A 128       3.845  -7.660  11.128  1.00 98.41           N
ATOM   1977  H   ALA A 128       2.953  -8.115  11.260  1.00 98.41           H
ATOM   1978  CA  ALA A 128       4.783  -7.627  12.250  1.00 98.41           C
ATOM   1979  HA  ALA A 128       5.028  -6.588  12.470  1.00 98.41           H
ATOM   1980  C   ALA A 128       6.100  -8.354  11.934  1.00 98.41           C
ATOM   1981  CB  ALA A 128       4.098  -8.232  13.481  1.00 98.41           C
ATOM   1982  HB1 ALA A 128       3.196  -7.668  13.717  1.00 98.41           H
ATOM   1983  HB2 ALA A 128       3.830  -9.271  13.288  1.00 98.41           H
ATOM   1984  HB3 ALA A 128       4.775  -8.189  14.334  1.00 98.41           H
ATOM   1985  O   ALA A 128       7.168  -7.900  12.341  1.00 98.41           O
ATOM   1986  N   THR A 129       6.029  -9.469  11.201  1.00 98.20           N
ATOM   1987  H   THR A 129       5.115  -9.767  10.891  1.00 98.20           H
ATOM   1988  CA  THR A 129       7.180 -10.343  10.916  1.00 98.20           C
ATOM   1989  HA  THR A 129       7.927 -10.181  11.694  1.00 98.20           H
ATOM   1990  C   THR A 129       7.883 -10.035   9.596  1.00 98.20           C
ATOM   1991  CB  THR A 129       6.808 -11.832  10.959  1.00 98.20           C
ATOM   1992  HB  THR A 129       7.718 -12.415  10.815  1.00 98.20           H
ATOM   1993  O   THR A 129       8.788 -10.778   9.200  1.00 98.20           O
ATOM   1994  CG2 THR A 129       6.200 -12.270  12.292  1.00 98.20           C
ATOM   1995 HG21 THR A 129       6.924 -12.105  13.090  1.00 98.20           H
ATOM   1996 HG22 THR A 129       5.961 -13.332  12.250  1.00 98.20           H
ATOM   1997 HG23 THR A 129       5.295 -11.708  12.520  1.00 98.20           H
ATOM   1998  OG1 THR A 129       5.926 -12.155   9.904  1.00 98.20           O
ATOM   1999  HG1 THR A 129       5.069 -11.812  10.168  1.00 98.20           H
ATOM   2000  N   GLN A 130       7.482  -8.993   8.866  1.00 98.63           N
ATOM   2001  H   GLN A 130       6.697  -8.439   9.175  1.00 98.63           H
ATOM   2002  CA  GLN A 130       8.288  -8.489   7.757  1.00 98.63           C
ATOM   2003  HA  GLN A 130       8.513  -9.317   7.084  1.00 98.63           H
ATOM   2004  C   GLN A 130       9.611  -7.954   8.315  1.00 98.63           C
ATOM   2005  CB  GLN A 130       7.506  -7.434   6.964  1.00 98.63           C
ATOM   2006  HB2 GLN A 130       6.603  -7.891   6.559  1.00 98.63           H
ATOM   2007  HB3 GLN A 130       7.209  -6.640   7.649  1.00 98.63           H
ATOM   2008  O   GLN A 130       9.641  -6.994   9.087  1.00 98.63           O
ATOM   2009  CG  GLN A 130       8.316  -6.816   5.808  1.00 98.63           C
ATOM   2010  HG2 GLN A 130       7.658  -6.177   5.219  1.00 98.63           H
ATOM   2011  HG3 GLN A 130       9.103  -6.183   6.219  1.00 98.63           H
ATOM   2012  CD  GLN A 130       8.934  -7.859   4.879  1.00 98.63           C
ATOM   2013  NE2 GLN A 130      10.211  -7.769   4.581  1.00 98.63           N
ATOM   2014 HE21 GLN A 130      10.570  -8.444   3.921  1.00 98.63           H
ATOM   2015 HE22 GLN A 130      10.777  -7.004   4.920  1.00 98.63           H
ATOM   2016  OE1 GLN A 130       8.314  -8.831   4.480  1.00 98.63           O
ATOM   2017  N   PHE A 131      10.711  -8.614   7.949  1.00 97.56           N
ATOM   2018  H   PHE A 131      10.633  -9.370   7.283  1.00 97.56           H
ATOM   2019  CA  PHE A 131      12.035  -8.254   8.434  1.00 97.56           C
ATOM   2020  HA  PHE A 131      11.961  -8.044   9.501  1.00 97.56           H
ATOM   2021  C   PHE A 131      12.531  -6.985   7.735  1.00 97.56           C
ATOM   2022  CB  PHE A 131      13.002  -9.430   8.256  1.00 97.56           C
ATOM   2023  HB2 PHE A 131      12.587 -10.308   8.751  1.00 97.56           H
ATOM   2024  HB3 PHE A 131      13.096  -9.657   7.194  1.00 97.56           H
ATOM   2025  O   PHE A 131      12.531  -6.911   6.506  1.00 97.56           O
ATOM   2026  CG  PHE A 131      14.373  -9.154   8.839  1.00 97.56           C
ATOM   2027  CD1 PHE A 131      15.465  -8.885   7.992  1.00 97.56           C
ATOM   2028  HD1 PHE A 131      15.335  -8.887   6.920  1.00 97.56           H
ATOM   2029  CD2 PHE A 131      14.548  -9.126  10.236  1.00 97.56           C
ATOM   2030  HD2 PHE A 131      13.714  -9.328  10.891  1.00 97.56           H
ATOM   2031  CE1 PHE A 131      16.727  -8.598   8.541  1.00 97.56           C
ATOM   2032  HE1 PHE A 131      17.564  -8.390   7.890  1.00 97.56           H
ATOM   2033  CE2 PHE A 131      15.810  -8.833  10.783  1.00 97.56           C
ATOM   2034  HE2 PHE A 131      15.943  -8.809  11.854  1.00 97.56           H
ATOM   2035  CZ  PHE A 131      16.900  -8.571   9.936  1.00 97.56           C
ATOM   2036  HZ  PHE A 131      17.869  -8.346  10.355  1.00 97.56           H
ATOM   2037  N   GLY A 132      12.953  -5.997   8.527  1.00 96.68           N
ATOM   2038  H   GLY A 132      12.902  -6.123   9.528  1.00 96.68           H
ATOM   2039  CA  GLY A 132      13.381  -4.693   8.026  1.00 96.68           C
ATOM   2040  HA2 GLY A 132      14.179  -4.840   7.299  1.00 96.68           H
ATOM   2041  HA3 GLY A 132      13.776  -4.094   8.846  1.00 96.68           H
ATOM   2042  C   GLY A 132      12.240  -3.911   7.371  1.00 96.68           C
ATOM   2043  O   GLY A 132      11.134  -3.834   7.915  1.00 96.68           O
ATOM   2044  N   SER A 133      12.549  -3.325   6.216  1.00 98.29           N
ATOM   2045  H   SER A 133      13.488  -3.440   5.861  1.00 98.29           H
ATOM   2046  CA  SER A 133      11.646  -2.518   5.400  1.00 98.29           C
ATOM   2047  HA  SER A 133      10.995  -1.930   6.047  1.00 98.29           H
ATOM   2048  C   SER A 133      10.784  -3.365   4.471  1.00 98.29           C
ATOM   2049  CB  SER A 133      12.467  -1.567   4.537  1.00 98.29           C
ATOM   2050  HB2 SER A 133      13.215  -2.124   3.973  1.00 98.29           H
ATOM   2051  HB3 SER A 133      11.794  -1.085   3.828  1.00 98.29           H
ATOM   2052  O   SER A 133      11.265  -4.322   3.856  1.00 98.29           O
ATOM   2053  OG  SER A 133      13.096  -0.590   5.338  1.00 98.29           O
ATOM   2054  HG  SER A 133      13.183   0.200   4.800  1.00 98.29           H
ATOM   2055  N   GLY A 134       9.523  -2.980   4.305  1.00 98.61           N
ATOM   2056  H   GLY A 134       9.160  -2.178   4.799  1.00 98.61           H
ATOM   2057  CA  GLY A 134       8.629  -3.660   3.382  1.00 98.61           C
ATOM   2058  HA2 GLY A 134       8.792  -4.735   3.463  1.00 98.61           H
ATOM   2059  HA3 GLY A 134       8.851  -3.355   2.359  1.00 98.61           H
ATOM   2060  C   GLY A 134       7.164  -3.378   3.655  1.00 98.61           C
ATOM   2061  O   GLY A 134       6.808  -2.369   4.261  1.00 98.61           O
ATOM   2062  N   TRP A 135       6.333  -4.305   3.198  1.00 98.89           N
ATOM   2063  H   TRP A 135       6.728  -5.104   2.723  1.00 98.89           H
ATOM   2064  CA  TRP A 135       4.886  -4.154   3.140  1.00 98.89           C
ATOM   2065  HA  TRP A 135       4.553  -3.399   3.852  1.00 98.89           H
ATOM   2066  C   TRP A 135       4.201  -5.482   3.455  1.00 98.89           C
ATOM   2067  CB  TRP A 135       4.518  -3.701   1.726  1.00 98.89           C
ATOM   2068  HB2 TRP A 135       3.439  -3.553   1.673  1.00 98.89           H
ATOM   2069  HB3 TRP A 135       4.803  -4.506   1.049  1.00 98.89           H
ATOM   2070  O   TRP A 135       4.768  -6.552   3.214  1.00 98.89           O
ATOM   2071  CG  TRP A 135       5.198  -2.472   1.221  1.00 98.89           C
ATOM   2072  CD1 TRP A 135       6.419  -2.431   0.641  1.00 98.89           C
ATOM   2073  HD1 TRP A 135       7.048  -3.289   0.459  1.00 98.89           H
ATOM   2074  CD2 TRP A 135       4.708  -1.103   1.214  1.00 98.89           C
ATOM   2075  CE2 TRP A 135       5.738  -0.260   0.702  1.00 98.89           C
ATOM   2076  CE3 TRP A 135       3.490  -0.491   1.572  1.00 98.89           C
ATOM   2077  HE3 TRP A 135       2.686  -1.100   1.958  1.00 98.89           H
ATOM   2078  NE1 TRP A 135       6.749  -1.123   0.351  1.00 98.89           N
ATOM   2079  HE1 TRP A 135       7.618  -0.859  -0.092  1.00 98.89           H
ATOM   2080  CH2 TRP A 135       4.380   1.713   1.003  1.00 98.89           C
ATOM   2081  HH2 TRP A 135       4.254   2.785   0.984  1.00 98.89           H
ATOM   2082  CZ2 TRP A 135       5.594   1.129   0.609  1.00 98.89           C
ATOM   2083  HZ2 TRP A 135       6.409   1.741   0.253  1.00 98.89           H
ATOM   2084  CZ3 TRP A 135       3.326   0.899   1.451  1.00 98.89           C
ATOM   2085  HZ3 TRP A 135       2.394   1.353   1.754  1.00 98.89           H
ATOM   2086  N   ALA A 136       2.965  -5.423   3.941  1.00 98.88           N
ATOM   2087  H   ALA A 136       2.556  -4.512   4.092  1.00 98.88           H
ATOM   2088  CA  ALA A 136       2.078  -6.581   4.009  1.00 98.88           C
ATOM   2089  HA  ALA A 136       2.552  -7.428   3.513  1.00 98.88           H
ATOM   2090  C   ALA A 136       0.783  -6.300   3.251  1.00 98.88           C
ATOM   2091  CB  ALA A 136       1.841  -6.985   5.463  1.00 98.88           C
ATOM   2092  HB1 ALA A 136       1.133  -7.813   5.507  1.00 98.88           H
ATOM   2093  HB2 ALA A 136       2.788  -7.303   5.899  1.00 98.88           H
ATOM   2094  HB3 ALA A 136       1.443  -6.142   6.027  1.00 98.88           H
ATOM   2095  O   ALA A 136       0.276  -5.180   3.264  1.00 98.88           O
ATOM   2096  N   TRP A 137       0.258  -7.328   2.591  1.00 98.91           N
ATOM   2097  H   TRP A 137       0.725  -8.222   2.640  1.00 98.91           H
ATOM   2098  CA  TRP A 137      -0.796  -7.193   1.598  1.00 98.91           C
ATOM   2099  HA  TRP A 137      -1.248  -6.206   1.693  1.00 98.91           H
ATOM   2100  C   TRP A 137      -1.870  -8.252   1.787  1.00 98.91           C
ATOM   2101  CB  TRP A 137      -0.215  -7.326   0.185  1.00 98.91           C
ATOM   2102  HB2 TRP A 137       0.038  -8.372   0.014  1.00 98.91           H
ATOM   2103  HB3 TRP A 137      -0.993  -7.061  -0.531  1.00 98.91           H
ATOM   2104  O   TRP A 137      -1.560  -9.426   1.992  1.00 98.91           O
ATOM   2105  CG  TRP A 137       0.999  -6.507  -0.109  1.00 98.91           C
ATOM   2106  CD1 TRP A 137       2.268  -6.845   0.206  1.00 98.91           C
ATOM   2107  HD1 TRP A 137       2.565  -7.751   0.714  1.00 98.91           H
ATOM   2108  CD2 TRP A 137       1.085  -5.210  -0.768  1.00 98.91           C
ATOM   2109  CE2 TRP A 137       2.446  -4.786  -0.755  1.00 98.91           C
ATOM   2110  CE3 TRP A 137       0.153  -4.356  -1.389  1.00 98.91           C
ATOM   2111  HE3 TRP A 137      -0.886  -4.650  -1.415  1.00 98.91           H
ATOM   2112  NE1 TRP A 137       3.121  -5.848  -0.201  1.00 98.91           N
ATOM   2113  HE1 TRP A 137       4.123  -5.900  -0.086  1.00 98.91           H
ATOM   2114  CH2 TRP A 137       1.890  -2.698  -1.836  1.00 98.91           C
ATOM   2115  HH2 TRP A 137       2.183  -1.736  -2.232  1.00 98.91           H
ATOM   2116  CZ2 TRP A 137       2.852  -3.545  -1.263  1.00 98.91           C
ATOM   2117  HZ2 TRP A 137       3.890  -3.250  -1.226  1.00 98.91           H
ATOM   2118  CZ3 TRP A 137       0.552  -3.115  -1.925  1.00 98.91           C
ATOM   2119  HZ3 TRP A 137      -0.179  -2.466  -2.384  1.00 98.91           H
ATOM   2120  N   LEU A 138      -3.121  -7.843   1.592  1.00 98.90           N
ATOM   2121  H   LEU A 138      -3.250  -6.859   1.405  1.00 98.90           H
ATOM   2122  CA  LEU A 138      -4.157  -8.741   1.095  1.00 98.90           C
ATOM   2123  HA  LEU A 138      -3.904  -9.773   1.340  1.00 98.90           H
ATOM   2124  C   LEU A 138      -4.195  -8.584  -0.423  1.00 98.90           C
ATOM   2125  CB  LEU A 138      -5.508  -8.397   1.734  1.00 98.90           C
ATOM   2126  HB2 LEU A 138      -5.749  -7.375   1.442  1.00 98.90           H
ATOM   2127  HB3 LEU A 138      -5.421  -8.456   2.819  1.00 98.90           H
ATOM   2128  O   LEU A 138      -4.321  -7.467  -0.934  1.00 98.90           O
ATOM   2129  CG  LEU A 138      -6.699  -9.243   1.261  1.00 98.90           C
ATOM   2130  HG  LEU A 138      -6.816  -9.119   0.185  1.00 98.90           H
ATOM   2131  CD1 LEU A 138      -6.517 -10.730   1.553  1.00 98.90           C
ATOM   2132 HD11 LEU A 138      -5.814 -11.164   0.842  1.00 98.90           H
ATOM   2133 HD12 LEU A 138      -7.475 -11.240   1.451  1.00 98.90           H
ATOM   2134 HD13 LEU A 138      -6.140 -10.889   2.563  1.00 98.90           H
ATOM   2135  CD2 LEU A 138      -7.974  -8.727   1.928  1.00 98.90           C
ATOM   2136 HD21 LEU A 138      -8.116  -7.670   1.700  1.00 98.90           H
ATOM   2137 HD22 LEU A 138      -8.835  -9.280   1.552  1.00 98.90           H
ATOM   2138 HD23 LEU A 138      -7.918  -8.860   3.008  1.00 98.90           H
ATOM   2139  N   ALA A 139      -4.101  -9.694  -1.139  1.00 98.84           N
ATOM   2140  H   ALA A 139      -3.973 -10.572  -0.656  1.00 98.84           H
ATOM   2141  CA  ALA A 139      -4.168  -9.732  -2.589  1.00 98.84           C
ATOM   2142  HA  ALA A 139      -4.556  -8.783  -2.959  1.00 98.84           H
ATOM   2143  C   ALA A 139      -5.128 -10.828  -3.059  1.00 98.84           C
ATOM   2144  CB  ALA A 139      -2.748  -9.914  -3.139  1.00 98.84           C
ATOM   2145  HB1 ALA A 139      -2.101  -9.126  -2.755  1.00 98.84           H
ATOM   2146  HB2 ALA A 139      -2.355 -10.884  -2.835  1.00 98.84           H
ATOM   2147  HB3 ALA A 139      -2.769  -9.855  -4.227  1.00 98.84           H
ATOM   2148  O   ALA A 139      -5.398 -11.785  -2.338  1.00 98.84           O
ATOM   2149  N   TYR A 140      -5.620 -10.696  -4.282  1.00 98.69           N
ATOM   2150  H   TYR A 140      -5.371  -9.868  -4.804  1.00 98.69           H
ATOM   2151  CA  TYR A 140      -6.339 -11.739  -5.000  1.00 98.69           C
ATOM   2152  HA  TYR A 140      -6.716 -12.480  -4.296  1.00 98.69           H
ATOM   2153  C   TYR A 140      -5.392 -12.440  -5.977  1.00 98.69           C
ATOM   2154  CB  TYR A 140      -7.537 -11.111  -5.712  1.00 98.69           C
ATOM   2155  HB2 TYR A 140      -7.192 -10.302  -6.355  1.00 98.69           H
ATOM   2156  HB3 TYR A 140      -8.201 -10.675  -4.966  1.00 98.69           H
ATOM   2157  O   TYR A 140      -4.637 -11.781  -6.692  1.00 98.69           O
ATOM   2158  CG  TYR A 140      -8.351 -12.083  -6.531  1.00 98.69           C
ATOM   2159  CD1 TYR A 140      -8.358 -11.991  -7.935  1.00 98.69           C
ATOM   2160  HD1 TYR A 140      -7.773 -11.236  -8.439  1.00 98.69           H
ATOM   2161  CD2 TYR A 140      -9.134 -13.055  -5.880  1.00 98.69           C
ATOM   2162  HD2 TYR A 140      -9.140 -13.113  -4.801  1.00 98.69           H
ATOM   2163  CE1 TYR A 140      -9.170 -12.857  -8.689  1.00 98.69           C
ATOM   2164  HE1 TYR A 140      -9.229 -12.758  -9.763  1.00 98.69           H
ATOM   2165  CE2 TYR A 140      -9.945 -13.922  -6.630  1.00 98.69           C
ATOM   2166  HE2 TYR A 140     -10.577 -14.639  -6.127  1.00 98.69           H
ATOM   2167  OH  TYR A 140     -10.776 -14.635  -8.761  1.00 98.69           O
ATOM   2168  HH  TYR A 140     -11.399 -15.097  -8.196  1.00 98.69           H
ATOM   2169  CZ  TYR A 140      -9.964 -13.821  -8.038  1.00 98.69           C
ATOM   2170  N   LYS A 141      -5.438 -13.772  -6.010  1.00 97.94           N
ATOM   2171  H   LYS A 141      -6.072 -14.226  -5.369  1.00 97.94           H
ATOM   2172  CA  LYS A 141      -4.726 -14.635  -6.955  1.00 97.94           C
ATOM   2173  HA  LYS A 141      -3.901 -14.092  -7.416  1.00 97.94           H
ATOM   2174  C   LYS A 141      -5.709 -15.098  -8.037  1.00 97.94           C
ATOM   2175  CB  LYS A 141      -4.138 -15.848  -6.220  1.00 97.94           C
ATOM   2176  HB2 LYS A 141      -4.934 -16.391  -5.711  1.00 97.94           H
ATOM   2177  HB3 LYS A 141      -3.708 -16.506  -6.976  1.00 97.94           H
ATOM   2178  O   LYS A 141      -6.502 -16.000  -7.755  1.00 97.94           O
ATOM   2179  CG  LYS A 141      -3.066 -15.473  -5.188  1.00 97.94           C
ATOM   2180  HG2 LYS A 141      -2.291 -14.874  -5.666  1.00 97.94           H
ATOM   2181  HG3 LYS A 141      -3.522 -14.878  -4.397  1.00 97.94           H
ATOM   2182  CD  LYS A 141      -2.431 -16.722  -4.559  1.00 97.94           C
ATOM   2183  HD2 LYS A 141      -3.220 -17.346  -4.139  1.00 97.94           H
ATOM   2184  HD3 LYS A 141      -1.760 -16.410  -3.759  1.00 97.94           H
ATOM   2185  CE  LYS A 141      -1.630 -17.521  -5.594  1.00 97.94           C
ATOM   2186  HE2 LYS A 141      -2.262 -17.727  -6.459  1.00 97.94           H
ATOM   2187  HE3 LYS A 141      -0.788 -16.917  -5.933  1.00 97.94           H
ATOM   2188  NZ  LYS A 141      -1.157 -18.816  -5.066  1.00 97.94           N
ATOM   2189  HZ1 LYS A 141      -0.753 -18.740  -4.143  1.00 97.94           H
ATOM   2190  HZ2 LYS A 141      -0.527 -19.253  -5.723  1.00 97.94           H
ATOM   2191  HZ3 LYS A 141      -1.962 -19.427  -5.066  1.00 97.94           H
ATOM   2192  N   PRO A 142      -5.670 -14.532  -9.256  1.00 95.48           N
ATOM   2193  CA  PRO A 142      -6.658 -14.846 -10.289  1.00 95.48           C
ATOM   2194  HA  PRO A 142      -7.651 -14.607  -9.907  1.00 95.48           H
ATOM   2195  C   PRO A 142      -6.660 -16.318 -10.716  1.00 95.48           C
ATOM   2196  CB  PRO A 142      -6.338 -13.912 -11.461  1.00 95.48           C
ATOM   2197  HB2 PRO A 142      -5.656 -14.398 -12.159  1.00 95.48           H
ATOM   2198  HB3 PRO A 142      -7.243 -13.593 -11.978  1.00 95.48           H
ATOM   2199  O   PRO A 142      -7.726 -16.896 -10.907  1.00 95.48           O
ATOM   2200  CG  PRO A 142      -5.623 -12.735 -10.801  1.00 95.48           C
ATOM   2201  HG2 PRO A 142      -6.355 -12.048 -10.377  1.00 95.48           H
ATOM   2202  HG3 PRO A 142      -4.965 -12.215 -11.497  1.00 95.48           H
ATOM   2203  CD  PRO A 142      -4.841 -13.412  -9.683  1.00 95.48           C
ATOM   2204  HD2 PRO A 142      -4.664 -12.689  -8.886  1.00 95.48           H
ATOM   2205  HD3 PRO A 142      -3.892 -13.784 -10.068  1.00 95.48           H
ATOM   2206  N   GLU A 143      -5.481 -16.941 -10.808  1.00 95.38           N
ATOM   2207  H   GLU A 143      -4.634 -16.404 -10.692  1.00 95.38           H
ATOM   2208  CA  GLU A 143      -5.340 -18.346 -11.224  1.00 95.38           C
ATOM   2209  HA  GLU A 143      -5.821 -18.488 -12.192  1.00 95.38           H
ATOM   2210  C   GLU A 143      -6.012 -19.318 -10.243  1.00 95.38           C
ATOM   2211  CB  GLU A 143      -3.851 -18.697 -11.366  1.00 95.38           C
ATOM   2212  HB2 GLU A 143      -3.769 -19.752 -11.626  1.00 95.38           H
ATOM   2213  HB3 GLU A 143      -3.356 -18.532 -10.409  1.00 95.38           H
ATOM   2214  O   GLU A 143      -6.695 -20.253 -10.657  1.00 95.38           O
ATOM   2215  CG  GLU A 143      -3.151 -17.865 -12.454  1.00 95.38           C
ATOM   2216  HG2 GLU A 143      -3.187 -16.812 -12.175  1.00 95.38           H
ATOM   2217  HG3 GLU A 143      -3.703 -17.984 -13.386  1.00 95.38           H
ATOM   2218  CD  GLU A 143      -1.684 -18.268 -12.676  1.00 95.38           C
ATOM   2219  OE1 GLU A 143      -1.133 -17.838 -13.713  1.00 95.38           O
ATOM   2220  OE2 GLU A 143      -1.118 -18.970 -11.807  1.00 95.38           O
ATOM   2221  N   ASP A 144      -5.888 -19.045  -8.942  1.00 95.66           N
ATOM   2222  H   ASP A 144      -5.309 -18.260  -8.680  1.00 95.66           H
ATOM   2223  CA  ASP A 144      -6.476 -19.873  -7.882  1.00 95.66           C
ATOM   2224  HA  ASP A 144      -6.518 -20.910  -8.214  1.00 95.66           H
ATOM   2225  C   ASP A 144      -7.899 -19.440  -7.510  1.00 95.66           C
ATOM   2226  CB  ASP A 144      -5.594 -19.800  -6.630  1.00 95.66           C
ATOM   2227  HB2 ASP A 144      -6.081 -20.345  -5.822  1.00 95.66           H
ATOM   2228  HB3 ASP A 144      -5.510 -18.759  -6.319  1.00 95.66           H
ATOM   2229  O   ASP A 144      -8.593 -20.142  -6.772  1.00 95.66           O
ATOM   2230  CG  ASP A 144      -4.196 -20.390  -6.802  1.00 95.66           C
ATOM   2231  OD1 ASP A 144      -4.003 -21.288  -7.641  1.00 95.66           O
ATOM   2232  OD2 ASP A 144      -3.320 -19.963  -6.013  1.00 95.66           O
ATOM   2233  N   LYS A 145      -8.320 -18.254  -7.964  1.00 96.28           N
ATOM   2234  H   LYS A 145      -7.699 -17.771  -8.597  1.00 96.28           H
ATOM   2235  CA  LYS A 145      -9.525 -17.544  -7.518  1.00 96.28           C
ATOM   2236  HA  LYS A 145      -9.431 -16.530  -7.909  1.00 96.28           H
ATOM   2237  C   LYS A 145      -9.609 -17.395  -5.995  1.00 96.28           C
ATOM   2238  CB  LYS A 145     -10.785 -18.178  -8.126  1.00 96.28           C
ATOM   2239  HB2 LYS A 145     -10.905 -19.190  -7.740  1.00 96.28           H
ATOM   2240  HB3 LYS A 145     -11.653 -17.591  -7.823  1.00 96.28           H
ATOM   2241  O   LYS A 145     -10.698 -17.484  -5.418  1.00 96.28           O
ATOM   2242  CG  LYS A 145     -10.737 -18.219  -9.655  1.00 96.28           C
ATOM   2243  HG2 LYS A 145     -10.595 -17.209 -10.040  1.00 96.28           H
ATOM   2244  HG3 LYS A 145      -9.911 -18.847  -9.988  1.00 96.28           H
ATOM   2245  CD  LYS A 145     -12.046 -18.793 -10.195  1.00 96.28           C
ATOM   2246  HD2 LYS A 145     -12.876 -18.171  -9.859  1.00 96.28           H
ATOM   2247  HD3 LYS A 145     -12.176 -19.811  -9.827  1.00 96.28           H
ATOM   2248  CE  LYS A 145     -11.981 -18.790 -11.721  1.00 96.28           C
ATOM   2249  HE2 LYS A 145     -11.743 -17.778 -12.051  1.00 96.28           H
ATOM   2250  HE3 LYS A 145     -11.161 -19.436 -12.036  1.00 96.28           H
ATOM   2251  NZ  LYS A 145     -13.263 -19.233 -12.316  1.00 96.28           N
ATOM   2252  HZ1 LYS A 145     -13.198 -19.210 -13.323  1.00 96.28           H
ATOM   2253  HZ2 LYS A 145     -13.486 -20.172 -12.016  1.00 96.28           H
ATOM   2254  HZ3 LYS A 145     -14.003 -18.605 -12.035  1.00 96.28           H
ATOM   2255  N   LYS A 146      -8.467 -17.166  -5.342  1.00 98.05           N
ATOM   2256  H   LYS A 146      -7.641 -17.035  -5.908  1.00 98.05           H
ATOM   2257  CA  LYS A 146      -8.333 -17.082  -3.879  1.00 98.05           C
ATOM   2258  HA  LYS A 146      -9.319 -17.111  -3.414  1.00 98.05           H
ATOM   2259  C   LYS A 146      -7.711 -15.779  -3.413  1.00 98.05           C
ATOM   2260  CB  LYS A 146      -7.526 -18.266  -3.335  1.00 98.05           C
ATOM   2261  HB2 LYS A 146      -7.229 -18.046  -2.309  1.00 98.05           H
ATOM   2262  HB3 LYS A 146      -6.623 -18.408  -3.930  1.00 98.05           H
ATOM   2263  O   LYS A 146      -6.906 -15.175  -4.116  1.00 98.05           O
ATOM   2264  CG  LYS A 146      -8.360 -19.548  -3.321  1.00 98.05           C
ATOM   2265  HG2 LYS A 146      -8.595 -19.856  -4.340  1.00 98.05           H
ATOM   2266  HG3 LYS A 146      -9.293 -19.364  -2.789  1.00 98.05           H
ATOM   2267  CD  LYS A 146      -7.594 -20.662  -2.612  1.00 98.05           C
ATOM   2268  HD2 LYS A 146      -6.679 -20.883  -3.161  1.00 98.05           H
ATOM   2269  HD3 LYS A 146      -7.346 -20.330  -1.604  1.00 98.05           H
ATOM   2270  CE  LYS A 146      -8.482 -21.902  -2.538  1.00 98.05           C
ATOM   2271  HE2 LYS A 146      -9.435 -21.606  -2.098  1.00 98.05           H
ATOM   2272  HE3 LYS A 146      -8.669 -22.257  -3.552  1.00 98.05           H
ATOM   2273  NZ  LYS A 146      -7.843 -22.951  -1.712  1.00 98.05           N
ATOM   2274  HZ1 LYS A 146      -6.948 -23.206  -2.105  1.00 98.05           H
ATOM   2275  HZ2 LYS A 146      -8.438 -23.766  -1.655  1.00 98.05           H
ATOM   2276  HZ3 LYS A 146      -7.700 -22.592  -0.779  1.00 98.05           H
ATOM   2277  N   LEU A 147      -8.058 -15.382  -2.200  1.00 98.73           N
ATOM   2278  H   LEU A 147      -8.728 -15.940  -1.691  1.00 98.73           H
ATOM   2279  CA  LEU A 147      -7.331 -14.379  -1.446  1.00 98.73           C
ATOM   2280  HA  LEU A 147      -7.106 -13.539  -2.103  1.00 98.73           H
ATOM   2281  C   LEU A 147      -6.001 -14.953  -0.946  1.00 98.73           C
ATOM   2282  CB  LEU A 147      -8.201 -13.882  -0.284  1.00 98.73           C
ATOM   2283  HB2 LEU A 147      -8.397 -14.721   0.384  1.00 98.73           H
ATOM   2284  HB3 LEU A 147      -7.628 -13.140   0.272  1.00 98.73           H
ATOM   2285  O   LEU A 147      -5.864 -16.150  -0.693  1.00 98.73           O
ATOM   2286  CG  LEU A 147      -9.549 -13.263  -0.701  1.00 98.73           C
ATOM   2287  HG  LEU A 147     -10.161 -14.010  -1.206  1.00 98.73           H
ATOM   2288  CD1 LEU A 147     -10.287 -12.795   0.549  1.00 98.73           C
ATOM   2289 HD11 LEU A 147     -10.447 -13.653   1.202  1.00 98.73           H
ATOM   2290 HD12 LEU A 147      -9.710 -12.038   1.079  1.00 98.73           H
ATOM   2291 HD13 LEU A 147     -11.257 -12.380   0.276  1.00 98.73           H
ATOM   2292  CD2 LEU A 147      -9.379 -12.059  -1.630  1.00 98.73           C
ATOM   2293 HD21 LEU A 147      -8.729 -11.322  -1.159  1.00 98.73           H
ATOM   2294 HD22 LEU A 147     -10.354 -11.611  -1.824  1.00 98.73           H
ATOM   2295 HD23 LEU A 147      -8.950 -12.374  -2.581  1.00 98.73           H
ATOM   2296  N   ALA A 148      -5.013 -14.081  -0.801  1.00 98.41           N
ATOM   2297  H   ALA A 148      -5.172 -13.129  -1.098  1.00 98.41           H
ATOM   2298  CA  ALA A 148      -3.706 -14.407  -0.263  1.00 98.41           C
ATOM   2299  HA  ALA A 148      -3.788 -15.302   0.354  1.00 98.41           H
ATOM   2300  C   ALA A 148      -3.191 -13.271   0.617  1.00 98.41           C
ATOM   2301  CB  ALA A 148      -2.746 -14.703  -1.419  1.00 98.41           C
ATOM   2302  HB1 ALA A 148      -1.759 -14.946  -1.026  1.00 98.41           H
ATOM   2303  HB2 ALA A 148      -2.671 -13.834  -2.073  1.00 98.41           H
ATOM   2304  HB3 ALA A 148      -3.127 -15.553  -1.986  1.00 98.41           H
ATOM   2305  O   ALA A 148      -3.316 -12.092   0.276  1.00 98.41           O
ATOM   2306  N   LEU A 149      -2.562 -13.652   1.726  1.00 98.75           N
ATOM   2307  H   LEU A 149      -2.508 -14.638   1.935  1.00 98.75           H
ATOM   2308  CA  LEU A 149      -1.731 -12.766   2.526  1.00 98.75           C
ATOM   2309  HA  LEU A 149      -2.018 -11.731   2.340  1.00 98.75           H
ATOM   2310  C   LEU A 149      -0.279 -12.928   2.097  1.00 98.75           C
ATOM   2311  CB  LEU A 149      -1.919 -13.075   4.016  1.00 98.75           C
ATOM   2312  HB2 LEU A 149      -1.818 -14.148   4.174  1.00 98.75           H
ATOM   2313  HB3 LEU A 149      -1.129 -12.581   4.582  1.00 98.75           H
ATOM   2314  O   LEU A 149       0.271 -14.027   2.147  1.00 98.75           O
ATOM   2315  CG  LEU A 149      -3.277 -12.609   4.556  1.00 98.75           C
ATOM   2316  HG  LEU A 149      -4.087 -13.038   3.967  1.00 98.75           H
ATOM   2317  CD1 LEU A 149      -3.422 -13.057   6.002  1.00 98.75           C
ATOM   2318 HD11 LEU A 149      -4.360 -12.696   6.424  1.00 98.75           H
ATOM   2319 HD12 LEU A 149      -2.581 -12.689   6.590  1.00 98.75           H
ATOM   2320 HD13 LEU A 149      -3.438 -14.147   6.038  1.00 98.75           H
ATOM   2321  CD2 LEU A 149      -3.393 -11.093   4.516  1.00 98.75           C
ATOM   2322 HD21 LEU A 149      -3.554 -10.751   3.493  1.00 98.75           H
ATOM   2323 HD22 LEU A 149      -4.248 -10.800   5.125  1.00 98.75           H
ATOM   2324 HD23 LEU A 149      -2.487 -10.642   4.920  1.00 98.75           H
ATOM   2325  N   VAL A 150       0.345 -11.832   1.677  1.00 98.21           N
ATOM   2326  H   VAL A 150      -0.162 -10.958   1.691  1.00 98.21           H
ATOM   2327  CA  VAL A 150       1.763 -11.815   1.306  1.00 98.21           C
ATOM   2328  HA  VAL A 150       2.230 -12.722   1.689  1.00 98.21           H
ATOM   2329  C   VAL A 150       2.467 -10.654   1.985  1.00 98.21           C
ATOM   2330  CB  VAL A 150       1.986 -11.818  -0.221  1.00 98.21           C
ATOM   2331  HB  VAL A 150       3.062 -11.816  -0.398  1.00 98.21           H
ATOM   2332  O   VAL A 150       1.875  -9.603   2.222  1.00 98.21           O
ATOM   2333  CG1 VAL A 150       1.417 -13.083  -0.873  1.00 98.21           C
ATOM   2334 HG11 VAL A 150       1.802 -13.966  -0.365  1.00 98.21           H
ATOM   2335 HG12 VAL A 150       0.328 -13.085  -0.815  1.00 98.21           H
ATOM   2336 HG13 VAL A 150       1.723 -13.119  -1.919  1.00 98.21           H
ATOM   2337  CG2 VAL A 150       1.391 -10.608  -0.942  1.00 98.21           C
ATOM   2338 HG21 VAL A 150       1.594 -10.687  -2.010  1.00 98.21           H
ATOM   2339 HG22 VAL A 150       0.314 -10.567  -0.784  1.00 98.21           H
ATOM   2340 HG23 VAL A 150       1.855  -9.694  -0.570  1.00 98.21           H
ATOM   2341  N   LYS A 151       3.749 -10.835   2.291  1.00 98.27           N
ATOM   2342  H   LYS A 151       4.185 -11.705   2.019  1.00 98.27           H
ATOM   2343  CA  LYS A 151       4.642  -9.761   2.725  1.00 98.27           C
ATOM   2344  HA  LYS A 151       4.105  -8.814   2.681  1.00 98.27           H
ATOM   2345  C   LYS A 151       5.793  -9.647   1.743  1.00 98.27           C
ATOM   2346  CB  LYS A 151       5.094  -9.955   4.178  1.00 98.27           C
ATOM   2347  HB2 LYS A 151       5.671  -9.080   4.479  1.00 98.27           H
ATOM   2348  HB3 LYS A 151       4.208  -9.998   4.812  1.00 98.27           H
ATOM   2349  O   LYS A 151       6.251 -10.665   1.223  1.00 98.27           O
ATOM   2350  CG  LYS A 151       5.939 -11.220   4.398  1.00 98.27           C
ATOM   2351  HG2 LYS A 151       6.857 -11.157   3.814  1.00 98.27           H
ATOM   2352  HG3 LYS A 151       5.377 -12.100   4.085  1.00 98.27           H
ATOM   2353  CD  LYS A 151       6.298 -11.355   5.878  1.00 98.27           C
ATOM   2354  HD2 LYS A 151       5.381 -11.437   6.461  1.00 98.27           H
ATOM   2355  HD3 LYS A 151       6.836 -10.461   6.194  1.00 98.27           H
ATOM   2356  CE  LYS A 151       7.165 -12.593   6.111  1.00 98.27           C
ATOM   2357  HE2 LYS A 151       6.610 -13.469   5.774  1.00 98.27           H
ATOM   2358  HE3 LYS A 151       8.065 -12.506   5.503  1.00 98.27           H
ATOM   2359  NZ  LYS A 151       7.519 -12.729   7.546  1.00 98.27           N
ATOM   2360  HZ1 LYS A 151       8.013 -13.591   7.729  1.00 98.27           H
ATOM   2361  HZ2 LYS A 151       8.095 -11.960   7.856  1.00 98.27           H
ATOM   2362  HZ3 LYS A 151       6.698 -12.696   8.134  1.00 98.27           H
ATOM   2363  N   THR A 152       6.220  -8.426   1.465  1.00 98.48           N
ATOM   2364  H   THR A 152       5.812  -7.641   1.953  1.00 98.48           H
ATOM   2365  CA  THR A 152       7.227  -8.146   0.441  1.00 98.48           C
ATOM   2366  HA  THR A 152       7.667  -9.090   0.121  1.00 98.48           H
ATOM   2367  C   THR A 152       8.332  -7.259   1.004  1.00 98.48           C
ATOM   2368  CB  THR A 152       6.614  -7.507  -0.807  1.00 98.48           C
ATOM   2369  HB  THR A 152       7.422  -7.242  -1.489  1.00 98.48           H
ATOM   2370  O   THR A 152       8.046  -6.305   1.738  1.00 98.48           O
ATOM   2371  CG2 THR A 152       5.646  -8.439  -1.536  1.00 98.48           C
ATOM   2372 HG21 THR A 152       4.786  -8.665  -0.906  1.00 98.48           H
ATOM   2373 HG22 THR A 152       5.305  -7.962  -2.454  1.00 98.48           H
ATOM   2374 HG23 THR A 152       6.159  -9.365  -1.797  1.00 98.48           H
ATOM   2375  OG1 THR A 152       5.901  -6.348  -0.465  1.00 98.48           O
ATOM   2376  HG1 THR A 152       6.096  -5.718  -1.163  1.00 98.48           H
ATOM   2377  N   PRO A 153       9.606  -7.555   0.695  1.00 98.01           N
ATOM   2378  CA  PRO A 153      10.714  -6.723   1.126  1.00 98.01           C
ATOM   2379  HA  PRO A 153      10.593  -6.442   2.173  1.00 98.01           H
ATOM   2380  C   PRO A 153      10.803  -5.452   0.279  1.00 98.01           C
ATOM   2381  CB  PRO A 153      11.956  -7.602   0.976  1.00 98.01           C
ATOM   2382  HB2 PRO A 153      12.069  -8.226   1.862  1.00 98.01           H
ATOM   2383  HB3 PRO A 153      12.859  -7.017   0.804  1.00 98.01           H
ATOM   2384  O   PRO A 153      10.555  -5.453  -0.929  1.00 98.01           O
ATOM   2385  CG  PRO A 153      11.608  -8.481  -0.227  1.00 98.01           C
ATOM   2386  HG2 PRO A 153      11.822  -7.945  -1.152  1.00 98.01           H
ATOM   2387  HG3 PRO A 153      12.145  -9.429  -0.206  1.00 98.01           H
ATOM   2388  CD  PRO A 153      10.099  -8.683  -0.093  1.00 98.01           C
ATOM   2389  HD2 PRO A 153       9.901  -9.614   0.439  1.00 98.01           H
ATOM   2390  HD3 PRO A 153       9.640  -8.708  -1.081  1.00 98.01           H
ATOM   2391  N   ASN A 154      11.262  -4.374   0.907  1.00 97.76           N
ATOM   2392  H   ASN A 154      11.408  -4.432   1.904  1.00 97.76           H
ATOM   2393  CA  ASN A 154      11.586  -3.116   0.244  1.00 97.76           C
ATOM   2394  HA  ASN A 154      11.777  -2.392   1.035  1.00 97.76           H
ATOM   2395  C   ASN A 154      10.413  -2.546  -0.575  1.00 97.76           C
ATOM   2396  CB  ASN A 154      12.898  -3.275  -0.554  1.00 97.76           C
ATOM   2397  HB2 ASN A 154      12.754  -3.990  -1.364  1.00 97.76           H
ATOM   2398  HB3 ASN A 154      13.183  -2.316  -0.988  1.00 97.76           H
ATOM   2399  O   ASN A 154       9.454  -2.049   0.009  1.00 97.76           O
ATOM   2400  CG  ASN A 154      14.046  -3.744   0.310  1.00 97.76           C
ATOM   2401  ND2 ASN A 154      14.777  -4.744  -0.125  1.00 97.76           N
ATOM   2402 HD21 ASN A 154      15.531  -5.042   0.478  1.00 97.76           H
ATOM   2403 HD22 ASN A 154      14.552  -5.206  -0.994  1.00 97.76           H
ATOM   2404  OD1 ASN A 154      14.301  -3.218   1.378  1.00 97.76           O
ATOM   2405  N   ALA A 155      10.523  -2.565  -1.906  1.00 98.24           N
ATOM   2406  H   ALA A 155      11.316  -3.045  -2.307  1.00 98.24           H
ATOM   2407  CA  ALA A 155       9.576  -1.955  -2.830  1.00 98.24           C
ATOM   2408  HA  ALA A 155       8.899  -1.305  -2.276  1.00 98.24           H
ATOM   2409  C   ALA A 155       8.692  -2.972  -3.563  1.00 98.24           C
ATOM   2410  CB  ALA A 155      10.377  -1.090  -3.809  1.00 98.24           C
ATOM   2411  HB1 ALA A 155       9.690  -0.457  -4.369  1.00 98.24           H
ATOM   2412  HB2 ALA A 155      11.072  -0.452  -3.263  1.00 98.24           H
ATOM   2413  HB3 ALA A 155      10.935  -1.722  -4.500  1.00 98.24           H
ATOM   2414  O   ALA A 155       7.724  -2.573  -4.205  1.00 98.24           O
ATOM   2415  N   GLU A 156       9.002  -4.269  -3.480  1.00 98.41           N
ATOM   2416  H   GLU A 156       9.716  -4.572  -2.834  1.00 98.41           H
ATOM   2417  CA  GLU A 156       8.212  -5.296  -4.158  1.00 98.41           C
ATOM   2418  HA  GLU A 156       8.209  -5.083  -5.226  1.00 98.41           H
ATOM   2419  C   GLU A 156       6.754  -5.268  -3.694  1.00 98.41           C
ATOM   2420  CB  GLU A 156       8.818  -6.688  -3.946  1.00 98.41           C
ATOM   2421  HB2 GLU A 156       9.001  -6.850  -2.884  1.00 98.41           H
ATOM   2422  HB3 GLU A 156       8.099  -7.426  -4.301  1.00 98.41           H
ATOM   2423  O   GLU A 156       6.448  -4.915  -2.553  1.00 98.41           O
ATOM   2424  CG  GLU A 156      10.133  -6.869  -4.714  1.00 98.41           C
ATOM   2425  HG2 GLU A 156       9.957  -6.640  -5.765  1.00 98.41           H
ATOM   2426  HG3 GLU A 156      10.867  -6.159  -4.332  1.00 98.41           H
ATOM   2427  CD  GLU A 156      10.692  -8.295  -4.602  1.00 98.41           C
ATOM   2428  OE1 GLU A 156      11.860  -8.473  -5.010  1.00 98.41           O
ATOM   2429  OE2 GLU A 156       9.958  -9.195  -4.138  1.00 98.41           O
ATOM   2430  N   ASN A 157       5.840  -5.643  -4.582  1.00 98.67           N
ATOM   2431  H   ASN A 157       6.134  -5.976  -5.489  1.00 98.67           H
ATOM   2432  CA  ASN A 157       4.413  -5.698  -4.292  1.00 98.67           C
ATOM   2433  HA  ASN A 157       4.290  -5.941  -3.237  1.00 98.67           H
ATOM   2434  C   ASN A 157       3.746  -6.816  -5.111  1.00 98.67           C
ATOM   2435  CB  ASN A 157       3.807  -4.304  -4.529  1.00 98.67           C
ATOM   2436  HB2 ASN A 157       2.793  -4.251  -4.134  1.00 98.67           H
ATOM   2437  HB3 ASN A 157       4.400  -3.582  -3.967  1.00 98.67           H
ATOM   2438  O   ASN A 157       4.359  -7.337  -6.043  1.00 98.67           O
ATOM   2439  CG  ASN A 157       3.754  -3.882  -5.982  1.00 98.67           C
ATOM   2440  ND2 ASN A 157       4.100  -2.661  -6.269  1.00 98.67           N
ATOM   2441 HD21 ASN A 157       3.981  -2.348  -7.221  1.00 98.67           H
ATOM   2442 HD22 ASN A 157       4.288  -2.024  -5.508  1.00 98.67           H
ATOM   2443  OD1 ASN A 157       3.358  -4.619  -6.868  1.00 98.67           O
ATOM   2444  N   PRO A 158       2.494  -7.198  -4.811  1.00 98.59           N
ATOM   2445  CA  PRO A 158       1.877  -8.369  -5.428  1.00 98.59           C
ATOM   2446  HA  PRO A 158       2.507  -9.230  -5.207  1.00 98.59           H
ATOM   2447  C   PRO A 158       1.720  -8.297  -6.959  1.00 98.59           C
ATOM   2448  CB  PRO A 158       0.537  -8.556  -4.708  1.00 98.59           C
ATOM   2449  HB2 PRO A 158      -0.279  -8.150  -5.305  1.00 98.59           H
ATOM   2450  HB3 PRO A 158       0.357  -9.608  -4.490  1.00 98.59           H
ATOM   2451  O   PRO A 158       1.573  -9.345  -7.583  1.00 98.59           O
ATOM   2452  CG  PRO A 158       0.678  -7.782  -3.399  1.00 98.59           C
ATOM   2453  HG2 PRO A 158      -0.274  -7.368  -3.068  1.00 98.59           H
ATOM   2454  HG3 PRO A 158       1.099  -8.432  -2.632  1.00 98.59           H
ATOM   2455  CD  PRO A 158       1.681  -6.688  -3.720  1.00 98.59           C
ATOM   2456  HD2 PRO A 158       1.157  -5.787  -4.040  1.00 98.59           H
ATOM   2457  HD3 PRO A 158       2.284  -6.483  -2.835  1.00 98.59           H
ATOM   2458  N   LEU A 159       1.804  -7.113  -7.587  1.00 98.54           N
ATOM   2459  H   LEU A 159       2.066  -6.292  -7.059  1.00 98.54           H
ATOM   2460  CA  LEU A 159       1.711  -6.989  -9.049  1.00 98.54           C
ATOM   2461  HA  LEU A 159       0.765  -7.418  -9.379  1.00 98.54           H
ATOM   2462  C   LEU A 159       2.824  -7.763  -9.759  1.00 98.54           C
ATOM   2463  CB  LEU A 159       1.794  -5.517  -9.488  1.00 98.54           C
ATOM   2464  HB2 LEU A 159       1.779  -5.489 -10.578  1.00 98.54           H
ATOM   2465  HB3 LEU A 159       2.759  -5.112  -9.183  1.00 98.54           H
ATOM   2466  O   LEU A 159       2.569  -8.380 -10.790  1.00 98.54           O
ATOM   2467  CG  LEU A 159       0.670  -4.605  -8.982  1.00 98.54           C
ATOM   2468  HG  LEU A 159       0.560  -4.700  -7.901  1.00 98.54           H
ATOM   2469  CD1 LEU A 159       1.024  -3.158  -9.314  1.00 98.54           C
ATOM   2470 HD11 LEU A 159       1.863  -2.847  -8.691  1.00 98.54           H
ATOM   2471 HD12 LEU A 159       1.302  -3.063 -10.364  1.00 98.54           H
ATOM   2472 HD13 LEU A 159       0.176  -2.509  -9.096  1.00 98.54           H
ATOM   2473  CD2 LEU A 159      -0.660  -4.941  -9.664  1.00 98.54           C
ATOM   2474 HD21 LEU A 159      -1.432  -4.257  -9.312  1.00 98.54           H
ATOM   2475 HD22 LEU A 159      -0.550  -4.869 -10.746  1.00 98.54           H
ATOM   2476 HD23 LEU A 159      -0.952  -5.959  -9.406  1.00 98.54           H
ATOM   2477  N   VAL A 160       4.040  -7.772  -9.200  1.00 98.08           N
ATOM   2478  H   VAL A 160       4.177  -7.290  -8.322  1.00 98.08           H
ATOM   2479  CA  VAL A 160       5.180  -8.488  -9.801  1.00 98.08           C
ATOM   2480  HA  VAL A 160       5.159  -8.295 -10.874  1.00 98.08           H
ATOM   2481  C   VAL A 160       5.068 -10.008  -9.649  1.00 98.08           C
ATOM   2482  CB  VAL A 160       6.540  -7.977  -9.291  1.00 98.08           C
ATOM   2483  HB  VAL A 160       7.289  -8.348  -9.990  1.00 98.08           H
ATOM   2484  O   VAL A 160       5.772 -10.749 -10.327  1.00 98.08           O
ATOM   2485  CG1 VAL A 160       6.628  -6.445  -9.322  1.00 98.08           C
ATOM   2486 HG11 VAL A 160       7.650  -6.142  -9.095  1.00 98.08           H
ATOM   2487 HG12 VAL A 160       5.958  -6.006  -8.583  1.00 98.08           H
ATOM   2488 HG13 VAL A 160       6.370  -6.084 -10.317  1.00 98.08           H
ATOM   2489  CG2 VAL A 160       6.928  -8.490  -7.899  1.00 98.08           C
ATOM   2490 HG21 VAL A 160       7.169  -9.552  -7.959  1.00 98.08           H
ATOM   2491 HG22 VAL A 160       7.816  -7.971  -7.540  1.00 98.08           H
ATOM   2492 HG23 VAL A 160       6.114  -8.361  -7.186  1.00 98.08           H
ATOM   2493  N   LEU A 161       4.156 -10.470  -8.788  1.00 95.97           N
ATOM   2494  H   LEU A 161       3.598  -9.789  -8.292  1.00 95.97           H
ATOM   2495  CA  LEU A 161       3.819 -11.880  -8.580  1.00 95.97           C
ATOM   2496  HA  LEU A 161       4.654 -12.498  -8.908  1.00 95.97           H
ATOM   2497  C   LEU A 161       2.601 -12.318  -9.411  1.00 95.97           C
ATOM   2498  CB  LEU A 161       3.582 -12.131  -7.076  1.00 95.97           C
ATOM   2499  HB2 LEU A 161       2.666 -11.619  -6.782  1.00 95.97           H
ATOM   2500  HB3 LEU A 161       3.418 -13.199  -6.929  1.00 95.97           H
ATOM   2501  O   LEU A 161       2.140 -13.448  -9.271  1.00 95.97           O
ATOM   2502  CG  LEU A 161       4.718 -11.677  -6.141  1.00 95.97           C
ATOM   2503  HG  LEU A 161       4.868 -10.602  -6.239  1.00 95.97           H
ATOM   2504  CD1 LEU A 161       4.324 -11.962  -4.691  1.00 95.97           C
ATOM   2505 HD11 LEU A 161       5.112 -11.611  -4.025  1.00 95.97           H
ATOM   2506 HD12 LEU A 161       3.398 -11.438  -4.452  1.00 95.97           H
ATOM   2507 HD13 LEU A 161       4.181 -13.034  -4.548  1.00 95.97           H
ATOM   2508  CD2 LEU A 161       6.037 -12.393  -6.440  1.00 95.97           C
ATOM   2509 HD21 LEU A 161       5.905 -13.473  -6.377  1.00 95.97           H
ATOM   2510 HD22 LEU A 161       6.385 -12.129  -7.439  1.00 95.97           H
ATOM   2511 HD23 LEU A 161       6.797 -12.076  -5.727  1.00 95.97           H
ATOM   2512  N   GLY A 162       2.040 -11.423 -10.234  1.00 96.73           N
ATOM   2513  H   GLY A 162       2.473 -10.515 -10.325  1.00 96.73           H
ATOM   2514  CA  GLY A 162       0.809 -11.676 -10.987  1.00 96.73           C
ATOM   2515  HA2 GLY A 162       0.718 -10.923 -11.769  1.00 96.73           H
ATOM   2516  HA3 GLY A 162       0.869 -12.658 -11.457  1.00 96.73           H
ATOM   2517  C   GLY A 162      -0.465 -11.633 -10.136  1.00 96.73           C
ATOM   2518  O   GLY A 162      -1.518 -12.084 -10.581  1.00 96.73           O
ATOM   2519  N   TYR A 163      -0.397 -11.112  -8.909  1.00 98.31           N
ATOM   2520  H   TYR A 163       0.476 -10.706  -8.602  1.00 98.31           H
ATOM   2521  CA  TYR A 163      -1.555 -10.995  -8.020  1.00 98.31           C
ATOM   2522  HA  TYR A 163      -2.323 -11.706  -8.325  1.00 98.31           H
ATOM   2523  C   TYR A 163      -2.163  -9.594  -8.129  1.00 98.31           C
ATOM   2524  CB  TYR A 163      -1.164 -11.333  -6.573  1.00 98.31           C
ATOM   2525  HB2 TYR A 163      -0.453 -10.572  -6.251  1.00 98.31           H
ATOM   2526  HB3 TYR A 163      -2.054 -11.252  -5.949  1.00 98.31           H
ATOM   2527  O   TYR A 163      -1.497  -8.628  -8.505  1.00 98.31           O
ATOM   2528  CG  TYR A 163      -0.533 -12.690  -6.295  1.00 98.31           C
ATOM   2529  CD1 TYR A 163      -0.448 -13.690  -7.287  1.00 98.31           C
ATOM   2530  HD1 TYR A 163      -0.863 -13.545  -8.274  1.00 98.31           H
ATOM   2531  CD2 TYR A 163      -0.005 -12.946  -5.012  1.00 98.31           C
ATOM   2532  HD2 TYR A 163      -0.080 -12.194  -4.240  1.00 98.31           H
ATOM   2533  CE1 TYR A 163       0.230 -14.892  -7.034  1.00 98.31           C
ATOM   2534  HE1 TYR A 163       0.344 -15.612  -7.831  1.00 98.31           H
ATOM   2535  CE2 TYR A 163       0.632 -14.173  -4.738  1.00 98.31           C
ATOM   2536  HE2 TYR A 163       1.049 -14.375  -3.762  1.00 98.31           H
ATOM   2537  OH  TYR A 163       1.419 -16.305  -5.524  1.00 98.31           O
ATOM   2538  HH  TYR A 163       1.659 -16.722  -6.354  1.00 98.31           H
ATOM   2539  CZ  TYR A 163       0.779 -15.131  -5.761  1.00 98.31           C
ATOM   2540  N   THR A 164      -3.435  -9.458  -7.761  1.00 98.39           N
ATOM   2541  H   THR A 164      -3.944 -10.285  -7.484  1.00 98.39           H
ATOM   2542  CA  THR A 164      -4.124  -8.166  -7.681  1.00 98.39           C
ATOM   2543  HA  THR A 164      -3.605  -7.445  -8.312  1.00 98.39           H
ATOM   2544  C   THR A 164      -4.127  -7.666  -6.235  1.00 98.39           C
ATOM   2545  CB  THR A 164      -5.557  -8.260  -8.218  1.00 98.39           C
ATOM   2546  HB  THR A 164      -6.169  -8.869  -7.553  1.00 98.39           H
ATOM   2547  O   THR A 164      -4.813  -8.257  -5.402  1.00 98.39           O
ATOM   2548  CG2 THR A 164      -6.182  -6.872  -8.343  1.00 98.39           C
ATOM   2549 HG21 THR A 164      -7.101  -6.937  -8.925  1.00 98.39           H
ATOM   2550 HG22 THR A 164      -6.423  -6.483  -7.353  1.00 98.39           H
ATOM   2551 HG23 THR A 164      -5.500  -6.187  -8.847  1.00 98.39           H
ATOM   2552  OG1 THR A 164      -5.567  -8.853  -9.496  1.00 98.39           O
ATOM   2553  HG1 THR A 164      -4.878  -8.455 -10.033  1.00 98.39           H
ATOM   2554  N   PRO A 165      -3.388  -6.597  -5.890  1.00 98.81           N
ATOM   2555  CA  PRO A 165      -3.423  -6.027  -4.545  1.00 98.81           C
ATOM   2556  HA  PRO A 165      -3.135  -6.796  -3.827  1.00 98.81           H
ATOM   2557  C   PRO A 165      -4.817  -5.491  -4.197  1.00 98.81           C
ATOM   2558  CB  PRO A 165      -2.376  -4.908  -4.536  1.00 98.81           C
ATOM   2559  HB2 PRO A 165      -1.834  -4.870  -3.591  1.00 98.81           H
ATOM   2560  HB3 PRO A 165      -2.854  -3.949  -4.736  1.00 98.81           H
ATOM   2561  O   PRO A 165      -5.448  -4.821  -5.015  1.00 98.81           O
ATOM   2562  CG  PRO A 165      -1.455  -5.261  -5.701  1.00 98.81           C
ATOM   2563  HG2 PRO A 165      -0.950  -4.391  -6.119  1.00 98.81           H
ATOM   2564  HG3 PRO A 165      -0.717  -5.995  -5.376  1.00 98.81           H
ATOM   2565  CD  PRO A 165      -2.407  -5.897  -6.702  1.00 98.81           C
ATOM   2566  HD2 PRO A 165      -1.846  -6.573  -7.347  1.00 98.81           H
ATOM   2567  HD3 PRO A 165      -2.903  -5.124  -7.289  1.00 98.81           H
ATOM   2568  N   LEU A 166      -5.276  -5.742  -2.971  1.00 98.87           N
ATOM   2569  H   LEU A 166      -4.723  -6.329  -2.364  1.00 98.87           H
ATOM   2570  CA  LEU A 166      -6.577  -5.284  -2.467  1.00 98.87           C
ATOM   2571  HA  LEU A 166      -7.107  -4.739  -3.249  1.00 98.87           H
ATOM   2572  C   LEU A 166      -6.427  -4.321  -1.281  1.00 98.87           C
ATOM   2573  CB  LEU A 166      -7.433  -6.500  -2.073  1.00 98.87           C
ATOM   2574  HB2 LEU A 166      -6.981  -6.985  -1.208  1.00 98.87           H
ATOM   2575  HB3 LEU A 166      -8.413  -6.125  -1.779  1.00 98.87           H
ATOM   2576  O   LEU A 166      -7.090  -3.284  -1.240  1.00 98.87           O
ATOM   2577  CG  LEU A 166      -7.669  -7.555  -3.165  1.00 98.87           C
ATOM   2578  HG  LEU A 166      -6.718  -7.963  -3.508  1.00 98.87           H
ATOM   2579  CD1 LEU A 166      -8.484  -8.693  -2.554  1.00 98.87           C
ATOM   2580 HD11 LEU A 166      -9.385  -8.306  -2.078  1.00 98.87           H
ATOM   2581 HD12 LEU A 166      -8.777  -9.405  -3.325  1.00 98.87           H
ATOM   2582 HD13 LEU A 166      -7.876  -9.216  -1.816  1.00 98.87           H
ATOM   2583  CD2 LEU A 166      -8.427  -6.979  -4.358  1.00 98.87           C
ATOM   2584 HD21 LEU A 166      -7.802  -6.257  -4.884  1.00 98.87           H
ATOM   2585 HD22 LEU A 166      -8.680  -7.777  -5.056  1.00 98.87           H
ATOM   2586 HD23 LEU A 166      -9.342  -6.495  -4.016  1.00 98.87           H
ATOM   2587  N   LEU A 167      -5.511  -4.635  -0.362  1.00 98.92           N
ATOM   2588  H   LEU A 167      -4.998  -5.495  -0.495  1.00 98.92           H
ATOM   2589  CA  LEU A 167      -5.170  -3.856   0.832  1.00 98.92           C
ATOM   2590  HA  LEU A 167      -5.475  -2.818   0.698  1.00 98.92           H
ATOM   2591  C   LEU A 167      -3.657  -3.913   1.055  1.00 98.92           C
ATOM   2592  CB  LEU A 167      -5.906  -4.469   2.038  1.00 98.92           C
ATOM   2593  HB2 LEU A 167      -5.587  -5.509   2.113  1.00 98.92           H
ATOM   2594  HB3 LEU A 167      -6.981  -4.449   1.858  1.00 98.92           H
ATOM   2595  O   LEU A 167      -3.049  -4.955   0.807  1.00 98.92           O
ATOM   2596  CG  LEU A 167      -5.607  -3.865   3.415  1.00 98.92           C
ATOM   2597  HG  LEU A 167      -4.537  -3.920   3.616  1.00 98.92           H
ATOM   2598  CD1 LEU A 167      -6.049  -2.414   3.471  1.00 98.92           C
ATOM   2599 HD11 LEU A 167      -5.966  -2.045   4.494  1.00 98.92           H
ATOM   2600 HD12 LEU A 167      -7.079  -2.310   3.130  1.00 98.92           H
ATOM   2601 HD13 LEU A 167      -5.380  -1.832   2.837  1.00 98.92           H
ATOM   2602  CD2 LEU A 167      -6.315  -4.669   4.497  1.00 98.92           C
ATOM   2603 HD21 LEU A 167      -6.055  -5.725   4.415  1.00 98.92           H
ATOM   2604 HD22 LEU A 167      -7.396  -4.552   4.414  1.00 98.92           H
ATOM   2605 HD23 LEU A 167      -5.980  -4.319   5.474  1.00 98.92           H
ATOM   2606  N   THR A 168      -3.065  -2.832   1.561  1.00 98.89           N
ATOM   2607  H   THR A 168      -3.614  -2.007   1.759  1.00 98.89           H
ATOM   2608  CA  THR A 168      -1.665  -2.821   2.001  1.00 98.89           C
ATOM   2609  HA  THR A 168      -1.357  -3.850   2.186  1.00 98.89           H
ATOM   2610  C   THR A 168      -1.470  -2.047   3.291  1.00 98.89           C
ATOM   2611  CB  THR A 168      -0.744  -2.259   0.918  1.00 98.89           C
ATOM   2612  HB  THR A 168      -1.096  -2.651  -0.036  1.00 98.89           H
ATOM   2613  O   THR A 168      -2.214  -1.105   3.559  1.00 98.89           O
ATOM   2614  CG2 THR A 168      -0.699  -0.737   0.816  1.00 98.89           C
ATOM   2615 HG21 THR A 168      -0.211  -0.316   1.695  1.00 98.89           H
ATOM   2616 HG22 THR A 168      -0.119  -0.444  -0.059  1.00 98.89           H
ATOM   2617 HG23 THR A 168      -1.713  -0.343   0.740  1.00 98.89           H
ATOM   2618  OG1 THR A 168       0.569  -2.692   1.165  1.00 98.89           O
ATOM   2619  HG1 THR A 168       0.985  -2.855   0.315  1.00 98.89           H
ATOM   2620  N   ILE A 169      -0.430  -2.407   4.036  1.00 98.88           N
ATOM   2621  H   ILE A 169       0.125  -3.182   3.702  1.00 98.88           H
ATOM   2622  CA  ILE A 169       0.132  -1.616   5.129  1.00 98.88           C
ATOM   2623  HA  ILE A 169      -0.331  -0.629   5.104  1.00 98.88           H
ATOM   2624  C   ILE A 169       1.636  -1.418   4.902  1.00 98.88           C
ATOM   2625  CB  ILE A 169      -0.215  -2.244   6.497  1.00 98.88           C
ATOM   2626  HB  ILE A 169      -1.299  -2.347   6.535  1.00 98.88           H
ATOM   2627  O   ILE A 169       2.363  -2.380   4.629  1.00 98.88           O
ATOM   2628  CG1 ILE A 169       0.196  -1.288   7.636  1.00 98.88           C
ATOM   2629 HG12 ILE A 169      -0.323  -0.340   7.495  1.00 98.88           H
ATOM   2630 HG13 ILE A 169       1.269  -1.099   7.597  1.00 98.88           H
ATOM   2631  CG2 ILE A 169       0.378  -3.654   6.673  1.00 98.88           C
ATOM   2632 HG21 ILE A 169      -0.033  -4.126   7.565  1.00 98.88           H
ATOM   2633 HG22 ILE A 169       1.463  -3.600   6.762  1.00 98.88           H
ATOM   2634 HG23 ILE A 169       0.120  -4.274   5.814  1.00 98.88           H
ATOM   2635  CD1 ILE A 169      -0.145  -1.815   9.032  1.00 98.88           C
ATOM   2636 HD11 ILE A 169       0.547  -2.615   9.295  1.00 98.88           H
ATOM   2637 HD12 ILE A 169      -1.165  -2.199   9.057  1.00 98.88           H
ATOM   2638 HD13 ILE A 169      -0.048  -1.009   9.760  1.00 98.88           H
ATOM   2639  N   ASP A 170       2.090  -0.169   5.023  1.00 98.89           N
ATOM   2640  H   ASP A 170       1.444   0.567   5.268  1.00 98.89           H
ATOM   2641  CA  ASP A 170       3.509   0.196   5.000  1.00 98.89           C
ATOM   2642  HA  ASP A 170       4.018  -0.386   4.231  1.00 98.89           H
ATOM   2643  C   ASP A 170       4.147  -0.123   6.360  1.00 98.89           C
ATOM   2644  CB  ASP A 170       3.669   1.695   4.655  1.00 98.89           C
ATOM   2645  HB2 ASP A 170       3.039   1.952   3.803  1.00 98.89           H
ATOM   2646  HB3 ASP A 170       3.315   2.295   5.493  1.00 98.89           H
ATOM   2647  O   ASP A 170       3.741   0.427   7.380  1.00 98.89           O
ATOM   2648  CG  ASP A 170       5.127   2.072   4.342  1.00 98.89           C
ATOM   2649  OD1 ASP A 170       6.012   1.266   4.689  1.00 98.89           O
ATOM   2650  OD2 ASP A 170       5.386   3.171   3.791  1.00 98.89           O
ATOM   2651  N   VAL A 171       5.145  -1.010   6.398  1.00 98.70           N
ATOM   2652  H   VAL A 171       5.488  -1.373   5.520  1.00 98.70           H
ATOM   2653  CA  VAL A 171       5.894  -1.326   7.629  1.00 98.70           C
ATOM   2654  HA  VAL A 171       5.478  -0.723   8.437  1.00 98.70           H
ATOM   2655  C   VAL A 171       7.352  -0.872   7.570  1.00 98.70           C
ATOM   2656  CB  VAL A 171       5.724  -2.788   8.074  1.00 98.70           C
ATOM   2657  HB  VAL A 171       6.290  -2.943   8.993  1.00 98.70           H
ATOM   2658  O   VAL A 171       8.167  -1.286   8.401  1.00 98.70           O
ATOM   2659  CG1 VAL A 171       4.258  -3.095   8.397  1.00 98.70           C
ATOM   2660 HG11 VAL A 171       3.885  -2.381   9.132  1.00 98.70           H
ATOM   2661 HG12 VAL A 171       3.652  -3.016   7.495  1.00 98.70           H
ATOM   2662 HG13 VAL A 171       4.175  -4.103   8.802  1.00 98.70           H
ATOM   2663  CG2 VAL A 171       6.213  -3.795   7.035  1.00 98.70           C
ATOM   2664 HG21 VAL A 171       7.266  -3.624   6.812  1.00 98.70           H
ATOM   2665 HG22 VAL A 171       6.081  -4.801   7.433  1.00 98.70           H
ATOM   2666 HG23 VAL A 171       5.620  -3.705   6.125  1.00 98.70           H
ATOM   2667  N   TRP A 172       7.691   0.017   6.634  1.00 98.68           N
ATOM   2668  H   TRP A 172       6.977   0.340   5.997  1.00 98.68           H
ATOM   2669  CA  TRP A 172       8.873   0.859   6.766  1.00 98.68           C
ATOM   2670  HA  TRP A 172       9.759   0.230   6.847  1.00 98.68           H
ATOM   2671  C   TRP A 172       8.753   1.713   8.031  1.00 98.68           C
ATOM   2672  CB  TRP A 172       9.016   1.769   5.545  1.00 98.68           C
ATOM   2673  HB2 TRP A 172       8.093   2.333   5.411  1.00 98.68           H
ATOM   2674  HB3 TRP A 172       9.791   2.498   5.778  1.00 98.68           H
ATOM   2675  O   TRP A 172       7.687   2.241   8.339  1.00 98.68           O
ATOM   2676  CG  TRP A 172       9.395   1.115   4.248  1.00 98.68           C
ATOM   2677  CD1 TRP A 172       8.626   0.308   3.478  1.00 98.68           C
ATOM   2678  HD1 TRP A 172       7.611   0.013   3.701  1.00 98.68           H
ATOM   2679  CD2 TRP A 172      10.666   1.218   3.550  1.00 98.68           C
ATOM   2680  CE2 TRP A 172      10.588   0.455   2.346  1.00 98.68           C
ATOM   2681  CE3 TRP A 172      11.890   1.862   3.832  1.00 98.68           C
ATOM   2682  HE3 TRP A 172      11.969   2.465   4.724  1.00 98.68           H
ATOM   2683  NE1 TRP A 172       9.323  -0.083   2.353  1.00 98.68           N
ATOM   2684  HE1 TRP A 172       8.947  -0.717   1.663  1.00 98.68           H
ATOM   2685  CH2 TRP A 172      12.892   0.948   1.802  1.00 98.68           C
ATOM   2686  HH2 TRP A 172      13.745   0.843   1.147  1.00 98.68           H
ATOM   2687  CZ2 TRP A 172      11.673   0.334   1.471  1.00 98.68           C
ATOM   2688  HZ2 TRP A 172      11.568  -0.226   0.553  1.00 98.68           H
ATOM   2689  CZ3 TRP A 172      12.998   1.713   2.977  1.00 98.68           C
ATOM   2690  HZ3 TRP A 172      13.930   2.202   3.218  1.00 98.68           H
ATOM   2691  N   GLU A 173       9.852   1.891   8.768  1.00 98.26           N
ATOM   2692  H   GLU A 173      10.711   1.427   8.507  1.00 98.26           H
ATOM   2693  CA  GLU A 173       9.805   2.627  10.040  1.00 98.26           C
ATOM   2694  HA  GLU A 173       9.095   2.131  10.703  1.00 98.26           H
ATOM   2695  C   GLU A 173       9.284   4.060   9.862  1.00 98.26           C
ATOM   2696  CB  GLU A 173      11.178   2.628  10.729  1.00 98.26           C
ATOM   2697  HB2 GLU A 173      11.102   3.216  11.643  1.00 98.26           H
ATOM   2698  HB3 GLU A 173      11.914   3.094  10.074  1.00 98.26           H
ATOM   2699  O   GLU A 173       8.527   4.541  10.702  1.00 98.26           O
ATOM   2700  CG  GLU A 173      11.636   1.210  11.097  1.00 98.26           C
ATOM   2701  HG2 GLU A 173      10.811   0.693  11.587  1.00 98.26           H
ATOM   2702  HG3 GLU A 173      11.879   0.659  10.189  1.00 98.26           H
ATOM   2703  CD  GLU A 173      12.849   1.222  12.033  1.00 98.26           C
ATOM   2704  OE1 GLU A 173      12.720   0.636  13.134  1.00 98.26           O
ATOM   2705  OE2 GLU A 173      13.884   1.794  11.628  1.00 98.26           O
ATOM   2706  N   HIS A 174       9.581   4.722   8.735  1.00 97.89           N
ATOM   2707  H   HIS A 174      10.129   4.254   8.027  1.00 97.89           H
ATOM   2708  CA  HIS A 174       9.073   6.072   8.454  1.00 97.89           C
ATOM   2709  HA  HIS A 174       9.416   6.733   9.250  1.00 97.89           H
ATOM   2710  C   HIS A 174       7.542   6.179   8.467  1.00 97.89           C
ATOM   2711  CB  HIS A 174       9.643   6.606   7.125  1.00 97.89           C
ATOM   2712  HB2 HIS A 174      10.730   6.621   7.194  1.00 97.89           H
ATOM   2713  HB3 HIS A 174       9.311   7.637   7.000  1.00 97.89           H
ATOM   2714  O   HIS A 174       7.033   7.275   8.681  1.00 97.89           O
ATOM   2715  CG  HIS A 174       9.253   5.840   5.877  1.00 97.89           C
ATOM   2716  CD2 HIS A 174       7.984   5.597   5.433  1.00 97.89           C
ATOM   2717  HD2 HIS A 174       7.057   5.928   5.878  1.00 97.89           H
ATOM   2718  ND1 HIS A 174      10.155   5.260   4.979  1.00 97.89           N
ATOM   2719  CE1 HIS A 174       9.397   4.658   4.042  1.00 97.89           C
ATOM   2720  HE1 HIS A 174       9.784   4.061   3.230  1.00 97.89           H
ATOM   2721  NE2 HIS A 174       8.091   4.820   4.307  1.00 97.89           N
ATOM   2722  HE2 HIS A 174       7.325   4.341   3.854  1.00 97.89           H
ATOM   2723  N   ALA A 175       6.815   5.076   8.260  1.00 98.57           N
ATOM   2724  H   ALA A 175       7.284   4.191   8.125  1.00 98.57           H
ATOM   2725  CA  ALA A 175       5.357   5.071   8.170  1.00 98.57           C
ATOM   2726  HA  ALA A 175       5.035   5.925   7.574  1.00 98.57           H
ATOM   2727  C   ALA A 175       4.670   5.185   9.536  1.00 98.57           C
ATOM   2728  CB  ALA A 175       4.932   3.787   7.454  1.00 98.57           C
ATOM   2729  HB1 ALA A 175       5.174   2.913   8.058  1.00 98.57           H
ATOM   2730  HB2 ALA A 175       5.447   3.714   6.496  1.00 98.57           H
ATOM   2731  HB3 ALA A 175       3.855   3.803   7.287  1.00 98.57           H
ATOM   2732  O   ALA A 175       3.499   5.547   9.609  1.00 98.57           O
ATOM   2733  N   TYR A 176       5.383   4.864  10.620  1.00 98.34           N
ATOM   2734  H   TYR A 176       6.327   4.533  10.479  1.00 98.34           H
ATOM   2735  CA  TYR A 176       4.789   4.792  11.956  1.00 98.34           C
ATOM   2736  HA  TYR A 176       3.876   5.387  11.972  1.00 98.34           H
ATOM   2737  C   TYR A 176       5.667   5.346  13.077  1.00 98.34           C
ATOM   2738  CB  TYR A 176       4.396   3.338  12.238  1.00 98.34           C
ATOM   2739  HB2 TYR A 176       3.861   3.301  13.187  1.00 98.34           H
ATOM   2740  HB3 TYR A 176       3.697   3.029  11.460  1.00 98.34           H
ATOM   2741  O   TYR A 176       5.170   5.559  14.180  1.00 98.34           O
ATOM   2742  CG  TYR A 176       5.540   2.340  12.290  1.00 98.34           C
ATOM   2743  CD1 TYR A 176       5.798   1.506  11.184  1.00 98.34           C
ATOM   2744  HD1 TYR A 176       5.193   1.589  10.293  1.00 98.34           H
ATOM   2745  CD2 TYR A 176       6.344   2.240  13.443  1.00 98.34           C
ATOM   2746  HD2 TYR A 176       6.153   2.873  14.296  1.00 98.34           H
ATOM   2747  CE1 TYR A 176       6.854   0.576  11.230  1.00 98.34           C
ATOM   2748  HE1 TYR A 176       7.064  -0.043  10.370  1.00 98.34           H
ATOM   2749  CE2 TYR A 176       7.419   1.333  13.480  1.00 98.34           C
ATOM   2750  HE2 TYR A 176       8.050   1.280  14.355  1.00 98.34           H
ATOM   2751  OH  TYR A 176       8.712  -0.376  12.416  1.00 98.34           O
ATOM   2752  HH  TYR A 176       9.330  -0.134  13.109  1.00 98.34           H
ATOM   2753  CZ  TYR A 176       7.673   0.500  12.374  1.00 98.34           C
ATOM   2754  N   TYR A 177       6.962   5.579  12.855  1.00 98.46           N
ATOM   2755  H   TYR A 177       7.354   5.339  11.955  1.00 98.46           H
ATOM   2756  CA  TYR A 177       7.887   5.883  13.949  1.00 98.46           C
ATOM   2757  HA  TYR A 177       7.803   5.082  14.684  1.00 98.46           H
ATOM   2758  C   TYR A 177       7.567   7.202  14.667  1.00 98.46           C
ATOM   2759  CB  TYR A 177       9.325   5.882  13.426  1.00 98.46           C
ATOM   2760  HB2 TYR A 177       9.513   6.781  12.838  1.00 98.46           H
ATOM   2761  HB3 TYR A 177       9.466   5.016  12.780  1.00 98.46           H
ATOM   2762  O   TYR A 177       7.784   7.301  15.873  1.00 98.46           O
ATOM   2763  CG  TYR A 177      10.363   5.739  14.509  1.00 98.46           C
ATOM   2764  CD1 TYR A 177      10.883   6.870  15.163  1.00 98.46           C
ATOM   2765  HD1 TYR A 177      10.527   7.855  14.901  1.00 98.46           H
ATOM   2766  CD2 TYR A 177      10.808   4.449  14.858  1.00 98.46           C
ATOM   2767  HD2 TYR A 177      10.418   3.581  14.347  1.00 98.46           H
ATOM   2768  CE1 TYR A 177      11.852   6.712  16.171  1.00 98.46           C
ATOM   2769  HE1 TYR A 177      12.247   7.579  16.680  1.00 98.46           H
ATOM   2770  CE2 TYR A 177      11.779   4.288  15.859  1.00 98.46           C
ATOM   2771  HE2 TYR A 177      12.145   3.303  16.112  1.00 98.46           H
ATOM   2772  OH  TYR A 177      13.233   5.259  17.491  1.00 98.46           O
ATOM   2773  HH  TYR A 177      13.521   6.102  17.849  1.00 98.46           H
ATOM   2774  CZ  TYR A 177      12.303   5.418  16.516  1.00 98.46           C
ATOM   2775  N   LEU A 178       7.018   8.197  13.962  1.00 98.44           N
ATOM   2776  H   LEU A 178       6.808   8.039  12.987  1.00 98.44           H
ATOM   2777  CA  LEU A 178       6.642   9.480  14.568  1.00 98.44           C
ATOM   2778  HA  LEU A 178       7.498   9.873  15.115  1.00 98.44           H
ATOM   2779  C   LEU A 178       5.525   9.328  15.615  1.00 98.44           C
ATOM   2780  CB  LEU A 178       6.250  10.480  13.464  1.00 98.44           C
ATOM   2781  HB2 LEU A 178       5.433  10.052  12.883  1.00 98.44           H
ATOM   2782  HB3 LEU A 178       5.873  11.387  13.937  1.00 98.44           H
ATOM   2783  O   LEU A 178       5.583   9.985  16.651  1.00 98.44           O
ATOM   2784  CG  LEU A 178       7.399  10.859  12.511  1.00 98.44           C
ATOM   2785  HG  LEU A 178       7.776   9.961  12.021  1.00 98.44           H
ATOM   2786  CD1 LEU A 178       6.903  11.814  11.430  1.00 98.44           C
ATOM   2787 HD11 LEU A 178       6.051  11.360  10.923  1.00 98.44           H
ATOM   2788 HD12 LEU A 178       7.689  11.994  10.697  1.00 98.44           H
ATOM   2789 HD13 LEU A 178       6.591  12.753  11.888  1.00 98.44           H
ATOM   2790  CD2 LEU A 178       8.558  11.554  13.233  1.00 98.44           C
ATOM   2791 HD21 LEU A 178       8.186  12.402  13.807  1.00 98.44           H
ATOM   2792 HD22 LEU A 178       9.047  10.848  13.905  1.00 98.44           H
ATOM   2793 HD23 LEU A 178       9.296  11.891  12.505  1.00 98.44           H
ATOM   2794  N   ASP A 179       4.575   8.419  15.386  1.00 98.59           N
ATOM   2795  H   ASP A 179       4.593   7.926  14.504  1.00 98.59           H
ATOM   2796  CA  ASP A 179       3.410   8.216  16.258  1.00 98.59           C
ATOM   2797  HA  ASP A 179       3.237   9.116  16.849  1.00 98.59           H
ATOM   2798  C   ASP A 179       3.611   7.047  17.248  1.00 98.59           C
ATOM   2799  CB  ASP A 179       2.172   8.001  15.366  1.00 98.59           C
ATOM   2800  HB2 ASP A 179       1.310   7.790  15.999  1.00 98.59           H
ATOM   2801  HB3 ASP A 179       2.349   7.137  14.726  1.00 98.59           H
ATOM   2802  O   ASP A 179       3.149   7.076  18.393  1.00 98.59           O
ATOM   2803  CG  ASP A 179       1.836   9.202  14.472  1.00 98.59           C
ATOM   2804  OD1 ASP A 179       2.110  10.352  14.872  1.00 98.59           O
ATOM   2805  OD2 ASP A 179       1.313   9.000  13.351  1.00 98.59           O
ATOM   2806  N   PHE A 180       4.345   6.009  16.835  1.00 98.53           N
ATOM   2807  H   PHE A 180       4.669   6.036  15.879  1.00 98.53           H
ATOM   2808  CA  PHE A 180       4.445   4.732  17.552  1.00 98.53           C
ATOM   2809  HA  PHE A 180       3.851   4.792  18.465  1.00 98.53           H
ATOM   2810  C   PHE A 180       5.864   4.362  17.991  1.00 98.53           C
ATOM   2811  CB  PHE A 180       3.821   3.622  16.698  1.00 98.53           C
ATOM   2812  HB2 PHE A 180       4.347   3.557  15.746  1.00 98.53           H
ATOM   2813  HB3 PHE A 180       3.953   2.666  17.205  1.00 98.53           H
ATOM   2814  O   PHE A 180       6.011   3.490  18.852  1.00 98.53           O
ATOM   2815  CG  PHE A 180       2.341   3.825  16.444  1.00 98.53           C
ATOM   2816  CD1 PHE A 180       1.395   3.350  17.371  1.00 98.53           C
ATOM   2817  HD1 PHE A 180       1.721   2.822  18.255  1.00 98.53           H
ATOM   2818  CD2 PHE A 180       1.908   4.514  15.296  1.00 98.53           C
ATOM   2819  HD2 PHE A 180       2.626   4.882  14.579  1.00 98.53           H
ATOM   2820  CE1 PHE A 180       0.023   3.566  17.150  1.00 98.53           C
ATOM   2821  HE1 PHE A 180      -0.705   3.198  17.858  1.00 98.53           H
ATOM   2822  CE2 PHE A 180       0.539   4.750  15.087  1.00 98.53           C
ATOM   2823  HE2 PHE A 180       0.209   5.310  14.225  1.00 98.53           H
ATOM   2824  CZ  PHE A 180      -0.403   4.275  16.013  1.00 98.53           C
ATOM   2825  HZ  PHE A 180      -1.452   4.471  15.847  1.00 98.53           H
ATOM   2826  N   GLN A 181       6.901   5.023  17.470  1.00 98.07           N
ATOM   2827  H   GLN A 181       6.716   5.780  16.826  1.00 98.07           H
ATOM   2828  CA  GLN A 181       8.309   4.688  17.721  1.00 98.07           C
ATOM   2829  HA  GLN A 181       8.922   5.251  17.018  1.00 98.07           H
ATOM   2830  C   GLN A 181       8.567   3.200  17.416  1.00 98.07           C
ATOM   2831  CB  GLN A 181       8.718   5.138  19.140  1.00 98.07           C
ATOM   2832  HB2 GLN A 181       8.132   4.587  19.876  1.00 98.07           H
ATOM   2833  HB3 GLN A 181       9.771   4.904  19.303  1.00 98.07           H
ATOM   2834  O   GLN A 181       8.200   2.710  16.351  1.00 98.07           O
ATOM   2835  CG  GLN A 181       8.522   6.644  19.376  1.00 98.07           C
ATOM   2836  HG2 GLN A 181       9.298   7.201  18.850  1.00 98.07           H
ATOM   2837  HG3 GLN A 181       7.558   6.963  18.980  1.00 98.07           H
ATOM   2838  CD  GLN A 181       8.556   7.008  20.856  1.00 98.07           C
ATOM   2839  NE2 GLN A 181       7.833   8.031  21.257  1.00 98.07           N
ATOM   2840 HE21 GLN A 181       7.879   8.251  22.242  1.00 98.07           H
ATOM   2841 HE22 GLN A 181       7.285   8.559  20.594  1.00 98.07           H
ATOM   2842  OE1 GLN A 181       9.209   6.391  21.680  1.00 98.07           O
ATOM   2843  N   ASN A 182       9.142   2.439  18.348  1.00 97.26           N
ATOM   2844  H   ASN A 182       9.365   2.860  19.239  1.00 97.26           H
ATOM   2845  CA  ASN A 182       9.421   1.010  18.191  1.00 97.26           C
ATOM   2846  HA  ASN A 182       9.854   0.858  17.203  1.00 97.26           H
ATOM   2847  C   ASN A 182       8.170   0.105  18.267  1.00 97.26           C
ATOM   2848  CB  ASN A 182      10.474   0.616  19.241  1.00 97.26           C
ATOM   2849  HB2 ASN A 182      11.344   1.267  19.151  1.00 97.26           H
ATOM   2850  HB3 ASN A 182      10.801  -0.406  19.044  1.00 97.26           H
ATOM   2851  O   ASN A 182       8.283  -1.113  18.116  1.00 97.26           O
ATOM   2852  CG  ASN A 182       9.944   0.715  20.662  1.00 97.26           C
ATOM   2853  ND2 ASN A 182       9.954  -0.360  21.412  1.00 97.26           N
ATOM   2854 HD21 ASN A 182      10.294  -1.237  21.046  1.00 97.26           H
ATOM   2855 HD22 ASN A 182       9.598  -0.247  22.351  1.00 97.26           H
ATOM   2856  OD1 ASN A 182       9.490   1.753  21.110  1.00 97.26           O
ATOM   2857  N   ARG A 183       6.974   0.655  18.514  1.00 98.38           N
ATOM   2858  H   ARG A 183       6.924   1.661  18.588  1.00 98.38           H
ATOM   2859  CA  ARG A 183       5.737  -0.109  18.754  1.00 98.38           C
ATOM   2860  HA  ARG A 183       6.008  -1.066  19.200  1.00 98.38           H
ATOM   2861  C   ARG A 183       5.002  -0.449  17.455  1.00 98.38           C
ATOM   2862  CB  ARG A 183       4.837   0.613  19.768  1.00 98.38           C
ATOM   2863  HB2 ARG A 183       4.447   1.523  19.312  1.00 98.38           H
ATOM   2864  HB3 ARG A 183       3.990  -0.034  19.996  1.00 98.38           H
ATOM   2865  O   ARG A 183       3.823  -0.147  17.291  1.00 98.38           O
ATOM   2866  CG  ARG A 183       5.555   0.946  21.086  1.00 98.38           C
ATOM   2867  HG2 ARG A 183       6.445   1.546  20.898  1.00 98.38           H
ATOM   2868  HG3 ARG A 183       5.857   0.018  21.573  1.00 98.38           H
ATOM   2869  CD  ARG A 183       4.641   1.728  22.030  1.00 98.38           C
ATOM   2870  HD2 ARG A 183       5.168   1.882  22.971  1.00 98.38           H
ATOM   2871  HD3 ARG A 183       3.759   1.122  22.238  1.00 98.38           H
ATOM   2872  NE  ARG A 183       4.280   3.046  21.466  1.00 98.38           N
ATOM   2873  HE  ARG A 183       4.980   3.497  20.894  1.00 98.38           H
ATOM   2874  NH1 ARG A 183       2.097   3.072  22.160  1.00 98.38           N
ATOM   2875 HH11 ARG A 183       1.200   3.535  22.202  1.00 98.38           H
ATOM   2876 HH12 ARG A 183       2.087   2.063  22.135  1.00 98.38           H
ATOM   2877  NH2 ARG A 183       2.957   4.876  21.157  1.00 98.38           N
ATOM   2878 HH21 ARG A 183       2.044   5.308  21.169  1.00 98.38           H
ATOM   2879 HH22 ARG A 183       3.696   5.351  20.659  1.00 98.38           H
ATOM   2880  CZ  ARG A 183       3.120   3.660  21.606  1.00 98.38           C
ATOM   2881  N   ARG A 184       5.686  -1.130  16.529  1.00 98.42           N
ATOM   2882  H   ARG A 184       6.658  -1.318  16.729  1.00 98.42           H
ATOM   2883  CA  ARG A 184       5.089  -1.615  15.269  1.00 98.42           C
ATOM   2884  HA  ARG A 184       4.806  -0.740  14.684  1.00 98.42           H
ATOM   2885  C   ARG A 184       3.779  -2.408  15.482  1.00 98.42           C
ATOM   2886  CB  ARG A 184       6.140  -2.398  14.458  1.00 98.42           C
ATOM   2887  HB2 ARG A 184       6.458  -3.281  15.012  1.00 98.42           H
ATOM   2888  HB3 ARG A 184       7.013  -1.762  14.311  1.00 98.42           H
ATOM   2889  O   ARG A 184       2.840  -2.168  14.727  1.00 98.42           O
ATOM   2890  CG  ARG A 184       5.610  -2.838  13.084  1.00 98.42           C
ATOM   2891  HG2 ARG A 184       5.403  -1.962  12.470  1.00 98.42           H
ATOM   2892  HG3 ARG A 184       4.679  -3.388  13.221  1.00 98.42           H
ATOM   2893  CD  ARG A 184       6.577  -3.770  12.346  1.00 98.42           C
ATOM   2894  HD2 ARG A 184       6.823  -4.617  12.986  1.00 98.42           H
ATOM   2895  HD3 ARG A 184       6.069  -4.147  11.457  1.00 98.42           H
ATOM   2896  NE  ARG A 184       7.810  -3.082  11.930  1.00 98.42           N
ATOM   2897  HE  ARG A 184       7.897  -2.097  12.138  1.00 98.42           H
ATOM   2898  NH1 ARG A 184       8.736  -4.822  10.762  1.00 98.42           N
ATOM   2899 HH11 ARG A 184       7.982  -5.425  11.057  1.00 98.42           H
ATOM   2900 HH12 ARG A 184       9.381  -5.168  10.066  1.00 98.42           H
ATOM   2901  NH2 ARG A 184       9.701  -2.807  10.703  1.00 98.42           N
ATOM   2902 HH21 ARG A 184      10.239  -3.116   9.906  1.00 98.42           H
ATOM   2903 HH22 ARG A 184       9.646  -1.815  10.888  1.00 98.42           H
ATOM   2904  CZ  ARG A 184       8.748  -3.574  11.141  1.00 98.42           C
ATOM   2905  N   PRO A 185       3.649  -3.308  16.483  1.00 98.58           N
ATOM   2906  CA  PRO A 185       2.386  -4.020  16.720  1.00 98.58           C
ATOM   2907  HA  PRO A 185       2.139  -4.595  15.828  1.00 98.58           H
ATOM   2908  C   PRO A 185       1.194  -3.107  17.051  1.00 98.58           C
ATOM   2909  CB  PRO A 185       2.673  -4.991  17.870  1.00 98.58           C
ATOM   2910  HB2 PRO A 185       2.104  -5.915  17.767  1.00 98.58           H
ATOM   2911  HB3 PRO A 185       2.455  -4.517  18.827  1.00 98.58           H
ATOM   2912  O   PRO A 185       0.069  -3.403  16.636  1.00 98.58           O
ATOM   2913  CG  PRO A 185       4.176  -5.235  17.760  1.00 98.58           C
ATOM   2914  HG2 PRO A 185       4.377  -5.960  16.971  1.00 98.58           H
ATOM   2915  HG3 PRO A 185       4.605  -5.560  18.707  1.00 98.58           H
ATOM   2916  CD  PRO A 185       4.689  -3.861  17.345  1.00 98.58           C
ATOM   2917  HD2 PRO A 185       5.648  -3.965  16.837  1.00 98.58           H
ATOM   2918  HD3 PRO A 185       4.798  -3.233  18.230  1.00 98.58           H
ATOM   2919  N   ASP A 186       1.435  -1.992  17.749  1.00 98.72           N
ATOM   2920  H   ASP A 186       2.369  -1.803  18.083  1.00 98.72           H
ATOM   2921  CA  ASP A 186       0.399  -1.008  18.082  1.00 98.72           C
ATOM   2922  HA  ASP A 186      -0.457  -1.520  18.522  1.00 98.72           H
ATOM   2923  C   ASP A 186      -0.072  -0.294  16.810  1.00 98.72           C
ATOM   2924  CB  ASP A 186       0.909   0.034  19.098  1.00 98.72           C
ATOM   2925  HB2 ASP A 186       0.137   0.795  19.213  1.00 98.72           H
ATOM   2926  HB3 ASP A 186       1.791   0.528  18.690  1.00 98.72           H
ATOM   2927  O   ASP A 186      -1.273  -0.219  16.558  1.00 98.72           O
ATOM   2928  CG  ASP A 186       1.252  -0.490  20.498  1.00 98.72           C
ATOM   2929  OD1 ASP A 186       1.155  -1.715  20.725  1.00 98.72           O
ATOM   2930  OD2 ASP A 186       1.660   0.365  21.328  1.00 98.72           O
ATOM   2931  N   TYR A 187       0.869   0.141  15.964  1.00 98.76           N
ATOM   2932  H   TYR A 187       1.835   0.054  16.246  1.00 98.76           H
ATOM   2933  CA  TYR A 187       0.575   0.740  14.659  1.00 98.76           C
ATOM   2934  HA  TYR A 187       0.013   1.663  14.806  1.00 98.76           H
ATOM   2935  C   TYR A 187      -0.281  -0.181  13.780  1.00 98.76           C
ATOM   2936  CB  TYR A 187       1.892   1.077  13.949  1.00 98.76           C
ATOM   2937  HB2 TYR A 187       2.344   1.945  14.429  1.00 98.76           H
ATOM   2938  HB3 TYR A 187       2.592   0.249  14.065  1.00 98.76           H
ATOM   2939  O   TYR A 187      -1.320   0.231  13.266  1.00 98.76           O
ATOM   2940  CG  TYR A 187       1.722   1.360  12.472  1.00 98.76           C
ATOM   2941  CD1 TYR A 187       2.291   0.493  11.519  1.00 98.76           C
ATOM   2942  HD1 TYR A 187       2.873  -0.361  11.833  1.00 98.76           H
ATOM   2943  CD2 TYR A 187       0.960   2.468  12.053  1.00 98.76           C
ATOM   2944  HD2 TYR A 187       0.515   3.127  12.783  1.00 98.76           H
ATOM   2945  CE1 TYR A 187       2.100   0.741  10.148  1.00 98.76           C
ATOM   2946  HE1 TYR A 187       2.525   0.082   9.406  1.00 98.76           H
ATOM   2947  CE2 TYR A 187       0.783   2.724  10.682  1.00 98.76           C
ATOM   2948  HE2 TYR A 187       0.211   3.583  10.363  1.00 98.76           H
ATOM   2949  OH  TYR A 187       1.177   2.101   8.403  1.00 98.76           O
ATOM   2950  HH  TYR A 187       0.823   2.981   8.254  1.00 98.76           H
ATOM   2951  CZ  TYR A 187       1.354   1.859   9.725  1.00 98.76           C
ATOM   2952  N   ILE A 188       0.113  -1.453  13.656  1.00 98.77           N
ATOM   2953  H   ILE A 188       0.982  -1.720  14.096  1.00 98.77           H
ATOM   2954  CA  ILE A 188      -0.627  -2.448  12.868  1.00 98.77           C
ATOM   2955  HA  ILE A 188      -0.719  -2.087  11.844  1.00 98.77           H
ATOM   2956  C   ILE A 188      -2.050  -2.630  13.420  1.00 98.77           C
ATOM   2957  CB  ILE A 188       0.146  -3.786  12.860  1.00 98.77           C
ATOM   2958  HB  ILE A 188       0.315  -4.085  13.894  1.00 98.77           H
ATOM   2959  O   ILE A 188      -3.006  -2.766  12.655  1.00 98.77           O
ATOM   2960  CG1 ILE A 188       1.509  -3.676  12.141  1.00 98.77           C
ATOM   2961 HG12 ILE A 188       1.352  -3.662  11.063  1.00 98.77           H
ATOM   2962 HG13 ILE A 188       2.005  -2.741  12.403  1.00 98.77           H
ATOM   2963  CG2 ILE A 188      -0.674  -4.884  12.165  1.00 98.77           C
ATOM   2964 HG21 ILE A 188      -0.153  -5.839  12.231  1.00 98.77           H
ATOM   2965 HG22 ILE A 188      -0.841  -4.628  11.119  1.00 98.77           H
ATOM   2966 HG23 ILE A 188      -1.640  -4.992  12.660  1.00 98.77           H
ATOM   2967  CD1 ILE A 188       2.462  -4.828  12.480  1.00 98.77           C
ATOM   2968 HD11 ILE A 188       2.016  -5.794  12.243  1.00 98.77           H
ATOM   2969 HD12 ILE A 188       2.712  -4.804  13.541  1.00 98.77           H
ATOM   2970 HD13 ILE A 188       3.373  -4.719  11.892  1.00 98.77           H
ATOM   2971  N   SER A 189      -2.205  -2.640  14.746  1.00 98.51           N
ATOM   2972  H   SER A 189      -1.396  -2.486  15.330  1.00 98.51           H
ATOM   2973  CA  SER A 189      -3.519  -2.779  15.379  1.00 98.51           C
ATOM   2974  HA  SER A 189      -4.030  -3.632  14.931  1.00 98.51           H
ATOM   2975  C   SER A 189      -4.406  -1.568  15.107  1.00 98.51           C
ATOM   2976  CB  SER A 189      -3.377  -3.051  16.877  1.00 98.51           C
ATOM   2977  HB2 SER A 189      -4.367  -3.132  17.325  1.00 98.51           H
ATOM   2978  HB3 SER A 189      -2.834  -2.239  17.361  1.00 98.51           H
ATOM   2979  O   SER A 189      -5.537  -1.746  14.662  1.00 98.51           O
ATOM   2980  OG  SER A 189      -2.678  -4.277  17.043  1.00 98.51           O
ATOM   2981  HG  SER A 189      -1.745  -4.052  17.022  1.00 98.51           H
ATOM   2982  N   VAL A 190      -3.873  -0.352  15.252  1.00 98.60           N
ATOM   2983  H   VAL A 190      -2.925  -0.276  15.592  1.00 98.60           H
ATOM   2984  CA  VAL A 190      -4.589   0.888  14.917  1.00 98.60           C
ATOM   2985  HA  VAL A 190      -5.519   0.916  15.486  1.00 98.60           H
ATOM   2986  C   VAL A 190      -4.981   0.924  13.441  1.00 98.60           C
ATOM   2987  CB  VAL A 190      -3.749   2.121  15.304  1.00 98.60           C
ATOM   2988  HB  VAL A 190      -2.741   2.021  14.901  1.00 98.60           H
ATOM   2989  O   VAL A 190      -6.124   1.249  13.127  1.00 98.60           O
ATOM   2990  CG1 VAL A 190      -4.357   3.423  14.776  1.00 98.60           C
ATOM   2991 HG11 VAL A 190      -5.402   3.498  15.075  1.00 98.60           H
ATOM   2992 HG12 VAL A 190      -3.804   4.276  15.169  1.00 98.60           H
ATOM   2993 HG13 VAL A 190      -4.284   3.460  13.689  1.00 98.60           H
ATOM   2994  CG2 VAL A 190      -3.668   2.243  16.831  1.00 98.60           C
ATOM   2995 HG21 VAL A 190      -3.077   3.118  17.103  1.00 98.60           H
ATOM   2996 HG22 VAL A 190      -4.669   2.341  17.252  1.00 98.60           H
ATOM   2997 HG23 VAL A 190      -3.191   1.360  17.256  1.00 98.60           H
ATOM   2998  N   PHE A 191      -4.082   0.532  12.536  1.00 98.76           N
ATOM   2999  H   PHE A 191      -3.146   0.311  12.845  1.00 98.76           H
ATOM   3000  CA  PHE A 191      -4.382   0.440  11.109  1.00 98.76           C
ATOM   3001  HA  PHE A 191      -4.644   1.435  10.749  1.00 98.76           H
ATOM   3002  C   PHE A 191      -5.595  -0.460  10.844  1.00 98.76           C
ATOM   3003  CB  PHE A 191      -3.136  -0.035  10.352  1.00 98.76           C
ATOM   3004  HB2 PHE A 191      -2.772  -0.962  10.794  1.00 98.76           H
ATOM   3005  HB3 PHE A 191      -2.349   0.711  10.464  1.00 98.76           H
ATOM   3006  O   PHE A 191      -6.578  -0.009  10.249  1.00 98.76           O
ATOM   3007  CG  PHE A 191      -3.388  -0.268   8.877  1.00 98.76           C
ATOM   3008  CD1 PHE A 191      -3.733  -1.554   8.413  1.00 98.76           C
ATOM   3009  HD1 PHE A 191      -3.807  -2.380   9.104  1.00 98.76           H
ATOM   3010  CD2 PHE A 191      -3.302   0.804   7.971  1.00 98.76           C
ATOM   3011  HD2 PHE A 191      -3.036   1.792   8.317  1.00 98.76           H
ATOM   3012  CE1 PHE A 191      -3.989  -1.766   7.048  1.00 98.76           C
ATOM   3013  HE1 PHE A 191      -4.254  -2.750   6.692  1.00 98.76           H
ATOM   3014  CE2 PHE A 191      -3.555   0.589   6.606  1.00 98.76           C
ATOM   3015  HE2 PHE A 191      -3.470   1.405   5.903  1.00 98.76           H
ATOM   3016  CZ  PHE A 191      -3.907  -0.690   6.149  1.00 98.76           C
ATOM   3017  HZ  PHE A 191      -4.108  -0.842   5.099  1.00 98.76           H
ATOM   3018  N   MET A 192      -5.559  -1.696  11.352  1.00 98.36           N
ATOM   3019  H   MET A 192      -4.736  -1.972  11.869  1.00 98.36           H
ATOM   3020  CA  MET A 192      -6.640  -2.673  11.182  1.00 98.36           C
ATOM   3021  HA  MET A 192      -6.803  -2.836  10.116  1.00 98.36           H
ATOM   3022  C   MET A 192      -7.968  -2.187  11.770  1.00 98.36           C
ATOM   3023  CB  MET A 192      -6.248  -4.007  11.839  1.00 98.36           C
ATOM   3024  HB2 MET A 192      -5.868  -3.814  12.842  1.00 98.36           H
ATOM   3025  HB3 MET A 192      -7.135  -4.633  11.936  1.00 98.36           H
ATOM   3026  O   MET A 192      -9.023  -2.343  11.163  1.00 98.36           O
ATOM   3027  CG  MET A 192      -5.188  -4.783  11.048  1.00 98.36           C
ATOM   3028  HG2 MET A 192      -4.327  -4.135  10.888  1.00 98.36           H
ATOM   3029  HG3 MET A 192      -4.856  -5.625  11.655  1.00 98.36           H
ATOM   3030  SD  MET A 192      -5.714  -5.428   9.438  1.00 98.36           S
ATOM   3031  CE  MET A 192      -6.928  -6.679   9.910  1.00 98.36           C
ATOM   3032  HE1 MET A 192      -7.775  -6.209  10.410  1.00 98.36           H
ATOM   3033  HE2 MET A 192      -6.456  -7.409  10.567  1.00 98.36           H
ATOM   3034  HE3 MET A 192      -7.286  -7.185   9.013  1.00 98.36           H
ATOM   3035  N   GLU A 193      -7.924  -1.597  12.961  1.00 98.17           N
ATOM   3036  H   GLU A 193      -7.029  -1.508  13.420  1.00 98.17           H
ATOM   3037  CA  GLU A 193      -9.123  -1.310  13.748  1.00 98.17           C
ATOM   3038  HA  GLU A 193      -9.878  -2.071  13.548  1.00 98.17           H
ATOM   3039  C   GLU A 193      -9.761   0.036  13.411  1.00 98.17           C
ATOM   3040  CB  GLU A 193      -8.759  -1.381  15.237  1.00 98.17           C
ATOM   3041  HB2 GLU A 193      -9.587  -1.004  15.836  1.00 98.17           H
ATOM   3042  HB3 GLU A 193      -7.891  -0.746  15.417  1.00 98.17           H
ATOM   3043  O   GLU A 193     -10.941   0.222  13.717  1.00 98.17           O
ATOM   3044  CG  GLU A 193      -8.460  -2.829  15.667  1.00 98.17           C
ATOM   3045  HG2 GLU A 193      -9.406  -3.354  15.803  1.00 98.17           H
ATOM   3046  HG3 GLU A 193      -7.916  -3.347  14.878  1.00 98.17           H
ATOM   3047  CD  GLU A 193      -7.634  -2.920  16.956  1.00 98.17           C
ATOM   3048  OE1 GLU A 193      -6.862  -3.915  17.061  1.00 98.17           O
ATOM   3049  OE2 GLU A 193      -7.771  -2.011  17.808  1.00 98.17           O
ATOM   3050  N   LYS A 194      -9.005   0.973  12.820  1.00 98.48           N
ATOM   3051  H   LYS A 194      -8.032   0.750  12.665  1.00 98.48           H
ATOM   3052  CA  LYS A 194      -9.418   2.380  12.699  1.00 98.48           C
ATOM   3053  HA  LYS A 194     -10.496   2.454  12.849  1.00 98.48           H
ATOM   3054  C   LYS A 194      -9.194   3.030  11.338  1.00 98.48           C
ATOM   3055  CB  LYS A 194      -8.696   3.219  13.771  1.00 98.48           C
ATOM   3056  HB2 LYS A 194      -7.634   3.270  13.532  1.00 98.48           H
ATOM   3057  HB3 LYS A 194      -9.092   4.233  13.716  1.00 98.48           H
ATOM   3058  O   LYS A 194      -9.751   4.101  11.109  1.00 98.48           O
ATOM   3059  CG  LYS A 194      -8.847   2.721  15.216  1.00 98.48           C
ATOM   3060  HG2 LYS A 194      -8.214   3.325  15.867  1.00 98.48           H
ATOM   3061  HG3 LYS A 194      -8.500   1.690  15.295  1.00 98.48           H
ATOM   3062  CD  LYS A 194     -10.299   2.828  15.692  1.00 98.48           C
ATOM   3063  HD2 LYS A 194     -10.580   3.879  15.768  1.00 98.48           H
ATOM   3064  HD3 LYS A 194     -10.962   2.353  14.969  1.00 98.48           H
ATOM   3065  CE  LYS A 194     -10.461   2.140  17.044  1.00 98.48           C
ATOM   3066  HE2 LYS A 194      -9.951   1.177  17.002  1.00 98.48           H
ATOM   3067  HE3 LYS A 194      -9.982   2.745  17.814  1.00 98.48           H
ATOM   3068  NZ  LYS A 194     -11.897   1.934  17.335  1.00 98.48           N
ATOM   3069  HZ1 LYS A 194     -12.016   1.443  18.209  1.00 98.48           H
ATOM   3070  HZ2 LYS A 194     -12.382   2.820  17.357  1.00 98.48           H
ATOM   3071  HZ3 LYS A 194     -12.294   1.374  16.595  1.00 98.48           H
ATOM   3072  N   LEU A 195      -8.388   2.442  10.451  1.00 98.71           N
ATOM   3073  H   LEU A 195      -7.933   1.576  10.702  1.00 98.71           H
ATOM   3074  CA  LEU A 195      -7.966   3.132   9.225  1.00 98.71           C
ATOM   3075  HA  LEU A 195      -8.429   4.118   9.180  1.00 98.71           H
ATOM   3076  C   LEU A 195      -8.424   2.454   7.937  1.00 98.71           C
ATOM   3077  CB  LEU A 195      -6.443   3.352   9.248  1.00 98.71           C
ATOM   3078  HB2 LEU A 195      -6.151   3.812   8.303  1.00 98.71           H
ATOM   3079  HB3 LEU A 195      -5.946   2.384   9.302  1.00 98.71           H
ATOM   3080  O   LEU A 195      -8.685   3.168   6.975  1.00 98.71           O
ATOM   3081  CG  LEU A 195      -5.946   4.259  10.394  1.00 98.71           C
ATOM   3082  HG  LEU A 195      -6.228   3.837  11.359  1.00 98.71           H
ATOM   3083  CD1 LEU A 195      -4.424   4.392  10.354  1.00 98.71           C
ATOM   3084 HD11 LEU A 195      -4.124   4.880   9.427  1.00 98.71           H
ATOM   3085 HD12 LEU A 195      -4.084   4.991  11.199  1.00 98.71           H
ATOM   3086 HD13 LEU A 195      -3.947   3.413  10.412  1.00 98.71           H
ATOM   3087  CD2 LEU A 195      -6.517   5.671  10.267  1.00 98.71           C
ATOM   3088 HD21 LEU A 195      -6.006   6.350  10.949  1.00 98.71           H
ATOM   3089 HD22 LEU A 195      -7.582   5.677  10.501  1.00 98.71           H
ATOM   3090 HD23 LEU A 195      -6.364   6.028   9.248  1.00 98.71           H
ATOM   3091  N   ILE A 196      -8.563   1.125   7.889  1.00 98.81           N
ATOM   3092  H   ILE A 196      -8.299   0.586   8.701  1.00 98.81           H
ATOM   3093  CA  ILE A 196      -8.857   0.415   6.630  1.00 98.81           C
ATOM   3094  HA  ILE A 196      -8.034   0.624   5.947  1.00 98.81           H
ATOM   3095  C   ILE A 196     -10.139   0.922   5.958  1.00 98.81           C
ATOM   3096  CB  ILE A 196      -8.910  -1.118   6.823  1.00 98.81           C
ATOM   3097  HB  ILE A 196      -9.624  -1.356   7.612  1.00 98.81           H
ATOM   3098  O   ILE A 196     -11.212   0.978   6.560  1.00 98.81           O
ATOM   3099  CG1 ILE A 196      -7.516  -1.621   7.236  1.00 98.81           C
ATOM   3100 HG12 ILE A 196      -7.172  -1.067   8.109  1.00 98.81           H
ATOM   3101 HG13 ILE A 196      -6.810  -1.427   6.428  1.00 98.81           H
ATOM   3102  CG2 ILE A 196      -9.361  -1.820   5.524  1.00 98.81           C
ATOM   3103 HG21 ILE A 196     -10.405  -1.587   5.313  1.00 98.81           H
ATOM   3104 HG22 ILE A 196      -9.318  -2.905   5.623  1.00 98.81           H
ATOM   3105 HG23 ILE A 196      -8.735  -1.514   4.686  1.00 98.81           H
ATOM   3106  CD1 ILE A 196      -7.468  -3.104   7.599  1.00 98.81           C
ATOM   3107 HD11 ILE A 196      -8.152  -3.308   8.423  1.00 98.81           H
ATOM   3108 HD12 ILE A 196      -7.735  -3.740   6.756  1.00 98.81           H
ATOM   3109 HD13 ILE A 196      -6.445  -3.338   7.893  1.00 98.81           H
ATOM   3110  N   SER A 197     -10.046   1.209   4.661  1.00 98.73           N
ATOM   3111  H   SER A 197      -9.131   1.169   4.234  1.00 98.73           H
ATOM   3112  CA  SER A 197     -11.204   1.427   3.801  1.00 98.73           C
ATOM   3113  HA  SER A 197     -12.020   1.835   4.397  1.00 98.73           H
ATOM   3114  C   SER A 197     -11.679   0.105   3.189  1.00 98.73           C
ATOM   3115  CB  SER A 197     -10.871   2.464   2.728  1.00 98.73           C
ATOM   3116  HB2 SER A 197     -10.089   2.086   2.071  1.00 98.73           H
ATOM   3117  HB3 SER A 197     -10.518   3.380   3.203  1.00 98.73           H
ATOM   3118  O   SER A 197     -11.319  -0.237   2.063  1.00 98.73           O
ATOM   3119  OG  SER A 197     -12.044   2.740   1.984  1.00 98.73           O
ATOM   3120  HG  SER A 197     -11.808   3.374   1.303  1.00 98.73           H
ATOM   3121  N   TRP A 198     -12.518  -0.652   3.905  1.00 98.66           N
ATOM   3122  H   TRP A 198     -12.688  -0.409   4.871  1.00 98.66           H
ATOM   3123  CA  TRP A 198     -13.070  -1.920   3.391  1.00 98.66           C
ATOM   3124  HA  TRP A 198     -12.237  -2.574   3.136  1.00 98.66           H
ATOM   3125  C   TRP A 198     -13.897  -1.755   2.109  1.00 98.66           C
ATOM   3126  CB  TRP A 198     -13.910  -2.601   4.477  1.00 98.66           C
ATOM   3127  HB2 TRP A 198     -14.448  -3.435   4.026  1.00 98.66           H
ATOM   3128  HB3 TRP A 198     -14.652  -1.899   4.859  1.00 98.66           H
ATOM   3129  O   TRP A 198     -13.976  -2.672   1.294  1.00 98.66           O
ATOM   3130  CG  TRP A 198     -13.111  -3.152   5.612  1.00 98.66           C
ATOM   3131  CD1 TRP A 198     -13.258  -2.852   6.923  1.00 98.66           C
ATOM   3132  HD1 TRP A 198     -13.993  -2.178   7.337  1.00 98.66           H
ATOM   3133  CD2 TRP A 198     -12.034  -4.134   5.548  1.00 98.66           C
ATOM   3134  CE2 TRP A 198     -11.544  -4.356   6.867  1.00 98.66           C
ATOM   3135  CE3 TRP A 198     -11.423  -4.859   4.503  1.00 98.66           C
ATOM   3136  HE3 TRP A 198     -11.779  -4.717   3.493  1.00 98.66           H
ATOM   3137  NE1 TRP A 198     -12.338  -3.567   7.664  1.00 98.66           N
ATOM   3138  HE1 TRP A 198     -12.328  -3.586   8.673  1.00 98.66           H
ATOM   3139  CH2 TRP A 198      -9.891  -5.925   6.067  1.00 98.66           C
ATOM   3140  HH2 TRP A 198      -9.051  -6.581   6.246  1.00 98.66           H
ATOM   3141  CZ2 TRP A 198     -10.486  -5.233   7.134  1.00 98.66           C
ATOM   3142  HZ2 TRP A 198     -10.136  -5.364   8.147  1.00 98.66           H
ATOM   3143  CZ3 TRP A 198     -10.369  -5.753   4.758  1.00 98.66           C
ATOM   3144  HZ3 TRP A 198      -9.912  -6.301   3.947  1.00 98.66           H
ATOM   3145  N   GLU A 199     -14.465  -0.571   1.893  1.00 98.31           N
ATOM   3146  H   GLU A 199     -14.355   0.139   2.603  1.00 98.31           H
ATOM   3147  CA  GLU A 199     -15.128  -0.190   0.644  1.00 98.31           C
ATOM   3148  HA  GLU A 199     -15.927  -0.896   0.419  1.00 98.31           H
ATOM   3149  C   GLU A 199     -14.151  -0.181  -0.541  1.00 98.31           C
ATOM   3150  CB  GLU A 199     -15.734   1.198   0.854  1.00 98.31           C
ATOM   3151  HB2 GLU A 199     -14.924   1.895   1.070  1.00 98.31           H
ATOM   3152  HB3 GLU A 199     -16.395   1.162   1.720  1.00 98.31           H
ATOM   3153  O   GLU A 199     -14.440  -0.778  -1.579  1.00 98.31           O
ATOM   3154  CG  GLU A 199     -16.530   1.706  -0.355  1.00 98.31           C
ATOM   3155  HG2 GLU A 199     -17.415   1.083  -0.480  1.00 98.31           H
ATOM   3156  HG3 GLU A 199     -15.920   1.620  -1.254  1.00 98.31           H
ATOM   3157  CD  GLU A 199     -16.942   3.174  -0.184  1.00 98.31           C
ATOM   3158  OE1 GLU A 199     -17.361   3.759  -1.205  1.00 98.31           O
ATOM   3159  OE2 GLU A 199     -16.825   3.694   0.956  1.00 98.31           O
ATOM   3160  N   ALA A 200     -12.968   0.424  -0.379  1.00 98.57           N
ATOM   3161  H   ALA A 200     -12.751   0.857   0.508  1.00 98.57           H
ATOM   3162  CA  ALA A 200     -11.936   0.422  -1.414  1.00 98.57           C
ATOM   3163  HA  ALA A 200     -12.366   0.814  -2.335  1.00 98.57           H
ATOM   3164  C   ALA A 200     -11.443  -1.004  -1.701  1.00 98.57           C
ATOM   3165  CB  ALA A 200     -10.787   1.345  -0.988  1.00 98.57           C
ATOM   3166  HB1 ALA A 200     -11.162   2.354  -0.819  1.00 98.57           H
ATOM   3167  HB2 ALA A 200     -10.317   0.976  -0.076  1.00 98.57           H
ATOM   3168  HB3 ALA A 200     -10.035   1.383  -1.775  1.00 98.57           H
ATOM   3169  O   ALA A 200     -11.310  -1.387  -2.865  1.00 98.57           O
ATOM   3170  N   VAL A 201     -11.245  -1.818  -0.655  1.00 98.85           N
ATOM   3171  H   VAL A 201     -11.354  -1.427   0.270  1.00 98.85           H
ATOM   3172  CA  VAL A 201     -10.876  -3.241  -0.788  1.00 98.85           C
ATOM   3173  HA  VAL A 201      -9.946  -3.307  -1.352  1.00 98.85           H
ATOM   3174  C   VAL A 201     -11.947  -4.007  -1.575  1.00 98.85           C
ATOM   3175  CB  VAL A 201     -10.648  -3.897   0.592  1.00 98.85           C
ATOM   3176  HB  VAL A 201     -11.588  -3.904   1.144  1.00 98.85           H
ATOM   3177  O   VAL A 201     -11.619  -4.744  -2.504  1.00 98.85           O
ATOM   3178  CG1 VAL A 201     -10.136  -5.337   0.474  1.00 98.85           C
ATOM   3179 HG11 VAL A 201     -10.785  -5.938  -0.162  1.00 98.85           H
ATOM   3180 HG12 VAL A 201     -10.105  -5.796   1.463  1.00 98.85           H
ATOM   3181 HG13 VAL A 201      -9.124  -5.332   0.070  1.00 98.85           H
ATOM   3182  CG2 VAL A 201      -9.595  -3.155   1.426  1.00 98.85           C
ATOM   3183 HG21 VAL A 201      -9.435  -3.672   2.372  1.00 98.85           H
ATOM   3184 HG22 VAL A 201      -8.655  -3.097   0.878  1.00 98.85           H
ATOM   3185 HG23 VAL A 201      -9.922  -2.139   1.651  1.00 98.85           H
ATOM   3186  N   SER A 202     -13.227  -3.786  -1.263  1.00 98.65           N
ATOM   3187  H   SER A 202     -13.428  -3.160  -0.497  1.00 98.65           H
ATOM   3188  CA  SER A 202     -14.357  -4.445  -1.933  1.00 98.65           C
ATOM   3189  HA  SER A 202     -14.197  -5.523  -1.920  1.00 98.65           H
ATOM   3190  C   SER A 202     -14.495  -4.011  -3.395  1.00 98.65           C
ATOM   3191  CB  SER A 202     -15.667  -4.154  -1.194  1.00 98.65           C
ATOM   3192  HB2 SER A 202     -16.478  -4.692  -1.685  1.00 98.65           H
ATOM   3193  HB3 SER A 202     -15.883  -3.086  -1.228  1.00 98.65           H
ATOM   3194  O   SER A 202     -14.716  -4.841  -4.273  1.00 98.65           O
ATOM   3195  OG  SER A 202     -15.592  -4.574   0.153  1.00 98.65           O
ATOM   3196  HG  SER A 202     -15.049  -3.948   0.637  1.00 98.65           H
ATOM   3197  N   SER A 203     -14.305  -2.720  -3.683  1.00 98.51           N
ATOM   3198  H   SER A 203     -14.164  -2.078  -2.916  1.00 98.51           H
ATOM   3199  CA  SER A 203     -14.311  -2.179  -5.049  1.00 98.51           C
ATOM   3200  HA  SER A 203     -15.266  -2.411  -5.520  1.00 98.51           H
ATOM   3201  C   SER A 203     -13.202  -2.797  -5.909  1.00 98.51           C
ATOM   3202  CB  SER A 203     -14.162  -0.657  -4.979  1.00 98.51           C
ATOM   3203  HB2 SER A 203     -14.955  -0.247  -4.352  1.00 98.51           H
ATOM   3204  HB3 SER A 203     -13.198  -0.401  -4.540  1.00 98.51           H
ATOM   3205  O   SER A 203     -13.450  -3.240  -7.032  1.00 98.51           O
ATOM   3206  OG  SER A 203     -14.256  -0.093  -6.271  1.00 98.51           O
ATOM   3207  HG  SER A 203     -14.212   0.862  -6.188  1.00 98.51           H
ATOM   3208  N   ARG A 204     -11.988  -2.918  -5.355  1.00 98.63           N
ATOM   3209  H   ARG A 204     -11.854  -2.545  -4.426  1.00 98.63           H
ATOM   3210  CA  ARG A 204     -10.849  -3.568  -6.025  1.00 98.63           C
ATOM   3211  HA  ARG A 204     -10.716  -3.133  -7.015  1.00 98.63           H
ATOM   3212  C   ARG A 204     -11.090  -5.057  -6.248  1.00 98.63           C
ATOM   3213  CB  ARG A 204      -9.574  -3.358  -5.201  1.00 98.63           C
ATOM   3214  HB2 ARG A 204      -9.761  -3.687  -4.178  1.00 98.63           H
ATOM   3215  HB3 ARG A 204      -8.774  -3.974  -5.612  1.00 98.63           H
ATOM   3216  O   ARG A 204     -10.781  -5.554  -7.325  1.00 98.63           O
ATOM   3217  CG  ARG A 204      -9.105  -1.897  -5.200  1.00 98.63           C
ATOM   3218  HG2 ARG A 204      -8.651  -1.659  -6.161  1.00 98.63           H
ATOM   3219  HG3 ARG A 204      -9.946  -1.223  -5.034  1.00 98.63           H
ATOM   3220  CD  ARG A 204      -8.086  -1.708  -4.076  1.00 98.63           C
ATOM   3221  HD2 ARG A 204      -7.234  -2.364  -4.254  1.00 98.63           H
ATOM   3222  HD3 ARG A 204      -8.560  -2.004  -3.140  1.00 98.63           H
ATOM   3223  NE  ARG A 204      -7.627  -0.312  -3.971  1.00 98.63           N
ATOM   3224  HE  ARG A 204      -7.728   0.286  -4.778  1.00 98.63           H
ATOM   3225  NH1 ARG A 204      -6.912  -0.410  -1.780  1.00 98.63           N
ATOM   3226 HH11 ARG A 204      -7.163  -1.386  -1.719  1.00 98.63           H
ATOM   3227 HH12 ARG A 204      -6.363  -0.006  -1.034  1.00 98.63           H
ATOM   3228  NH2 ARG A 204      -6.627   1.456  -2.957  1.00 98.63           N
ATOM   3229 HH21 ARG A 204      -6.209   1.868  -2.135  1.00 98.63           H
ATOM   3230 HH22 ARG A 204      -6.604   1.998  -3.809  1.00 98.63           H
ATOM   3231  CZ  ARG A 204      -7.069   0.236  -2.905  1.00 98.63           C
ATOM   3232  N   LEU A 205     -11.670  -5.754  -5.269  1.00 98.51           N
ATOM   3233  H   LEU A 205     -11.861  -5.289  -4.393  1.00 98.51           H
ATOM   3234  CA  LEU A 205     -12.028  -7.167  -5.402  1.00 98.51           C
ATOM   3235  HA  LEU A 205     -11.132  -7.729  -5.665  1.00 98.51           H
ATOM   3236  C   LEU A 205     -13.044  -7.375  -6.529  1.00 98.51           C
ATOM   3237  CB  LEU A 205     -12.563  -7.680  -4.055  1.00 98.51           C
ATOM   3238  HB2 LEU A 205     -13.382  -7.032  -3.741  1.00 98.51           H
ATOM   3239  HB3 LEU A 205     -11.774  -7.613  -3.307  1.00 98.51           H
ATOM   3240  O   LEU A 205     -12.843  -8.240  -7.378  1.00 98.51           O
ATOM   3241  CG  LEU A 205     -13.090  -9.127  -4.111  1.00 98.51           C
ATOM   3242  HG  LEU A 205     -13.868  -9.205  -4.871  1.00 98.51           H
ATOM   3243  CD1 LEU A 205     -11.972 -10.123  -4.434  1.00 98.51           C
ATOM   3244 HD11 LEU A 205     -11.171 -10.046  -3.699  1.00 98.51           H
ATOM   3245 HD12 LEU A 205     -11.578  -9.936  -5.433  1.00 98.51           H
ATOM   3246 HD13 LEU A 205     -12.379 -11.134  -4.427  1.00 98.51           H
ATOM   3247  CD2 LEU A 205     -13.727  -9.474  -2.768  1.00 98.51           C
ATOM   3248 HD21 LEU A 205     -14.372  -8.661  -2.436  1.00 98.51           H
ATOM   3249 HD22 LEU A 205     -12.960  -9.669  -2.018  1.00 98.51           H
ATOM   3250 HD23 LEU A 205     -14.363 -10.350  -2.893  1.00 98.51           H
ATOM   3251  N   LYS A 206     -14.088  -6.543  -6.582  1.00 97.95           N
ATOM   3252  H   LYS A 206     -14.218  -5.890  -5.822  1.00 97.95           H
ATOM   3253  CA  LYS A 206     -15.085  -6.577  -7.656  1.00 97.95           C
ATOM   3254  HA  LYS A 206     -15.543  -7.566  -7.679  1.00 97.95           H
ATOM   3255  C   LYS A 206     -14.444  -6.355  -9.026  1.00 97.95           C
ATOM   3256  CB  LYS A 206     -16.166  -5.535  -7.356  1.00 97.95           C
ATOM   3257  HB2 LYS A 206     -16.559  -5.715  -6.355  1.00 97.95           H
ATOM   3258  HB3 LYS A 206     -15.732  -4.535  -7.385  1.00 97.95           H
ATOM   3259  O   LYS A 206     -14.733  -7.085  -9.962  1.00 97.95           O
ATOM   3260  CG  LYS A 206     -17.317  -5.626  -8.362  1.00 97.95           C
ATOM   3261  HG2 LYS A 206     -16.948  -5.461  -9.374  1.00 97.95           H
ATOM   3262  HG3 LYS A 206     -17.763  -6.619  -8.304  1.00 97.95           H
ATOM   3263  CD  LYS A 206     -18.375  -4.569  -8.048  1.00 97.95           C
ATOM   3264  HD2 LYS A 206     -17.943  -3.578  -8.187  1.00 97.95           H
ATOM   3265  HD3 LYS A 206     -18.702  -4.684  -7.015  1.00 97.95           H
ATOM   3266  CE  LYS A 206     -19.559  -4.768  -8.994  1.00 97.95           C
ATOM   3267  HE2 LYS A 206     -19.953  -5.772  -8.836  1.00 97.95           H
ATOM   3268  HE3 LYS A 206     -19.201  -4.713 -10.022  1.00 97.95           H
ATOM   3269  NZ  LYS A 206     -20.613  -3.757  -8.747  1.00 97.95           N
ATOM   3270  HZ1 LYS A 206     -20.239  -2.828  -8.880  1.00 97.95           H
ATOM   3271  HZ2 LYS A 206     -21.387  -3.902  -9.379  1.00 97.95           H
ATOM   3272  HZ3 LYS A 206     -20.947  -3.843  -7.798  1.00 97.95           H
ATOM   3273  N   ALA A 207     -13.543  -5.380  -9.147  1.00 97.63           N
ATOM   3274  H   ALA A 207     -13.362  -4.786  -8.351  1.00 97.63           H
ATOM   3275  CA  ALA A 207     -12.819  -5.135 -10.395  1.00 97.63           C
ATOM   3276  HA  ALA A 207     -13.542  -5.024 -11.203  1.00 97.63           H
ATOM   3277  C   ALA A 207     -11.882  -6.293 -10.789  1.00 97.63           C
ATOM   3278  CB  ALA A 207     -12.046  -3.819 -10.252  1.00 97.63           C
ATOM   3279  HB1 ALA A 207     -12.733  -3.010 -10.006  1.00 97.63           H
ATOM   3280  HB2 ALA A 207     -11.545  -3.589 -11.192  1.00 97.63           H
ATOM   3281  HB3 ALA A 207     -11.299  -3.909  -9.463  1.00 97.63           H
ATOM   3282  O   ALA A 207     -11.636  -6.498 -11.972  1.00 97.63           O
ATOM   3283  N   ALA A 208     -11.358  -7.042  -9.815  1.00 96.04           N
ATOM   3284  H   ALA A 208     -11.551  -6.789  -8.857  1.00 96.04           H
ATOM   3285  CA  ALA A 208     -10.472  -8.184 -10.045  1.00 96.04           C
ATOM   3286  HA  ALA A 208      -9.799  -7.946 -10.868  1.00 96.04           H
ATOM   3287  C   ALA A 208     -11.212  -9.481 -10.423  1.00 96.04           C
ATOM   3288  CB  ALA A 208      -9.639  -8.390  -8.774  1.00 96.04           C
ATOM   3289  HB1 ALA A 208     -10.268  -8.788  -7.977  1.00 96.04           H
ATOM   3290  HB2 ALA A 208      -8.836  -9.098  -8.978  1.00 96.04           H
ATOM   3291  HB3 ALA A 208      -9.214  -7.441  -8.447  1.00 96.04           H
ATOM   3292  O   ALA A 208     -10.577 -10.429 -10.882  1.00 96.04           O
ATOM   3293  N   THR A 209     -12.525  -9.538 -10.185  1.00 93.28           N
ATOM   3294  H   THR A 209     -12.973  -8.720  -9.798  1.00 93.28           H
ATOM   3295  CA  THR A 209     -13.369 -10.736 -10.352  1.00 93.28           C
ATOM   3296  HA  THR A 209     -12.751 -11.570 -10.684  1.00 93.28           H
ATOM   3297  C   THR A 209     -14.462 -10.584 -11.414  1.00 93.28           C
ATOM   3298  CB  THR A 209     -14.015 -11.134  -9.014  1.00 93.28           C
ATOM   3299  HB  THR A 209     -14.746 -11.924  -9.185  1.00 93.28           H
ATOM   3300  O   THR A 209     -15.119 -11.577 -11.731  1.00 93.28           O
ATOM   3301  CG2 THR A 209     -12.991 -11.639  -7.997  1.00 93.28           C
ATOM   3302 HG21 THR A 209     -12.515 -12.537  -8.390  1.00 93.28           H
ATOM   3303 HG22 THR A 209     -13.503 -11.883  -7.066  1.00 93.28           H
ATOM   3304 HG23 THR A 209     -12.231 -10.881  -7.806  1.00 93.28           H
ATOM   3305  OG1 THR A 209     -14.663 -10.032  -8.431  1.00 93.28           O
ATOM   3306  HG1 THR A 209     -13.990  -9.489  -8.014  1.00 93.28           H
ATOM   3307  N   ALA A 210     -14.647  -9.374 -11.956  1.00 85.45           N
ATOM   3308  H   ALA A 210     -14.052  -8.621 -11.642  1.00 85.45           H
ATOM   3309  CA  ALA A 210     -15.549  -9.071 -13.070  1.00 85.45           C
ATOM   3310  HA  ALA A 210     -16.507  -9.562 -12.894  1.00 85.45           H
ATOM   3311  C   ALA A 210     -15.026  -9.616 -14.407  1.00 85.45           C
ATOM   3312  CB  ALA A 210     -15.762  -7.551 -13.122  1.00 85.45           C
ATOM   3313  HB1 ALA A 210     -16.430  -7.312 -13.949  1.00 85.45           H
ATOM   3314  HB2 ALA A 210     -14.803  -7.059 -13.285  1.00 85.45           H
ATOM   3315  HB3 ALA A 210     -16.200  -7.207 -12.185  1.00 85.45           H
ATOM   3316  O   ALA A 210     -15.869 -10.119 -15.185  1.00 85.45           O
ATOM   3317  OXT ALA A 210     -13.808  -9.462 -14.646  1.00 85.45           O
END
