# Supplementary material for: In Silico Study of Superoxide Dismutase Gene Family in Potato and Effects of Elevated Temperature and Salicylic Acid on Gene Expression
Source: Antioxidants (Basel). 2022 Feb 28;11(3):488. doi: 10.3390/antiox11030488 (PMC8944489; doi:10.3390/antiox11030488)
Supplement: Supplementary file 1 [file antioxidants-11-00488-s001.zip › Supplement S7/Soltu.DM.06G012180.3.pdb]

SEQRES   1 A  203  LYS PHE ASP LEU ASN SER PRO PRO TYR PRO MET ASP ALA
SEQRES   2 A  203  LEU GLU PRO HIS MET SER SER ARG THR PHE GLU PHE HIS
SEQRES   3 A  203  TRP GLY LYS HIS HIS ARG ALA TYR VAL ASP ASN LEU ASN
SEQRES   4 A  203  LYS GLN ILE GLU GLY THR GLU LEU ASP GLY LYS THR LEU
SEQRES   5 A  203  GLU ASP ILE ILE LEU VAL THR TYR ASN LYS GLY ALA PRO
SEQRES   6 A  203  LEU PRO ALA PHE ASN ASN ALA ALA GLN ALA TRP ASN HIS
SEQRES   7 A  203  GLN PHE PHE TRP GLU SER MET LYS PRO ASN GLY GLY GLY
SEQRES   8 A  203  GLU PRO SER GLY GLU LEU LEU GLU LEU ILE ASN ARG ASP
SEQRES   9 A  203  PHE GLY SER TYR ASP THR PHE VAL LYS GLU PHE LYS ALA
SEQRES  10 A  203  ALA ALA ALA THR GLN PHE GLY SER GLY TRP ALA TRP LEU
SEQRES  11 A  203  ALA TYR LYS PRO GLU ASP LYS LYS LEU ALA LEU VAL LYS
SEQRES  12 A  203  THR PRO ASN ALA GLU ASN PRO LEU VAL LEU GLY TYR THR
SEQRES  13 A  203  PRO LEU LEU THR ILE ASP VAL TRP GLU HIS ALA TYR TYR
SEQRES  14 A  203  LEU ASP PHE GLN ASN ARG ARG PRO ASP TYR ILE SER ILE
SEQRES  15 A  203  PHE MET GLU LYS LEU VAL SER TRP GLU ALA VAL ASN SER
SEQRES  16 A  203  ARG LEU LYS ALA ALA THR ALA PRO
HELIX    1   1 SER A   20  LYS A   29  1                                  10
HELIX    2   2 HIS A   30  ILE A   42  1                                  13
HELIX    3   3 LEU A   52  TYR A   60  1                                   9
HELIX    4   4 ASN A   61  GLY A   63  1                                   3
HELIX    5   5 PHE A   69  PHE A   81  1                                  13
HELIX    6   6 TRP A   82  SER A   84  1                                   3
HELIX    7   7 GLY A   95  LEU A   97  1                                   3
HELIX    8   8 LEU A   98  PHE A  105  1                                   8
HELIX    9   9 TYR A  108  THR A  121  1                                  14
HELIX   10  10 PRO A  150  LEU A  153  1                                   4
HELIX   11  11 GLU A  165  ALA A  167  1                                   3
HELIX   12  12 TYR A  169  PHE A  172  1                                   4
HELIX   13  13 ARG A  176  LEU A  187  1                                  12
HELIX   14  14 TRP A  190  THR A  201  1                                  12
SHEET    1   1 1 GLY A 126  LYS A 133  0
SHEET    2   2 1 LYS A 138  PRO A 145  0
SHEET    3   3 1 THR A 156  ASP A 162  0
ATOM      1  N   LYS A   1       5.797  12.057 -17.228  1.00 90.29           N
ATOM      2  H   LYS A   1       5.014  12.409 -17.760  1.00 90.29           H
ATOM      3  H2  LYS A   1       6.649  12.162 -17.759  1.00 90.29           H
ATOM      4  H3  LYS A   1       5.655  11.067 -17.086  1.00 90.29           H
ATOM      5  CA  LYS A   1       5.870  12.752 -15.910  1.00 90.29           C
ATOM      6  HA  LYS A   1       6.737  12.370 -15.370  1.00 90.29           H
ATOM      7  C   LYS A   1       4.651  12.421 -15.056  1.00 90.29           C
ATOM      8  CB  LYS A   1       6.024  14.283 -16.030  1.00 90.29           C
ATOM      9  HB2 LYS A   1       5.983  14.713 -15.029  1.00 90.29           H
ATOM     10  HB3 LYS A   1       5.206  14.699 -16.619  1.00 90.29           H
ATOM     11  O   LYS A   1       3.561  12.319 -15.603  1.00 90.29           O
ATOM     12  CG  LYS A   1       7.371  14.657 -16.666  1.00 90.29           C
ATOM     13  HG2 LYS A   1       8.151  14.074 -16.177  1.00 90.29           H
ATOM     14  HG3 LYS A   1       7.354  14.382 -17.721  1.00 90.29           H
ATOM     15  CD  LYS A   1       7.740  16.148 -16.543  1.00 90.29           C
ATOM     16  HD2 LYS A   1       7.005  16.763 -17.060  1.00 90.29           H
ATOM     17  HD3 LYS A   1       7.781  16.424 -15.489  1.00 90.29           H
ATOM     18  CE  LYS A   1       9.130  16.317 -17.187  1.00 90.29           C
ATOM     19  HE2 LYS A   1       9.056  16.110 -18.254  1.00 90.29           H
ATOM     20  HE3 LYS A   1       9.793  15.555 -16.776  1.00 90.29           H
ATOM     21  NZ  LYS A   1       9.760  17.645 -16.973  1.00 90.29           N
ATOM     22  HZ1 LYS A   1       9.269  18.389 -17.447  1.00 90.29           H
ATOM     23  HZ2 LYS A   1       9.889  17.843 -15.991  1.00 90.29           H
ATOM     24  HZ3 LYS A   1      10.698  17.606 -17.347  1.00 90.29           H
ATOM     25  N   PHE A   2       4.858  12.243 -13.754  1.00 96.67           N
ATOM     26  H   PHE A   2       5.793  12.371 -13.394  1.00 96.67           H
ATOM     27  CA  PHE A   2       3.834  11.907 -12.763  1.00 96.67           C
ATOM     28  HA  PHE A   2       2.918  11.599 -13.267  1.00 96.67           H
ATOM     29  C   PHE A   2       3.510  13.104 -11.877  1.00 96.67           C
ATOM     30  CB  PHE A   2       4.330  10.748 -11.890  1.00 96.67           C
ATOM     31  HB2 PHE A   2       5.241  11.054 -11.375  1.00 96.67           H
ATOM     32  HB3 PHE A   2       3.580  10.530 -11.131  1.00 96.67           H
ATOM     33  O   PHE A   2       4.409  13.873 -11.536  1.00 96.67           O
ATOM     34  CG  PHE A   2       4.604   9.486 -12.671  1.00 96.67           C
ATOM     35  CD1 PHE A   2       3.531   8.666 -13.061  1.00 96.67           C
ATOM     36  HD1 PHE A   2       2.519   8.924 -12.787  1.00 96.67           H
ATOM     37  CD2 PHE A   2       5.919   9.153 -13.041  1.00 96.67           C
ATOM     38  HD2 PHE A   2       6.745   9.785 -12.748  1.00 96.67           H
ATOM     39  CE1 PHE A   2       3.773   7.511 -13.822  1.00 96.67           C
ATOM     40  HE1 PHE A   2       2.951   6.884 -14.133  1.00 96.67           H
ATOM     41  CE2 PHE A   2       6.158   7.981 -13.777  1.00 96.67           C
ATOM     42  HE2 PHE A   2       7.166   7.696 -14.042  1.00 96.67           H
ATOM     43  CZ  PHE A   2       5.087   7.161 -14.164  1.00 96.67           C
ATOM     44  HZ  PHE A   2       5.269   6.258 -14.728  1.00 96.67           H
ATOM     45  N   ASP A   3       2.257  13.199 -11.451  1.00 95.99           N
ATOM     46  H   ASP A   3       1.575  12.517 -11.750  1.00 95.99           H
ATOM     47  CA  ASP A   3       1.807  14.164 -10.455  1.00 95.99           C
ATOM     48  HA  ASP A   3       2.596  14.894 -10.272  1.00 95.99           H
ATOM     49  C   ASP A   3       1.515  13.463  -9.128  1.00 95.99           C
ATOM     50  CB  ASP A   3       0.587  14.933 -10.978  1.00 95.99           C
ATOM     51  HB2 ASP A   3       0.176  15.538 -10.169  1.00 95.99           H
ATOM     52  HB3 ASP A   3      -0.180  14.227 -11.297  1.00 95.99           H
ATOM     53  O   ASP A   3       1.156  12.284  -9.083  1.00 95.99           O
ATOM     54  CG  ASP A   3       0.966  15.866 -12.130  1.00 95.99           C
ATOM     55  OD1 ASP A   3       1.888  16.687 -11.920  1.00 95.99           O
ATOM     56  OD2 ASP A   3       0.333  15.762 -13.203  1.00 95.99           O
ATOM     57  N   LEU A   4       1.661  14.201  -8.026  1.00 97.35           N
ATOM     58  H   LEU A   4       1.923  15.170  -8.132  1.00 97.35           H
ATOM     59  CA  LEU A   4       1.186  13.729  -6.733  1.00 97.35           C
ATOM     60  HA  LEU A   4       1.444  12.675  -6.632  1.00 97.35           H
ATOM     61  C   LEU A   4      -0.338  13.864  -6.696  1.00 97.35           C
ATOM     62  CB  LEU A   4       1.864  14.510  -5.599  1.00 97.35           C
ATOM     63  HB2 LEU A   4       2.946  14.416  -5.695  1.00 97.35           H
ATOM     64  HB3 LEU A   4       1.603  15.564  -5.697  1.00 97.35           H
ATOM     65  O   LEU A   4      -0.859  14.965  -6.499  1.00 97.35           O
ATOM     66  CG  LEU A   4       1.430  14.009  -4.208  1.00 97.35           C
ATOM     67  HG  LEU A   4       0.343  13.948  -4.143  1.00 97.35           H
ATOM     68  CD1 LEU A   4       2.017  12.642  -3.883  1.00 97.35           C
ATOM     69 HD11 LEU A   4       1.756  12.375  -2.859  1.00 97.35           H
ATOM     70 HD12 LEU A   4       1.599  11.886  -4.549  1.00 97.35           H
ATOM     71 HD13 LEU A   4       3.101  12.650  -3.991  1.00 97.35           H
ATOM     72  CD2 LEU A   4       1.907  14.996  -3.151  1.00 97.35           C
ATOM     73 HD21 LEU A   4       2.965  15.209  -3.302  1.00 97.35           H
ATOM     74 HD22 LEU A   4       1.748  14.583  -2.155  1.00 97.35           H
ATOM     75 HD23 LEU A   4       1.306  15.900  -3.250  1.00 97.35           H
ATOM     76  N   ASN A   5      -1.036  12.742  -6.854  1.00 94.80           N
ATOM     77  H   ASN A   5      -0.541  11.904  -7.125  1.00 94.80           H
ATOM     78  CA  ASN A   5      -2.490  12.706  -6.783  1.00 94.80           C
ATOM     79  HA  ASN A   5      -2.886  13.378  -7.544  1.00 94.80           H
ATOM     80  C   ASN A   5      -2.988  13.190  -5.416  1.00 94.80           C
ATOM     81  CB  ASN A   5      -2.991  11.285  -7.075  1.00 94.80           C
ATOM     82  HB2 ASN A   5      -2.495  10.591  -6.395  1.00 94.80           H
ATOM     83  HB3 ASN A   5      -4.063  11.228  -6.891  1.00 94.80           H
ATOM     84  O   ASN A   5      -2.410  12.874  -4.368  1.00 94.80           O
ATOM     85  CG  ASN A   5      -2.745  10.845  -8.504  1.00 94.80           C
ATOM     86  ND2 ASN A   5      -2.691   9.557  -8.740  1.00 94.80           N
ATOM     87 HD21 ASN A   5      -2.528   9.279  -9.697  1.00 94.80           H
ATOM     88 HD22 ASN A   5      -2.837   8.894  -7.992  1.00 94.80           H
ATOM     89  OD1 ASN A   5      -2.624  11.640  -9.419  1.00 94.80           O
ATOM     90  N   SER A   6      -4.093  13.937  -5.431  1.00 95.55           N
ATOM     91  H   SER A   6      -4.508  14.186  -6.317  1.00 95.55           H
ATOM     92  CA  SER A   6      -4.830  14.258  -4.211  1.00 95.55           C
ATOM     93  HA  SER A   6      -4.185  14.861  -3.572  1.00 95.55           H
ATOM     94  C   SER A   6      -5.219  12.970  -3.481  1.00 95.55           C
ATOM     95  CB  SER A   6      -6.097  15.052  -4.532  1.00 95.55           C
ATOM     96  HB2 SER A   6      -6.702  14.496  -5.249  1.00 95.55           H
ATOM     97  HB3 SER A   6      -6.680  15.198  -3.623  1.00 95.55           H
ATOM     98  O   SER A   6      -5.592  11.991  -4.134  1.00 95.55           O
ATOM     99  OG  SER A   6      -5.751  16.310  -5.080  1.00 95.55           O
ATOM    100  HG  SER A   6      -5.391  16.863  -4.383  1.00 95.55           H
ATOM    101  N   PRO A   7      -5.151  12.948  -2.141  1.00 94.55           N
ATOM    102  CA  PRO A   7      -5.628  11.794  -1.400  1.00 94.55           C
ATOM    103  HA  PRO A   7      -5.085  10.912  -1.738  1.00 94.55           H
ATOM    104  C   PRO A   7      -7.143  11.600  -1.583  1.00 94.55           C
ATOM    105  CB  PRO A   7      -5.295  12.081   0.053  1.00 94.55           C
ATOM    106  HB2 PRO A   7      -6.044  11.642   0.713  1.00 94.55           H
ATOM    107  HB3 PRO A   7      -4.296  11.710   0.279  1.00 94.55           H
ATOM    108  O   PRO A   7      -7.847  12.568  -1.884  1.00 94.55           O
ATOM    109  CG  PRO A   7      -5.314  13.603   0.129  1.00 94.55           C
ATOM    110  HG2 PRO A   7      -4.683  13.948   0.948  1.00 94.55           H
ATOM    111  HG3 PRO A   7      -6.337  13.959   0.247  1.00 94.55           H
ATOM    112  CD  PRO A   7      -4.785  14.029  -1.236  1.00 94.55           C
ATOM    113  HD2 PRO A   7      -3.699  14.115  -1.192  1.00 94.55           H
ATOM    114  HD3 PRO A   7      -5.235  14.976  -1.531  1.00 94.55           H
ATOM    115  N   PRO A   8      -7.676  10.389  -1.327  1.00 96.66           N
ATOM    116  CA  PRO A   8      -9.104  10.102  -1.502  1.00 96.66           C
ATOM    117  HA  PRO A   8      -9.389  10.387  -2.515  1.00 96.66           H
ATOM    118  C   PRO A   8     -10.031  10.837  -0.516  1.00 96.66           C
ATOM    119  CB  PRO A   8      -9.238   8.579  -1.356  1.00 96.66           C
ATOM    120  HB2 PRO A   8      -9.581   8.321  -0.354  1.00 96.66           H
ATOM    121  HB3 PRO A   8      -9.922   8.168  -2.098  1.00 96.66           H
ATOM    122  O   PRO A   8     -11.251  10.793  -0.663  1.00 96.66           O
ATOM    123  CG  PRO A   8      -7.822   8.040  -1.546  1.00 96.66           C
ATOM    124  HG2 PRO A   8      -7.619   7.901  -2.608  1.00 96.66           H
ATOM    125  HG3 PRO A   8      -7.666   7.111  -0.998  1.00 96.66           H
ATOM    126  CD  PRO A   8      -6.954   9.165  -1.003  1.00 96.66           C
ATOM    127  HD2 PRO A   8      -5.972   9.111  -1.473  1.00 96.66           H
ATOM    128  HD3 PRO A   8      -6.862   9.071   0.079  1.00 96.66           H
ATOM    129  N   TYR A   9      -9.475  11.476   0.514  1.00 97.72           N
ATOM    130  H   TYR A   9      -8.467  11.511   0.567  1.00 97.72           H
ATOM    131  CA  TYR A   9     -10.203  12.121   1.605  1.00 97.72           C
ATOM    132  HA  TYR A   9     -11.136  12.515   1.200  1.00 97.72           H
ATOM    133  C   TYR A   9      -9.398  13.300   2.191  1.00 97.72           C
ATOM    134  CB  TYR A   9     -10.549  11.062   2.672  1.00 97.72           C
ATOM    135  HB2 TYR A   9     -11.409  10.497   2.313  1.00 97.72           H
ATOM    136  HB3 TYR A   9     -10.863  11.556   3.592  1.00 97.72           H
ATOM    137  O   TYR A   9      -8.183  13.372   1.981  1.00 97.72           O
ATOM    138  CG  TYR A   9      -9.433  10.078   2.986  1.00 97.72           C
ATOM    139  CD1 TYR A   9      -9.446   8.796   2.401  1.00 97.72           C
ATOM    140  HD1 TYR A   9     -10.277   8.496   1.779  1.00 97.72           H
ATOM    141  CD2 TYR A   9      -8.359  10.457   3.810  1.00 97.72           C
ATOM    142  HD2 TYR A   9      -8.354  11.432   4.276  1.00 97.72           H
ATOM    143  CE1 TYR A   9      -8.361   7.919   2.585  1.00 97.72           C
ATOM    144  HE1 TYR A   9      -8.340   6.951   2.107  1.00 97.72           H
ATOM    145  CE2 TYR A   9      -7.285   9.572   4.010  1.00 97.72           C
ATOM    146  HE2 TYR A   9      -6.460   9.836   4.656  1.00 97.72           H
ATOM    147  OH  TYR A   9      -6.189   7.518   3.523  1.00 97.72           O
ATOM    148  HH  TYR A   9      -5.538   7.929   4.095  1.00 97.72           H
ATOM    149  CZ  TYR A   9      -7.268   8.320   3.373  1.00 97.72           C
ATOM    150  N   PRO A  10     -10.048  14.234   2.918  1.00 97.55           N
ATOM    151  CA  PRO A  10      -9.371  15.332   3.618  1.00 97.55           C
ATOM    152  HA  PRO A  10      -8.911  15.980   2.872  1.00 97.55           H
ATOM    153  C   PRO A  10      -8.290  14.867   4.610  1.00 97.55           C
ATOM    154  CB  PRO A  10     -10.481  16.105   4.338  1.00 97.55           C
ATOM    155  HB2 PRO A  10     -10.629  15.697   5.338  1.00 97.55           H
ATOM    156  HB3 PRO A  10     -10.266  17.172   4.393  1.00 97.55           H
ATOM    157  O   PRO A  10      -8.338  13.748   5.115  1.00 97.55           O
ATOM    158  CG  PRO A  10     -11.724  15.815   3.501  1.00 97.55           C
ATOM    159  HG2 PRO A  10     -11.746  16.477   2.635  1.00 97.55           H
ATOM    160  HG3 PRO A  10     -12.638  15.913   4.087  1.00 97.55           H
ATOM    161  CD  PRO A  10     -11.494  14.377   3.046  1.00 97.55           C
ATOM    162  HD2 PRO A  10     -12.006  14.212   2.098  1.00 97.55           H
ATOM    163  HD3 PRO A  10     -11.869  13.686   3.801  1.00 97.55           H
ATOM    164  N   MET A  11      -7.330  15.744   4.921  1.00 95.80           N
ATOM    165  H   MET A  11      -7.387  16.674   4.531  1.00 95.80           H
ATOM    166  CA  MET A  11      -6.156  15.416   5.755  1.00 95.80           C
ATOM    167  HA  MET A  11      -5.642  14.562   5.313  1.00 95.80           H
ATOM    168  C   MET A  11      -6.488  15.018   7.199  1.00 95.80           C
ATOM    169  CB  MET A  11      -5.189  16.613   5.792  1.00 95.80           C
ATOM    170  HB2 MET A  11      -5.742  17.518   6.043  1.00 95.80           H
ATOM    171  HB3 MET A  11      -4.438  16.449   6.565  1.00 95.80           H
ATOM    172  O   MET A  11      -5.710  14.321   7.835  1.00 95.80           O
ATOM    173  CG  MET A  11      -4.460  16.808   4.463  1.00 95.80           C
ATOM    174  HG2 MET A  11      -3.909  17.748   4.500  1.00 95.80           H
ATOM    175  HG3 MET A  11      -5.199  16.877   3.665  1.00 95.80           H
ATOM    176  SD  MET A  11      -3.291  15.477   4.084  1.00 95.80           S
ATOM    177  CE  MET A  11      -3.205  15.674   2.296  1.00 95.80           C
ATOM    178  HE1 MET A  11      -4.212  15.788   1.894  1.00 95.80           H
ATOM    179  HE2 MET A  11      -2.729  14.795   1.861  1.00 95.80           H
ATOM    180  HE3 MET A  11      -2.626  16.566   2.056  1.00 95.80           H
ATOM    181  N   ASP A  12      -7.623  15.454   7.725  1.00 97.79           N
ATOM    182  H   ASP A  12      -8.260  16.004   7.166  1.00 97.79           H
ATOM    183  CA  ASP A  12      -8.114  15.144   9.071  1.00 97.79           C
ATOM    184  HA  ASP A  12      -7.279  14.847   9.706  1.00 97.79           H
ATOM    185  C   ASP A  12      -9.117  13.978   9.085  1.00 97.79           C
ATOM    186  CB  ASP A  12      -8.720  16.423   9.672  1.00 97.79           C
ATOM    187  HB2 ASP A  12      -7.931  17.170   9.754  1.00 97.79           H
ATOM    188  HB3 ASP A  12      -9.071  16.205  10.681  1.00 97.79           H
ATOM    189  O   ASP A  12      -9.549  13.533  10.145  1.00 97.79           O
ATOM    190  CG  ASP A  12      -9.879  17.030   8.860  1.00 97.79           C
ATOM    191  OD1 ASP A  12     -10.117  16.587   7.707  1.00 97.79           O
ATOM    192  OD2 ASP A  12     -10.482  18.002   9.362  1.00 97.79           O
ATOM    193  N   ALA A  13      -9.479  13.430   7.922  1.00 98.10           N
ATOM    194  H   ALA A  13      -9.086  13.814   7.075  1.00 98.10           H
ATOM    195  CA  ALA A  13     -10.584  12.482   7.809  1.00 98.10           C
ATOM    196  HA  ALA A  13     -11.434  12.900   8.349  1.00 98.10           H
ATOM    197  C   ALA A  13     -10.298  11.099   8.427  1.00 98.10           C
ATOM    198  CB  ALA A  13     -10.959  12.381   6.331  1.00 98.10           C
ATOM    199  HB1 ALA A  13     -11.921  11.879   6.234  1.00 98.10           H
ATOM    200  HB2 ALA A  13     -10.187  11.827   5.796  1.00 98.10           H
ATOM    201  HB3 ALA A  13     -11.050  13.383   5.912  1.00 98.10           H
ATOM    202  O   ALA A  13     -11.219  10.300   8.594  1.00 98.10           O
ATOM    203  N   LEU A  14      -9.034  10.803   8.748  1.00 98.42           N
ATOM    204  H   LEU A  14      -8.343  11.528   8.616  1.00 98.42           H
ATOM    205  CA  LEU A  14      -8.629   9.579   9.446  1.00 98.42           C
ATOM    206  HA  LEU A  14      -9.423   8.837   9.354  1.00 98.42           H
ATOM    207  C   LEU A  14      -8.440   9.781  10.957  1.00 98.42           C
ATOM    208  CB  LEU A  14      -7.359   8.995   8.813  1.00 98.42           C
ATOM    209  HB2 LEU A  14      -7.128   8.065   9.333  1.00 98.42           H
ATOM    210  HB3 LEU A  14      -6.542   9.693   8.997  1.00 98.42           H
ATOM    211  O   LEU A  14      -8.085   8.830  11.656  1.00 98.42           O
ATOM    212  CG  LEU A  14      -7.412   8.706   7.307  1.00 98.42           C
ATOM    213  HG  LEU A  14      -7.510   9.653   6.776  1.00 98.42           H
ATOM    214  CD1 LEU A  14      -6.073   8.065   6.934  1.00 98.42           C
ATOM    215 HD11 LEU A  14      -5.833   7.254   7.622  1.00 98.42           H
ATOM    216 HD12 LEU A  14      -6.121   7.637   5.932  1.00 98.42           H
ATOM    217 HD13 LEU A  14      -5.284   8.815   6.980  1.00 98.42           H
ATOM    218  CD2 LEU A  14      -8.554   7.786   6.856  1.00 98.42           C
ATOM    219 HD21 LEU A  14      -8.375   6.760   7.175  1.00 98.42           H
ATOM    220 HD22 LEU A  14      -9.507   8.138   7.251  1.00 98.42           H
ATOM    221 HD23 LEU A  14      -8.615   7.797   5.768  1.00 98.42           H
ATOM    222  N   GLU A  15      -8.668  10.983  11.487  1.00 98.48           N
ATOM    223  H   GLU A  15      -8.992  11.741  10.903  1.00 98.48           H
ATOM    224  CA  GLU A  15      -8.632  11.210  12.930  1.00 98.48           C
ATOM    225  HA  GLU A  15      -7.694  10.788  13.291  1.00 98.48           H
ATOM    226  C   GLU A  15      -9.796  10.474  13.632  1.00 98.48           C
ATOM    227  CB  GLU A  15      -8.604  12.713  13.262  1.00 98.48           C
ATOM    228  HB2 GLU A  15      -9.437  13.223  12.777  1.00 98.48           H
ATOM    229  HB3 GLU A  15      -8.713  12.826  14.341  1.00 98.48           H
ATOM    230  O   GLU A  15     -10.881  10.333  13.064  1.00 98.48           O
ATOM    231  CG  GLU A  15      -7.264  13.341  12.834  1.00 98.48           C
ATOM    232  HG2 GLU A  15      -6.470  12.728  13.261  1.00 98.48           H
ATOM    233  HG3 GLU A  15      -7.173  13.299  11.749  1.00 98.48           H
ATOM    234  CD  GLU A  15      -7.038  14.788  13.303  1.00 98.48           C
ATOM    235  OE1 GLU A  15      -5.948  15.326  12.965  1.00 98.48           O
ATOM    236  OE2 GLU A  15      -7.886  15.323  14.051  1.00 98.48           O
ATOM    237  N   PRO A  16      -9.596   9.961  14.864  1.00 97.62           N
ATOM    238  CA  PRO A  16      -8.394  10.073  15.701  1.00 97.62           C
ATOM    239  HA  PRO A  16      -7.906  11.036  15.554  1.00 97.62           H
ATOM    240  C   PRO A  16      -7.352   8.962  15.451  1.00 97.62           C
ATOM    241  CB  PRO A  16      -8.954  10.014  17.126  1.00 97.62           C
ATOM    242  HB2 PRO A  16      -9.374  10.985  17.391  1.00 97.62           H
ATOM    243  HB3 PRO A  16      -8.211   9.713  17.865  1.00 97.62           H
ATOM    244  O   PRO A  16      -6.452   8.767  16.264  1.00 97.62           O
ATOM    245  CG  PRO A  16     -10.080   8.988  16.993  1.00 97.62           C
ATOM    246  HG2 PRO A  16     -10.827   9.104  17.778  1.00 97.62           H
ATOM    247  HG3 PRO A  16      -9.664   7.981  17.001  1.00 97.62           H
ATOM    248  CD  PRO A  16     -10.658   9.296  15.612  1.00 97.62           C
ATOM    249  HD2 PRO A  16     -10.973   8.379  15.114  1.00 97.62           H
ATOM    250  HD3 PRO A  16     -11.505   9.975  15.711  1.00 97.62           H
ATOM    251  N   HIS A  17      -7.498   8.175  14.384  1.00 98.28           N
ATOM    252  H   HIS A  17      -8.202   8.410  13.699  1.00 98.28           H
ATOM    253  CA  HIS A  17      -6.736   6.942  14.153  1.00 98.28           C
ATOM    254  HA  HIS A  17      -6.493   6.488  15.113  1.00 98.28           H
ATOM    255  C   HIS A  17      -5.401   7.165  13.431  1.00 98.28           C
ATOM    256  CB  HIS A  17      -7.648   5.986  13.379  1.00 98.28           C
ATOM    257  HB2 HIS A  17      -7.115   5.066  13.141  1.00 98.28           H
ATOM    258  HB3 HIS A  17      -7.927   6.458  12.436  1.00 98.28           H
ATOM    259  O   HIS A  17      -4.455   6.409  13.648  1.00 98.28           O
ATOM    260  CG  HIS A  17      -8.911   5.656  14.126  1.00 98.28           C
ATOM    261  CD2 HIS A  17     -10.193   5.787  13.664  1.00 98.28           C
ATOM    262  HD2 HIS A  17     -10.481   6.113  12.675  1.00 98.28           H
ATOM    263  ND1 HIS A  17      -8.989   5.272  15.444  1.00 98.28           N
ATOM    264  HD1 HIS A  17      -8.204   5.166  16.070  1.00 98.28           H
ATOM    265  CE1 HIS A  17     -10.286   5.166  15.768  1.00 98.28           C
ATOM    266  HE1 HIS A  17     -10.660   4.909  16.748  1.00 98.28           H
ATOM    267  NE2 HIS A  17     -11.061   5.442  14.711  1.00 98.28           N
ATOM    268  N   MET A  18      -5.320   8.213  12.615  1.00 98.58           N
ATOM    269  H   MET A  18      -6.169   8.726  12.427  1.00 98.58           H
ATOM    270  CA  MET A  18      -4.090   8.771  12.057  1.00 98.58           C
ATOM    271  HA  MET A  18      -3.231   8.468  12.656  1.00 98.58           H
ATOM    272  C   MET A  18      -4.218  10.290  12.105  1.00 98.58           C
ATOM    273  CB  MET A  18      -3.911   8.265  10.620  1.00 98.58           C
ATOM    274  HB2 MET A  18      -4.794   8.520  10.035  1.00 98.58           H
ATOM    275  HB3 MET A  18      -3.818   7.179  10.647  1.00 98.58           H
ATOM    276  O   MET A  18      -5.217  10.828  11.628  1.00 98.58           O
ATOM    277  CG  MET A  18      -2.681   8.859   9.925  1.00 98.58           C
ATOM    278  HG2 MET A  18      -2.752   9.946   9.945  1.00 98.58           H
ATOM    279  HG3 MET A  18      -1.785   8.568  10.475  1.00 98.58           H
ATOM    280  SD  MET A  18      -2.497   8.362   8.190  1.00 98.58           S
ATOM    281  CE  MET A  18      -2.171   6.589   8.377  1.00 98.58           C
ATOM    282  HE1 MET A  18      -3.050   6.087   8.781  1.00 98.58           H
ATOM    283  HE2 MET A  18      -1.321   6.444   9.043  1.00 98.58           H
ATOM    284  HE3 MET A  18      -1.936   6.167   7.400  1.00 98.58           H
ATOM    285  N   SER A  19      -3.240  10.979  12.696  1.00 98.39           N
ATOM    286  H   SER A  19      -2.412  10.506  13.029  1.00 98.39           H
ATOM    287  CA  SER A  19      -3.323  12.435  12.808  1.00 98.39           C
ATOM    288  HA  SER A  19      -4.326  12.686  13.154  1.00 98.39           H
ATOM    289  C   SER A  19      -3.129  13.118  11.458  1.00 98.39           C
ATOM    290  CB  SER A  19      -2.358  12.994  13.856  1.00 98.39           C
ATOM    291  HB2 SER A  19      -2.508  12.468  14.799  1.00 98.39           H
ATOM    292  HB3 SER A  19      -2.588  14.049  14.012  1.00 98.39           H
ATOM    293  O   SER A  19      -2.349  12.665  10.612  1.00 98.39           O
ATOM    294  OG  SER A  19      -1.005  12.887  13.461  1.00 98.39           O
ATOM    295  HG  SER A  19      -0.643  12.181  14.001  1.00 98.39           H
ATOM    296  N   SER A  20      -3.768  14.275  11.294  1.00 98.12           N
ATOM    297  H   SER A  20      -4.463  14.558  11.970  1.00 98.12           H
ATOM    298  CA  SER A  20      -3.505  15.186  10.174  1.00 98.12           C
ATOM    299  HA  SER A  20      -3.814  14.705   9.245  1.00 98.12           H
ATOM    300  C   SER A  20      -2.020  15.527  10.034  1.00 98.12           C
ATOM    301  CB  SER A  20      -4.321  16.469  10.360  1.00 98.12           C
ATOM    302  HB2 SER A  20      -3.993  17.217   9.637  1.00 98.12           H
ATOM    303  HB3 SER A  20      -5.375  16.255  10.184  1.00 98.12           H
ATOM    304  O   SER A  20      -1.512  15.647   8.920  1.00 98.12           O
ATOM    305  OG  SER A  20      -4.168  16.976  11.675  1.00 98.12           O
ATOM    306  HG  SER A  20      -4.846  16.550  12.206  1.00 98.12           H
ATOM    307  N   ARG A  21      -1.284  15.594  11.152  1.00 98.26           N
ATOM    308  H   ARG A  21      -1.780  15.478  12.024  1.00 98.26           H
ATOM    309  CA  ARG A  21       0.169  15.791  11.160  1.00 98.26           C
ATOM    310  HA  ARG A  21       0.390  16.656  10.535  1.00 98.26           H
ATOM    311  C   ARG A  21       0.921  14.610  10.540  1.00 98.26           C
ATOM    312  CB  ARG A  21       0.630  16.070  12.594  1.00 98.26           C
ATOM    313  HB2 ARG A  21       0.484  15.180  13.205  1.00 98.26           H
ATOM    314  HB3 ARG A  21       0.031  16.881  13.008  1.00 98.26           H
ATOM    315  O   ARG A  21       1.796  14.836   9.707  1.00 98.26           O
ATOM    316  CG  ARG A  21       2.107  16.478  12.621  1.00 98.26           C
ATOM    317  HG2 ARG A  21       2.241  17.386  12.034  1.00 98.26           H
ATOM    318  HG3 ARG A  21       2.720  15.686  12.192  1.00 98.26           H
ATOM    319  CD  ARG A  21       2.552  16.730  14.060  1.00 98.26           C
ATOM    320  HD2 ARG A  21       2.389  15.820  14.639  1.00 98.26           H
ATOM    321  HD3 ARG A  21       1.938  17.529  14.476  1.00 98.26           H
ATOM    322  NE  ARG A  21       3.975  17.104  14.110  1.00 98.26           N
ATOM    323  HE  ARG A  21       4.491  16.994  13.249  1.00 98.26           H
ATOM    324  NH1 ARG A  21       4.029  17.690  16.324  1.00 98.26           N
ATOM    325 HH11 ARG A  21       4.527  18.009  17.142  1.00 98.26           H
ATOM    326 HH12 ARG A  21       3.057  17.421  16.389  1.00 98.26           H
ATOM    327  NH2 ARG A  21       5.886  17.845  15.091  1.00 98.26           N
ATOM    328 HH21 ARG A  21       6.384  18.168  15.909  1.00 98.26           H
ATOM    329 HH22 ARG A  21       6.369  17.716  14.213  1.00 98.26           H
ATOM    330  CZ  ARG A  21       4.622  17.545  15.172  1.00 98.26           C
ATOM    331  N   THR A  22       0.612  13.372  10.929  1.00 98.49           N
ATOM    332  H   THR A  22      -0.105  13.238  11.627  1.00 98.49           H
ATOM    333  CA  THR A  22       1.201  12.176  10.301  1.00 98.49           C
ATOM    334  HA  THR A  22       2.285  12.196  10.418  1.00 98.49           H
ATOM    335  C   THR A  22       0.915  12.163   8.809  1.00 98.49           C
ATOM    336  CB  THR A  22       0.681  10.887  10.947  1.00 98.49           C
ATOM    337  HB  THR A  22      -0.409  10.884  10.947  1.00 98.49           H
ATOM    338  O   THR A  22       1.838  12.015   8.010  1.00 98.49           O
ATOM    339  CG2 THR A  22       1.192   9.612  10.278  1.00 98.49           C
ATOM    340 HG21 THR A  22       2.279   9.630  10.208  1.00 98.49           H
ATOM    341 HG22 THR A  22       0.767   9.510   9.279  1.00 98.49           H
ATOM    342 HG23 THR A  22       0.886   8.745  10.864  1.00 98.49           H
ATOM    343  OG1 THR A  22       1.148  10.849  12.267  1.00 98.49           O
ATOM    344  HG1 THR A  22       0.449  10.418  12.764  1.00 98.49           H
ATOM    345  N   PHE A  23      -0.334  12.413   8.425  1.00 98.40           N
ATOM    346  H   PHE A  23      -1.044  12.546   9.131  1.00 98.40           H
ATOM    347  CA  PHE A  23      -0.744  12.438   7.028  1.00 98.40           C
ATOM    348  HA  PHE A  23      -0.496  11.474   6.585  1.00 98.40           H
ATOM    349  C   PHE A  23      -0.011  13.534   6.229  1.00 98.40           C
ATOM    350  CB  PHE A  23      -2.264  12.600   7.006  1.00 98.40           C
ATOM    351  HB2 PHE A  23      -2.517  13.625   7.277  1.00 98.40           H
ATOM    352  HB3 PHE A  23      -2.682  11.954   7.778  1.00 98.40           H
ATOM    353  O   PHE A  23       0.551  13.255   5.169  1.00 98.40           O
ATOM    354  CG  PHE A  23      -2.984  12.258   5.720  1.00 98.40           C
ATOM    355  CD1 PHE A  23      -2.336  12.044   4.484  1.00 98.40           C
ATOM    356  HD1 PHE A  23      -1.259  12.026   4.403  1.00 98.40           H
ATOM    357  CD2 PHE A  23      -4.379  12.166   5.785  1.00 98.40           C
ATOM    358  HD2 PHE A  23      -4.885  12.316   6.727  1.00 98.40           H
ATOM    359  CE1 PHE A  23      -3.082  11.767   3.328  1.00 98.40           C
ATOM    360  HE1 PHE A  23      -2.588  11.565   2.389  1.00 98.40           H
ATOM    361  CE2 PHE A  23      -5.123  11.940   4.626  1.00 98.40           C
ATOM    362  HE2 PHE A  23      -6.201  11.978   4.679  1.00 98.40           H
ATOM    363  CZ  PHE A  23      -4.477  11.704   3.409  1.00 98.40           C
ATOM    364  HZ  PHE A  23      -5.075  11.460   2.543  1.00 98.40           H
ATOM    365  N   GLU A  24       0.094  14.761   6.747  1.00 97.73           N
ATOM    366  H   GLU A  24      -0.403  14.969   7.601  1.00 97.73           H
ATOM    367  CA  GLU A  24       0.800  15.858   6.071  1.00 97.73           C
ATOM    368  HA  GLU A  24       0.319  16.034   5.109  1.00 97.73           H
ATOM    369  C   GLU A  24       2.275  15.520   5.806  1.00 97.73           C
ATOM    370  CB  GLU A  24       0.702  17.146   6.906  1.00 97.73           C
ATOM    371  HB2 GLU A  24       1.231  17.000   7.847  1.00 97.73           H
ATOM    372  HB3 GLU A  24      -0.346  17.361   7.116  1.00 97.73           H
ATOM    373  O   GLU A  24       2.785  15.763   4.709  1.00 97.73           O
ATOM    374  CG  GLU A  24       1.308  18.342   6.147  1.00 97.73           C
ATOM    375  HG2 GLU A  24       2.319  18.095   5.822  1.00 97.73           H
ATOM    376  HG3 GLU A  24       0.712  18.523   5.252  1.00 97.73           H
ATOM    377  CD  GLU A  24       1.411  19.637   6.962  1.00 97.73           C
ATOM    378  OE1 GLU A  24       1.902  20.622   6.358  1.00 97.73           O
ATOM    379  OE2 GLU A  24       1.103  19.629   8.174  1.00 97.73           O
ATOM    380  N   PHE A  25       2.973  14.933   6.780  1.00 98.30           N
ATOM    381  H   PHE A  25       2.511  14.734   7.656  1.00 98.30           H
ATOM    382  CA  PHE A  25       4.357  14.512   6.577  1.00 98.30           C
ATOM    383  HA  PHE A  25       4.902  15.329   6.106  1.00 98.30           H
ATOM    384  C   PHE A  25       4.443  13.325   5.610  1.00 98.30           C
ATOM    385  CB  PHE A  25       5.028  14.228   7.928  1.00 98.30           C
ATOM    386  HB2 PHE A  25       5.841  13.520   7.772  1.00 98.30           H
ATOM    387  HB3 PHE A  25       4.316  13.755   8.605  1.00 98.30           H
ATOM    388  O   PHE A  25       5.272  13.325   4.697  1.00 98.30           O
ATOM    389  CG  PHE A  25       5.605  15.477   8.574  1.00 98.30           C
ATOM    390  CD1 PHE A  25       6.964  15.797   8.392  1.00 98.30           C
ATOM    391  HD1 PHE A  25       7.597  15.136   7.819  1.00 98.30           H
ATOM    392  CD2 PHE A  25       4.786  16.348   9.316  1.00 98.30           C
ATOM    393  HD2 PHE A  25       3.730  16.142   9.417  1.00 98.30           H
ATOM    394  CE1 PHE A  25       7.499  16.968   8.960  1.00 98.30           C
ATOM    395  HE1 PHE A  25       8.543  17.203   8.820  1.00 98.30           H
ATOM    396  CE2 PHE A  25       5.317  17.517   9.886  1.00 98.30           C
ATOM    397  HE2 PHE A  25       4.663  18.195  10.414  1.00 98.30           H
ATOM    398  CZ  PHE A  25       6.676  17.827   9.711  1.00 98.30           C
ATOM    399  HZ  PHE A  25       7.081  18.736  10.131  1.00 98.30           H
ATOM    400  N   HIS A  26       3.570  12.332   5.752  1.00 98.51           N
ATOM    401  H   HIS A  26       2.895  12.386   6.501  1.00 98.51           H
ATOM    402  CA  HIS A  26       3.625  11.098   4.973  1.00 98.51           C
ATOM    403  HA  HIS A  26       4.652  10.734   4.975  1.00 98.51           H
ATOM    404  C   HIS A  26       3.230  11.313   3.503  1.00 98.51           C
ATOM    405  CB  HIS A  26       2.776  10.057   5.703  1.00 98.51           C
ATOM    406  HB2 HIS A  26       1.726  10.340   5.632  1.00 98.51           H
ATOM    407  HB3 HIS A  26       3.046  10.073   6.758  1.00 98.51           H
ATOM    408  O   HIS A  26       4.012  11.001   2.607  1.00 98.51           O
ATOM    409  CG  HIS A  26       2.947   8.627   5.264  1.00 98.51           C
ATOM    410  CD2 HIS A  26       3.878   8.120   4.402  1.00 98.51           C
ATOM    411  HD2 HIS A  26       4.641   8.657   3.859  1.00 98.51           H
ATOM    412  ND1 HIS A  26       2.205   7.575   5.793  1.00 98.51           N
ATOM    413  CE1 HIS A  26       2.688   6.458   5.236  1.00 98.51           C
ATOM    414  HE1 HIS A  26       2.343   5.457   5.446  1.00 98.51           H
ATOM    415  NE2 HIS A  26       3.691   6.754   4.402  1.00 98.51           N
ATOM    416  HE2 HIS A  26       4.242   6.048   3.935  1.00 98.51           H
ATOM    417  N   TRP A  27       2.081  11.929   3.219  1.00 98.57           N
ATOM    418  H   TRP A  27       1.485  12.211   3.984  1.00 98.57           H
ATOM    419  CA  TRP A  27       1.673  12.263   1.847  1.00 98.57           C
ATOM    420  HA  TRP A  27       1.943  11.438   1.188  1.00 98.57           H
ATOM    421  C   TRP A  27       2.388  13.520   1.331  1.00 98.57           C
ATOM    422  CB  TRP A  27       0.148  12.420   1.778  1.00 98.57           C
ATOM    423  HB2 TRP A  27      -0.311  11.474   2.065  1.00 98.57           H
ATOM    424  HB3 TRP A  27      -0.166  13.171   2.503  1.00 98.57           H
ATOM    425  O   TRP A  27       2.988  13.529   0.254  1.00 98.57           O
ATOM    426  CG  TRP A  27      -0.385  12.824   0.435  1.00 98.57           C
ATOM    427  CD1 TRP A  27      -0.789  11.990  -0.552  1.00 98.57           C
ATOM    428  HD1 TRP A  27      -0.825  10.914  -0.477  1.00 98.57           H
ATOM    429  CD2 TRP A  27      -0.621  14.173  -0.073  1.00 98.57           C
ATOM    430  CE2 TRP A  27      -1.110  14.076  -1.408  1.00 98.57           C
ATOM    431  CE3 TRP A  27      -0.504  15.471   0.471  1.00 98.57           C
ATOM    432  HE3 TRP A  27      -0.183  15.578   1.497  1.00 98.57           H
ATOM    433  NE1 TRP A  27      -1.184  12.725  -1.657  1.00 98.57           N
ATOM    434  HE1 TRP A  27      -1.553  12.335  -2.512  1.00 98.57           H
ATOM    435  CH2 TRP A  27      -1.338  16.477  -1.593  1.00 98.57           C
ATOM    436  HH2 TRP A  27      -1.636  17.349  -2.157  1.00 98.57           H
ATOM    437  CZ2 TRP A  27      -1.450  15.202  -2.169  1.00 98.57           C
ATOM    438  HZ2 TRP A  27      -1.814  15.079  -3.179  1.00 98.57           H
ATOM    439  CZ3 TRP A  27      -0.867  16.610  -0.274  1.00 98.57           C
ATOM    440  HZ3 TRP A  27      -0.814  17.587   0.183  1.00 98.57           H
ATOM    441  N   GLY A  28       2.365  14.599   2.113  1.00 97.69           N
ATOM    442  H   GLY A  28       1.949  14.527   3.030  1.00 97.69           H
ATOM    443  CA  GLY A  28       2.819  15.915   1.663  1.00 97.69           C
ATOM    444  HA2 GLY A  28       2.380  16.122   0.687  1.00 97.69           H
ATOM    445  HA3 GLY A  28       2.459  16.666   2.367  1.00 97.69           H
ATOM    446  C   GLY A  28       4.336  16.061   1.548  1.00 97.69           C
ATOM    447  O   GLY A  28       4.787  16.924   0.784  1.00 97.69           O
ATOM    448  N   LYS A  29       5.120  15.236   2.264  1.00 98.33           N
ATOM    449  H   LYS A  29       4.662  14.597   2.898  1.00 98.33           H
ATOM    450  CA  LYS A  29       6.594  15.233   2.207  1.00 98.33           C
ATOM    451  HA  LYS A  29       6.911  15.995   1.495  1.00 98.33           H
ATOM    452  C   LYS A  29       7.156  13.932   1.637  1.00 98.33           C
ATOM    453  CB  LYS A  29       7.237  15.583   3.567  1.00 98.33           C
ATOM    454  HB2 LYS A  29       7.156  14.738   4.251  1.00 98.33           H
ATOM    455  HB3 LYS A  29       8.303  15.742   3.409  1.00 98.33           H
ATOM    456  O   LYS A  29       7.822  13.997   0.608  1.00 98.33           O
ATOM    457  CG  LYS A  29       6.657  16.821   4.266  1.00 98.33           C
ATOM    458  HG2 LYS A  29       5.585  16.695   4.412  1.00 98.33           H
ATOM    459  HG3 LYS A  29       7.120  16.909   5.249  1.00 98.33           H
ATOM    460  CD  LYS A  29       6.919  18.112   3.482  1.00 98.33           C
ATOM    461  HD2 LYS A  29       6.487  18.031   2.485  1.00 98.33           H
ATOM    462  HD3 LYS A  29       7.993  18.278   3.402  1.00 98.33           H
ATOM    463  CE  LYS A  29       6.258  19.274   4.227  1.00 98.33           C
ATOM    464  HE2 LYS A  29       6.694  19.355   5.222  1.00 98.33           H
ATOM    465  HE3 LYS A  29       5.202  19.038   4.359  1.00 98.33           H
ATOM    466  NZ  LYS A  29       6.395  20.551   3.487  1.00 98.33           N
ATOM    467  HZ1 LYS A  29       7.366  20.819   3.406  1.00 98.33           H
ATOM    468  HZ2 LYS A  29       5.987  20.456   2.568  1.00 98.33           H
ATOM    469  HZ3 LYS A  29       5.886  21.271   3.979  1.00 98.33           H
ATOM    470  N   HIS A  30       6.895  12.777   2.255  1.00 98.50           N
ATOM    471  H   HIS A  30       6.322  12.787   3.087  1.00 98.50           H
ATOM    472  CA  HIS A  30       7.501  11.508   1.821  1.00 98.50           C
ATOM    473  HA  HIS A  30       8.574  11.668   1.715  1.00 98.50           H
ATOM    474  C   HIS A  30       7.003  11.074   0.435  1.00 98.50           C
ATOM    475  CB  HIS A  30       7.316  10.407   2.879  1.00 98.50           C
ATOM    476  HB2 HIS A  30       6.263  10.296   3.140  1.00 98.50           H
ATOM    477  HB3 HIS A  30       7.644   9.458   2.454  1.00 98.50           H
ATOM    478  O   HIS A  30       7.814  10.956  -0.484  1.00 98.50           O
ATOM    479  CG  HIS A  30       8.109  10.647   4.136  1.00 98.50           C
ATOM    480  CD2 HIS A  30       7.660  11.173   5.317  1.00 98.50           C
ATOM    481  HD2 HIS A  30       6.650  11.491   5.534  1.00 98.50           H
ATOM    482  ND1 HIS A  30       9.435  10.335   4.314  1.00 98.50           N
ATOM    483  HD1 HIS A  30       9.997   9.779   3.685  1.00 98.50           H
ATOM    484  CE1 HIS A  30       9.777  10.674   5.567  1.00 98.50           C
ATOM    485  HE1 HIS A  30      10.741  10.489   6.018  1.00 98.50           H
ATOM    486  NE2 HIS A  30       8.735  11.218   6.210  1.00 98.50           N
ATOM    487  N   HIS A  31       5.686  10.925   0.245  1.00 98.63           N
ATOM    488  H   HIS A  31       5.071  11.007   1.042  1.00 98.63           H
ATOM    489  CA  HIS A  31       5.104  10.550  -1.051  1.00 98.63           C
ATOM    490  HA  HIS A  31       5.513   9.582  -1.342  1.00 98.63           H
ATOM    491  C   HIS A  31       5.484  11.555  -2.152  1.00 98.63           C
ATOM    492  CB  HIS A  31       3.586  10.368  -0.909  1.00 98.63           C
ATOM    493  HB2 HIS A  31       3.134  11.334  -0.684  1.00 98.63           H
ATOM    494  HB3 HIS A  31       3.391   9.696  -0.073  1.00 98.63           H
ATOM    495  O   HIS A  31       5.986  11.158  -3.204  1.00 98.63           O
ATOM    496  CG  HIS A  31       2.873   9.821  -2.121  1.00 98.63           C
ATOM    497  CD2 HIS A  31       3.430   9.336  -3.276  1.00 98.63           C
ATOM    498  HD2 HIS A  31       4.482   9.242  -3.501  1.00 98.63           H
ATOM    499  ND1 HIS A  31       1.504   9.735  -2.274  1.00 98.63           N
ATOM    500  HD1 HIS A  31       0.801  10.129  -1.664  1.00 98.63           H
ATOM    501  CE1 HIS A  31       1.248   9.218  -3.488  1.00 98.63           C
ATOM    502  HE1 HIS A  31       0.267   9.070  -3.914  1.00 98.63           H
ATOM    503  NE2 HIS A  31       2.396   8.976  -4.134  1.00 98.63           N
ATOM    504  N   ARG A  32       5.360  12.861  -1.876  1.00 98.54           N
ATOM    505  H   ARG A  32       4.882  13.116  -1.023  1.00 98.54           H
ATOM    506  CA  ARG A  32       5.813  13.922  -2.791  1.00 98.54           C
ATOM    507  HA  ARG A  32       5.212  13.878  -3.699  1.00 98.54           H
ATOM    508  C   ARG A  32       7.266  13.748  -3.235  1.00 98.54           C
ATOM    509  CB  ARG A  32       5.627  15.288  -2.121  1.00 98.54           C
ATOM    510  HB2 ARG A  32       4.593  15.378  -1.788  1.00 98.54           H
ATOM    511  HB3 ARG A  32       6.269  15.361  -1.244  1.00 98.54           H
ATOM    512  O   ARG A  32       7.544  13.809  -4.428  1.00 98.54           O
ATOM    513  CG  ARG A  32       5.977  16.422  -3.101  1.00 98.54           C
ATOM    514  HG2 ARG A  32       5.413  16.295  -4.025  1.00 98.54           H
ATOM    515  HG3 ARG A  32       7.039  16.378  -3.343  1.00 98.54           H
ATOM    516  CD  ARG A  32       5.693  17.802  -2.504  1.00 98.54           C
ATOM    517  HD2 ARG A  32       6.000  18.564  -3.221  1.00 98.54           H
ATOM    518  HD3 ARG A  32       6.303  17.921  -1.608  1.00 98.54           H
ATOM    519  NE  ARG A  32       4.272  17.971  -2.149  1.00 98.54           N
ATOM    520  HE  ARG A  32       4.045  17.814  -1.177  1.00 98.54           H
ATOM    521  NH1 ARG A  32       3.465  18.274  -4.281  1.00 98.54           N
ATOM    522 HH11 ARG A  32       2.691  18.372  -4.922  1.00 98.54           H
ATOM    523 HH12 ARG A  32       4.395  18.131  -4.648  1.00 98.54           H
ATOM    524  NH2 ARG A  32       2.053  18.278  -2.554  1.00 98.54           N
ATOM    525 HH21 ARG A  32       1.292  18.357  -3.213  1.00 98.54           H
ATOM    526 HH22 ARG A  32       1.847  18.082  -1.584  1.00 98.54           H
ATOM    527  CZ  ARG A  32       3.275  18.177  -2.993  1.00 98.54           C
ATOM    528  N   ALA A  33       8.184  13.518  -2.296  1.00 98.61           N
ATOM    529  H   ALA A  33       7.897  13.456  -1.330  1.00 98.61           H
ATOM    530  CA  ALA A  33       9.601  13.378  -2.614  1.00 98.61           C
ATOM    531  HA  ALA A  33       9.923  14.275  -3.144  1.00 98.61           H
ATOM    532  C   ALA A  33       9.874  12.182  -3.539  1.00 98.61           C
ATOM    533  CB  ALA A  33      10.397  13.274  -1.309  1.00 98.61           C
ATOM    534  HB1 ALA A  33      11.460  13.203  -1.536  1.00 98.61           H
ATOM    535  HB2 ALA A  33      10.090  12.387  -0.755  1.00 98.61           H
ATOM    536  HB3 ALA A  33      10.222  14.159  -0.698  1.00 98.61           H
ATOM    537  O   ALA A  33      10.722  12.293  -4.424  1.00 98.61           O
ATOM    538  N   TYR A  34       9.152  11.067  -3.378  1.00 98.61           N
ATOM    539  H   TYR A  34       8.483  11.018  -2.623  1.00 98.61           H
ATOM    540  CA  TYR A  34       9.265   9.924  -4.290  1.00 98.61           C
ATOM    541  HA  TYR A  34      10.315   9.644  -4.364  1.00 98.61           H
ATOM    542  C   TYR A  34       8.814  10.284  -5.711  1.00 98.61           C
ATOM    543  CB  TYR A  34       8.484   8.718  -3.746  1.00 98.61           C
ATOM    544  HB2 TYR A  34       8.565   7.904  -4.466  1.00 98.61           H
ATOM    545  HB3 TYR A  34       7.428   8.979  -3.672  1.00 98.61           H
ATOM    546  O   TYR A  34       9.543  10.005  -6.660  1.00 98.61           O
ATOM    547  CG  TYR A  34       8.975   8.197  -2.406  1.00 98.61           C
ATOM    548  CD1 TYR A  34      10.328   7.849  -2.233  1.00 98.61           C
ATOM    549  HD1 TYR A  34      11.018   7.954  -3.057  1.00 98.61           H
ATOM    550  CD2 TYR A  34       8.077   8.022  -1.337  1.00 98.61           C
ATOM    551  HD2 TYR A  34       7.029   8.245  -1.470  1.00 98.61           H
ATOM    552  CE1 TYR A  34      10.786   7.336  -1.006  1.00 98.61           C
ATOM    553  HE1 TYR A  34      11.822   7.053  -0.896  1.00 98.61           H
ATOM    554  CE2 TYR A  34       8.531   7.531  -0.098  1.00 98.61           C
ATOM    555  HE2 TYR A  34       7.846   7.420   0.730  1.00 98.61           H
ATOM    556  OH  TYR A  34      10.298   6.620   1.233  1.00 98.61           O
ATOM    557  HH  TYR A  34      11.246   6.465   1.250  1.00 98.61           H
ATOM    558  CZ  TYR A  34       9.882   7.171   0.063  1.00 98.61           C
ATOM    559  N   VAL A  35       7.677  10.972  -5.863  1.00 98.61           N
ATOM    560  H   VAL A  35       7.132  11.187  -5.040  1.00 98.61           H
ATOM    561  CA  VAL A  35       7.183  11.436  -7.174  1.00 98.61           C
ATOM    562  HA  VAL A  35       7.095  10.576  -7.838  1.00 98.61           H
ATOM    563  C   VAL A  35       8.171  12.408  -7.830  1.00 98.61           C
ATOM    564  CB  VAL A  35       5.784  12.073  -7.032  1.00 98.61           C
ATOM    565  HB  VAL A  35       5.822  12.871  -6.290  1.00 98.61           H
ATOM    566  O   VAL A  35       8.562  12.220  -8.984  1.00 98.61           O
ATOM    567  CG1 VAL A  35       5.284  12.668  -8.353  1.00 98.61           C
ATOM    568 HG11 VAL A  35       4.261  13.025  -8.234  1.00 98.61           H
ATOM    569 HG12 VAL A  35       5.900  13.516  -8.650  1.00 98.61           H
ATOM    570 HG13 VAL A  35       5.304  11.911  -9.137  1.00 98.61           H
ATOM    571  CG2 VAL A  35       4.753  11.034  -6.573  1.00 98.61           C
ATOM    572 HG21 VAL A  35       5.038  10.602  -5.614  1.00 98.61           H
ATOM    573 HG22 VAL A  35       3.776  11.504  -6.456  1.00 98.61           H
ATOM    574 HG23 VAL A  35       4.670  10.237  -7.312  1.00 98.61           H
ATOM    575  N   ASP A  36       8.643  13.411  -7.086  1.00 98.47           N
ATOM    576  H   ASP A  36       8.251  13.546  -6.166  1.00 98.47           H
ATOM    577  CA  ASP A  36       9.574  14.423  -7.598  1.00 98.47           C
ATOM    578  HA  ASP A  36       9.137  14.896  -8.478  1.00 98.47           H
ATOM    579  C   ASP A  36      10.920  13.809  -8.011  1.00 98.47           C
ATOM    580  CB  ASP A  36       9.818  15.503  -6.530  1.00 98.47           C
ATOM    581  HB2 ASP A  36      10.131  15.023  -5.602  1.00 98.47           H
ATOM    582  HB3 ASP A  36      10.641  16.135  -6.865  1.00 98.47           H
ATOM    583  O   ASP A  36      11.490  14.172  -9.044  1.00 98.47           O
ATOM    584  CG  ASP A  36       8.621  16.419  -6.245  1.00 98.47           C
ATOM    585  OD1 ASP A  36       7.676  16.452  -7.062  1.00 98.47           O
ATOM    586  OD2 ASP A  36       8.697  17.142  -5.223  1.00 98.47           O
ATOM    587  N   ASN A  37      11.446  12.873  -7.216  1.00 98.51           N
ATOM    588  H   ASN A  37      10.942  12.612  -6.381  1.00 98.51           H
ATOM    589  CA  ASN A  37      12.704  12.197  -7.524  1.00 98.51           C
ATOM    590  HA  ASN A  37      13.435  12.942  -7.840  1.00 98.51           H
ATOM    591  C   ASN A  37      12.560  11.223  -8.692  1.00 98.51           C
ATOM    592  CB  ASN A  37      13.236  11.492  -6.274  1.00 98.51           C
ATOM    593  HB2 ASN A  37      14.063  10.841  -6.559  1.00 98.51           H
ATOM    594  HB3 ASN A  37      12.447  10.872  -5.848  1.00 98.51           H
ATOM    595  O   ASN A  37      13.457  11.177  -9.531  1.00 98.51           O
ATOM    596  CG  ASN A  37      13.760  12.452  -5.222  1.00 98.51           C
ATOM    597  ND2 ASN A  37      13.802  12.004  -3.991  1.00 98.51           N
ATOM    598 HD21 ASN A  37      14.080  12.657  -3.272  1.00 98.51           H
ATOM    599 HD22 ASN A  37      13.337  11.132  -3.785  1.00 98.51           H
ATOM    600  OD1 ASN A  37      14.182  13.574  -5.490  1.00 98.51           O
ATOM    601  N   LEU A  38      11.441  10.498  -8.789  1.00 98.53           N
ATOM    602  H   LEU A  38      10.735  10.575  -8.070  1.00 98.53           H
ATOM    603  CA  LEU A  38      11.161   9.646  -9.942  1.00 98.53           C
ATOM    604  HA  LEU A  38      11.946   8.894 -10.013  1.00 98.53           H
ATOM    605  C   LEU A  38      11.163  10.463 -11.233  1.00 98.53           C
ATOM    606  CB  LEU A  38       9.803   8.955  -9.759  1.00 98.53           C
ATOM    607  HB2 LEU A  38       9.033   9.713  -9.617  1.00 98.53           H
ATOM    608  HB3 LEU A  38       9.826   8.335  -8.863  1.00 98.53           H
ATOM    609  O   LEU A  38      11.852  10.098 -12.181  1.00 98.53           O
ATOM    610  CG  LEU A  38       9.405   8.078 -10.957  1.00 98.53           C
ATOM    611  HG  LEU A  38       9.364   8.673 -11.869  1.00 98.53           H
ATOM    612  CD1 LEU A  38      10.393   6.931 -11.167  1.00 98.53           C
ATOM    613 HD11 LEU A  38      10.508   6.362 -10.245  1.00 98.53           H
ATOM    614 HD12 LEU A  38      10.030   6.278 -11.961  1.00 98.53           H
ATOM    615 HD13 LEU A  38      11.367   7.320 -11.464  1.00 98.53           H
ATOM    616  CD2 LEU A  38       8.008   7.537 -10.697  1.00 98.53           C
ATOM    617 HD21 LEU A  38       7.932   7.156  -9.679  1.00 98.53           H
ATOM    618 HD22 LEU A  38       7.764   6.757 -11.419  1.00 98.53           H
ATOM    619 HD23 LEU A  38       7.284   8.347 -10.793  1.00 98.53           H
ATOM    620  N   ASN A  39      10.451  11.593 -11.250  1.00 98.47           N
ATOM    621  H   ASN A  39       9.892  11.818 -10.439  1.00 98.47           H
ATOM    622  CA  ASN A  39      10.393  12.475 -12.414  1.00 98.47           C
ATOM    623  HA  ASN A  39       9.957  11.927 -13.250  1.00 98.47           H
ATOM    624  C   ASN A  39      11.790  12.921 -12.874  1.00 98.47           C
ATOM    625  CB  ASN A  39       9.498  13.680 -12.082  1.00 98.47           C
ATOM    626  HB2 ASN A  39       9.714  14.034 -11.074  1.00 98.47           H
ATOM    627  HB3 ASN A  39       9.718  14.491 -12.776  1.00 98.47           H
ATOM    628  O   ASN A  39      12.066  12.889 -14.069  1.00 98.47           O
ATOM    629  CG  ASN A  39       8.015  13.384 -12.215  1.00 98.47           C
ATOM    630  ND2 ASN A  39       7.204  14.021 -11.407  1.00 98.47           N
ATOM    631 HD21 ASN A  39       6.206  13.885 -11.490  1.00 98.47           H
ATOM    632 HD22 ASN A  39       7.561  14.556 -10.628  1.00 98.47           H
ATOM    633  OD1 ASN A  39       7.574  12.655 -13.095  1.00 98.47           O
ATOM    634  N   LYS A  40      12.692  13.264 -11.941  1.00 98.07           N
ATOM    635  H   LYS A  40      12.392  13.266 -10.977  1.00 98.07           H
ATOM    636  CA  LYS A  40      14.092  13.613 -12.260  1.00 98.07           C
ATOM    637  HA  LYS A  40      14.112  14.379 -13.035  1.00 98.07           H
ATOM    638  C   LYS A  40      14.896  12.434 -12.810  1.00 98.07           C
ATOM    639  CB  LYS A  40      14.806  14.128 -11.004  1.00 98.07           C
ATOM    640  HB2 LYS A  40      15.867  14.247 -11.223  1.00 98.07           H
ATOM    641  HB3 LYS A  40      14.707  13.378 -10.220  1.00 98.07           H
ATOM    642  O   LYS A  40      15.808  12.639 -13.599  1.00 98.07           O
ATOM    643  CG  LYS A  40      14.268  15.474 -10.506  1.00 98.07           C
ATOM    644  HG2 LYS A  40      13.179  15.444 -10.456  1.00 98.07           H
ATOM    645  HG3 LYS A  40      14.563  16.266 -11.193  1.00 98.07           H
ATOM    646  CD  LYS A  40      14.832  15.751  -9.109  1.00 98.07           C
ATOM    647  HD2 LYS A  40      14.646  14.880  -8.480  1.00 98.07           H
ATOM    648  HD3 LYS A  40      15.906  15.926  -9.172  1.00 98.07           H
ATOM    649  CE  LYS A  40      14.131  16.959  -8.488  1.00 98.07           C
ATOM    650  HE2 LYS A  40      13.059  16.838  -8.641  1.00 98.07           H
ATOM    651  HE3 LYS A  40      14.447  17.865  -9.004  1.00 98.07           H
ATOM    652  NZ  LYS A  40      14.418  17.032  -7.035  1.00 98.07           N
ATOM    653  HZ1 LYS A  40      13.886  17.777  -6.609  1.00 98.07           H
ATOM    654  HZ2 LYS A  40      14.136  16.167  -6.598  1.00 98.07           H
ATOM    655  HZ3 LYS A  40      15.405  17.165  -6.866  1.00 98.07           H
ATOM    656  N   GLN A  41      14.607  11.216 -12.356  1.00 97.78           N
ATOM    657  H   GLN A  41      13.845  11.117 -11.700  1.00 97.78           H
ATOM    658  CA  GLN A  41      15.333  10.013 -12.769  1.00 97.78           C
ATOM    659  HA  GLN A  41      16.399  10.232 -12.819  1.00 97.78           H
ATOM    660  C   GLN A  41      14.925   9.515 -14.157  1.00 97.78           C
ATOM    661  CB  GLN A  41      15.100   8.899 -11.741  1.00 97.78           C
ATOM    662  HB2 GLN A  41      15.446   7.953 -12.158  1.00 97.78           H
ATOM    663  HB3 GLN A  41      14.032   8.808 -11.545  1.00 97.78           H
ATOM    664  O   GLN A  41      15.751   8.905 -14.830  1.00 97.78           O
ATOM    665  CG  GLN A  41      15.858   9.141 -10.430  1.00 97.78           C
ATOM    666  HG2 GLN A  41      15.644  10.133 -10.033  1.00 97.78           H
ATOM    667  HG3 GLN A  41      16.927   9.087 -10.635  1.00 97.78           H
ATOM    668  CD  GLN A  41      15.492   8.101  -9.382  1.00 97.78           C
ATOM    669  NE2 GLN A  41      16.444   7.603  -8.626  1.00 97.78           N
ATOM    670 HE21 GLN A  41      17.400   7.903  -8.757  1.00 97.78           H
ATOM    671 HE22 GLN A  41      16.223   6.741  -8.147  1.00 97.78           H
ATOM    672  OE1 GLN A  41      14.354   7.697  -9.214  1.00 97.78           O
ATOM    673  N   ILE A  42      13.669   9.730 -14.559  1.00 97.39           N
ATOM    674  H   ILE A  42      13.027  10.170 -13.916  1.00 97.39           H
ATOM    675  CA  ILE A  42      13.138   9.206 -15.827  1.00 97.39           C
ATOM    676  HA  ILE A  42      13.793   8.400 -16.156  1.00 97.39           H
ATOM    677  C   ILE A  42      13.145  10.231 -16.962  1.00 97.39           C
ATOM    678  CB  ILE A  42      11.739   8.579 -15.652  1.00 97.39           C
ATOM    679  HB  ILE A  42      11.476   8.105 -16.597  1.00 97.39           H
ATOM    680  O   ILE A  42      13.012   9.831 -18.116  1.00 97.39           O
ATOM    681  CG1 ILE A  42      10.665   9.655 -15.373  1.00 97.39           C
ATOM    682 HG12 ILE A  42      10.910  10.204 -14.464  1.00 97.39           H
ATOM    683 HG13 ILE A  42      10.649  10.368 -16.198  1.00 97.39           H
ATOM    684  CG2 ILE A  42      11.802   7.462 -14.592  1.00 97.39           C
ATOM    685 HG21 ILE A  42      10.860   6.915 -14.561  1.00 97.39           H
ATOM    686 HG22 ILE A  42      12.007   7.880 -13.607  1.00 97.39           H
ATOM    687 HG23 ILE A  42      12.594   6.759 -14.852  1.00 97.39           H
ATOM    688  CD1 ILE A  42       9.250   9.095 -15.243  1.00 97.39           C
ATOM    689 HD11 ILE A  42       8.541   9.918 -15.159  1.00 97.39           H
ATOM    690 HD12 ILE A  42       9.002   8.497 -16.119  1.00 97.39           H
ATOM    691 HD13 ILE A  42       9.185   8.481 -14.344  1.00 97.39           H
ATOM    692  N   GLU A  43      13.291  11.525 -16.665  1.00 96.36           N
ATOM    693  H   GLU A  43      13.388  11.797 -15.697  1.00 96.36           H
ATOM    694  CA  GLU A  43      13.309  12.586 -17.676  1.00 96.36           C
ATOM    695  HA  GLU A  43      12.342  12.587 -18.179  1.00 96.36           H
ATOM    696  C   GLU A  43      14.392  12.329 -18.736  1.00 96.36           C
ATOM    697  CB  GLU A  43      13.483  13.953 -16.989  1.00 96.36           C
ATOM    698  HB2 GLU A  43      14.407  13.960 -16.411  1.00 96.36           H
ATOM    699  HB3 GLU A  43      12.646  14.088 -16.303  1.00 96.36           H
ATOM    700  O   GLU A  43      15.567  12.145 -18.422  1.00 96.36           O
ATOM    701  CG  GLU A  43      13.486  15.139 -17.967  1.00 96.36           C
ATOM    702  HG2 GLU A  43      14.437  15.172 -18.498  1.00 96.36           H
ATOM    703  HG3 GLU A  43      12.695  14.984 -18.701  1.00 96.36           H
ATOM    704  CD  GLU A  43      13.248  16.479 -17.247  1.00 96.36           C
ATOM    705  OE1 GLU A  43      12.370  17.254 -17.712  1.00 96.36           O
ATOM    706  OE2 GLU A  43      13.852  16.718 -16.180  1.00 96.36           O
ATOM    707  N   GLY A  44      13.980  12.293 -20.007  1.00 95.78           N
ATOM    708  H   GLY A  44      12.993  12.396 -20.195  1.00 95.78           H
ATOM    709  CA  GLY A  44      14.879  12.020 -21.134  1.00 95.78           C
ATOM    710  HA2 GLY A  44      15.770  12.641 -21.035  1.00 95.78           H
ATOM    711  HA3 GLY A  44      14.371  12.289 -22.060  1.00 95.78           H
ATOM    712  C   GLY A  44      15.334  10.561 -21.260  1.00 95.78           C
ATOM    713  O   GLY A  44      16.231  10.276 -22.051  1.00 95.78           O
ATOM    714  N   THR A  45      14.738   9.638 -20.502  1.00 96.82           N
ATOM    715  H   THR A  45      14.010   9.940 -19.870  1.00 96.82           H
ATOM    716  CA  THR A  45      14.992   8.193 -20.607  1.00 96.82           C
ATOM    717  HA  THR A  45      15.886   8.033 -21.209  1.00 96.82           H
ATOM    718  C   THR A  45      13.837   7.477 -21.311  1.00 96.82           C
ATOM    719  CB  THR A  45      15.246   7.549 -19.232  1.00 96.82           C
ATOM    720  HB  THR A  45      15.676   6.562 -19.400  1.00 96.82           H
ATOM    721  O   THR A  45      12.725   7.995 -21.385  1.00 96.82           O
ATOM    722  CG2 THR A  45      16.201   8.330 -18.329  1.00 96.82           C
ATOM    723 HG21 THR A  45      17.150   8.482 -18.843  1.00 96.82           H
ATOM    724 HG22 THR A  45      15.778   9.300 -18.067  1.00 96.82           H
ATOM    725 HG23 THR A  45      16.378   7.767 -17.412  1.00 96.82           H
ATOM    726  OG1 THR A  45      14.040   7.368 -18.535  1.00 96.82           O
ATOM    727  HG1 THR A  45      13.645   8.239 -18.448  1.00 96.82           H
ATOM    728  N   GLU A  46      14.060   6.230 -21.729  1.00 96.00           N
ATOM    729  H   GLU A  46      15.009   5.884 -21.731  1.00 96.00           H
ATOM    730  CA  GLU A  46      13.018   5.332 -22.264  1.00 96.00           C
ATOM    731  HA  GLU A  46      12.554   5.787 -23.139  1.00 96.00           H
ATOM    732  C   GLU A  46      11.893   5.012 -21.257  1.00 96.00           C
ATOM    733  CB  GLU A  46      13.677   4.004 -22.677  1.00 96.00           C
ATOM    734  HB2 GLU A  46      14.145   3.565 -21.796  1.00 96.00           H
ATOM    735  HB3 GLU A  46      12.911   3.307 -23.017  1.00 96.00           H
ATOM    736  O   GLU A  46      10.887   4.400 -21.618  1.00 96.00           O
ATOM    737  CG  GLU A  46      14.749   4.132 -23.770  1.00 96.00           C
ATOM    738  HG2 GLU A  46      15.196   3.149 -23.920  1.00 96.00           H
ATOM    739  HG3 GLU A  46      15.542   4.793 -23.420  1.00 96.00           H
ATOM    740  CD  GLU A  46      14.188   4.628 -25.110  1.00 96.00           C
ATOM    741  OE1 GLU A  46      14.880   5.452 -25.747  1.00 96.00           O
ATOM    742  OE2 GLU A  46      13.095   4.154 -25.492  1.00 96.00           O
ATOM    743  N   LEU A  47      12.070   5.363 -19.976  1.00 97.10           N
ATOM    744  H   LEU A  47      12.886   5.909 -19.743  1.00 97.10           H
ATOM    745  CA  LEU A  47      11.055   5.189 -18.937  1.00 97.10           C
ATOM    746  HA  LEU A  47      10.484   4.284 -19.146  1.00 97.10           H
ATOM    747  C   LEU A  47      10.039   6.337 -18.913  1.00 97.10           C
ATOM    748  CB  LEU A  47      11.729   5.043 -17.561  1.00 97.10           C
ATOM    749  HB2 LEU A  47      10.951   4.934 -16.806  1.00 97.10           H
ATOM    750  HB3 LEU A  47      12.260   5.968 -17.340  1.00 97.10           H
ATOM    751  O   LEU A  47       8.977   6.175 -18.312  1.00 97.10           O
ATOM    752  CG  LEU A  47      12.712   3.869 -17.423  1.00 97.10           C
ATOM    753  HG  LEU A  47      13.493   3.948 -18.180  1.00 97.10           H
ATOM    754  CD1 LEU A  47      13.381   3.928 -16.049  1.00 97.10           C
ATOM    755 HD11 LEU A  47      12.627   3.878 -15.263  1.00 97.10           H
ATOM    756 HD12 LEU A  47      14.082   3.100 -15.943  1.00 97.10           H
ATOM    757 HD13 LEU A  47      13.929   4.865 -15.959  1.00 97.10           H
ATOM    758  CD2 LEU A  47      12.020   2.511 -17.570  1.00 97.10           C
ATOM    759 HD21 LEU A  47      11.626   2.409 -18.582  1.00 97.10           H
ATOM    760 HD22 LEU A  47      12.741   1.711 -17.399  1.00 97.10           H
ATOM    761 HD23 LEU A  47      11.207   2.424 -16.850  1.00 97.10           H
ATOM    762  N   ASP A  48      10.336   7.484 -19.535  1.00 95.17           N
ATOM    763  H   ASP A  48      11.173   7.554 -20.095  1.00 95.17           H
ATOM    764  CA  ASP A  48       9.376   8.587 -19.590  1.00 95.17           C
ATOM    765  HA  ASP A  48       9.058   8.775 -18.564  1.00 95.17           H
ATOM    766  C   ASP A  48       8.135   8.182 -20.400  1.00 95.17           C
ATOM    767  CB  ASP A  48      10.010   9.886 -20.113  1.00 95.17           C
ATOM    768  HB2 ASP A  48      11.032   9.953 -19.740  1.00 95.17           H
ATOM    769  HB3 ASP A  48      10.056   9.853 -21.202  1.00 95.17           H
ATOM    770  O   ASP A  48       8.208   7.475 -21.405  1.00 95.17           O
ATOM    771  CG  ASP A  48       9.260  11.158 -19.667  1.00 95.17           C
ATOM    772  OD1 ASP A  48       8.144  11.073 -19.074  1.00 95.17           O
ATOM    773  OD2 ASP A  48       9.830  12.253 -19.867  1.00 95.17           O
ATOM    774  N   GLY A  49       6.966   8.603 -19.927  1.00 94.52           N
ATOM    775  H   GLY A  49       7.008   9.296 -19.194  1.00 94.52           H
ATOM    776  CA  GLY A  49       5.669   8.244 -20.505  1.00 94.52           C
ATOM    777  HA2 GLY A  49       5.737   8.325 -21.590  1.00 94.52           H
ATOM    778  HA3 GLY A  49       4.919   8.955 -20.159  1.00 94.52           H
ATOM    779  C   GLY A  49       5.156   6.832 -20.183  1.00 94.52           C
ATOM    780  O   GLY A  49       4.025   6.524 -20.552  1.00 94.52           O
ATOM    781  N   LYS A  50       5.923   5.983 -19.486  1.00 97.62           N
ATOM    782  H   LYS A  50       6.847   6.284 -19.211  1.00 97.62           H
ATOM    783  CA  LYS A  50       5.427   4.687 -18.984  1.00 97.62           C
ATOM    784  HA  LYS A  50       4.800   4.231 -19.750  1.00 97.62           H
ATOM    785  C   LYS A  50       4.535   4.856 -17.749  1.00 97.62           C
ATOM    786  CB  LYS A  50       6.601   3.747 -18.688  1.00 97.62           C
ATOM    787  HB2 LYS A  50       7.287   4.230 -17.993  1.00 97.62           H
ATOM    788  HB3 LYS A  50       6.213   2.844 -18.215  1.00 97.62           H
ATOM    789  O   LYS A  50       4.597   5.876 -17.066  1.00 97.62           O
ATOM    790  CG  LYS A  50       7.358   3.346 -19.958  1.00 97.62           C
ATOM    791  HG2 LYS A  50       6.637   3.024 -20.709  1.00 97.62           H
ATOM    792  HG3 LYS A  50       7.912   4.204 -20.339  1.00 97.62           H
ATOM    793  CD  LYS A  50       8.330   2.197 -19.655  1.00 97.62           C
ATOM    794  HD2 LYS A  50       7.771   1.326 -19.314  1.00 97.62           H
ATOM    795  HD3 LYS A  50       9.002   2.503 -18.852  1.00 97.62           H
ATOM    796  CE  LYS A  50       9.167   1.823 -20.882  1.00 97.62           C
ATOM    797  HE2 LYS A  50       9.762   2.691 -21.164  1.00 97.62           H
ATOM    798  HE3 LYS A  50       9.855   1.023 -20.609  1.00 97.62           H
ATOM    799  NZ  LYS A  50       8.322   1.412 -22.028  1.00 97.62           N
ATOM    800  HZ1 LYS A  50       7.756   0.611 -21.788  1.00 97.62           H
ATOM    801  HZ2 LYS A  50       8.899   1.212 -22.832  1.00 97.62           H
ATOM    802  HZ3 LYS A  50       7.710   2.179 -22.270  1.00 97.62           H
ATOM    803  N   THR A  51       3.724   3.841 -17.449  1.00 98.01           N
ATOM    804  H   THR A  51       3.748   3.010 -18.024  1.00 98.01           H
ATOM    805  CA  THR A  51       2.971   3.763 -16.184  1.00 98.01           C
ATOM    806  HA  THR A  51       2.485   4.722 -16.004  1.00 98.01           H
ATOM    807  C   THR A  51       3.911   3.492 -15.003  1.00 98.01           C
ATOM    808  CB  THR A  51       1.874   2.689 -16.242  1.00 98.01           C
ATOM    809  HB  THR A  51       1.309   2.723 -15.311  1.00 98.01           H
ATOM    810  O   THR A  51       5.045   3.046 -15.202  1.00 98.01           O
ATOM    811  CG2 THR A  51       0.901   2.902 -17.403  1.00 98.01           C
ATOM    812 HG21 THR A  51       0.121   2.142 -17.353  1.00 98.01           H
ATOM    813 HG22 THR A  51       1.415   2.815 -18.360  1.00 98.01           H
ATOM    814 HG23 THR A  51       0.441   3.886 -17.320  1.00 98.01           H
ATOM    815  OG1 THR A  51       2.450   1.411 -16.360  1.00 98.01           O
ATOM    816  HG1 THR A  51       2.550   1.177 -17.285  1.00 98.01           H
ATOM    817  N   LEU A  52       3.471   3.751 -13.765  1.00 98.19           N
ATOM    818  H   LEU A  52       2.495   3.973 -13.626  1.00 98.19           H
ATOM    819  CA  LEU A  52       4.280   3.423 -12.582  1.00 98.19           C
ATOM    820  HA  LEU A  52       5.250   3.915 -12.663  1.00 98.19           H
ATOM    821  C   LEU A  52       4.562   1.920 -12.525  1.00 98.19           C
ATOM    822  CB  LEU A  52       3.568   3.867 -11.290  1.00 98.19           C
ATOM    823  HB2 LEU A  52       4.022   3.338 -10.452  1.00 98.19           H
ATOM    824  HB3 LEU A  52       2.525   3.556 -11.349  1.00 98.19           H
ATOM    825  O   LEU A  52       5.696   1.518 -12.283  1.00 98.19           O
ATOM    826  CG  LEU A  52       3.627   5.371 -10.985  1.00 98.19           C
ATOM    827  HG  LEU A  52       3.194   5.920 -11.821  1.00 98.19           H
ATOM    828  CD1 LEU A  52       2.809   5.690  -9.735  1.00 98.19           C
ATOM    829 HD11 LEU A  52       2.794   6.768  -9.568  1.00 98.19           H
ATOM    830 HD12 LEU A  52       3.242   5.198  -8.864  1.00 98.19           H
ATOM    831 HD13 LEU A  52       1.784   5.346  -9.868  1.00 98.19           H
ATOM    832  CD2 LEU A  52       5.057   5.854 -10.733  1.00 98.19           C
ATOM    833 HD21 LEU A  52       5.647   5.757 -11.644  1.00 98.19           H
ATOM    834 HD22 LEU A  52       5.514   5.273  -9.932  1.00 98.19           H
ATOM    835 HD23 LEU A  52       5.039   6.908 -10.454  1.00 98.19           H
ATOM    836  N   GLU A  53       3.553   1.105 -12.806  1.00 98.31           N
ATOM    837  H   GLU A  53       2.649   1.516 -12.989  1.00 98.31           H
ATOM    838  CA  GLU A  53       3.616  -0.351 -12.845  1.00 98.31           C
ATOM    839  HA  GLU A  53       3.900  -0.728 -11.863  1.00 98.31           H
ATOM    840  C   GLU A  53       4.666  -0.843 -13.848  1.00 98.31           C
ATOM    841  CB  GLU A  53       2.229  -0.914 -13.205  1.00 98.31           C
ATOM    842  HB2 GLU A  53       1.897  -0.520 -14.166  1.00 98.31           H
ATOM    843  HB3 GLU A  53       2.339  -1.992 -13.316  1.00 98.31           H
ATOM    844  O   GLU A  53       5.533  -1.641 -13.486  1.00 98.31           O
ATOM    845  CG  GLU A  53       1.143  -0.675 -12.140  1.00 98.31           C
ATOM    846  HG2 GLU A  53       1.578  -0.848 -11.156  1.00 98.31           H
ATOM    847  HG3 GLU A  53       0.375  -1.435 -12.286  1.00 98.31           H
ATOM    848  CD  GLU A  53       0.450   0.704 -12.155  1.00 98.31           C
ATOM    849  OE1 GLU A  53      -0.516   0.840 -11.371  1.00 98.31           O
ATOM    850  OE2 GLU A  53       0.899   1.635 -12.869  1.00 98.31           O
ATOM    851  N   ASP A  54       4.657  -0.314 -15.076  1.00 98.13           N
ATOM    852  H   ASP A  54       3.907   0.315 -15.324  1.00 98.13           H
ATOM    853  CA  ASP A  54       5.651  -0.663 -16.096  1.00 98.13           C
ATOM    854  HA  ASP A  54       5.620  -1.737 -16.280  1.00 98.13           H
ATOM    855  C   ASP A  54       7.070  -0.293 -15.650  1.00 98.13           C
ATOM    856  CB  ASP A  54       5.367   0.078 -17.407  1.00 98.13           C
ATOM    857  HB2 ASP A  54       6.220  -0.051 -18.073  1.00 98.13           H
ATOM    858  HB3 ASP A  54       5.268   1.141 -17.189  1.00 98.13           H
ATOM    859  O   ASP A  54       8.008  -1.078 -15.817  1.00 98.13           O
ATOM    860  CG  ASP A  54       4.127  -0.399 -18.155  1.00 98.13           C
ATOM    861  OD1 ASP A  54       3.895  -1.624 -18.192  1.00 98.13           O
ATOM    862  OD2 ASP A  54       3.465   0.496 -18.735  1.00 98.13           O
ATOM    863  N   ILE A  55       7.247   0.899 -15.065  1.00 98.57           N
ATOM    864  H   ILE A  55       6.438   1.489 -14.932  1.00 98.57           H
ATOM    865  CA  ILE A  55       8.554   1.341 -14.568  1.00 98.57           C
ATOM    866  HA  ILE A  55       9.277   1.242 -15.377  1.00 98.57           H
ATOM    867  C   ILE A  55       9.020   0.420 -13.442  1.00 98.57           C
ATOM    868  CB  ILE A  55       8.532   2.820 -14.124  1.00 98.57           C
ATOM    869  HB  ILE A  55       7.736   2.955 -13.391  1.00 98.57           H
ATOM    870  O   ILE A  55      10.171  -0.012 -13.467  1.00 98.57           O
ATOM    871  CG1 ILE A  55       8.262   3.729 -15.340  1.00 98.57           C
ATOM    872 HG12 ILE A  55       7.390   3.359 -15.880  1.00 98.57           H
ATOM    873 HG13 ILE A  55       9.107   3.693 -16.026  1.00 98.57           H
ATOM    874  CG2 ILE A  55       9.875   3.214 -13.476  1.00 98.57           C
ATOM    875 HG21 ILE A  55      10.055   2.632 -12.572  1.00 98.57           H
ATOM    876 HG22 ILE A  55       9.865   4.265 -13.186  1.00 98.57           H
ATOM    877 HG23 ILE A  55      10.690   3.043 -14.179  1.00 98.57           H
ATOM    878  CD1 ILE A  55       7.980   5.184 -14.959  1.00 98.57           C
ATOM    879 HD11 ILE A  55       8.893   5.678 -14.625  1.00 98.57           H
ATOM    880 HD12 ILE A  55       7.595   5.717 -15.828  1.00 98.57           H
ATOM    881 HD13 ILE A  55       7.238   5.212 -14.161  1.00 98.57           H
ATOM    882  N   ILE A  56       8.153   0.085 -12.484  1.00 98.69           N
ATOM    883  H   ILE A  56       7.216   0.455 -12.548  1.00 98.69           H
ATOM    884  CA  ILE A  56       8.458  -0.824 -11.369  1.00 98.69           C
ATOM    885  HA  ILE A  56       9.271  -0.405 -10.776  1.00 98.69           H
ATOM    886  C   ILE A  56       8.935  -2.175 -11.901  1.00 98.69           C
ATOM    887  CB  ILE A  56       7.215  -0.978 -10.461  1.00 98.69           C
ATOM    888  HB  ILE A  56       6.348  -1.174 -11.093  1.00 98.69           H
ATOM    889  O   ILE A  56      10.008  -2.638 -11.514  1.00 98.69           O
ATOM    890  CG1 ILE A  56       6.983   0.333  -9.687  1.00 98.69           C
ATOM    891 HG12 ILE A  56       7.719   0.413  -8.887  1.00 98.69           H
ATOM    892 HG13 ILE A  56       7.140   1.192 -10.339  1.00 98.69           H
ATOM    893  CG2 ILE A  56       7.335  -2.136  -9.452  1.00 98.69           C
ATOM    894 HG21 ILE A  56       8.156  -1.947  -8.760  1.00 98.69           H
ATOM    895 HG22 ILE A  56       7.490  -3.086  -9.963  1.00 98.69           H
ATOM    896 HG23 ILE A  56       6.411  -2.234  -8.881  1.00 98.69           H
ATOM    897  CD1 ILE A  56       5.573   0.444  -9.102  1.00 98.69           C
ATOM    898 HD11 ILE A  56       4.826   0.252  -9.872  1.00 98.69           H
ATOM    899 HD12 ILE A  56       5.437  -0.256  -8.278  1.00 98.69           H
ATOM    900 HD13 ILE A  56       5.440   1.461  -8.734  1.00 98.69           H
ATOM    901  N   LEU A  57       8.185  -2.784 -12.822  1.00 98.33           N
ATOM    902  H   LEU A  57       7.326  -2.338 -13.112  1.00 98.33           H
ATOM    903  CA  LEU A  57       8.507  -4.102 -13.367  1.00 98.33           C
ATOM    904  HA  LEU A  57       8.637  -4.803 -12.542  1.00 98.33           H
ATOM    905  C   LEU A  57       9.829  -4.103 -14.144  1.00 98.33           C
ATOM    906  CB  LEU A  57       7.342  -4.567 -14.256  1.00 98.33           C
ATOM    907  HB2 LEU A  57       7.663  -5.439 -14.826  1.00 98.33           H
ATOM    908  HB3 LEU A  57       7.108  -3.775 -14.967  1.00 98.33           H
ATOM    909  O   LEU A  57      10.664  -4.988 -13.942  1.00 98.33           O
ATOM    910  CG  LEU A  57       6.059  -4.937 -13.488  1.00 98.33           C
ATOM    911  HG  LEU A  57       5.744  -4.112 -12.848  1.00 98.33           H
ATOM    912  CD1 LEU A  57       4.946  -5.230 -14.494  1.00 98.33           C
ATOM    913 HD11 LEU A  57       4.667  -4.305 -14.998  1.00 98.33           H
ATOM    914 HD12 LEU A  57       5.279  -5.958 -15.234  1.00 98.33           H
ATOM    915 HD13 LEU A  57       4.066  -5.616 -13.979  1.00 98.33           H
ATOM    916  CD2 LEU A  57       6.256  -6.170 -12.604  1.00 98.33           C
ATOM    917 HD21 LEU A  57       6.961  -5.957 -11.801  1.00 98.33           H
ATOM    918 HD22 LEU A  57       5.303  -6.443 -12.150  1.00 98.33           H
ATOM    919 HD23 LEU A  57       6.614  -7.010 -13.200  1.00 98.33           H
ATOM    920  N   VAL A  58      10.057  -3.093 -14.990  1.00 97.95           N
ATOM    921  H   VAL A  58       9.326  -2.409 -15.123  1.00 97.95           H
ATOM    922  CA  VAL A  58      11.306  -2.961 -15.757  1.00 97.95           C
ATOM    923  HA  VAL A  58      11.499  -3.897 -16.280  1.00 97.95           H
ATOM    924  C   VAL A  58      12.496  -2.715 -14.829  1.00 97.95           C
ATOM    925  CB  VAL A  58      11.177  -1.835 -16.805  1.00 97.95           C
ATOM    926  HB  VAL A  58      10.791  -0.936 -16.322  1.00 97.95           H
ATOM    927  O   VAL A  58      13.545  -3.345 -14.969  1.00 97.95           O
ATOM    928  CG1 VAL A  58      12.515  -1.479 -17.470  1.00 97.95           C
ATOM    929 HG11 VAL A  58      13.191  -1.029 -16.743  1.00 97.95           H
ATOM    930 HG12 VAL A  58      12.351  -0.756 -18.269  1.00 97.95           H
ATOM    931 HG13 VAL A  58      12.976  -2.376 -17.884  1.00 97.95           H
ATOM    932  CG2 VAL A  58      10.214  -2.252 -17.926  1.00 97.95           C
ATOM    933 HG21 VAL A  58       9.250  -2.541 -17.509  1.00 97.95           H
ATOM    934 HG22 VAL A  58      10.053  -1.413 -18.604  1.00 97.95           H
ATOM    935 HG23 VAL A  58      10.623  -3.097 -18.479  1.00 97.95           H
ATOM    936  N   THR A  59      12.348  -1.805 -13.867  1.00 98.36           N
ATOM    937  H   THR A  59      11.446  -1.361 -13.765  1.00 98.36           H
ATOM    938  CA  THR A  59      13.461  -1.352 -13.023  1.00 98.36           C
ATOM    939  HA  THR A  59      14.367  -1.375 -13.628  1.00 98.36           H
ATOM    940  C   THR A  59      13.742  -2.267 -11.842  1.00 98.36           C
ATOM    941  CB  THR A  59      13.293   0.094 -12.549  1.00 98.36           C
ATOM    942  HB  THR A  59      14.145   0.363 -11.924  1.00 98.36           H
ATOM    943  O   THR A  59      14.846  -2.196 -11.310  1.00 98.36           O
ATOM    944  CG2 THR A  59      13.233   1.084 -13.713  1.00 98.36           C
ATOM    945 HG21 THR A  59      12.471   0.793 -14.436  1.00 98.36           H
ATOM    946 HG22 THR A  59      14.200   1.119 -14.214  1.00 98.36           H
ATOM    947 HG23 THR A  59      12.985   2.074 -13.331  1.00 98.36           H
ATOM    948  OG1 THR A  59      12.138   0.241 -11.775  1.00 98.36           O
ATOM    949  HG1 THR A  59      11.384   0.148 -12.362  1.00 98.36           H
ATOM    950  N   TYR A  60      12.834  -3.178 -11.476  1.00 98.39           N
ATOM    951  H   TYR A  60      11.900  -3.122 -11.856  1.00 98.39           H
ATOM    952  CA  TYR A  60      13.131  -4.244 -10.514  1.00 98.39           C
ATOM    953  HA  TYR A  60      13.422  -3.790  -9.567  1.00 98.39           H
ATOM    954  C   TYR A  60      14.285  -5.133 -10.987  1.00 98.39           C
ATOM    955  CB  TYR A  60      11.889  -5.115 -10.296  1.00 98.39           C
ATOM    956  HB2 TYR A  60      11.598  -5.570 -11.243  1.00 98.39           H
ATOM    957  HB3 TYR A  60      11.064  -4.483  -9.969  1.00 98.39           H
ATOM    958  O   TYR A  60      15.064  -5.630 -10.174  1.00 98.39           O
ATOM    959  CG  TYR A  60      12.104  -6.195  -9.252  1.00 98.39           C
ATOM    960  CD1 TYR A  60      11.998  -7.559  -9.593  1.00 98.39           C
ATOM    961  HD1 TYR A  60      11.725  -7.849 -10.597  1.00 98.39           H
ATOM    962  CD2 TYR A  60      12.421  -5.826  -7.931  1.00 98.39           C
ATOM    963  HD2 TYR A  60      12.525  -4.784  -7.668  1.00 98.39           H
ATOM    964  CE1 TYR A  60      12.173  -8.545  -8.600  1.00 98.39           C
ATOM    965  HE1 TYR A  60      12.044  -9.593  -8.829  1.00 98.39           H
ATOM    966  CE2 TYR A  60      12.606  -6.807  -6.941  1.00 98.39           C
ATOM    967  HE2 TYR A  60      12.852  -6.522  -5.929  1.00 98.39           H
ATOM    968  OH  TYR A  60      12.633  -9.115  -6.311  1.00 98.39           O
ATOM    969  HH  TYR A  60      12.757  -8.723  -5.444  1.00 98.39           H
ATOM    970  CZ  TYR A  60      12.467  -8.170  -7.271  1.00 98.39           C
ATOM    971  N   ASN A  61      14.407  -5.307 -12.311  1.00 96.88           N
ATOM    972  H   ASN A  61      13.735  -4.839 -12.902  1.00 96.88           H
ATOM    973  CA  ASN A  61      15.561  -5.924 -12.960  1.00 96.88           C
ATOM    974  HA  ASN A  61      15.270  -6.167 -13.982  1.00 96.88           H
ATOM    975  C   ASN A  61      15.967  -7.260 -12.303  1.00 96.88           C
ATOM    976  CB  ASN A  61      16.667  -4.866 -13.052  1.00 96.88           C
ATOM    977  HB2 ASN A  61      16.898  -4.511 -12.047  1.00 96.88           H
ATOM    978  HB3 ASN A  61      16.307  -4.017 -13.632  1.00 96.88           H
ATOM    979  O   ASN A  61      17.099  -7.452 -11.864  1.00 96.88           O
ATOM    980  CG  ASN A  61      17.923  -5.387 -13.724  1.00 96.88           C
ATOM    981  ND2 ASN A  61      19.078  -5.071 -13.191  1.00 96.88           N
ATOM    982 HD21 ASN A  61      19.072  -4.639 -12.277  1.00 96.88           H
ATOM    983 HD22 ASN A  61      19.905  -5.483 -13.599  1.00 96.88           H
ATOM    984  OD1 ASN A  61      17.876  -6.075 -14.733  1.00 96.88           O
ATOM    985  N   LYS A  62      15.001  -8.186 -12.207  1.00 94.30           N
ATOM    986  H   LYS A  62      14.079  -7.915 -12.521  1.00 94.30           H
ATOM    987  CA  LYS A  62      15.185  -9.544 -11.656  1.00 94.30           C
ATOM    988  HA  LYS A  62      14.200  -9.996 -11.539  1.00 94.30           H
ATOM    989  C   LYS A  62      15.797  -9.561 -10.242  1.00 94.30           C
ATOM    990  CB  LYS A  62      15.994 -10.416 -12.638  1.00 94.30           C
ATOM    991  HB2 LYS A  62      16.065 -11.424 -12.230  1.00 94.30           H
ATOM    992  HB3 LYS A  62      17.005 -10.015 -12.715  1.00 94.30           H
ATOM    993  O   LYS A  62      16.612 -10.427  -9.937  1.00 94.30           O
ATOM    994  CG  LYS A  62      15.382 -10.513 -14.041  1.00 94.30           C
ATOM    995  HG2 LYS A  62      14.395 -10.971 -13.973  1.00 94.30           H
ATOM    996  HG3 LYS A  62      15.288  -9.519 -14.477  1.00 94.30           H
ATOM    997  CD  LYS A  62      16.286 -11.363 -14.940  1.00 94.30           C
ATOM    998  HD2 LYS A  62      17.267 -10.892 -15.001  1.00 94.30           H
ATOM    999  HD3 LYS A  62      16.390 -12.359 -14.509  1.00 94.30           H
ATOM   1000  CE  LYS A  62      15.672 -11.462 -16.339  1.00 94.30           C
ATOM   1001  HE2 LYS A  62      15.521 -10.452 -16.722  1.00 94.30           H
ATOM   1002  HE3 LYS A  62      14.693 -11.934 -16.254  1.00 94.30           H
ATOM   1003  NZ  LYS A  62      16.544 -12.235 -17.256  1.00 94.30           N
ATOM   1004  HZ1 LYS A  62      16.686 -13.168 -16.897  1.00 94.30           H
ATOM   1005  HZ2 LYS A  62      17.440 -11.777 -17.345  1.00 94.30           H
ATOM   1006  HZ3 LYS A  62      16.119 -12.296 -18.170  1.00 94.30           H
ATOM   1007  N   GLY A  63      15.424  -8.603  -9.393  1.00 95.30           N
ATOM   1008  H   GLY A  63      14.782  -7.889  -9.706  1.00 95.30           H
ATOM   1009  CA  GLY A  63      15.944  -8.492  -8.027  1.00 95.30           C
ATOM   1010  HA2 GLY A  63      16.058  -9.485  -7.592  1.00 95.30           H
ATOM   1011  HA3 GLY A  63      15.223  -7.941  -7.423  1.00 95.30           H
ATOM   1012  C   GLY A  63      17.284  -7.762  -7.918  1.00 95.30           C
ATOM   1013  O   GLY A  63      17.894  -7.775  -6.852  1.00 95.30           O
ATOM   1014  N   ALA A  64      17.735  -7.095  -8.985  1.00 96.61           N
ATOM   1015  H   ALA A  64      17.204  -7.151  -9.842  1.00 96.61           H
ATOM   1016  CA  ALA A  64      18.871  -6.174  -8.968  1.00 96.61           C
ATOM   1017  HA  ALA A  64      19.287  -6.122  -7.962  1.00 96.61           H
ATOM   1018  C   ALA A  64      18.410  -4.751  -9.345  1.00 96.61           C
ATOM   1019  CB  ALA A  64      19.965  -6.734  -9.886  1.00 96.61           C
ATOM   1020  HB1 ALA A  64      20.821  -6.058  -9.893  1.00 96.61           H
ATOM   1021  HB2 ALA A  64      19.583  -6.843 -10.901  1.00 96.61           H
ATOM   1022  HB3 ALA A  64      20.282  -7.710  -9.519  1.00 96.61           H
ATOM   1023  O   ALA A  64      18.697  -4.297 -10.460  1.00 96.61           O
ATOM   1024  N   PRO A  65      17.682  -4.046  -8.454  1.00 96.84           N
ATOM   1025  CA  PRO A  65      16.940  -2.850  -8.822  1.00 96.84           C
ATOM   1026  HA  PRO A  65      16.189  -3.154  -9.551  1.00 96.84           H
ATOM   1027  C   PRO A  65      17.802  -1.733  -9.414  1.00 96.84           C
ATOM   1028  CB  PRO A  65      16.221  -2.388  -7.555  1.00 96.84           C
ATOM   1029  HB2 PRO A  65      15.252  -1.953  -7.800  1.00 96.84           H
ATOM   1030  HB3 PRO A  65      16.835  -1.679  -7.000  1.00 96.84           H
ATOM   1031  O   PRO A  65      18.855  -1.376  -8.882  1.00 96.84           O
ATOM   1032  CG  PRO A  65      16.066  -3.669  -6.748  1.00 96.84           C
ATOM   1033  HG2 PRO A  65      15.215  -4.239  -7.120  1.00 96.84           H
ATOM   1034  HG3 PRO A  65      15.966  -3.473  -5.680  1.00 96.84           H
ATOM   1035  CD  PRO A  65      17.360  -4.403  -7.076  1.00 96.84           C
ATOM   1036  HD2 PRO A  65      17.197  -5.471  -6.931  1.00 96.84           H
ATOM   1037  HD3 PRO A  65      18.157  -4.056  -6.418  1.00 96.84           H
ATOM   1038  N   LEU A  66      17.314  -1.138 -10.499  1.00 97.28           N
ATOM   1039  H   LEU A  66      16.433  -1.485 -10.851  1.00 97.28           H
ATOM   1040  CA  LEU A  66      17.876   0.066 -11.101  1.00 97.28           C
ATOM   1041  HA  LEU A  66      18.962  -0.033 -11.079  1.00 97.28           H
ATOM   1042  C   LEU A  66      17.499   1.311 -10.275  1.00 97.28           C
ATOM   1043  CB  LEU A  66      17.405   0.178 -12.563  1.00 97.28           C
ATOM   1044  HB2 LEU A  66      16.316   0.235 -12.569  1.00 97.28           H
ATOM   1045  HB3 LEU A  66      17.785   1.104 -12.994  1.00 97.28           H
ATOM   1046  O   LEU A  66      16.501   1.289  -9.551  1.00 97.28           O
ATOM   1047  CG  LEU A  66      17.836  -0.988 -13.471  1.00 97.28           C
ATOM   1048  HG  LEU A  66      17.414  -1.920 -13.095  1.00 97.28           H
ATOM   1049  CD1 LEU A  66      17.297  -0.752 -14.882  1.00 97.28           C
ATOM   1050 HD11 LEU A  66      17.727   0.155 -15.308  1.00 97.28           H
ATOM   1051 HD12 LEU A  66      17.551  -1.602 -15.516  1.00 97.28           H
ATOM   1052 HD13 LEU A  66      16.211  -0.661 -14.857  1.00 97.28           H
ATOM   1053  CD2 LEU A  66      19.357  -1.132 -13.560  1.00 97.28           C
ATOM   1054 HD21 LEU A  66      19.757  -1.440 -12.593  1.00 97.28           H
ATOM   1055 HD22 LEU A  66      19.811  -0.191 -13.868  1.00 97.28           H
ATOM   1056 HD23 LEU A  66      19.606  -1.909 -14.283  1.00 97.28           H
ATOM   1057  N   PRO A  67      18.234   2.436 -10.401  1.00 95.39           N
ATOM   1058  CA  PRO A  67      18.057   3.606  -9.533  1.00 95.39           C
ATOM   1059  HA  PRO A  67      18.386   3.335  -8.530  1.00 95.39           H
ATOM   1060  C   PRO A  67      16.628   4.165  -9.435  1.00 95.39           C
ATOM   1061  CB  PRO A  67      19.012   4.661 -10.103  1.00 95.39           C
ATOM   1062  HB2 PRO A  67      18.524   5.219 -10.902  1.00 95.39           H
ATOM   1063  HB3 PRO A  67      19.371   5.338  -9.328  1.00 95.39           H
ATOM   1064  O   PRO A  67      16.253   4.697  -8.389  1.00 95.39           O
ATOM   1065  CG  PRO A  67      20.145   3.824 -10.691  1.00 95.39           C
ATOM   1066  HG2 PRO A  67      20.822   3.512  -9.895  1.00 95.39           H
ATOM   1067  HG3 PRO A  67      20.686   4.362 -11.470  1.00 95.39           H
ATOM   1068  CD  PRO A  67      19.413   2.607 -11.246  1.00 95.39           C
ATOM   1069  HD2 PRO A  67      20.073   1.740 -11.214  1.00 95.39           H
ATOM   1070  HD3 PRO A  67      19.102   2.809 -12.271  1.00 95.39           H
ATOM   1071  N   ALA A  68      15.830   4.048 -10.502  1.00 97.79           N
ATOM   1072  H   ALA A  68      16.193   3.591 -11.327  1.00 97.79           H
ATOM   1073  CA  ALA A  68      14.453   4.542 -10.545  1.00 97.79           C
ATOM   1074  HA  ALA A  68      14.419   5.514 -10.051  1.00 97.79           H
ATOM   1075  C   ALA A  68      13.442   3.658  -9.792  1.00 97.79           C
ATOM   1076  CB  ALA A  68      14.062   4.761 -12.010  1.00 97.79           C
ATOM   1077  HB1 ALA A  68      13.029   5.105 -12.064  1.00 97.79           H
ATOM   1078  HB2 ALA A  68      14.702   5.523 -12.454  1.00 97.79           H
ATOM   1079  HB3 ALA A  68      14.162   3.833 -12.573  1.00 97.79           H
ATOM   1080  O   ALA A  68      12.373   4.145  -9.424  1.00 97.79           O
ATOM   1081  N   PHE A  69      13.783   2.395  -9.507  1.00 98.68           N
ATOM   1082  H   PHE A  69      14.703   2.065  -9.761  1.00 98.68           H
ATOM   1083  CA  PHE A  69      12.869   1.428  -8.895  1.00 98.68           C
ATOM   1084  HA  PHE A  69      12.021   1.261  -9.559  1.00 98.68           H
ATOM   1085  C   PHE A  69      12.297   1.921  -7.572  1.00 98.68           C
ATOM   1086  CB  PHE A  69      13.599   0.101  -8.670  1.00 98.68           C
ATOM   1087  HB2 PHE A  69      13.907  -0.310  -9.631  1.00 98.68           H
ATOM   1088  HB3 PHE A  69      14.502   0.286  -8.087  1.00 98.68           H
ATOM   1089  O   PHE A  69      11.085   1.946  -7.394  1.00 98.68           O
ATOM   1090  CG  PHE A  69      12.750  -0.924  -7.944  1.00 98.68           C
ATOM   1091  CD1 PHE A  69      12.967  -1.200  -6.579  1.00 98.68           C
ATOM   1092  HD1 PHE A  69      13.759  -0.701  -6.039  1.00 98.68           H
ATOM   1093  CD2 PHE A  69      11.707  -1.568  -8.628  1.00 98.68           C
ATOM   1094  HD2 PHE A  69      11.521  -1.350  -9.669  1.00 98.68           H
ATOM   1095  CE1 PHE A  69      12.156  -2.131  -5.907  1.00 98.68           C
ATOM   1096  HE1 PHE A  69      12.328  -2.349  -4.864  1.00 98.68           H
ATOM   1097  CE2 PHE A  69      10.894  -2.492  -7.955  1.00 98.68           C
ATOM   1098  HE2 PHE A  69      10.095  -2.984  -8.489  1.00 98.68           H
ATOM   1099  CZ  PHE A  69      11.117  -2.776  -6.598  1.00 98.68           C
ATOM   1100  HZ  PHE A  69      10.491  -3.497  -6.093  1.00 98.68           H
ATOM   1101  N   ASN A  70      13.164   2.361  -6.657  1.00 98.55           N
ATOM   1102  H   ASN A  70      14.149   2.312  -6.874  1.00 98.55           H
ATOM   1103  CA  ASN A  70      12.733   2.731  -5.313  1.00 98.55           C
ATOM   1104  HA  ASN A  70      12.206   1.883  -4.875  1.00 98.55           H
ATOM   1105  C   ASN A  70      11.736   3.897  -5.327  1.00 98.55           C
ATOM   1106  CB  ASN A  70      13.963   3.060  -4.452  1.00 98.55           C
ATOM   1107  HB2 ASN A  70      13.629   3.523  -3.524  1.00 98.55           H
ATOM   1108  HB3 ASN A  70      14.597   3.773  -4.980  1.00 98.55           H
ATOM   1109  O   ASN A  70      10.756   3.853  -4.595  1.00 98.55           O
ATOM   1110  CG  ASN A  70      14.771   1.833  -4.072  1.00 98.55           C
ATOM   1111  ND2 ASN A  70      16.059   1.981  -3.883  1.00 98.55           N
ATOM   1112 HD21 ASN A  70      16.567   1.140  -3.653  1.00 98.55           H
ATOM   1113 HD22 ASN A  70      16.504   2.879  -4.015  1.00 98.55           H
ATOM   1114  OD1 ASN A  70      14.271   0.735  -3.923  1.00 98.55           O
ATOM   1115  N   ASN A  71      11.951   4.921  -6.159  1.00 98.72           N
ATOM   1116  H   ASN A  71      12.715   4.869  -6.817  1.00 98.72           H
ATOM   1117  CA  ASN A  71      11.028   6.056  -6.232  1.00 98.72           C
ATOM   1118  HA  ASN A  71      10.729   6.336  -5.222  1.00 98.72           H
ATOM   1119  C   ASN A  71       9.733   5.695  -6.972  1.00 98.72           C
ATOM   1120  CB  ASN A  71      11.728   7.263  -6.866  1.00 98.72           C
ATOM   1121  HB2 ASN A  71      10.986   8.042  -7.039  1.00 98.72           H
ATOM   1122  HB3 ASN A  71      12.151   6.984  -7.831  1.00 98.72           H
ATOM   1123  O   ASN A  71       8.664   6.105  -6.528  1.00 98.72           O
ATOM   1124  CG  ASN A  71      12.786   7.877  -5.970  1.00 98.72           C
ATOM   1125  ND2 ASN A  71      13.996   8.003  -6.447  1.00 98.72           N
ATOM   1126 HD21 ASN A  71      14.153   7.789  -7.421  1.00 98.72           H
ATOM   1127 HD22 ASN A  71      14.693   8.423  -5.849  1.00 98.72           H
ATOM   1128  OD1 ASN A  71      12.560   8.262  -4.837  1.00 98.72           O
ATOM   1129  N   ALA A  72       9.807   4.891  -8.041  1.00 98.73           N
ATOM   1130  H   ALA A  72      10.710   4.578  -8.366  1.00 98.73           H
ATOM   1131  CA  ALA A  72       8.623   4.399  -8.747  1.00 98.73           C
ATOM   1132  HA  ALA A  72       8.008   5.239  -9.070  1.00 98.73           H
ATOM   1133  C   ALA A  72       7.738   3.550  -7.833  1.00 98.73           C
ATOM   1134  CB  ALA A  72       9.063   3.615  -9.989  1.00 98.73           C
ATOM   1135  HB1 ALA A  72       9.614   2.720  -9.701  1.00 98.73           H
ATOM   1136  HB2 ALA A  72       9.701   4.234 -10.620  1.00 98.73           H
ATOM   1137  HB3 ALA A  72       8.183   3.324 -10.564  1.00 98.73           H
ATOM   1138  O   ALA A  72       6.550   3.826  -7.670  1.00 98.73           O
ATOM   1139  N   ALA A  73       8.344   2.561  -7.179  1.00 98.82           N
ATOM   1140  H   ALA A  73       9.325   2.390  -7.348  1.00 98.82           H
ATOM   1141  CA  ALA A  73       7.636   1.652  -6.303  1.00 98.82           C
ATOM   1142  HA  ALA A  73       6.753   1.285  -6.826  1.00 98.82           H
ATOM   1143  C   ALA A  73       7.127   2.362  -5.047  1.00 98.82           C
ATOM   1144  CB  ALA A  73       8.533   0.449  -6.017  1.00 98.82           C
ATOM   1145  HB1 ALA A  73       7.949  -0.299  -5.480  1.00 98.82           H
ATOM   1146  HB2 ALA A  73       9.403   0.751  -5.434  1.00 98.82           H
ATOM   1147  HB3 ALA A  73       8.880   0.003  -6.949  1.00 98.82           H
ATOM   1148  O   ALA A  73       5.979   2.153  -4.685  1.00 98.82           O
ATOM   1149  N   GLN A  74       7.889   3.271  -4.427  1.00 98.80           N
ATOM   1150  H   GLN A  74       8.837   3.428  -4.737  1.00 98.80           H
ATOM   1151  CA  GLN A  74       7.372   4.026  -3.281  1.00 98.80           C
ATOM   1152  HA  GLN A  74       6.935   3.313  -2.582  1.00 98.80           H
ATOM   1153  C   GLN A  74       6.246   4.993  -3.663  1.00 98.80           C
ATOM   1154  CB  GLN A  74       8.482   4.786  -2.549  1.00 98.80           C
ATOM   1155  HB2 GLN A  74       9.039   5.388  -3.267  1.00 98.80           H
ATOM   1156  HB3 GLN A  74       8.008   5.456  -1.831  1.00 98.80           H
ATOM   1157  O   GLN A  74       5.293   5.096  -2.895  1.00 98.80           O
ATOM   1158  CG  GLN A  74       9.447   3.889  -1.767  1.00 98.80           C
ATOM   1159  HG2 GLN A  74      10.303   4.486  -1.449  1.00 98.80           H
ATOM   1160  HG3 GLN A  74       9.816   3.095  -2.416  1.00 98.80           H
ATOM   1161  CD  GLN A  74       8.809   3.248  -0.541  1.00 98.80           C
ATOM   1162  NE2 GLN A  74       8.954   3.821   0.635  1.00 98.80           N
ATOM   1163 HE21 GLN A  74       9.429   4.706   0.739  1.00 98.80           H
ATOM   1164 HE22 GLN A  74       8.547   3.348   1.429  1.00 98.80           H
ATOM   1165  OE1 GLN A  74       8.164   2.215  -0.618  1.00 98.80           O
ATOM   1166  N   ALA A  75       6.309   5.668  -4.817  1.00 98.70           N
ATOM   1167  H   ALA A  75       7.112   5.564  -5.420  1.00 98.70           H
ATOM   1168  CA  ALA A  75       5.197   6.497  -5.289  1.00 98.70           C
ATOM   1169  HA  ALA A  75       4.980   7.261  -4.543  1.00 98.70           H
ATOM   1170  C   ALA A  75       3.921   5.654  -5.459  1.00 98.70           C
ATOM   1171  CB  ALA A  75       5.606   7.194  -6.593  1.00 98.70           C
ATOM   1172  HB1 ALA A  75       5.861   6.456  -7.354  1.00 98.70           H
ATOM   1173  HB2 ALA A  75       6.466   7.840  -6.416  1.00 98.70           H
ATOM   1174  HB3 ALA A  75       4.774   7.799  -6.954  1.00 98.70           H
ATOM   1175  O   ALA A  75       2.868   5.989  -4.919  1.00 98.70           O
ATOM   1176  N   TRP A  76       4.043   4.497  -6.113  1.00 98.73           N
ATOM   1177  H   TRP A  76       4.929   4.266  -6.537  1.00 98.73           H
ATOM   1178  CA  TRP A  76       2.928   3.570  -6.284  1.00 98.73           C
ATOM   1179  HA  TRP A  76       2.095   4.103  -6.743  1.00 98.73           H
ATOM   1180  C   TRP A  76       2.415   3.007  -4.947  1.00 98.73           C
ATOM   1181  CB  TRP A  76       3.370   2.467  -7.243  1.00 98.73           C
ATOM   1182  HB2 TRP A  76       3.791   2.930  -8.135  1.00 98.73           H
ATOM   1183  HB3 TRP A  76       4.149   1.870  -6.770  1.00 98.73           H
ATOM   1184  O   TRP A  76       1.217   3.060  -4.677  1.00 98.73           O
ATOM   1185  CG  TRP A  76       2.266   1.561  -7.668  1.00 98.73           C
ATOM   1186  CD1 TRP A  76       1.518   1.694  -8.784  1.00 98.73           C
ATOM   1187  HD1 TRP A  76       1.635   2.455  -9.541  1.00 98.73           H
ATOM   1188  CD2 TRP A  76       1.711   0.421  -6.952  1.00 98.73           C
ATOM   1189  CE2 TRP A  76       0.575  -0.054  -7.669  1.00 98.73           C
ATOM   1190  CE3 TRP A  76       2.039  -0.233  -5.748  1.00 98.73           C
ATOM   1191  HE3 TRP A  76       2.909   0.098  -5.201  1.00 98.73           H
ATOM   1192  NE1 TRP A  76       0.536   0.728  -8.803  1.00 98.73           N
ATOM   1193  HE1 TRP A  76      -0.110   0.651  -9.575  1.00 98.73           H
ATOM   1194  CH2 TRP A  76       0.082  -1.661  -5.938  1.00 98.73           C
ATOM   1195  HH2 TRP A  76      -0.588  -2.388  -5.504  1.00 98.73           H
ATOM   1196  CZ2 TRP A  76      -0.233  -1.087  -7.180  1.00 98.73           C
ATOM   1197  HZ2 TRP A  76      -1.108  -1.395  -7.734  1.00 98.73           H
ATOM   1198  CZ3 TRP A  76       1.235  -1.265  -5.241  1.00 98.73           C
ATOM   1199  HZ3 TRP A  76       1.487  -1.725  -4.297  1.00 98.73           H
ATOM   1200  N   ASN A  77       3.311   2.540  -4.067  1.00 98.88           N
ATOM   1201  H   ASN A  77       4.278   2.500  -4.357  1.00 98.88           H
ATOM   1202  CA  ASN A  77       2.959   1.965  -2.765  1.00 98.88           C
ATOM   1203  HA  ASN A  77       2.308   1.106  -2.922  1.00 98.88           H
ATOM   1204  C   ASN A  77       2.191   2.970  -1.903  1.00 98.88           C
ATOM   1205  CB  ASN A  77       4.221   1.516  -1.997  1.00 98.88           C
ATOM   1206  HB2 ASN A  77       3.915   1.198  -1.001  1.00 98.88           H
ATOM   1207  HB3 ASN A  77       4.901   2.361  -1.887  1.00 98.88           H
ATOM   1208  O   ASN A  77       1.193   2.606  -1.287  1.00 98.88           O
ATOM   1209  CG  ASN A  77       4.986   0.355  -2.601  1.00 98.88           C
ATOM   1210  ND2 ASN A  77       6.162   0.070  -2.096  1.00 98.88           N
ATOM   1211 HD21 ASN A  77       6.531   0.624  -1.335  1.00 98.88           H
ATOM   1212 HD22 ASN A  77       6.718  -0.637  -2.555  1.00 98.88           H
ATOM   1213  OD1 ASN A  77       4.544  -0.313  -3.517  1.00 98.88           O
ATOM   1214  N   HIS A  78       2.630   4.235  -1.873  1.00 98.82           N
ATOM   1215  H   HIS A  78       3.427   4.488  -2.440  1.00 98.82           H
ATOM   1216  CA  HIS A  78       1.960   5.274  -1.095  1.00 98.82           C
ATOM   1217  HA  HIS A  78       1.798   4.902  -0.083  1.00 98.82           H
ATOM   1218  C   HIS A  78       0.589   5.604  -1.676  1.00 98.82           C
ATOM   1219  CB  HIS A  78       2.822   6.536  -0.998  1.00 98.82           C
ATOM   1220  HB2 HIS A  78       3.214   6.788  -1.983  1.00 98.82           H
ATOM   1221  HB3 HIS A  78       2.192   7.360  -0.663  1.00 98.82           H
ATOM   1222  O   HIS A  78      -0.373   5.669  -0.918  1.00 98.82           O
ATOM   1223  CG  HIS A  78       3.957   6.401  -0.022  1.00 98.82           C
ATOM   1224  CD2 HIS A  78       4.062   6.979   1.212  1.00 98.82           C
ATOM   1225  HD2 HIS A  78       3.334   7.629   1.674  1.00 98.82           H
ATOM   1226  ND1 HIS A  78       5.081   5.638  -0.204  1.00 98.82           N
ATOM   1227  HD1 HIS A  78       5.286   5.114  -1.042  1.00 98.82           H
ATOM   1228  CE1 HIS A  78       5.837   5.731   0.897  1.00 98.82           C
ATOM   1229  HE1 HIS A  78       6.776   5.221   1.053  1.00 98.82           H
ATOM   1230  NE2 HIS A  78       5.279   6.576   1.774  1.00 98.82           N
ATOM   1231  N   GLN A  79       0.466   5.764  -2.997  1.00 98.60           N
ATOM   1232  H   GLN A  79       1.282   5.714  -3.590  1.00 98.60           H
ATOM   1233  CA  GLN A  79      -0.843   5.957  -3.625  1.00 98.60           C
ATOM   1234  HA  GLN A  79      -1.277   6.878  -3.237  1.00 98.60           H
ATOM   1235  C   GLN A  79      -1.803   4.813  -3.264  1.00 98.60           C
ATOM   1236  CB  GLN A  79      -0.661   6.094  -5.145  1.00 98.60           C
ATOM   1237  HB2 GLN A  79      -0.225   5.179  -5.546  1.00 98.60           H
ATOM   1238  HB3 GLN A  79       0.028   6.913  -5.354  1.00 98.60           H
ATOM   1239  O   GLN A  79      -2.906   5.053  -2.770  1.00 98.60           O
ATOM   1240  CG  GLN A  79      -1.992   6.361  -5.867  1.00 98.60           C
ATOM   1241  HG2 GLN A  79      -1.803   6.428  -6.938  1.00 98.60           H
ATOM   1242  HG3 GLN A  79      -2.668   5.520  -5.709  1.00 98.60           H
ATOM   1243  CD  GLN A  79      -2.677   7.652  -5.424  1.00 98.60           C
ATOM   1244  NE2 GLN A  79      -3.970   7.767  -5.616  1.00 98.60           N
ATOM   1245 HE21 GLN A  79      -4.434   8.583  -5.244  1.00 98.60           H
ATOM   1246 HE22 GLN A  79      -4.495   6.944  -5.877  1.00 98.60           H
ATOM   1247  OE1 GLN A  79      -2.062   8.585  -4.926  1.00 98.60           O
ATOM   1248  N   PHE A  80      -1.339   3.570  -3.411  1.00 98.69           N
ATOM   1249  H   PHE A  80      -0.428   3.443  -3.829  1.00 98.69           H
ATOM   1250  CA  PHE A  80      -2.111   2.377  -3.081  1.00 98.69           C
ATOM   1251  HA  PHE A  80      -3.041   2.405  -3.649  1.00 98.69           H
ATOM   1252  C   PHE A  80      -2.472   2.295  -1.588  1.00 98.69           C
ATOM   1253  CB  PHE A  80      -1.303   1.153  -3.524  1.00 98.69           C
ATOM   1254  HB2 PHE A  80      -0.955   1.307  -4.546  1.00 98.69           H
ATOM   1255  HB3 PHE A  80      -0.420   1.046  -2.893  1.00 98.69           H
ATOM   1256  O   PHE A  80      -3.557   1.823  -1.237  1.00 98.69           O
ATOM   1257  CG  PHE A  80      -2.105  -0.128  -3.488  1.00 98.69           C
ATOM   1258  CD1 PHE A  80      -2.140  -0.911  -2.323  1.00 98.69           C
ATOM   1259  HD1 PHE A  80      -1.581  -0.592  -1.456  1.00 98.69           H
ATOM   1260  CD2 PHE A  80      -2.832  -0.527  -4.621  1.00 98.69           C
ATOM   1261  HD2 PHE A  80      -2.800   0.070  -5.521  1.00 98.69           H
ATOM   1262  CE1 PHE A  80      -2.903  -2.088  -2.282  1.00 98.69           C
ATOM   1263  HE1 PHE A  80      -2.934  -2.684  -1.381  1.00 98.69           H
ATOM   1264  CE2 PHE A  80      -3.580  -1.714  -4.591  1.00 98.69           C
ATOM   1265  HE2 PHE A  80      -4.115  -2.035  -5.473  1.00 98.69           H
ATOM   1266  CZ  PHE A  80      -3.623  -2.486  -3.419  1.00 98.69           C
ATOM   1267  HZ  PHE A  80      -4.212  -3.392  -3.403  1.00 98.69           H
ATOM   1268  N   PHE A  81      -1.589   2.761  -0.700  1.00 98.82           N
ATOM   1269  H   PHE A  81      -0.694   3.072  -1.050  1.00 98.82           H
ATOM   1270  CA  PHE A  81      -1.807   2.833   0.745  1.00 98.82           C
ATOM   1271  HA  PHE A  81      -2.121   1.853   1.106  1.00 98.82           H
ATOM   1272  C   PHE A  81      -2.919   3.814   1.122  1.00 98.82           C
ATOM   1273  CB  PHE A  81      -0.485   3.187   1.434  1.00 98.82           C
ATOM   1274  HB2 PHE A  81       0.208   2.361   1.274  1.00 98.82           H
ATOM   1275  HB3 PHE A  81      -0.056   4.070   0.960  1.00 98.82           H
ATOM   1276  O   PHE A  81      -3.820   3.435   1.871  1.00 98.82           O
ATOM   1277  CG  PHE A  81      -0.594   3.452   2.921  1.00 98.82           C
ATOM   1278  CD1 PHE A  81      -0.340   4.742   3.428  1.00 98.82           C
ATOM   1279  HD1 PHE A  81      -0.064   5.548   2.765  1.00 98.82           H
ATOM   1280  CD2 PHE A  81      -0.970   2.416   3.797  1.00 98.82           C
ATOM   1281  HD2 PHE A  81      -1.186   1.430   3.413  1.00 98.82           H
ATOM   1282  CE1 PHE A  81      -0.450   4.990   4.807  1.00 98.82           C
ATOM   1283  HE1 PHE A  81      -0.255   5.980   5.191  1.00 98.82           H
ATOM   1284  CE2 PHE A  81      -1.089   2.668   5.175  1.00 98.82           C
ATOM   1285  HE2 PHE A  81      -1.396   1.880   5.847  1.00 98.82           H
ATOM   1286  CZ  PHE A  81      -0.826   3.953   5.677  1.00 98.82           C
ATOM   1287  HZ  PHE A  81      -0.933   4.154   6.733  1.00 98.82           H
ATOM   1288  N   TRP A  82      -2.931   5.025   0.556  1.00 98.68           N
ATOM   1289  H   TRP A  82      -2.169   5.289  -0.052  1.00 98.68           H
ATOM   1290  CA  TRP A  82      -4.011   5.992   0.799  1.00 98.68           C
ATOM   1291  HA  TRP A  82      -4.095   6.158   1.873  1.00 98.68           H
ATOM   1292  C   TRP A  82      -5.368   5.457   0.337  1.00 98.68           C
ATOM   1293  CB  TRP A  82      -3.684   7.327   0.112  1.00 98.68           C
ATOM   1294  HB2 TRP A  82      -4.478   8.037   0.343  1.00 98.68           H
ATOM   1295  HB3 TRP A  82      -3.669   7.178  -0.967  1.00 98.68           H
ATOM   1296  O   TRP A  82      -6.368   5.593   1.032  1.00 98.68           O
ATOM   1297  CG  TRP A  82      -2.384   7.937   0.538  1.00 98.68           C
ATOM   1298  CD1 TRP A  82      -1.348   8.251  -0.271  1.00 98.68           C
ATOM   1299  HD1 TRP A  82      -1.352   8.088  -1.339  1.00 98.68           H
ATOM   1300  CD2 TRP A  82      -1.927   8.215   1.892  1.00 98.68           C
ATOM   1301  CE2 TRP A  82      -0.561   8.623   1.836  1.00 98.68           C
ATOM   1302  CE3 TRP A  82      -2.525   8.126   3.164  1.00 98.68           C
ATOM   1303  HE3 TRP A  82      -3.560   7.824   3.239  1.00 98.68           H
ATOM   1304  NE1 TRP A  82      -0.253   8.611   0.493  1.00 98.68           N
ATOM   1305  HE1 TRP A  82       0.685   8.670   0.122  1.00 98.68           H
ATOM   1306  CH2 TRP A  82      -0.454   8.815   4.240  1.00 98.68           C
ATOM   1307  HH2 TRP A  82       0.086   9.014   5.154  1.00 98.68           H
ATOM   1308  CZ2 TRP A  82       0.181   8.906   2.989  1.00 98.68           C
ATOM   1309  HZ2 TRP A  82       1.226   9.171   2.924  1.00 98.68           H
ATOM   1310  CZ3 TRP A  82      -1.800   8.432   4.326  1.00 98.68           C
ATOM   1311  HZ3 TRP A  82      -2.275   8.369   5.294  1.00 98.68           H
ATOM   1312  N   GLU A  83      -5.399   4.769  -0.800  1.00 98.35           N
ATOM   1313  H   GLU A  83      -4.559   4.737  -1.360  1.00 98.35           H
ATOM   1314  CA  GLU A  83      -6.608   4.121  -1.321  1.00 98.35           C
ATOM   1315  HA  GLU A  83      -7.457   4.801  -1.258  1.00 98.35           H
ATOM   1316  C   GLU A  83      -6.992   2.830  -0.574  1.00 98.35           C
ATOM   1317  CB  GLU A  83      -6.350   3.775  -2.780  1.00 98.35           C
ATOM   1318  HB2 GLU A  83      -7.188   3.185  -3.151  1.00 98.35           H
ATOM   1319  HB3 GLU A  83      -5.442   3.173  -2.803  1.00 98.35           H
ATOM   1320  O   GLU A  83      -8.101   2.320  -0.727  1.00 98.35           O
ATOM   1321  CG  GLU A  83      -6.168   4.969  -3.720  1.00 98.35           C
ATOM   1322  HG2 GLU A  83      -7.124   5.483  -3.824  1.00 98.35           H
ATOM   1323  HG3 GLU A  83      -5.452   5.674  -3.297  1.00 98.35           H
ATOM   1324  CD  GLU A  83      -5.670   4.505  -5.097  1.00 98.35           C
ATOM   1325  OE1 GLU A  83      -5.388   5.407  -5.922  1.00 98.35           O
ATOM   1326  OE2 GLU A  83      -5.572   3.267  -5.308  1.00 98.35           O
ATOM   1327  N   SER A  84      -6.078   2.268   0.219  1.00 98.74           N
ATOM   1328  H   SER A  84      -5.190   2.739   0.316  1.00 98.74           H
ATOM   1329  CA  SER A  84      -6.334   1.097   1.068  1.00 98.74           C
ATOM   1330  HA  SER A  84      -6.985   0.405   0.536  1.00 98.74           H
ATOM   1331  C   SER A  84      -7.052   1.460   2.368  1.00 98.74           C
ATOM   1332  CB  SER A  84      -5.019   0.377   1.373  1.00 98.74           C
ATOM   1333  HB2 SER A  84      -5.182  -0.378   2.141  1.00 98.74           H
ATOM   1334  HB3 SER A  84      -4.278   1.077   1.760  1.00 98.74           H
ATOM   1335  O   SER A  84      -7.513   0.567   3.083  1.00 98.74           O
ATOM   1336  OG  SER A  84      -4.534  -0.234   0.189  1.00 98.74           O
ATOM   1337  HG  SER A  84      -4.124   0.467  -0.322  1.00 98.74           H
ATOM   1338  N   MET A  85      -7.176   2.754   2.666  1.00 98.73           N
ATOM   1339  H   MET A  85      -6.824   3.436   2.010  1.00 98.73           H
ATOM   1340  CA  MET A  85      -7.833   3.273   3.858  1.00 98.73           C
ATOM   1341  HA  MET A  85      -8.143   2.427   4.472  1.00 98.73           H
ATOM   1342  C   MET A  85      -9.077   4.090   3.513  1.00 98.73           C
ATOM   1343  CB  MET A  85      -6.852   4.119   4.674  1.00 98.73           C
ATOM   1344  HB2 MET A  85      -7.373   4.567   5.520  1.00 98.73           H
ATOM   1345  HB3 MET A  85      -6.473   4.919   4.038  1.00 98.73           H
ATOM   1346  O   MET A  85      -9.262   4.539   2.383  1.00 98.73           O
ATOM   1347  CG  MET A  85      -5.685   3.291   5.214  1.00 98.73           C
ATOM   1348  HG2 MET A  85      -5.132   2.859   4.379  1.00 98.73           H
ATOM   1349  HG3 MET A  85      -6.090   2.477   5.815  1.00 98.73           H
ATOM   1350  SD  MET A  85      -4.527   4.238   6.236  1.00 98.73           S
ATOM   1351  CE  MET A  85      -3.760   5.249   4.942  1.00 98.73           C
ATOM   1352  HE1 MET A  85      -3.019   5.914   5.387  1.00 98.73           H
ATOM   1353  HE2 MET A  85      -3.271   4.602   4.214  1.00 98.73           H
ATOM   1354  HE3 MET A  85      -4.515   5.849   4.435  1.00 98.73           H
ATOM   1355  N   LYS A  86      -9.943   4.295   4.507  1.00 98.30           N
ATOM   1356  H   LYS A  86      -9.780   3.821   5.384  1.00 98.30           H
ATOM   1357  CA  LYS A  86     -11.040   5.259   4.443  1.00 98.30           C
ATOM   1358  HA  LYS A  86     -10.676   6.115   3.875  1.00 98.30           H
ATOM   1359  C   LYS A  86     -11.457   5.749   5.837  1.00 98.30           C
ATOM   1360  CB  LYS A  86     -12.227   4.648   3.680  1.00 98.30           C
ATOM   1361  HB2 LYS A  86     -11.880   4.269   2.718  1.00 98.30           H
ATOM   1362  HB3 LYS A  86     -12.940   5.446   3.474  1.00 98.30           H
ATOM   1363  O   LYS A  86     -11.247   5.031   6.817  1.00 98.30           O
ATOM   1364  CG  LYS A  86     -12.962   3.522   4.429  1.00 98.30           C
ATOM   1365  HG2 LYS A  86     -13.361   3.917   5.363  1.00 98.30           H
ATOM   1366  HG3 LYS A  86     -12.278   2.705   4.659  1.00 98.30           H
ATOM   1367  CD  LYS A  86     -14.118   3.004   3.562  1.00 98.30           C
ATOM   1368  HD2 LYS A  86     -13.779   2.140   2.990  1.00 98.30           H
ATOM   1369  HD3 LYS A  86     -14.420   3.778   2.857  1.00 98.30           H
ATOM   1370  CE  LYS A  86     -15.340   2.626   4.401  1.00 98.30           C
ATOM   1371  HE2 LYS A  86     -15.084   1.790   5.052  1.00 98.30           H
ATOM   1372  HE3 LYS A  86     -15.599   3.473   5.037  1.00 98.30           H
ATOM   1373  NZ  LYS A  86     -16.479   2.282   3.507  1.00 98.30           N
ATOM   1374  HZ1 LYS A  86     -16.702   3.055   2.896  1.00 98.30           H
ATOM   1375  HZ2 LYS A  86     -16.245   1.518   2.890  1.00 98.30           H
ATOM   1376  HZ3 LYS A  86     -17.301   2.040   4.042  1.00 98.30           H
ATOM   1377  N   PRO A  87     -12.116   6.918   5.933  1.00 98.03           N
ATOM   1378  CA  PRO A  87     -12.807   7.342   7.149  1.00 98.03           C
ATOM   1379  HA  PRO A  87     -12.073   7.494   7.941  1.00 98.03           H
ATOM   1380  C   PRO A  87     -13.850   6.306   7.581  1.00 98.03           C
ATOM   1381  CB  PRO A  87     -13.470   8.681   6.803  1.00 98.03           C
ATOM   1382  HB2 PRO A  87     -14.485   8.522   6.441  1.00 98.03           H
ATOM   1383  HB3 PRO A  87     -13.476   9.363   7.653  1.00 98.03           H
ATOM   1384  O   PRO A  87     -14.606   5.805   6.743  1.00 98.03           O
ATOM   1385  CG  PRO A  87     -12.609   9.204   5.655  1.00 98.03           C
ATOM   1386  HG2 PRO A  87     -13.145   9.917   5.028  1.00 98.03           H
ATOM   1387  HG3 PRO A  87     -11.691   9.639   6.051  1.00 98.03           H
ATOM   1388  CD  PRO A  87     -12.250   7.934   4.899  1.00 98.03           C
ATOM   1389  HD2 PRO A  87     -11.318   8.086   4.355  1.00 98.03           H
ATOM   1390  HD3 PRO A  87     -13.057   7.667   4.217  1.00 98.03           H
ATOM   1391  N   ASN A  88     -13.917   6.002   8.882  1.00 96.82           N
ATOM   1392  H   ASN A  88     -13.284   6.472   9.513  1.00 96.82           H
ATOM   1393  CA  ASN A  88     -14.788   4.952   9.435  1.00 96.82           C
ATOM   1394  HA  ASN A  88     -14.483   4.794  10.469  1.00 96.82           H
ATOM   1395  C   ASN A  88     -14.605   3.589   8.731  1.00 96.82           C
ATOM   1396  CB  ASN A  88     -16.252   5.430   9.451  1.00 96.82           C
ATOM   1397  HB2 ASN A  88     -16.863   4.690   9.968  1.00 96.82           H
ATOM   1398  HB3 ASN A  88     -16.618   5.508   8.428  1.00 96.82           H
ATOM   1399  O   ASN A  88     -15.579   2.898   8.424  1.00 96.82           O
ATOM   1400  CG  ASN A  88     -16.431   6.754  10.160  1.00 96.82           C
ATOM   1401  ND2 ASN A  88     -16.970   7.749   9.496  1.00 96.82           N
ATOM   1402 HD21 ASN A  88     -17.009   8.631   9.985  1.00 96.82           H
ATOM   1403 HD22 ASN A  88     -17.198   7.642   8.518  1.00 96.82           H
ATOM   1404  OD1 ASN A  88     -16.085   6.917  11.314  1.00 96.82           O
ATOM   1405  N   GLY A  89     -13.358   3.244   8.403  1.00 98.22           N
ATOM   1406  H   GLY A  89     -12.600   3.850   8.682  1.00 98.22           H
ATOM   1407  CA  GLY A  89     -12.992   1.952   7.836  1.00 98.22           C
ATOM   1408  HA2 GLY A  89     -13.729   1.643   7.095  1.00 98.22           H
ATOM   1409  HA3 GLY A  89     -12.030   2.054   7.335  1.00 98.22           H
ATOM   1410  C   GLY A  89     -12.880   0.851   8.893  1.00 98.22           C
ATOM   1411  O   GLY A  89     -13.392   0.954  10.009  1.00 98.22           O
ATOM   1412  N   GLY A  90     -12.166  -0.211   8.532  1.00 97.40           N
ATOM   1413  H   GLY A  90     -11.830  -0.256   7.581  1.00 97.40           H
ATOM   1414  CA  GLY A  90     -12.012  -1.402   9.357  1.00 97.40           C
ATOM   1415  HA2 GLY A  90     -11.175  -1.997   8.992  1.00 97.40           H
ATOM   1416  HA3 GLY A  90     -11.796  -1.096  10.380  1.00 97.40           H
ATOM   1417  C   GLY A  90     -13.261  -2.282   9.363  1.00 97.40           C
ATOM   1418  O   GLY A  90     -14.035  -2.301   8.404  1.00 97.40           O
ATOM   1419  N   GLY A  91     -13.441  -3.042  10.443  1.00 94.15           N
ATOM   1420  H   GLY A  91     -12.761  -2.972  11.186  1.00 94.15           H
ATOM   1421  CA  GLY A  91     -14.461  -4.090  10.523  1.00 94.15           C
ATOM   1422  HA2 GLY A  91     -15.405  -3.705  10.138  1.00 94.15           H
ATOM   1423  HA3 GLY A  91     -14.608  -4.384  11.562  1.00 94.15           H
ATOM   1424  C   GLY A  91     -14.077  -5.334   9.720  1.00 94.15           C
ATOM   1425  O   GLY A  91     -12.899  -5.559   9.455  1.00 94.15           O
ATOM   1426  N   GLU A  92     -15.063  -6.144   9.351  1.00 96.75           N
ATOM   1427  H   GLU A  92     -16.017  -5.879   9.548  1.00 96.75           H
ATOM   1428  CA  GLU A  92     -14.890  -7.372   8.564  1.00 96.75           C
ATOM   1429  HA  GLU A  92     -13.840  -7.664   8.584  1.00 96.75           H
ATOM   1430  C   GLU A  92     -15.316  -7.132   7.102  1.00 96.75           C
ATOM   1431  CB  GLU A  92     -15.696  -8.495   9.243  1.00 96.75           C
ATOM   1432  HB2 GLU A  92     -15.436  -8.492  10.301  1.00 96.75           H
ATOM   1433  HB3 GLU A  92     -16.760  -8.277   9.150  1.00 96.75           H
ATOM   1434  O   GLU A  92     -16.283  -6.394   6.866  1.00 96.75           O
ATOM   1435  CG  GLU A  92     -15.412  -9.899   8.685  1.00 96.75           C
ATOM   1436  HG2 GLU A  92     -14.339 -10.078   8.745  1.00 96.75           H
ATOM   1437  HG3 GLU A  92     -15.699  -9.933   7.634  1.00 96.75           H
ATOM   1438  CD  GLU A  92     -16.134 -11.025   9.439  1.00 96.75           C
ATOM   1439  OE1 GLU A  92     -16.133 -12.162   8.915  1.00 96.75           O
ATOM   1440  OE2 GLU A  92     -16.675 -10.756  10.535  1.00 96.75           O
ATOM   1441  N   PRO A  93     -14.625  -7.713   6.100  1.00 97.81           N
ATOM   1442  CA  PRO A  93     -15.121  -7.704   4.732  1.00 97.81           C
ATOM   1443  HA  PRO A  93     -15.333  -6.680   4.422  1.00 97.81           H
ATOM   1444  C   PRO A  93     -16.407  -8.530   4.608  1.00 97.81           C
ATOM   1445  CB  PRO A  93     -13.987  -8.271   3.877  1.00 97.81           C
ATOM   1446  HB2 PRO A  93     -13.330  -7.457   3.568  1.00 97.81           H
ATOM   1447  HB3 PRO A  93     -14.348  -8.814   3.004  1.00 97.81           H
ATOM   1448  O   PRO A  93     -16.815  -9.253   5.508  1.00 97.81           O
ATOM   1449  CG  PRO A  93     -13.237  -9.190   4.834  1.00 97.81           C
ATOM   1450  HG2 PRO A  93     -12.182  -9.260   4.571  1.00 97.81           H
ATOM   1451  HG3 PRO A  93     -13.704 -10.175   4.841  1.00 97.81           H
ATOM   1452  CD  PRO A  93     -13.418  -8.525   6.194  1.00 97.81           C
ATOM   1453  HD2 PRO A  93     -13.502  -9.297   6.959  1.00 97.81           H
ATOM   1454  HD3 PRO A  93     -12.564  -7.884   6.411  1.00 97.81           H
ATOM   1455  N   SER A  94     -17.058  -8.452   3.455  1.00 96.26           N
ATOM   1456  H   SER A  94     -16.660  -7.913   2.699  1.00 96.26           H
ATOM   1457  CA  SER A  94     -18.235  -9.269   3.149  1.00 96.26           C
ATOM   1458  HA  SER A  94     -18.242 -10.149   3.792  1.00 96.26           H
ATOM   1459  C   SER A  94     -18.189  -9.775   1.712  1.00 96.26           C
ATOM   1460  CB  SER A  94     -19.518  -8.480   3.432  1.00 96.26           C
ATOM   1461  HB2 SER A  94     -19.564  -8.239   4.494  1.00 96.26           H
ATOM   1462  HB3 SER A  94     -20.385  -9.092   3.181  1.00 96.26           H
ATOM   1463  O   SER A  94     -17.371  -9.317   0.909  1.00 96.26           O
ATOM   1464  OG  SER A  94     -19.557  -7.284   2.678  1.00 96.26           O
ATOM   1465  HG  SER A  94     -19.059  -6.628   3.171  1.00 96.26           H
ATOM   1466  N   GLY A  95     -19.074 -10.722   1.399  1.00 96.33           N
ATOM   1467  H   GLY A  95     -19.656 -11.101   2.133  1.00 96.33           H
ATOM   1468  CA  GLY A  95     -19.185 -11.325   0.073  1.00 96.33           C
ATOM   1469  HA2 GLY A  95     -20.067 -11.964   0.032  1.00 96.33           H
ATOM   1470  HA3 GLY A  95     -19.299 -10.534  -0.668  1.00 96.33           H
ATOM   1471  C   GLY A  95     -17.971 -12.177  -0.294  1.00 96.33           C
ATOM   1472  O   GLY A  95     -17.329 -12.768   0.573  1.00 96.33           O
ATOM   1473  N   GLU A  96     -17.652 -12.206  -1.588  1.00 96.25           N
ATOM   1474  H   GLU A  96     -18.246 -11.713  -2.239  1.00 96.25           H
ATOM   1475  CA  GLU A  96     -16.609 -13.060  -2.174  1.00 96.25           C
ATOM   1476  HA  GLU A  96     -16.915 -14.103  -2.099  1.00 96.25           H
ATOM   1477  C   GLU A  96     -15.247 -12.921  -1.478  1.00 96.25           C
ATOM   1478  CB  GLU A  96     -16.494 -12.688  -3.659  1.00 96.25           C
ATOM   1479  HB2 GLU A  96     -16.155 -11.655  -3.734  1.00 96.25           H
ATOM   1480  HB3 GLU A  96     -17.485 -12.759  -4.108  1.00 96.25           H
ATOM   1481  O   GLU A  96     -14.573 -13.918  -1.232  1.00 96.25           O
ATOM   1482  CG  GLU A  96     -15.534 -13.594  -4.448  1.00 96.25           C
ATOM   1483  HG2 GLU A  96     -15.881 -14.624  -4.371  1.00 96.25           H
ATOM   1484  HG3 GLU A  96     -14.541 -13.534  -4.004  1.00 96.25           H
ATOM   1485  CD  GLU A  96     -15.427 -13.201  -5.932  1.00 96.25           C
ATOM   1486  OE1 GLU A  96     -14.650 -13.876  -6.646  1.00 96.25           O
ATOM   1487  OE2 GLU A  96     -16.083 -12.210  -6.340  1.00 96.25           O
ATOM   1488  N   LEU A  97     -14.843 -11.708  -1.085  1.00 98.12           N
ATOM   1489  H   LEU A  97     -15.424 -10.907  -1.285  1.00 98.12           H
ATOM   1490  CA  LEU A  97     -13.578 -11.515  -0.375  1.00 98.12           C
ATOM   1491  HA  LEU A  97     -12.776 -11.921  -0.991  1.00 98.12           H
ATOM   1492  C   LEU A  97     -13.541 -12.265   0.961  1.00 98.12           C
ATOM   1493  CB  LEU A  97     -13.346 -10.014  -0.183  1.00 98.12           C
ATOM   1494  HB2 LEU A  97     -13.227  -9.566  -1.169  1.00 98.12           H
ATOM   1495  HB3 LEU A  97     -14.230  -9.590   0.295  1.00 98.12           H
ATOM   1496  O   LEU A  97     -12.526 -12.883   1.277  1.00 98.12           O
ATOM   1497  CG  LEU A  97     -12.120  -9.645   0.664  1.00 98.12           C
ATOM   1498  HG  LEU A  97     -12.222 -10.064   1.665  1.00 98.12           H
ATOM   1499  CD1 LEU A  97     -10.804 -10.121   0.046  1.00 98.12           C
ATOM   1500 HD11 LEU A  97     -10.682  -9.698  -0.951  1.00 98.12           H
ATOM   1501 HD12 LEU A  97      -9.971  -9.806   0.675  1.00 98.12           H
ATOM   1502 HD13 LEU A  97     -10.792 -11.209  -0.015  1.00 98.12           H
ATOM   1503  CD2 LEU A  97     -12.061  -8.128   0.796  1.00 98.12           C
ATOM   1504 HD21 LEU A  97     -11.910  -7.675  -0.185  1.00 98.12           H
ATOM   1505 HD22 LEU A  97     -12.996  -7.751   1.210  1.00 98.12           H
ATOM   1506 HD23 LEU A  97     -11.239  -7.872   1.464  1.00 98.12           H
ATOM   1507  N   LEU A  98     -14.630 -12.238   1.736  1.00 98.53           N
ATOM   1508  H   LEU A  98     -15.478 -11.839   1.359  1.00 98.53           H
ATOM   1509  CA  LEU A  98     -14.701 -12.969   3.001  1.00 98.53           C
ATOM   1510  HA  LEU A  98     -13.813 -12.721   3.583  1.00 98.53           H
ATOM   1511  C   LEU A  98     -14.685 -14.487   2.763  1.00 98.53           C
ATOM   1512  CB  LEU A  98     -15.944 -12.517   3.788  1.00 98.53           C
ATOM   1513  HB2 LEU A  98     -15.868 -11.446   3.980  1.00 98.53           H
ATOM   1514  HB3 LEU A  98     -16.831 -12.695   3.181  1.00 98.53           H
ATOM   1515  O   LEU A  98     -14.020 -15.219   3.494  1.00 98.53           O
ATOM   1516  CG  LEU A  98     -16.120 -13.251   5.131  1.00 98.53           C
ATOM   1517  HG  LEU A  98     -16.237 -14.318   4.941  1.00 98.53           H
ATOM   1518  CD1 LEU A  98     -14.927 -13.046   6.065  1.00 98.53           C
ATOM   1519 HD11 LEU A  98     -14.784 -11.984   6.263  1.00 98.53           H
ATOM   1520 HD12 LEU A  98     -14.019 -13.482   5.648  1.00 98.53           H
ATOM   1521 HD13 LEU A  98     -15.127 -13.538   7.017  1.00 98.53           H
ATOM   1522  CD2 LEU A  98     -17.393 -12.771   5.823  1.00 98.53           C
ATOM   1523 HD21 LEU A  98     -17.299 -11.717   6.083  1.00 98.53           H
ATOM   1524 HD22 LEU A  98     -18.258 -12.923   5.177  1.00 98.53           H
ATOM   1525 HD23 LEU A  98     -17.532 -13.325   6.751  1.00 98.53           H
ATOM   1526  N   GLU A  99     -15.362 -14.962   1.717  1.00 98.23           N
ATOM   1527  H   GLU A  99     -15.889 -14.315   1.147  1.00 98.23           H
ATOM   1528  CA  GLU A  99     -15.340 -16.376   1.325  1.00 98.23           C
ATOM   1529  HA  GLU A  99     -15.680 -16.986   2.163  1.00 98.23           H
ATOM   1530  C   GLU A  99     -13.922 -16.844   0.970  1.00 98.23           C
ATOM   1531  CB  GLU A  99     -16.282 -16.618   0.138  1.00 98.23           C
ATOM   1532  HB2 GLU A  99     -16.002 -15.956  -0.682  1.00 98.23           H
ATOM   1533  HB3 GLU A  99     -16.158 -17.648  -0.197  1.00 98.23           H
ATOM   1534  O   GLU A  99     -13.470 -17.877   1.469  1.00 98.23           O
ATOM   1535  CG  GLU A  99     -17.760 -16.397   0.494  1.00 98.23           C
ATOM   1536  HG2 GLU A  99     -17.881 -15.408   0.937  1.00 98.23           H
ATOM   1537  HG3 GLU A  99     -18.049 -17.134   1.243  1.00 98.23           H
ATOM   1538  CD  GLU A  99     -18.695 -16.507  -0.721  1.00 98.23           C
ATOM   1539  OE1 GLU A  99     -19.910 -16.277  -0.523  1.00 98.23           O
ATOM   1540  OE2 GLU A  99     -18.208 -16.814  -1.833  1.00 98.23           O
ATOM   1541  N   LEU A 100     -13.187 -16.065   0.168  1.00 98.26           N
ATOM   1542  H   LEU A 100     -13.622 -15.244  -0.227  1.00 98.26           H
ATOM   1543  CA  LEU A 100     -11.799 -16.372  -0.183  1.00 98.26           C
ATOM   1544  HA  LEU A 100     -11.747 -17.401  -0.538  1.00 98.26           H
ATOM   1545  C   LEU A 100     -10.865 -16.291   1.028  1.00 98.26           C
ATOM   1546  CB  LEU A 100     -11.310 -15.433  -1.296  1.00 98.26           C
ATOM   1547  HB2 LEU A 100     -11.433 -14.404  -0.958  1.00 98.26           H
ATOM   1548  HB3 LEU A 100     -10.245 -15.616  -1.438  1.00 98.26           H
ATOM   1549  O   LEU A 100      -9.988 -17.143   1.169  1.00 98.26           O
ATOM   1550  CG  LEU A 100     -12.002 -15.584  -2.662  1.00 98.26           C
ATOM   1551  HG  LEU A 100     -13.055 -15.313  -2.586  1.00 98.26           H
ATOM   1552  CD1 LEU A 100     -11.314 -14.649  -3.652  1.00 98.26           C
ATOM   1553 HD11 LEU A 100     -10.311 -15.005  -3.887  1.00 98.26           H
ATOM   1554 HD12 LEU A 100     -11.906 -14.583  -4.564  1.00 98.26           H
ATOM   1555 HD13 LEU A 100     -11.237 -13.656  -3.208  1.00 98.26           H
ATOM   1556  CD2 LEU A 100     -11.903 -16.997  -3.232  1.00 98.26           C
ATOM   1557 HD21 LEU A 100     -12.346 -17.008  -4.228  1.00 98.26           H
ATOM   1558 HD22 LEU A 100     -12.461 -17.689  -2.601  1.00 98.26           H
ATOM   1559 HD23 LEU A 100     -10.852 -17.280  -3.284  1.00 98.26           H
ATOM   1560  N   ILE A 101     -11.067 -15.321   1.927  1.00 98.72           N
ATOM   1561  H   ILE A 101     -11.784 -14.634   1.741  1.00 98.72           H
ATOM   1562  CA  ILE A 101     -10.305 -15.227   3.180  1.00 98.72           C
ATOM   1563  HA  ILE A 101      -9.245 -15.201   2.929  1.00 98.72           H
ATOM   1564  C   ILE A 101     -10.520 -16.481   4.031  1.00 98.72           C
ATOM   1565  CB  ILE A 101     -10.655 -13.929   3.946  1.00 98.72           C
ATOM   1566  HB  ILE A 101     -11.734 -13.779   3.906  1.00 98.72           H
ATOM   1567  O   ILE A 101      -9.552 -17.108   4.459  1.00 98.72           O
ATOM   1568  CG1 ILE A 101      -9.953 -12.729   3.272  1.00 98.72           C
ATOM   1569 HG12 ILE A 101      -8.877 -12.796   3.435  1.00 98.72           H
ATOM   1570 HG13 ILE A 101     -10.128 -12.768   2.197  1.00 98.72           H
ATOM   1571  CG2 ILE A 101     -10.245 -14.018   5.428  1.00 98.72           C
ATOM   1572 HG21 ILE A 101     -10.396 -13.062   5.929  1.00 98.72           H
ATOM   1573 HG22 ILE A 101      -9.196 -14.301   5.509  1.00 98.72           H
ATOM   1574 HG23 ILE A 101     -10.858 -14.751   5.952  1.00 98.72           H
ATOM   1575  CD1 ILE A 101     -10.450 -11.366   3.767  1.00 98.72           C
ATOM   1576 HD11 ILE A 101     -10.021 -10.579   3.146  1.00 98.72           H
ATOM   1577 HD12 ILE A 101     -11.536 -11.329   3.689  1.00 98.72           H
ATOM   1578 HD13 ILE A 101     -10.145 -11.190   4.799  1.00 98.72           H
ATOM   1579  N   ASN A 102     -11.772 -16.889   4.239  1.00 98.65           N
ATOM   1580  H   ASN A 102     -12.530 -16.330   3.874  1.00 98.65           H
ATOM   1581  CA  ASN A 102     -12.088 -18.081   5.023  1.00 98.65           C
ATOM   1582  HA  ASN A 102     -11.597 -18.008   5.994  1.00 98.65           H
ATOM   1583  C   ASN A 102     -11.553 -19.357   4.360  1.00 98.65           C
ATOM   1584  CB  ASN A 102     -13.607 -18.143   5.237  1.00 98.65           C
ATOM   1585  HB2 ASN A 102     -14.115 -18.035   4.278  1.00 98.65           H
ATOM   1586  HB3 ASN A 102     -13.870 -19.112   5.661  1.00 98.65           H
ATOM   1587  O   ASN A 102     -11.083 -20.258   5.050  1.00 98.65           O
ATOM   1588  CG  ASN A 102     -14.108 -17.080   6.200  1.00 98.65           C
ATOM   1589  ND2 ASN A 102     -15.360 -16.706   6.109  1.00 98.65           N
ATOM   1590 HD21 ASN A 102     -15.931 -17.015   5.335  1.00 98.65           H
ATOM   1591 HD22 ASN A 102     -15.636 -15.948   6.716  1.00 98.65           H
ATOM   1592  OD1 ASN A 102     -13.400 -16.595   7.067  1.00 98.65           O
ATOM   1593  N   ARG A 103     -11.565 -19.432   3.026  1.00 98.36           N
ATOM   1594  H   ARG A 103     -12.008 -18.682   2.514  1.00 98.36           H
ATOM   1595  CA  ARG A 103     -10.998 -20.561   2.281  1.00 98.36           C
ATOM   1596  HA  ARG A 103     -11.414 -21.487   2.676  1.00 98.36           H
ATOM   1597  C   ARG A 103      -9.480 -20.659   2.437  1.00 98.36           C
ATOM   1598  CB  ARG A 103     -11.389 -20.408   0.807  1.00 98.36           C
ATOM   1599  HB2 ARG A 103     -12.470 -20.292   0.729  1.00 98.36           H
ATOM   1600  HB3 ARG A 103     -10.924 -19.502   0.419  1.00 98.36           H
ATOM   1601  O   ARG A 103      -8.967 -21.756   2.646  1.00 98.36           O
ATOM   1602  CG  ARG A 103     -10.966 -21.616  -0.043  1.00 98.36           C
ATOM   1603  HG2 ARG A 103     -11.629 -22.453   0.178  1.00 98.36           H
ATOM   1604  HG3 ARG A 103      -9.942 -21.915   0.178  1.00 98.36           H
ATOM   1605  CD  ARG A 103     -11.054 -21.275  -1.531  1.00 98.36           C
ATOM   1606  HD2 ARG A 103     -12.030 -20.836  -1.739  1.00 98.36           H
ATOM   1607  HD3 ARG A 103     -10.946 -22.196  -2.105  1.00 98.36           H
ATOM   1608  NE  ARG A 103      -9.985 -20.339  -1.913  1.00 98.36           N
ATOM   1609  HE  ARG A 103      -9.255 -20.160  -1.238  1.00 98.36           H
ATOM   1610  NH1 ARG A 103     -10.571 -19.973  -4.101  1.00 98.36           N
ATOM   1611 HH11 ARG A 103     -10.406 -19.430  -4.937  1.00 98.36           H
ATOM   1612 HH12 ARG A 103     -11.427 -20.489  -3.959  1.00 98.36           H
ATOM   1613  NH2 ARG A 103      -8.790 -18.965  -3.235  1.00 98.36           N
ATOM   1614 HH21 ARG A 103      -8.503 -18.655  -4.152  1.00 98.36           H
ATOM   1615 HH22 ARG A 103      -8.246 -18.717  -2.421  1.00 98.36           H
ATOM   1616  CZ  ARG A 103      -9.793 -19.766  -3.078  1.00 98.36           C
ATOM   1617  N   ASP A 104      -8.770 -19.541   2.295  1.00 98.54           N
ATOM   1618  H   ASP A 104      -9.264 -18.683   2.098  1.00 98.54           H
ATOM   1619  CA  ASP A 104      -7.307 -19.542   2.180  1.00 98.54           C
ATOM   1620  HA  ASP A 104      -6.992 -20.503   1.774  1.00 98.54           H
ATOM   1621  C   ASP A 104      -6.592 -19.423   3.537  1.00 98.54           C
ATOM   1622  CB  ASP A 104      -6.863 -18.465   1.173  1.00 98.54           C
ATOM   1623  HB2 ASP A 104      -5.775 -18.400   1.188  1.00 98.54           H
ATOM   1624  HB3 ASP A 104      -7.260 -17.497   1.478  1.00 98.54           H
ATOM   1625  O   ASP A 104      -5.491 -19.952   3.680  1.00 98.54           O
ATOM   1626  CG  ASP A 104      -7.296 -18.776  -0.270  1.00 98.54           C
ATOM   1627  OD1 ASP A 104      -7.556 -19.953  -0.617  1.00 98.54           O
ATOM   1628  OD2 ASP A 104      -7.355 -17.860  -1.120  1.00 98.54           O
ATOM   1629  N   PHE A 105      -7.230 -18.809   4.541  1.00 98.44           N
ATOM   1630  H   PHE A 105      -8.105 -18.350   4.330  1.00 98.44           H
ATOM   1631  CA  PHE A 105      -6.679 -18.616   5.893  1.00 98.44           C
ATOM   1632  HA  PHE A 105      -5.669 -19.025   5.929  1.00 98.44           H
ATOM   1633  C   PHE A 105      -7.479 -19.343   6.991  1.00 98.44           C
ATOM   1634  CB  PHE A 105      -6.574 -17.112   6.187  1.00 98.44           C
ATOM   1635  HB2 PHE A 105      -6.074 -16.977   7.146  1.00 98.44           H
ATOM   1636  HB3 PHE A 105      -7.579 -16.702   6.285  1.00 98.44           H
ATOM   1637  O   PHE A 105      -7.131 -19.290   8.170  1.00 98.44           O
ATOM   1638  CG  PHE A 105      -5.809 -16.326   5.137  1.00 98.44           C
ATOM   1639  CD1 PHE A 105      -4.406 -16.402   5.077  1.00 98.44           C
ATOM   1640  HD1 PHE A 105      -3.863 -17.001   5.793  1.00 98.44           H
ATOM   1641  CD2 PHE A 105      -6.501 -15.534   4.203  1.00 98.44           C
ATOM   1642  HD2 PHE A 105      -7.578 -15.473   4.253  1.00 98.44           H
ATOM   1643  CE1 PHE A 105      -3.706 -15.705   4.077  1.00 98.44           C
ATOM   1644  HE1 PHE A 105      -2.629 -15.780   4.040  1.00 98.44           H
ATOM   1645  CE2 PHE A 105      -5.803 -14.827   3.210  1.00 98.44           C
ATOM   1646  HE2 PHE A 105      -6.347 -14.221   2.499  1.00 98.44           H
ATOM   1647  CZ  PHE A 105      -4.403 -14.920   3.140  1.00 98.44           C
ATOM   1648  HZ  PHE A 105      -3.865 -14.389   2.369  1.00 98.44           H
ATOM   1649  N   GLY A 106      -8.576 -20.017   6.640  1.00 98.53           N
ATOM   1650  H   GLY A 106      -8.851 -20.006   5.668  1.00 98.53           H
ATOM   1651  CA  GLY A 106      -9.439 -20.762   7.565  1.00 98.53           C
ATOM   1652  HA2 GLY A 106      -8.819 -21.246   8.320  1.00 98.53           H
ATOM   1653  HA3 GLY A 106      -9.964 -21.537   7.008  1.00 98.53           H
ATOM   1654  C   GLY A 106     -10.486 -19.909   8.290  1.00 98.53           C
ATOM   1655  O   GLY A 106     -11.597 -20.380   8.518  1.00 98.53           O
ATOM   1656  N   SER A 107     -10.165 -18.663   8.647  1.00 98.53           N
ATOM   1657  H   SER A 107      -9.236 -18.329   8.435  1.00 98.53           H
ATOM   1658  CA  SER A 107     -11.127 -17.688   9.182  1.00 98.53           C
ATOM   1659  HA  SER A 107     -12.065 -17.795   8.636  1.00 98.53           H
ATOM   1660  C   SER A 107     -10.626 -16.251   9.012  1.00 98.53           C
ATOM   1661  CB  SER A 107     -11.424 -17.954  10.665  1.00 98.53           C
ATOM   1662  HB2 SER A 107     -12.281 -17.350  10.961  1.00 98.53           H
ATOM   1663  HB3 SER A 107     -11.682 -19.003  10.810  1.00 98.53           H
ATOM   1664  O   SER A 107      -9.416 -16.030   8.887  1.00 98.53           O
ATOM   1665  OG  SER A 107     -10.331 -17.609  11.496  1.00 98.53           O
ATOM   1666  HG  SER A 107      -9.597 -18.208  11.346  1.00 98.53           H
ATOM   1667  N   TYR A 108     -11.530 -15.270   9.082  1.00 98.41           N
ATOM   1668  H   TYR A 108     -12.512 -15.505   9.050  1.00 98.41           H
ATOM   1669  CA  TYR A 108     -11.155 -13.856   9.145  1.00 98.41           C
ATOM   1670  HA  TYR A 108     -10.606 -13.607   8.237  1.00 98.41           H
ATOM   1671  C   TYR A 108     -10.225 -13.547  10.330  1.00 98.41           C
ATOM   1672  CB  TYR A 108     -12.412 -12.978   9.199  1.00 98.41           C
ATOM   1673  HB2 TYR A 108     -13.011 -13.156   8.306  1.00 98.41           H
ATOM   1674  HB3 TYR A 108     -13.013 -13.256  10.065  1.00 98.41           H
ATOM   1675  O   TYR A 108      -9.204 -12.887  10.147  1.00 98.41           O
ATOM   1676  CG  TYR A 108     -12.076 -11.502   9.270  1.00 98.41           C
ATOM   1677  CD1 TYR A 108     -12.357 -10.758  10.435  1.00 98.41           C
ATOM   1678  HD1 TYR A 108     -12.847 -11.232  11.273  1.00 98.41           H
ATOM   1679  CD2 TYR A 108     -11.438 -10.885   8.178  1.00 98.41           C
ATOM   1680  HD2 TYR A 108     -11.237 -11.452   7.281  1.00 98.41           H
ATOM   1681  CE1 TYR A 108     -12.018  -9.392  10.498  1.00 98.41           C
ATOM   1682  HE1 TYR A 108     -12.248  -8.824  11.387  1.00 98.41           H
ATOM   1683  CE2 TYR A 108     -11.052  -9.537   8.257  1.00 98.41           C
ATOM   1684  HE2 TYR A 108     -10.552  -9.059   7.427  1.00 98.41           H
ATOM   1685  OH  TYR A 108     -10.972  -7.488   9.455  1.00 98.41           O
ATOM   1686  HH  TYR A 108     -11.526  -6.964  10.039  1.00 98.41           H
ATOM   1687  CZ  TYR A 108     -11.348  -8.789   9.412  1.00 98.41           C
ATOM   1688  N   ASP A 109     -10.503 -14.091  11.518  1.00 98.37           N
ATOM   1689  H   ASP A 109     -11.378 -14.581  11.635  1.00 98.37           H
ATOM   1690  CA  ASP A 109      -9.664 -13.886  12.707  1.00 98.37           C
ATOM   1691  HA  ASP A 109      -9.593 -12.818  12.913  1.00 98.37           H
ATOM   1692  C   ASP A 109      -8.235 -14.415  12.510  1.00 98.37           C
ATOM   1693  CB  ASP A 109     -10.298 -14.584  13.920  1.00 98.37           C
ATOM   1694  HB2 ASP A 109     -10.544 -15.613  13.655  1.00 98.37           H
ATOM   1695  HB3 ASP A 109      -9.561 -14.617  14.722  1.00 98.37           H
ATOM   1696  O   ASP A 109      -7.256 -13.755  12.883  1.00 98.37           O
ATOM   1697  CG  ASP A 109     -11.543 -13.885  14.472  1.00 98.37           C
ATOM   1698  OD1 ASP A 109     -11.737 -12.690  14.161  1.00 98.37           O
ATOM   1699  OD2 ASP A 109     -12.254 -14.555  15.252  1.00 98.37           O
ATOM   1700  N   THR A 110      -8.094 -15.588  11.880  1.00 98.68           N
ATOM   1701  H   THR A 110      -8.930 -16.089  11.617  1.00 98.68           H
ATOM   1702  CA  THR A 110      -6.782 -16.143  11.516  1.00 98.68           C
ATOM   1703  HA  THR A 110      -6.170 -16.209  12.416  1.00 98.68           H
ATOM   1704  C   THR A 110      -6.063 -15.229  10.529  1.00 98.68           C
ATOM   1705  CB  THR A 110      -6.883 -17.545  10.899  1.00 98.68           C
ATOM   1706  HB  THR A 110      -7.426 -17.489   9.956  1.00 98.68           H
ATOM   1707  O   THR A 110      -4.900 -14.890  10.753  1.00 98.68           O
ATOM   1708  CG2 THR A 110      -5.501 -18.151  10.657  1.00 98.68           C
ATOM   1709 HG21 THR A 110      -5.590 -19.199  10.370  1.00 98.68           H
ATOM   1710 HG22 THR A 110      -5.006 -17.633   9.836  1.00 98.68           H
ATOM   1711 HG23 THR A 110      -4.884 -18.071  11.552  1.00 98.68           H
ATOM   1712  OG1 THR A 110      -7.547 -18.454  11.748  1.00 98.68           O
ATOM   1713  HG1 THR A 110      -7.427 -19.307  11.324  1.00 98.68           H
ATOM   1714  N   PHE A 111      -6.757 -14.768   9.484  1.00 98.69           N
ATOM   1715  H   PHE A 111      -7.716 -15.061   9.369  1.00 98.69           H
ATOM   1716  CA  PHE A 111      -6.203 -13.822   8.517  1.00 98.69           C
ATOM   1717  HA  PHE A 111      -5.336 -14.275   8.036  1.00 98.69           H
ATOM   1718  C   PHE A 111      -5.712 -12.534   9.194  1.00 98.69           C
ATOM   1719  CB  PHE A 111      -7.249 -13.527   7.433  1.00 98.69           C
ATOM   1720  HB2 PHE A 111      -8.247 -13.535   7.870  1.00 98.69           H
ATOM   1721  HB3 PHE A 111      -7.214 -14.326   6.693  1.00 98.69           H
ATOM   1722  O   PHE A 111      -4.582 -12.115   8.949  1.00 98.69           O
ATOM   1723  CG  PHE A 111      -7.039 -12.196   6.744  1.00 98.69           C
ATOM   1724  CD1 PHE A 111      -7.754 -11.072   7.190  1.00 98.69           C
ATOM   1725  HD1 PHE A 111      -8.492 -11.177   7.971  1.00 98.69           H
ATOM   1726  CD2 PHE A 111      -6.059 -12.055   5.745  1.00 98.69           C
ATOM   1727  HD2 PHE A 111      -5.496 -12.915   5.414  1.00 98.69           H
ATOM   1728  CE1 PHE A 111      -7.471  -9.805   6.665  1.00 98.69           C
ATOM   1729  HE1 PHE A 111      -7.999  -8.952   7.067  1.00 98.69           H
ATOM   1730  CE2 PHE A 111      -5.804 -10.785   5.196  1.00 98.69           C
ATOM   1731  HE2 PHE A 111      -5.057 -10.667   4.425  1.00 98.69           H
ATOM   1732  CZ  PHE A 111      -6.499  -9.657   5.661  1.00 98.69           C
ATOM   1733  HZ  PHE A 111      -6.279  -8.680   5.257  1.00 98.69           H
ATOM   1734  N   VAL A 112      -6.506 -11.926  10.086  1.00 98.62           N
ATOM   1735  H   VAL A 112      -7.431 -12.303  10.235  1.00 98.62           H
ATOM   1736  CA  VAL A 112      -6.100 -10.710  10.807  1.00 98.62           C
ATOM   1737  HA  VAL A 112      -5.847  -9.943  10.075  1.00 98.62           H
ATOM   1738  C   VAL A 112      -4.846 -10.985  11.633  1.00 98.62           C
ATOM   1739  CB  VAL A 112      -7.234 -10.170  11.703  1.00 98.62           C
ATOM   1740  HB  VAL A 112      -7.591 -10.967  12.354  1.00 98.62           H
ATOM   1741  O   VAL A 112      -3.898 -10.201  11.584  1.00 98.62           O
ATOM   1742  CG1 VAL A 112      -6.763  -8.999  12.583  1.00 98.62           C
ATOM   1743 HG11 VAL A 112      -6.036  -9.347  13.316  1.00 98.62           H
ATOM   1744 HG12 VAL A 112      -6.323  -8.222  11.957  1.00 98.62           H
ATOM   1745 HG13 VAL A 112      -7.616  -8.587  13.122  1.00 98.62           H
ATOM   1746  CG2 VAL A 112      -8.407  -9.650  10.868  1.00 98.62           C
ATOM   1747 HG21 VAL A 112      -8.098  -8.819  10.233  1.00 98.62           H
ATOM   1748 HG22 VAL A 112      -8.808 -10.442  10.236  1.00 98.62           H
ATOM   1749 HG23 VAL A 112      -9.211  -9.321  11.526  1.00 98.62           H
ATOM   1750  N   LYS A 113      -4.793 -12.107  12.360  1.00 98.65           N
ATOM   1751  H   LYS A 113      -5.594 -12.722  12.341  1.00 98.65           H
ATOM   1752  CA  LYS A 113      -3.611 -12.495  13.143  1.00 98.65           C
ATOM   1753  HA  LYS A 113      -3.402 -11.709  13.868  1.00 98.65           H
ATOM   1754  C   LYS A 113      -2.364 -12.625  12.264  1.00 98.65           C
ATOM   1755  CB  LYS A 113      -3.928 -13.797  13.889  1.00 98.65           C
ATOM   1756  HB2 LYS A 113      -4.187 -14.572  13.167  1.00 98.65           H
ATOM   1757  HB3 LYS A 113      -4.792 -13.632  14.532  1.00 98.65           H
ATOM   1758  O   LYS A 113      -1.306 -12.117  12.638  1.00 98.65           O
ATOM   1759  CG  LYS A 113      -2.750 -14.288  14.741  1.00 98.65           C
ATOM   1760  HG2 LYS A 113      -2.501 -13.537  15.492  1.00 98.65           H
ATOM   1761  HG3 LYS A 113      -1.882 -14.465  14.107  1.00 98.65           H
ATOM   1762  CD  LYS A 113      -3.130 -15.602  15.425  1.00 98.65           C
ATOM   1763  HD2 LYS A 113      -3.445 -16.314  14.663  1.00 98.65           H
ATOM   1764  HD3 LYS A 113      -3.959 -15.424  16.110  1.00 98.65           H
ATOM   1765  CE  LYS A 113      -1.928 -16.165  16.185  1.00 98.65           C
ATOM   1766  HE2 LYS A 113      -1.639 -15.457  16.962  1.00 98.65           H
ATOM   1767  HE3 LYS A 113      -1.097 -16.263  15.486  1.00 98.65           H
ATOM   1768  NZ  LYS A 113      -2.261 -17.485  16.772  1.00 98.65           N
ATOM   1769  HZ1 LYS A 113      -3.036 -17.396  17.414  1.00 98.65           H
ATOM   1770  HZ2 LYS A 113      -2.540 -18.120  16.038  1.00 98.65           H
ATOM   1771  HZ3 LYS A 113      -1.466 -17.877  17.256  1.00 98.65           H
ATOM   1772  N   GLU A 114      -2.478 -13.277  11.112  1.00 98.80           N
ATOM   1773  H   GLU A 114      -3.372 -13.680  10.870  1.00 98.80           H
ATOM   1774  CA  GLU A 114      -1.364 -13.463  10.181  1.00 98.80           C
ATOM   1775  HA  GLU A 114      -0.494 -13.817  10.734  1.00 98.80           H
ATOM   1776  C   GLU A 114      -0.943 -12.153   9.502  1.00 98.80           C
ATOM   1777  CB  GLU A 114      -1.715 -14.532   9.142  1.00 98.80           C
ATOM   1778  HB2 GLU A 114      -2.674 -14.297   8.680  1.00 98.80           H
ATOM   1779  HB3 GLU A 114      -0.935 -14.518   8.381  1.00 98.80           H
ATOM   1780  O   GLU A 114       0.254 -11.871   9.425  1.00 98.80           O
ATOM   1781  CG  GLU A 114      -1.764 -15.938   9.757  1.00 98.80           C
ATOM   1782  HG2 GLU A 114      -2.535 -15.974  10.527  1.00 98.80           H
ATOM   1783  HG3 GLU A 114      -0.809 -16.133  10.244  1.00 98.80           H
ATOM   1784  CD  GLU A 114      -2.020 -17.038   8.717  1.00 98.80           C
ATOM   1785  OE1 GLU A 114      -2.388 -18.148   9.163  1.00 98.80           O
ATOM   1786  OE2 GLU A 114      -1.784 -16.790   7.512  1.00 98.80           O
ATOM   1787  N   PHE A 115      -1.892 -11.302   9.093  1.00 98.83           N
ATOM   1788  H   PHE A 115      -2.856 -11.600   9.141  1.00 98.83           H
ATOM   1789  CA  PHE A 115      -1.600  -9.985   8.517  1.00 98.83           C
ATOM   1790  HA  PHE A 115      -0.934 -10.116   7.664  1.00 98.83           H
ATOM   1791  C   PHE A 115      -0.877  -9.098   9.538  1.00 98.83           C
ATOM   1792  CB  PHE A 115      -2.894  -9.317   8.018  1.00 98.83           C
ATOM   1793  HB2 PHE A 115      -3.572  -9.168   8.858  1.00 98.83           H
ATOM   1794  HB3 PHE A 115      -3.392  -9.991   7.321  1.00 98.83           H
ATOM   1795  O   PHE A 115       0.178  -8.530   9.238  1.00 98.83           O
ATOM   1796  CG  PHE A 115      -2.661  -7.979   7.328  1.00 98.83           C
ATOM   1797  CD1 PHE A 115      -2.537  -6.797   8.086  1.00 98.83           C
ATOM   1798  HD1 PHE A 115      -2.647  -6.827   9.160  1.00 98.83           H
ATOM   1799  CD2 PHE A 115      -2.551  -7.903   5.926  1.00 98.83           C
ATOM   1800  HD2 PHE A 115      -2.693  -8.783   5.316  1.00 98.83           H
ATOM   1801  CE1 PHE A 115      -2.285  -5.568   7.449  1.00 98.83           C
ATOM   1802  HE1 PHE A 115      -2.206  -4.663   8.031  1.00 98.83           H
ATOM   1803  CE2 PHE A 115      -2.281  -6.681   5.289  1.00 98.83           C
ATOM   1804  HE2 PHE A 115      -2.191  -6.634   4.214  1.00 98.83           H
ATOM   1805  CZ  PHE A 115      -2.147  -5.511   6.051  1.00 98.83           C
ATOM   1806  HZ  PHE A 115      -1.951  -4.568   5.563  1.00 98.83           H
ATOM   1807  N   LYS A 116      -1.386  -9.036  10.781  1.00 98.70           N
ATOM   1808  H   LYS A 116      -2.246  -9.534  10.964  1.00 98.70           H
ATOM   1809  CA  LYS A 116      -0.741  -8.293  11.875  1.00 98.70           C
ATOM   1810  HA  LYS A 116      -0.619  -7.262  11.544  1.00 98.70           H
ATOM   1811  C   LYS A 116       0.673  -8.825  12.140  1.00 98.70           C
ATOM   1812  CB  LYS A 116      -1.596  -8.313  13.165  1.00 98.70           C
ATOM   1813  HB2 LYS A 116      -0.987  -7.885  13.962  1.00 98.70           H
ATOM   1814  HB3 LYS A 116      -1.816  -9.345  13.436  1.00 98.70           H
ATOM   1815  O   LYS A 116       1.596  -8.033  12.328  1.00 98.70           O
ATOM   1816  CG  LYS A 116      -2.920  -7.514  13.106  1.00 98.70           C
ATOM   1817  HG2 LYS A 116      -3.641  -8.011  12.458  1.00 98.70           H
ATOM   1818  HG3 LYS A 116      -2.736  -6.539  12.655  1.00 98.70           H
ATOM   1819  CD  LYS A 116      -3.559  -7.306  14.498  1.00 98.70           C
ATOM   1820  HD2 LYS A 116      -2.842  -6.789  15.136  1.00 98.70           H
ATOM   1821  HD3 LYS A 116      -3.783  -8.279  14.936  1.00 98.70           H
ATOM   1822  CE  LYS A 116      -4.856  -6.467  14.430  1.00 98.70           C
ATOM   1823  HE2 LYS A 116      -5.616  -7.032  13.890  1.00 98.70           H
ATOM   1824  HE3 LYS A 116      -4.651  -5.568  13.849  1.00 98.70           H
ATOM   1825  NZ  LYS A 116      -5.381  -6.074  15.778  1.00 98.70           N
ATOM   1826  HZ1 LYS A 116      -4.703  -5.534  16.296  1.00 98.70           H
ATOM   1827  HZ2 LYS A 116      -6.190  -5.470  15.735  1.00 98.70           H
ATOM   1828  HZ3 LYS A 116      -5.670  -6.866  16.334  1.00 98.70           H
ATOM   1829  N   ALA A 117       0.870 -10.146  12.110  1.00 98.74           N
ATOM   1830  H   ALA A 117       0.074 -10.749  11.961  1.00 98.74           H
ATOM   1831  CA  ALA A 117       2.187 -10.757  12.277  1.00 98.74           C
ATOM   1832  HA  ALA A 117       2.634 -10.362  13.189  1.00 98.74           H
ATOM   1833  C   ALA A 117       3.145 -10.418  11.121  1.00 98.74           C
ATOM   1834  CB  ALA A 117       2.022 -12.271  12.449  1.00 98.74           C
ATOM   1835  HB1 ALA A 117       1.371 -12.477  13.299  1.00 98.74           H
ATOM   1836  HB2 ALA A 117       1.584 -12.707  11.551  1.00 98.74           H
ATOM   1837  HB3 ALA A 117       2.995 -12.728  12.626  1.00 98.74           H
ATOM   1838  O   ALA A 117       4.309 -10.102  11.375  1.00 98.74           O
ATOM   1839  N   ALA A 118       2.679 -10.428   9.868  1.00 98.74           N
ATOM   1840  H   ALA A 118       1.728 -10.728   9.705  1.00 98.74           H
ATOM   1841  CA  ALA A 118       3.483 -10.042   8.709  1.00 98.74           C
ATOM   1842  HA  ALA A 118       4.367 -10.678   8.673  1.00 98.74           H
ATOM   1843  C   ALA A 118       3.962  -8.583   8.819  1.00 98.74           C
ATOM   1844  CB  ALA A 118       2.668 -10.289   7.432  1.00 98.74           C
ATOM   1845  HB1 ALA A 118       1.773  -9.668   7.425  1.00 98.74           H
ATOM   1846  HB2 ALA A 118       2.368 -11.336   7.379  1.00 98.74           H
ATOM   1847  HB3 ALA A 118       3.268 -10.047   6.554  1.00 98.74           H
ATOM   1848  O   ALA A 118       5.160  -8.325   8.698  1.00 98.74           O
ATOM   1849  N   ALA A 119       3.054  -7.659   9.147  1.00 98.79           N
ATOM   1850  H   ALA A 119       2.087  -7.944   9.209  1.00 98.79           H
ATOM   1851  CA  ALA A 119       3.361  -6.243   9.346  1.00 98.79           C
ATOM   1852  HA  ALA A 119       3.859  -5.853   8.458  1.00 98.79           H
ATOM   1853  C   ALA A 119       4.310  -6.005  10.535  1.00 98.79           C
ATOM   1854  CB  ALA A 119       2.026  -5.506   9.518  1.00 98.79           C
ATOM   1855  HB1 ALA A 119       1.504  -5.870  10.403  1.00 98.79           H
ATOM   1856  HB2 ALA A 119       2.200  -4.435   9.614  1.00 98.79           H
ATOM   1857  HB3 ALA A 119       1.389  -5.682   8.651  1.00 98.79           H
ATOM   1858  O   ALA A 119       5.296  -5.275  10.424  1.00 98.79           O
ATOM   1859  N   ALA A 120       4.064  -6.657  11.675  1.00 98.41           N
ATOM   1860  H   ALA A 120       3.226  -7.217  11.741  1.00 98.41           H
ATOM   1861  CA  ALA A 120       4.876  -6.476  12.877  1.00 98.41           C
ATOM   1862  HA  ALA A 120       4.967  -5.409  13.080  1.00 98.41           H
ATOM   1863  C   ALA A 120       6.297  -7.035  12.714  1.00 98.41           C
ATOM   1864  CB  ALA A 120       4.154  -7.132  14.060  1.00 98.41           C
ATOM   1865  HB1 ALA A 120       4.040  -8.201  13.883  1.00 98.41           H
ATOM   1866  HB2 ALA A 120       3.167  -6.685  14.185  1.00 98.41           H
ATOM   1867  HB3 ALA A 120       4.729  -6.977  14.972  1.00 98.41           H
ATOM   1868  O   ALA A 120       7.255  -6.442  13.208  1.00 98.41           O
ATOM   1869  N   THR A 121       6.438  -8.165  12.014  1.00 98.23           N
ATOM   1870  H   THR A 121       5.604  -8.583  11.627  1.00 98.23           H
ATOM   1871  CA  THR A 121       7.717  -8.879  11.857  1.00 98.23           C
ATOM   1872  HA  THR A 121       8.364  -8.600  12.688  1.00 98.23           H
ATOM   1873  C   THR A 121       8.484  -8.502  10.592  1.00 98.23           C
ATOM   1874  CB  THR A 121       7.546 -10.404  11.922  1.00 98.23           C
ATOM   1875  HB  THR A 121       8.534 -10.861  11.871  1.00 98.23           H
ATOM   1876  O   THR A 121       9.509  -9.125  10.295  1.00 98.23           O
ATOM   1877  CG2 THR A 121       6.893 -10.881  13.219  1.00 98.23           C
ATOM   1878 HG21 THR A 121       5.891 -10.468  13.335  1.00 98.23           H
ATOM   1879 HG22 THR A 121       7.502 -10.566  14.066  1.00 98.23           H
ATOM   1880 HG23 THR A 121       6.834 -11.970  13.216  1.00 98.23           H
ATOM   1881  OG1 THR A 121       6.799 -10.871  10.817  1.00 98.23           O
ATOM   1882  HG1 THR A 121       5.885 -10.641  11.003  1.00 98.23           H
ATOM   1883  N   GLN A 122       8.015  -7.533   9.805  1.00 98.64           N
ATOM   1884  H   GLN A 122       7.142  -7.080  10.035  1.00 98.64           H
ATOM   1885  CA  GLN A 122       8.836  -6.944   8.751  1.00 98.64           C
ATOM   1886  HA  GLN A 122       9.221  -7.746   8.121  1.00 98.64           H
ATOM   1887  C   GLN A 122      10.026  -6.228   9.396  1.00 98.64           C
ATOM   1888  CB  GLN A 122       7.990  -6.014   7.871  1.00 98.64           C
ATOM   1889  HB2 GLN A 122       7.190  -6.592   7.407  1.00 98.64           H
ATOM   1890  HB3 GLN A 122       7.536  -5.257   8.511  1.00 98.64           H
ATOM   1891  O   GLN A 122       9.864  -5.271  10.157  1.00 98.64           O
ATOM   1892  CG  GLN A 122       8.803  -5.311   6.767  1.00 98.64           C
ATOM   1893  HG2 GLN A 122       9.466  -4.576   7.225  1.00 98.64           H
ATOM   1894  HG3 GLN A 122       8.119  -4.772   6.112  1.00 98.64           H
ATOM   1895  CD  GLN A 122       9.627  -6.275   5.915  1.00 98.64           C
ATOM   1896  NE2 GLN A 122      10.884  -5.985   5.663  1.00 98.64           N
ATOM   1897 HE21 GLN A 122      11.379  -6.614   5.047  1.00 98.64           H
ATOM   1898 HE22 GLN A 122      11.293  -5.118   5.980  1.00 98.64           H
ATOM   1899  OE1 GLN A 122       9.196  -7.355   5.544  1.00 98.64           O
ATOM   1900  N   PHE A 123      11.231  -6.729   9.122  1.00 97.63           N
ATOM   1901  H   PHE A 123      11.311  -7.481   8.452  1.00 97.63           H
ATOM   1902  CA  PHE A 123      12.450  -6.192   9.709  1.00 97.63           C
ATOM   1903  HA  PHE A 123      12.253  -5.972  10.758  1.00 97.63           H
ATOM   1904  C   PHE A 123      12.844  -4.884   9.016  1.00 97.63           C
ATOM   1905  CB  PHE A 123      13.567  -7.239   9.656  1.00 97.63           C
ATOM   1906  HB2 PHE A 123      13.222  -8.150  10.144  1.00 97.63           H
ATOM   1907  HB3 PHE A 123      13.785  -7.479   8.615  1.00 97.63           H
ATOM   1908  O   PHE A 123      12.959  -4.837   7.791  1.00 97.63           O
ATOM   1909  CG  PHE A 123      14.835  -6.776  10.346  1.00 97.63           C
ATOM   1910  CD1 PHE A 123      15.954  -6.385   9.587  1.00 97.63           C
ATOM   1911  HD1 PHE A 123      15.920  -6.425   8.509  1.00 97.63           H
ATOM   1912  CD2 PHE A 123      14.880  -6.697  11.751  1.00 97.63           C
ATOM   1913  HD2 PHE A 123      14.024  -6.991  12.339  1.00 97.63           H
ATOM   1914  CE1 PHE A 123      17.116  -5.926  10.232  1.00 97.63           C
ATOM   1915  HE1 PHE A 123      17.973  -5.623   9.648  1.00 97.63           H
ATOM   1916  CE2 PHE A 123      16.041  -6.231  12.394  1.00 97.63           C
ATOM   1917  HE2 PHE A 123      16.074  -6.167  13.472  1.00 97.63           H
ATOM   1918  CZ  PHE A 123      17.159  -5.848  11.635  1.00 97.63           C
ATOM   1919  HZ  PHE A 123      18.050  -5.488  12.128  1.00 97.63           H
ATOM   1920  N   GLY A 124      13.056  -3.833   9.810  1.00 96.75           N
ATOM   1921  H   GLY A 124      12.921  -3.944  10.805  1.00 96.75           H
ATOM   1922  CA  GLY A 124      13.358  -2.495   9.308  1.00 96.75           C
ATOM   1923  HA2 GLY A 124      14.225  -2.553   8.650  1.00 96.75           H
ATOM   1924  HA3 GLY A 124      13.608  -1.837  10.140  1.00 96.75           H
ATOM   1925  C   GLY A 124      12.186  -1.875   8.545  1.00 96.75           C
ATOM   1926  O   GLY A 124      11.039  -1.930   8.999  1.00 96.75           O
ATOM   1927  N   SER A 125      12.513  -1.270   7.405  1.00 98.27           N
ATOM   1928  H   SER A 125      13.483  -1.277   7.125  1.00 98.27           H
ATOM   1929  CA  SER A 125      11.587  -0.594   6.500  1.00 98.27           C
ATOM   1930  HA  SER A 125      10.817  -0.082   7.078  1.00 98.27           H
ATOM   1931  C   SER A 125      10.916  -1.561   5.531  1.00 98.27           C
ATOM   1932  CB  SER A 125      12.355   0.439   5.685  1.00 98.27           C
ATOM   1933  HB2 SER A 125      13.215  -0.026   5.204  1.00 98.27           H
ATOM   1934  HB3 SER A 125      11.694   0.819   4.906  1.00 98.27           H
ATOM   1935  O   SER A 125      11.561  -2.464   4.990  1.00 98.27           O
ATOM   1936  OG  SER A 125      12.783   1.502   6.509  1.00 98.27           O
ATOM   1937  HG  SER A 125      12.794   2.292   5.964  1.00 98.27           H
ATOM   1938  N   GLY A 126       9.633  -1.344   5.254  1.00 98.60           N
ATOM   1939  H   GLY A 126       9.133  -0.581   5.685  1.00 98.60           H
ATOM   1940  CA  GLY A 126       8.909  -2.162   4.293  1.00 98.60           C
ATOM   1941  HA2 GLY A 126       9.176  -1.867   3.278  1.00 98.60           H
ATOM   1942  HA3 GLY A 126       9.196  -3.204   4.432  1.00 98.60           H
ATOM   1943  C   GLY A 126       7.402  -2.063   4.434  1.00 98.60           C
ATOM   1944  O   GLY A 126       6.872  -1.100   4.986  1.00 98.60           O
ATOM   1945  N   TRP A 127       6.738  -3.096   3.930  1.00 98.89           N
ATOM   1946  H   TRP A 127       7.270  -3.841   3.505  1.00 98.89           H
ATOM   1947  CA  TRP A 127       5.293  -3.140   3.751  1.00 98.89           C
ATOM   1948  HA  TRP A 127       4.804  -2.427   4.416  1.00 98.89           H
ATOM   1949  C   TRP A 127       4.764  -4.544   4.043  1.00 98.89           C
ATOM   1950  CB  TRP A 127       4.986  -2.756   2.303  1.00 98.89           C
ATOM   1951  HB2 TRP A 127       5.436  -3.517   1.666  1.00 98.89           H
ATOM   1952  HB3 TRP A 127       3.906  -2.761   2.159  1.00 98.89           H
ATOM   1953  O   TRP A 127       5.491  -5.531   3.897  1.00 98.89           O
ATOM   1954  CG  TRP A 127       5.526  -1.446   1.834  1.00 98.89           C
ATOM   1955  CD1 TRP A 127       6.771  -1.235   1.351  1.00 98.89           C
ATOM   1956  HD1 TRP A 127       7.526  -1.997   1.228  1.00 98.89           H
ATOM   1957  CD2 TRP A 127       4.848  -0.160   1.762  1.00 98.89           C
ATOM   1958  CE2 TRP A 127       5.785   0.817   1.315  1.00 98.89           C
ATOM   1959  CE3 TRP A 127       3.531   0.273   2.009  1.00 98.89           C
ATOM   1960  HE3 TRP A 127       2.793  -0.442   2.342  1.00 98.89           H
ATOM   1961  NE1 TRP A 127       6.934   0.104   1.063  1.00 98.89           N
ATOM   1962  HE1 TRP A 127       7.780   0.487   0.666  1.00 98.89           H
ATOM   1963  CH2 TRP A 127       4.138   2.576   1.458  1.00 98.89           C
ATOM   1964  HH2 TRP A 127       3.861   3.618   1.393  1.00 98.89           H
ATOM   1965  CZ2 TRP A 127       5.451   2.170   1.178  1.00 98.89           C
ATOM   1966  HZ2 TRP A 127       6.194   2.890   0.869  1.00 98.89           H
ATOM   1967  CZ3 TRP A 127       3.180   1.623   1.843  1.00 98.89           C
ATOM   1968  HZ3 TRP A 127       2.171   1.941   2.060  1.00 98.89           H
ATOM   1969  N   ALA A 128       3.489  -4.644   4.408  1.00 98.89           N
ATOM   1970  H   ALA A 128       2.947  -3.795   4.482  1.00 98.89           H
ATOM   1971  CA  ALA A 128       2.765  -5.912   4.445  1.00 98.89           C
ATOM   1972  HA  ALA A 128       3.385  -6.693   4.004  1.00 98.89           H
ATOM   1973  C   ALA A 128       1.501  -5.827   3.595  1.00 98.89           C
ATOM   1974  CB  ALA A 128       2.479  -6.318   5.889  1.00 98.89           C
ATOM   1975  HB1 ALA A 128       1.932  -5.523   6.396  1.00 98.89           H
ATOM   1976  HB2 ALA A 128       1.885  -7.232   5.906  1.00 98.89           H
ATOM   1977  HB3 ALA A 128       3.427  -6.497   6.396  1.00 98.89           H
ATOM   1978  O   ALA A 128       0.839  -4.792   3.555  1.00 98.89           O
ATOM   1979  N   TRP A 129       1.176  -6.928   2.926  1.00 98.92           N
ATOM   1980  H   TRP A 129       1.763  -7.744   3.027  1.00 98.92           H
ATOM   1981  CA  TRP A 129       0.203  -6.955   1.847  1.00 98.92           C
ATOM   1982  HA  TRP A 129      -0.380  -6.035   1.877  1.00 98.92           H
ATOM   1983  C   TRP A 129      -0.734  -8.145   1.976  1.00 98.92           C
ATOM   1984  CB  TRP A 129       0.914  -7.029   0.490  1.00 98.92           C
ATOM   1985  HB2 TRP A 129       1.321  -8.033   0.369  1.00 98.92           H
ATOM   1986  HB3 TRP A 129       0.173  -6.886  -0.296  1.00 98.92           H
ATOM   1987  O   TRP A 129      -0.291  -9.264   2.241  1.00 98.92           O
ATOM   1988  CG  TRP A 129       2.024  -6.054   0.278  1.00 98.92           C
ATOM   1989  CD1 TRP A 129       3.297  -6.210   0.701  1.00 98.92           C
ATOM   1990  HD1 TRP A 129       3.674  -7.062   1.247  1.00 98.92           H
ATOM   1991  CD2 TRP A 129       1.984  -4.763  -0.397  1.00 98.92           C
ATOM   1992  CE2 TRP A 129       3.268  -4.155  -0.286  1.00 98.92           C
ATOM   1993  CE3 TRP A 129       0.998  -4.055  -1.114  1.00 98.92           C
ATOM   1994  HE3 TRP A 129       0.017  -4.492  -1.228  1.00 98.92           H
ATOM   1995  NE1 TRP A 129       4.035  -5.107   0.343  1.00 98.92           N
ATOM   1996  HE1 TRP A 129       5.023  -5.020   0.531  1.00 98.92           H
ATOM   1997  CH2 TRP A 129       2.526  -2.179  -1.463  1.00 98.92           C
ATOM   1998  HH2 TRP A 129       2.717  -1.196  -1.866  1.00 98.92           H
ATOM   1999  CZ2 TRP A 129       3.543  -2.878  -0.794  1.00 98.92           C
ATOM   2000  HZ2 TRP A 129       4.528  -2.445  -0.690  1.00 98.92           H
ATOM   2001  CZ3 TRP A 129       1.268  -2.778  -1.646  1.00 98.92           C
ATOM   2002  HZ3 TRP A 129       0.498  -2.244  -2.183  1.00 98.92           H
ATOM   2003  N   LEU A 130      -2.006  -7.908   1.669  1.00 98.89           N
ATOM   2004  H   LEU A 130      -2.241  -6.953   1.443  1.00 98.89           H
ATOM   2005  CA  LEU A 130      -2.873  -8.936   1.106  1.00 98.89           C
ATOM   2006  HA  LEU A 130      -2.513  -9.924   1.395  1.00 98.89           H
ATOM   2007  C   LEU A 130      -2.797  -8.804  -0.413  1.00 98.89           C
ATOM   2008  CB  LEU A 130      -4.306  -8.758   1.625  1.00 98.89           C
ATOM   2009  HB2 LEU A 130      -4.307  -8.832   2.712  1.00 98.89           H
ATOM   2010  HB3 LEU A 130      -4.636  -7.760   1.335  1.00 98.89           H
ATOM   2011  O   LEU A 130      -3.010  -7.716  -0.955  1.00 98.89           O
ATOM   2012  CG  LEU A 130      -5.338  -9.733   1.039  1.00 98.89           C
ATOM   2013  HG  LEU A 130      -5.363  -9.615  -0.044  1.00 98.89           H
ATOM   2014  CD1 LEU A 130      -5.019 -11.192   1.351  1.00 98.89           C
ATOM   2015 HD11 LEU A 130      -4.159 -11.521   0.767  1.00 98.89           H
ATOM   2016 HD12 LEU A 130      -4.804 -11.330   2.411  1.00 98.89           H
ATOM   2017 HD13 LEU A 130      -5.875 -11.811   1.083  1.00 98.89           H
ATOM   2018  CD2 LEU A 130      -6.726  -9.381   1.573  1.00 98.89           C
ATOM   2019 HD21 LEU A 130      -7.470 -10.032   1.114  1.00 98.89           H
ATOM   2020 HD22 LEU A 130      -6.760  -9.515   2.654  1.00 98.89           H
ATOM   2021 HD23 LEU A 130      -6.970  -8.348   1.327  1.00 98.89           H
ATOM   2022  N   ALA A 131      -2.513  -9.903  -1.095  1.00 98.80           N
ATOM   2023  H   ALA A 131      -2.322 -10.754  -0.585  1.00 98.80           H
ATOM   2024  CA  ALA A 131      -2.452  -9.969  -2.545  1.00 98.80           C
ATOM   2025  HA  ALA A 131      -2.932  -9.087  -2.971  1.00 98.80           H
ATOM   2026  C   ALA A 131      -3.211 -11.193  -3.066  1.00 98.80           C
ATOM   2027  CB  ALA A 131      -0.979  -9.964  -2.970  1.00 98.80           C
ATOM   2028  HB1 ALA A 131      -0.484 -10.864  -2.606  1.00 98.80           H
ATOM   2029  HB2 ALA A 131      -0.480  -9.086  -2.560  1.00 98.80           H
ATOM   2030  HB3 ALA A 131      -0.914  -9.927  -4.058  1.00 98.80           H
ATOM   2031  O   ALA A 131      -3.428 -12.161  -2.339  1.00 98.80           O
ATOM   2032  N   TYR A 132      -3.594 -11.156  -4.335  1.00 98.56           N
ATOM   2033  H   TYR A 132      -3.390 -10.320  -4.863  1.00 98.56           H
ATOM   2034  CA  TYR A 132      -4.100 -12.299  -5.080  1.00 98.56           C
ATOM   2035  HA  TYR A 132      -4.435 -13.072  -4.389  1.00 98.56           H
ATOM   2036  C   TYR A 132      -2.984 -12.880  -5.949  1.00 98.56           C
ATOM   2037  CB  TYR A 132      -5.303 -11.855  -5.912  1.00 98.56           C
ATOM   2038  HB2 TYR A 132      -6.082 -11.495  -5.240  1.00 98.56           H
ATOM   2039  HB3 TYR A 132      -5.012 -11.021  -6.550  1.00 98.56           H
ATOM   2040  O   TYR A 132      -2.258 -12.140  -6.610  1.00 98.56           O
ATOM   2041  CG  TYR A 132      -5.904 -12.947  -6.765  1.00 98.56           C
ATOM   2042  CD1 TYR A 132      -5.789 -12.892  -8.167  1.00 98.56           C
ATOM   2043  HD1 TYR A 132      -5.257 -12.081  -8.642  1.00 98.56           H
ATOM   2044  CD2 TYR A 132      -6.617 -13.993  -6.151  1.00 98.56           C
ATOM   2045  HD2 TYR A 132      -6.716 -14.024  -5.076  1.00 98.56           H
ATOM   2046  CE1 TYR A 132      -6.415 -13.871  -8.958  1.00 98.56           C
ATOM   2047  HE1 TYR A 132      -6.384 -13.804 -10.036  1.00 98.56           H
ATOM   2048  CE2 TYR A 132      -7.243 -14.975  -6.940  1.00 98.56           C
ATOM   2049  HE2 TYR A 132      -7.827 -15.751  -6.469  1.00 98.56           H
ATOM   2050  OH  TYR A 132      -7.792 -15.829  -9.108  1.00 98.56           O
ATOM   2051  HH  TYR A 132      -8.403 -16.348  -8.580  1.00 98.56           H
ATOM   2052  CZ  TYR A 132      -7.145 -14.909  -8.347  1.00 98.56           C
ATOM   2053  N   LYS A 133      -2.852 -14.206  -5.950  1.00 97.68           N
ATOM   2054  H   LYS A 133      -3.482 -14.732  -5.361  1.00 97.68           H
ATOM   2055  CA  LYS A 133      -1.951 -14.977  -6.809  1.00 97.68           C
ATOM   2056  HA  LYS A 133      -1.161 -14.336  -7.199  1.00 97.68           H
ATOM   2057  C   LYS A 133      -2.758 -15.565  -7.970  1.00 97.68           C
ATOM   2058  CB  LYS A 133      -1.292 -16.105  -6.005  1.00 97.68           C
ATOM   2059  HB2 LYS A 133      -0.716 -16.701  -6.712  1.00 97.68           H
ATOM   2060  HB3 LYS A 133      -2.060 -16.745  -5.570  1.00 97.68           H
ATOM   2061  O   LYS A 133      -3.457 -16.559  -7.745  1.00 97.68           O
ATOM   2062  CG  LYS A 133      -0.382 -15.604  -4.876  1.00 97.68           C
ATOM   2063  HG2 LYS A 133       0.329 -14.878  -5.272  1.00 97.68           H
ATOM   2064  HG3 LYS A 133      -0.992 -15.107  -4.122  1.00 97.68           H
ATOM   2065  CD  LYS A 133       0.379 -16.764  -4.214  1.00 97.68           C
ATOM   2066  HD2 LYS A 133       0.941 -16.376  -3.365  1.00 97.68           H
ATOM   2067  HD3 LYS A 133      -0.340 -17.501  -3.859  1.00 97.68           H
ATOM   2068  CE  LYS A 133       1.354 -17.421  -5.201  1.00 97.68           C
ATOM   2069  HE2 LYS A 133       2.112 -16.697  -5.499  1.00 97.68           H
ATOM   2070  HE3 LYS A 133       0.814 -17.714  -6.102  1.00 97.68           H
ATOM   2071  NZ  LYS A 133       1.993 -18.633  -4.654  1.00 97.68           N
ATOM   2072  HZ1 LYS A 133       2.337 -18.506  -3.714  1.00 97.68           H
ATOM   2073  HZ2 LYS A 133       2.720 -18.942  -5.283  1.00 97.68           H
ATOM   2074  HZ3 LYS A 133       1.299 -19.366  -4.702  1.00 97.68           H
ATOM   2075  N   PRO A 134      -2.668 -15.013  -9.192  1.00 94.70           N
ATOM   2076  CA  PRO A 134      -3.493 -15.469 -10.311  1.00 94.70           C
ATOM   2077  HA  PRO A 134      -4.542 -15.355 -10.041  1.00 94.70           H
ATOM   2078  C   PRO A 134      -3.259 -16.936 -10.689  1.00 94.70           C
ATOM   2079  CB  PRO A 134      -3.173 -14.519 -11.471  1.00 94.70           C
ATOM   2080  HB2 PRO A 134      -2.362 -14.921 -12.078  1.00 94.70           H
ATOM   2081  HB3 PRO A 134      -4.051 -14.331 -12.089  1.00 94.70           H
ATOM   2082  O   PRO A 134      -4.216 -17.659 -10.953  1.00 94.70           O
ATOM   2083  CG  PRO A 134      -2.693 -13.247 -10.774  1.00 94.70           C
ATOM   2084  HG2 PRO A 134      -3.550 -12.659 -10.445  1.00 94.70           H
ATOM   2085  HG3 PRO A 134      -2.040 -12.653 -11.412  1.00 94.70           H
ATOM   2086  CD  PRO A 134      -1.951 -13.798  -9.563  1.00 94.70           C
ATOM   2087  HD2 PRO A 134      -0.927 -14.047  -9.840  1.00 94.70           H
ATOM   2088  HD3 PRO A 134      -1.954 -13.047  -8.773  1.00 94.70           H
ATOM   2089  N   GLU A 135      -2.005 -17.397 -10.647  1.00 94.55           N
ATOM   2090  H   GLU A 135      -1.254 -16.743 -10.476  1.00 94.55           H
ATOM   2091  CA  GLU A 135      -1.636 -18.776 -11.004  1.00 94.55           C
ATOM   2092  HA  GLU A 135      -1.978 -18.991 -12.016  1.00 94.55           H
ATOM   2093  C   GLU A 135      -2.283 -19.817 -10.079  1.00 94.55           C
ATOM   2094  CB  GLU A 135      -0.107 -18.929 -10.964  1.00 94.55           C
ATOM   2095  HB2 GLU A 135       0.139 -19.967 -11.192  1.00 94.55           H
ATOM   2096  HB3 GLU A 135       0.245 -18.700  -9.958  1.00 94.55           H
ATOM   2097  O   GLU A 135      -2.789 -20.838 -10.541  1.00 94.55           O
ATOM   2098  CG  GLU A 135       0.612 -18.019 -11.974  1.00 94.55           C
ATOM   2099  HG2 GLU A 135       0.194 -18.206 -12.963  1.00 94.55           H
ATOM   2100  HG3 GLU A 135       0.416 -16.978 -11.717  1.00 94.55           H
ATOM   2101  CD  GLU A 135       2.134 -18.243 -12.013  1.00 94.55           C
ATOM   2102  OE1 GLU A 135       2.756 -17.740 -12.975  1.00 94.55           O
ATOM   2103  OE2 GLU A 135       2.668 -18.899 -11.090  1.00 94.55           O
ATOM   2104  N   ASP A 136      -2.335 -19.521  -8.777  1.00 94.68           N
ATOM   2105  H   ASP A 136      -1.904 -18.658  -8.477  1.00 94.68           H
ATOM   2106  CA  ASP A 136      -2.913 -20.412  -7.764  1.00 94.68           C
ATOM   2107  HA  ASP A 136      -2.796 -21.447  -8.084  1.00 94.68           H
ATOM   2108  C   ASP A 136      -4.409 -20.161  -7.534  1.00 94.68           C
ATOM   2109  CB  ASP A 136      -2.169 -20.227  -6.436  1.00 94.68           C
ATOM   2110  HB2 ASP A 136      -2.671 -20.813  -5.666  1.00 94.68           H
ATOM   2111  HB3 ASP A 136      -2.228 -19.179  -6.143  1.00 94.68           H
ATOM   2112  O   ASP A 136      -5.075 -20.938  -6.847  1.00 94.68           O
ATOM   2113  CG  ASP A 136      -0.706 -20.665  -6.460  1.00 94.68           C
ATOM   2114  OD1 ASP A 136      -0.347 -21.566  -7.240  1.00 94.68           O
ATOM   2115  OD2 ASP A 136       0.044 -20.127  -5.612  1.00 94.68           O
ATOM   2116  N   LYS A 137      -4.930 -19.043  -8.051  1.00 95.62           N
ATOM   2117  H   LYS A 137      -4.320 -18.490  -8.636  1.00 95.62           H
ATOM   2118  CA  LYS A 137      -6.252 -18.490  -7.732  1.00 95.62           C
ATOM   2119  HA  LYS A 137      -6.246 -17.475  -8.130  1.00 95.62           H
ATOM   2120  C   LYS A 137      -6.496 -18.341  -6.225  1.00 95.62           C
ATOM   2121  CB  LYS A 137      -7.357 -19.283  -8.447  1.00 95.62           C
ATOM   2122  HB2 LYS A 137      -7.374 -20.305  -8.070  1.00 95.62           H
ATOM   2123  HB3 LYS A 137      -8.319 -18.818  -8.230  1.00 95.62           H
ATOM   2124  O   LYS A 137      -7.607 -18.585  -5.741  1.00 95.62           O
ATOM   2125  CG  LYS A 137      -7.160 -19.304  -9.966  1.00 95.62           C
ATOM   2126  HG2 LYS A 137      -6.223 -19.802 -10.217  1.00 95.62           H
ATOM   2127  HG3 LYS A 137      -7.128 -18.280 -10.339  1.00 95.62           H
ATOM   2128  CD  LYS A 137      -8.313 -20.054 -10.633  1.00 95.62           C
ATOM   2129  HD2 LYS A 137      -8.315 -21.091 -10.297  1.00 95.62           H
ATOM   2130  HD3 LYS A 137      -9.256 -19.575 -10.365  1.00 95.62           H
ATOM   2131  CE  LYS A 137      -8.110 -19.989 -12.146  1.00 95.62           C
ATOM   2132  HE2 LYS A 137      -8.008 -18.942 -12.431  1.00 95.62           H
ATOM   2133  HE3 LYS A 137      -7.171 -20.484 -12.395  1.00 95.62           H
ATOM   2134  NZ  LYS A 137      -9.243 -20.607 -12.875  1.00 95.62           N
ATOM   2135  HZ1 LYS A 137     -10.100 -20.125 -12.643  1.00 95.62           H
ATOM   2136  HZ2 LYS A 137      -9.326 -21.585 -12.638  1.00 95.62           H
ATOM   2137  HZ3 LYS A 137      -9.095 -20.513 -13.869  1.00 95.62           H
ATOM   2138  N   LYS A 138      -5.461 -17.943  -5.480  1.00 97.85           N
ATOM   2139  H   LYS A 138      -4.618 -17.692  -5.976  1.00 97.85           H
ATOM   2140  CA  LYS A 138      -5.471 -17.831  -4.012  1.00 97.85           C
ATOM   2141  HA  LYS A 138      -6.481 -17.986  -3.634  1.00 97.85           H
ATOM   2142  C   LYS A 138      -5.072 -16.454  -3.518  1.00 97.85           C
ATOM   2143  CB  LYS A 138      -4.565 -18.892  -3.376  1.00 97.85           C
ATOM   2144  HB2 LYS A 138      -3.604 -18.922  -3.890  1.00 97.85           H
ATOM   2145  HB3 LYS A 138      -4.387 -18.622  -2.335  1.00 97.85           H
ATOM   2146  O   LYS A 138      -4.297 -15.752  -4.160  1.00 97.85           O
ATOM   2147  CG  LYS A 138      -5.226 -20.271  -3.400  1.00 97.85           C
ATOM   2148  HG2 LYS A 138      -5.325 -20.623  -4.427  1.00 97.85           H
ATOM   2149  HG3 LYS A 138      -6.219 -20.201  -2.956  1.00 97.85           H
ATOM   2150  CD  LYS A 138      -4.392 -21.262  -2.594  1.00 97.85           C
ATOM   2151  HD2 LYS A 138      -3.409 -21.370  -3.051  1.00 97.85           H
ATOM   2152  HD3 LYS A 138      -4.285 -20.885  -1.577  1.00 97.85           H
ATOM   2153  CE  LYS A 138      -5.117 -22.606  -2.568  1.00 97.85           C
ATOM   2154  HE2 LYS A 138      -6.138 -22.430  -2.230  1.00 97.85           H
ATOM   2155  HE3 LYS A 138      -5.154 -23.001  -3.583  1.00 97.85           H
ATOM   2156  NZ  LYS A 138      -4.432 -23.546  -1.652  1.00 97.85           N
ATOM   2157  HZ1 LYS A 138      -4.434 -23.155  -0.721  1.00 97.85           H
ATOM   2158  HZ2 LYS A 138      -4.915 -24.432  -1.631  1.00 97.85           H
ATOM   2159  HZ3 LYS A 138      -3.475 -23.682  -1.947  1.00 97.85           H
ATOM   2160  N   LEU A 139      -5.571 -16.103  -2.343  1.00 98.67           N
ATOM   2161  H   LEU A 139      -6.194 -16.746  -1.877  1.00 98.67           H
ATOM   2162  CA  LEU A 139      -5.049 -15.002  -1.554  1.00 98.67           C
ATOM   2163  HA  LEU A 139      -4.890 -14.144  -2.207  1.00 98.67           H
ATOM   2164  C   LEU A 139      -3.695 -15.380  -0.944  1.00 98.67           C
ATOM   2165  CB  LEU A 139      -6.068 -14.623  -0.472  1.00 98.67           C
ATOM   2166  HB2 LEU A 139      -6.216 -15.484   0.180  1.00 98.67           H
ATOM   2167  HB3 LEU A 139      -5.640 -13.821   0.129  1.00 98.67           H
ATOM   2168  O   LEU A 139      -3.417 -16.542  -0.648  1.00 98.67           O
ATOM   2169  CG  LEU A 139      -7.440 -14.173  -1.007  1.00 98.67           C
ATOM   2170  HG  LEU A 139      -7.910 -14.989  -1.555  1.00 98.67           H
ATOM   2171  CD1 LEU A 139      -8.334 -13.803   0.173  1.00 98.67           C
ATOM   2172 HD11 LEU A 139      -8.437 -14.671   0.824  1.00 98.67           H
ATOM   2173 HD12 LEU A 139      -7.907 -12.974   0.738  1.00 98.67           H
ATOM   2174 HD13 LEU A 139      -9.323 -13.515  -0.184  1.00 98.67           H
ATOM   2175  CD2 LEU A 139      -7.346 -12.954  -1.927  1.00 98.67           C
ATOM   2176 HD21 LEU A 139      -8.348 -12.635  -2.213  1.00 98.67           H
ATOM   2177 HD22 LEU A 139      -6.796 -13.206  -2.834  1.00 98.67           H
ATOM   2178 HD23 LEU A 139      -6.841 -12.140  -1.408  1.00 98.67           H
ATOM   2179  N   ALA A 140      -2.850 -14.376  -0.748  1.00 98.38           N
ATOM   2180  H   ALA A 140      -3.116 -13.460  -1.080  1.00 98.38           H
ATOM   2181  CA  ALA A 140      -1.556 -14.509  -0.108  1.00 98.38           C
ATOM   2182  HA  ALA A 140      -1.556 -15.403   0.516  1.00 98.38           H
ATOM   2183  C   ALA A 140      -1.278 -13.306   0.791  1.00 98.38           C
ATOM   2184  CB  ALA A 140      -0.477 -14.671  -1.183  1.00 98.38           C
ATOM   2185  HB1 ALA A 140       0.503 -14.754  -0.713  1.00 98.38           H
ATOM   2186  HB2 ALA A 140      -0.486 -13.810  -1.852  1.00 98.38           H
ATOM   2187  HB3 ALA A 140      -0.680 -15.577  -1.752  1.00 98.38           H
ATOM   2188  O   ALA A 140      -1.542 -12.159   0.424  1.00 98.38           O
ATOM   2189  N   LEU A 141      -0.689 -13.587   1.951  1.00 98.76           N
ATOM   2190  H   LEU A 141      -0.510 -14.555   2.178  1.00 98.76           H
ATOM   2191  CA  LEU A 141      -0.063 -12.586   2.800  1.00 98.76           C
ATOM   2192  HA  LEU A 141      -0.469 -11.603   2.563  1.00 98.76           H
ATOM   2193  C   LEU A 141       1.431 -12.553   2.508  1.00 98.76           C
ATOM   2194  CB  LEU A 141      -0.347 -12.899   4.274  1.00 98.76           C
ATOM   2195  HB2 LEU A 141      -0.122 -13.948   4.466  1.00 98.76           H
ATOM   2196  HB3 LEU A 141       0.317 -12.299   4.896  1.00 98.76           H
ATOM   2197  O   LEU A 141       2.116 -13.568   2.629  1.00 98.76           O
ATOM   2198  CG  LEU A 141      -1.798 -12.610   4.681  1.00 98.76           C
ATOM   2199  HG  LEU A 141      -2.489 -13.152   4.035  1.00 98.76           H
ATOM   2200  CD1 LEU A 141      -2.011 -13.055   6.119  1.00 98.76           C
ATOM   2201 HD11 LEU A 141      -3.021 -12.812   6.450  1.00 98.76           H
ATOM   2202 HD12 LEU A 141      -1.279 -12.573   6.767  1.00 98.76           H
ATOM   2203 HD13 LEU A 141      -1.890 -14.136   6.183  1.00 98.76           H
ATOM   2204  CD2 LEU A 141      -2.107 -11.123   4.592  1.00 98.76           C
ATOM   2205 HD21 LEU A 141      -1.300 -10.550   5.049  1.00 98.76           H
ATOM   2206 HD22 LEU A 141      -2.230 -10.823   3.552  1.00 98.76           H
ATOM   2207 HD23 LEU A 141      -3.036 -10.929   5.128  1.00 98.76           H
ATOM   2208  N   VAL A 142       1.939 -11.386   2.126  1.00 98.31           N
ATOM   2209  H   VAL A 142       1.321 -10.588   2.076  1.00 98.31           H
ATOM   2210  CA  VAL A 142       3.371 -11.179   1.888  1.00 98.31           C
ATOM   2211  HA  VAL A 142       3.918 -12.009   2.334  1.00 98.31           H
ATOM   2212  C   VAL A 142       3.847  -9.925   2.601  1.00 98.31           C
ATOM   2213  CB  VAL A 142       3.739 -11.164   0.389  1.00 98.31           C
ATOM   2214  HB  VAL A 142       4.815 -11.006   0.316  1.00 98.31           H
ATOM   2215  O   VAL A 142       3.099  -8.966   2.764  1.00 98.31           O
ATOM   2216  CG1 VAL A 142       3.431 -12.508  -0.278  1.00 98.31           C
ATOM   2217 HG11 VAL A 142       2.353 -12.664  -0.339  1.00 98.31           H
ATOM   2218 HG12 VAL A 142       3.857 -12.509  -1.281  1.00 98.31           H
ATOM   2219 HG13 VAL A 142       3.878 -13.318   0.298  1.00 98.31           H
ATOM   2220  CG2 VAL A 142       3.050 -10.062  -0.419  1.00 98.31           C
ATOM   2221 HG21 VAL A 142       3.365 -10.119  -1.461  1.00 98.31           H
ATOM   2222 HG22 VAL A 142       3.337  -9.086  -0.030  1.00 98.31           H
ATOM   2223 HG23 VAL A 142       1.967 -10.177  -0.368  1.00 98.31           H
ATOM   2224  N   LYS A 143       5.109  -9.926   3.019  1.00 98.37           N
ATOM   2225  H   LYS A 143       5.682 -10.729   2.802  1.00 98.37           H
ATOM   2226  CA  LYS A 143       5.808  -8.733   3.498  1.00 98.37           C
ATOM   2227  HA  LYS A 143       5.159  -7.866   3.370  1.00 98.37           H
ATOM   2228  C   LYS A 143       7.023  -8.492   2.622  1.00 98.37           C
ATOM   2229  CB  LYS A 143       6.139  -8.833   4.992  1.00 98.37           C
ATOM   2230  HB2 LYS A 143       5.210  -8.970   5.545  1.00 98.37           H
ATOM   2231  HB3 LYS A 143       6.578  -7.888   5.312  1.00 98.37           H
ATOM   2232  O   LYS A 143       7.666  -9.452   2.197  1.00 98.37           O
ATOM   2233  CG  LYS A 143       7.107  -9.980   5.325  1.00 98.37           C
ATOM   2234  HG2 LYS A 143       6.690 -10.927   4.985  1.00 98.37           H
ATOM   2235  HG3 LYS A 143       8.063  -9.813   4.829  1.00 98.37           H
ATOM   2236  CD  LYS A 143       7.339 -10.051   6.835  1.00 98.37           C
ATOM   2237  HD2 LYS A 143       7.722  -9.090   7.180  1.00 98.37           H
ATOM   2238  HD3 LYS A 143       6.391 -10.255   7.331  1.00 98.37           H
ATOM   2239  CE  LYS A 143       8.338 -11.162   7.161  1.00 98.37           C
ATOM   2240  HE2 LYS A 143       9.265 -10.963   6.622  1.00 98.37           H
ATOM   2241  HE3 LYS A 143       7.930 -12.106   6.801  1.00 98.37           H
ATOM   2242  NZ  LYS A 143       8.594 -11.234   8.620  1.00 98.37           N
ATOM   2243  HZ1 LYS A 143       9.178 -12.023   8.858  1.00 98.37           H
ATOM   2244  HZ2 LYS A 143       7.733 -11.298   9.145  1.00 98.37           H
ATOM   2245  HZ3 LYS A 143       9.045 -10.394   8.953  1.00 98.37           H
ATOM   2246  N   THR A 144       7.301  -7.232   2.329  1.00 98.53           N
ATOM   2247  H   THR A 144       6.742  -6.499   2.741  1.00 98.53           H
ATOM   2248  CA  THR A 144       8.338  -6.843   1.374  1.00 98.53           C
ATOM   2249  HA  THR A 144       8.925  -7.725   1.116  1.00 98.53           H
ATOM   2250  C   THR A 144       9.266  -5.799   1.989  1.00 98.53           C
ATOM   2251  CB  THR A 144       7.737  -6.322   0.068  1.00 98.53           C
ATOM   2252  HB  THR A 144       8.549  -5.965  -0.566  1.00 98.53           H
ATOM   2253  O   THR A 144       8.801  -4.894   2.692  1.00 98.53           O
ATOM   2254  CG2 THR A 144       6.954  -7.386  -0.701  1.00 98.53           C
ATOM   2255 HG21 THR A 144       6.629  -6.975  -1.657  1.00 98.53           H
ATOM   2256 HG22 THR A 144       7.598  -8.245  -0.892  1.00 98.53           H
ATOM   2257 HG23 THR A 144       6.081  -7.703  -0.131  1.00 98.53           H
ATOM   2258  OG1 THR A 144       6.860  -5.260   0.330  1.00 98.53           O
ATOM   2259  HG1 THR A 144       7.024  -4.614  -0.361  1.00 98.53           H
ATOM   2260  N   PRO A 145      10.588  -5.911   1.768  1.00 98.09           N
ATOM   2261  CA  PRO A 145      11.538  -4.935   2.269  1.00 98.09           C
ATOM   2262  HA  PRO A 145      11.302  -4.671   3.300  1.00 98.09           H
ATOM   2263  C   PRO A 145      11.523  -3.664   1.418  1.00 98.09           C
ATOM   2264  CB  PRO A 145      12.894  -5.641   2.224  1.00 98.09           C
ATOM   2265  HB2 PRO A 145      13.021  -6.245   3.123  1.00 98.09           H
ATOM   2266  HB3 PRO A 145      13.722  -4.941   2.115  1.00 98.09           H
ATOM   2267  O   PRO A 145      11.374  -3.698   0.195  1.00 98.09           O
ATOM   2268  CG  PRO A 145      12.760  -6.558   1.007  1.00 98.09           C
ATOM   2269  HG2 PRO A 145      13.418  -7.424   1.075  1.00 98.09           H
ATOM   2270  HG3 PRO A 145      12.965  -5.998   0.095  1.00 98.09           H
ATOM   2271  CD  PRO A 145      11.286  -6.965   1.035  1.00 98.09           C
ATOM   2272  HD2 PRO A 145      11.179  -7.912   1.563  1.00 98.09           H
ATOM   2273  HD3 PRO A 145      10.908  -7.058   0.017  1.00 98.09           H
ATOM   2274  N   ASN A 146      11.788  -2.535   2.067  1.00 97.82           N
ATOM   2275  H   ASN A 146      11.863  -2.572   3.073  1.00 97.82           H
ATOM   2276  CA  ASN A 146      11.997  -1.246   1.417  1.00 97.82           C
ATOM   2277  HA  ASN A 146      12.034  -0.502   2.213  1.00 97.82           H
ATOM   2278  C   ASN A 146      10.826  -0.833   0.507  1.00 97.82           C
ATOM   2279  CB  ASN A 146      13.374  -1.235   0.719  1.00 97.82           C
ATOM   2280  HB2 ASN A 146      13.378  -1.954  -0.100  1.00 97.82           H
ATOM   2281  HB3 ASN A 146      13.570  -0.244   0.309  1.00 97.82           H
ATOM   2282  O   ASN A 146       9.766  -0.473   1.011  1.00 97.82           O
ATOM   2283  CG  ASN A 146      14.506  -1.571   1.663  1.00 97.82           C
ATOM   2284  ND2 ASN A 146      15.382  -2.468   1.279  1.00 97.82           N
ATOM   2285 HD21 ASN A 146      15.274  -2.946   0.396  1.00 97.82           H
ATOM   2286 HD22 ASN A 146      16.120  -2.685   1.934  1.00 97.82           H
ATOM   2287  OD1 ASN A 146      14.617  -1.033   2.750  1.00 97.82           O
ATOM   2288  N   ALA A 147      11.043  -0.829  -0.809  1.00 98.41           N
ATOM   2289  H   ALA A 147      11.926  -1.190  -1.143  1.00 98.41           H
ATOM   2290  CA  ALA A 147      10.092  -0.378  -1.817  1.00 98.41           C
ATOM   2291  HA  ALA A 147       9.289   0.179  -1.336  1.00 98.41           H
ATOM   2292  C   ALA A 147       9.429  -1.529  -2.584  1.00 98.41           C
ATOM   2293  CB  ALA A 147      10.841   0.568  -2.759  1.00 98.41           C
ATOM   2294  HB1 ALA A 147      11.369   1.330  -2.187  1.00 98.41           H
ATOM   2295  HB2 ALA A 147      11.556   0.008  -3.362  1.00 98.41           H
ATOM   2296  HB3 ALA A 147      10.122   1.058  -3.417  1.00 98.41           H
ATOM   2297  O   ALA A 147       8.488  -1.287  -3.333  1.00 98.41           O
ATOM   2298  N   GLU A 148       9.904  -2.767  -2.416  1.00 98.54           N
ATOM   2299  H   GLU A 148      10.581  -2.948  -1.688  1.00 98.54           H
ATOM   2300  CA  GLU A 148       9.333  -3.915  -3.118  1.00 98.54           C
ATOM   2301  HA  GLU A 148       9.418  -3.744  -4.191  1.00 98.54           H
ATOM   2302  C   GLU A 148       7.841  -4.065  -2.804  1.00 98.54           C
ATOM   2303  CB  GLU A 148      10.091  -5.202  -2.769  1.00 98.54           C
ATOM   2304  HB2 GLU A 148      10.169  -5.294  -1.686  1.00 98.54           H
ATOM   2305  HB3 GLU A 148       9.524  -6.047  -3.161  1.00 98.54           H
ATOM   2306  O   GLU A 148       7.381  -3.749  -1.705  1.00 98.54           O
ATOM   2307  CG  GLU A 148      11.504  -5.238  -3.362  1.00 98.54           C
ATOM   2308  HG2 GLU A 148      12.082  -4.409  -2.954  1.00 98.54           H
ATOM   2309  HG3 GLU A 148      11.432  -5.102  -4.441  1.00 98.54           H
ATOM   2310  CD  GLU A 148      12.234  -6.559  -3.071  1.00 98.54           C
ATOM   2311  OE1 GLU A 148      13.457  -6.597  -3.329  1.00 98.54           O
ATOM   2312  OE2 GLU A 148      11.583  -7.529  -2.623  1.00 98.54           O
ATOM   2313  N   ASN A 149       7.078  -4.555  -3.775  1.00 98.73           N
ATOM   2314  H   ASN A 149       7.502  -4.839  -4.646  1.00 98.73           H
ATOM   2315  CA  ASN A 149       5.639  -4.759  -3.655  1.00 98.73           C
ATOM   2316  HA  ASN A 149       5.408  -4.961  -2.609  1.00 98.73           H
ATOM   2317  C   ASN A 149       5.210  -5.992  -4.471  1.00 98.73           C
ATOM   2318  CB  ASN A 149       4.931  -3.450  -4.051  1.00 98.73           C
ATOM   2319  HB2 ASN A 149       3.866  -3.502  -3.824  1.00 98.73           H
ATOM   2320  HB3 ASN A 149       5.350  -2.654  -3.435  1.00 98.73           H
ATOM   2321  O   ASN A 149       6.008  -6.517  -5.247  1.00 98.73           O
ATOM   2322  CG  ASN A 149       5.074  -3.066  -5.513  1.00 98.73           C
ATOM   2323  ND2 ASN A 149       5.221  -1.799  -5.802  1.00 98.73           N
ATOM   2324 HD21 ASN A 149       5.123  -1.124  -5.057  1.00 98.73           H
ATOM   2325 HD22 ASN A 149       5.196  -1.533  -6.776  1.00 98.73           H
ATOM   2326  OD1 ASN A 149       5.027  -3.894  -6.405  1.00 98.73           O
ATOM   2327  N   PRO A 150       3.974  -6.494  -4.323  1.00 98.60           N
ATOM   2328  CA  PRO A 150       3.588  -7.759  -4.942  1.00 98.60           C
ATOM   2329  HA  PRO A 150       4.298  -8.516  -4.609  1.00 98.60           H
ATOM   2330  C   PRO A 150       3.608  -7.768  -6.483  1.00 98.60           C
ATOM   2331  CB  PRO A 150       2.215  -8.108  -4.357  1.00 98.60           C
ATOM   2332  HB2 PRO A 150       1.421  -7.851  -5.058  1.00 98.60           H
ATOM   2333  HB3 PRO A 150       2.161  -9.166  -4.102  1.00 98.60           H
ATOM   2334  O   PRO A 150       3.657  -8.855  -7.058  1.00 98.60           O
ATOM   2335  CG  PRO A 150       2.108  -7.271  -3.084  1.00 98.60           C
ATOM   2336  HG2 PRO A 150       1.077  -6.992  -2.866  1.00 98.60           H
ATOM   2337  HG3 PRO A 150       2.539  -7.822  -2.248  1.00 98.60           H
ATOM   2338  CD  PRO A 150       2.971  -6.051  -3.371  1.00 98.60           C
ATOM   2339  HD2 PRO A 150       3.425  -5.701  -2.444  1.00 98.60           H
ATOM   2340  HD3 PRO A 150       2.364  -5.261  -3.815  1.00 98.60           H
ATOM   2341  N   LEU A 151       3.653  -6.606  -7.158  1.00 98.56           N
ATOM   2342  H   LEU A 151       3.727  -5.739  -6.647  1.00 98.56           H
ATOM   2343  CA  LEU A 151       3.739  -6.541  -8.625  1.00 98.56           C
ATOM   2344  HA  LEU A 151       2.870  -7.043  -9.052  1.00 98.56           H
ATOM   2345  C   LEU A 151       4.983  -7.271  -9.144  1.00 98.56           C
ATOM   2346  CB  LEU A 151       3.774  -5.079  -9.116  1.00 98.56           C
ATOM   2347  HB2 LEU A 151       3.841  -5.090 -10.204  1.00 98.56           H
ATOM   2348  HB3 LEU A 151       4.689  -4.610  -8.753  1.00 98.56           H
ATOM   2349  O   LEU A 151       4.897  -8.035 -10.102  1.00 98.56           O
ATOM   2350  CG  LEU A 151       2.572  -4.204  -8.720  1.00 98.56           C
ATOM   2351  HG  LEU A 151       2.435  -4.229  -7.639  1.00 98.56           H
ATOM   2352  CD1 LEU A 151       2.840  -2.759  -9.140  1.00 98.56           C
ATOM   2353 HD11 LEU A 151       1.984  -2.136  -8.880  1.00 98.56           H
ATOM   2354 HD12 LEU A 151       3.006  -2.703 -10.216  1.00 98.56           H
ATOM   2355 HD13 LEU A 151       3.716  -2.379  -8.616  1.00 98.56           H
ATOM   2356  CD2 LEU A 151       1.286  -4.677  -9.397  1.00 98.56           C
ATOM   2357 HD21 LEU A 151       1.054  -5.699  -9.095  1.00 98.56           H
ATOM   2358 HD22 LEU A 151       0.461  -4.027  -9.103  1.00 98.56           H
ATOM   2359 HD23 LEU A 151       1.398  -4.639 -10.480  1.00 98.56           H
ATOM   2360  N   VAL A 152       6.131  -7.109  -8.473  1.00 98.21           N
ATOM   2361  H   VAL A 152       6.131  -6.518  -7.654  1.00 98.21           H
ATOM   2362  CA  VAL A 152       7.389  -7.756  -8.894  1.00 98.21           C
ATOM   2363  HA  VAL A 152       7.461  -7.646  -9.976  1.00 98.21           H
ATOM   2364  C   VAL A 152       7.413  -9.264  -8.632  1.00 98.21           C
ATOM   2365  CB  VAL A 152       8.639  -7.081  -8.302  1.00 98.21           C
ATOM   2366  HB  VAL A 152       9.493  -7.469  -8.857  1.00 98.21           H
ATOM   2367  O   VAL A 152       8.296  -9.962  -9.125  1.00 98.21           O
ATOM   2368  CG1 VAL A 152       8.616  -5.564  -8.510  1.00 98.21           C
ATOM   2369 HG11 VAL A 152       8.496  -5.340  -9.570  1.00 98.21           H
ATOM   2370 HG12 VAL A 152       9.561  -5.147  -8.163  1.00 98.21           H
ATOM   2371 HG13 VAL A 152       7.804  -5.106  -7.945  1.00 98.21           H
ATOM   2372  CG2 VAL A 152       8.891  -7.375  -6.820  1.00 98.21           C
ATOM   2373 HG21 VAL A 152       9.797  -6.865  -6.492  1.00 98.21           H
ATOM   2374 HG22 VAL A 152       8.058  -7.028  -6.208  1.00 98.21           H
ATOM   2375 HG23 VAL A 152       9.037  -8.444  -6.664  1.00 98.21           H
ATOM   2376  N   LEU A 153       6.436  -9.768  -7.873  1.00 96.66           N
ATOM   2377  H   LEU A 153       5.730  -9.128  -7.539  1.00 96.66           H
ATOM   2378  CA  LEU A 153       6.221 -11.191  -7.607  1.00 96.66           C
ATOM   2379  HA  LEU A 153       7.152 -11.731  -7.781  1.00 96.66           H
ATOM   2380  C   LEU A 153       5.182 -11.808  -8.558  1.00 96.66           C
ATOM   2381  CB  LEU A 153       5.812 -11.381  -6.132  1.00 96.66           C
ATOM   2382  HB2 LEU A 153       4.816 -10.960  -5.993  1.00 96.66           H
ATOM   2383  HB3 LEU A 153       5.743 -12.450  -5.932  1.00 96.66           H
ATOM   2384  O   LEU A 153       4.872 -12.989  -8.430  1.00 96.66           O
ATOM   2385  CG  LEU A 153       6.760 -10.747  -5.097  1.00 96.66           C
ATOM   2386  HG  LEU A 153       6.803  -9.669  -5.247  1.00 96.66           H
ATOM   2387  CD1 LEU A 153       6.216 -11.001  -3.689  1.00 96.66           C
ATOM   2388 HD11 LEU A 153       6.181 -12.073  -3.492  1.00 96.66           H
ATOM   2389 HD12 LEU A 153       5.212 -10.584  -3.606  1.00 96.66           H
ATOM   2390 HD13 LEU A 153       6.862 -10.516  -2.958  1.00 96.66           H
ATOM   2391  CD2 LEU A 153       8.177 -11.317  -5.181  1.00 96.66           C
ATOM   2392 HD21 LEU A 153       8.156 -12.401  -5.068  1.00 96.66           H
ATOM   2393 HD22 LEU A 153       8.797 -10.878  -4.399  1.00 96.66           H
ATOM   2394 HD23 LEU A 153       8.622 -11.062  -6.143  1.00 96.66           H
ATOM   2395  N   GLY A 154       4.618 -11.020  -9.482  1.00 96.84           N
ATOM   2396  H   GLY A 154       4.919 -10.058  -9.550  1.00 96.84           H
ATOM   2397  CA  GLY A 154       3.520 -11.450 -10.350  1.00 96.84           C
ATOM   2398  HA2 GLY A 154       3.762 -12.416 -10.794  1.00 96.84           H
ATOM   2399  HA3 GLY A 154       3.401 -10.719 -11.150  1.00 96.84           H
ATOM   2400  C   GLY A 154       2.177 -11.578  -9.624  1.00 96.84           C
ATOM   2401  O   GLY A 154       1.280 -12.269 -10.102  1.00 96.84           O
ATOM   2402  N   TYR A 155       2.032 -10.957  -8.451  1.00 98.26           N
ATOM   2403  H   TYR A 155       2.775 -10.354  -8.129  1.00 98.26           H
ATOM   2404  CA  TYR A 155       0.794 -10.981  -7.673  1.00 98.26           C
ATOM   2405  HA  TYR A 155       0.152 -11.791  -8.018  1.00 98.26           H
ATOM   2406  C   TYR A 155       0.028  -9.672  -7.865  1.00 98.26           C
ATOM   2407  CB  TYR A 155       1.097 -11.219  -6.187  1.00 98.26           C
ATOM   2408  HB2 TYR A 155       1.680 -10.365  -5.843  1.00 98.26           H
ATOM   2409  HB3 TYR A 155       0.152 -11.223  -5.644  1.00 98.26           H
ATOM   2410  O   TYR A 155       0.619  -8.621  -8.111  1.00 98.26           O
ATOM   2411  CG  TYR A 155       1.855 -12.475  -5.790  1.00 98.26           C
ATOM   2412  CD1 TYR A 155       2.144 -13.504  -6.712  1.00 98.26           C
ATOM   2413  HD1 TYR A 155       1.819 -13.447  -7.740  1.00 98.26           H
ATOM   2414  CD2 TYR A 155       2.291 -12.600  -4.455  1.00 98.26           C
ATOM   2415  HD2 TYR A 155       2.060 -11.820  -3.744  1.00 98.26           H
ATOM   2416  CE1 TYR A 155       2.905 -14.616  -6.319  1.00 98.26           C
ATOM   2417  HE1 TYR A 155       3.176 -15.366  -7.048  1.00 98.26           H
ATOM   2418  CE2 TYR A 155       3.031 -13.726  -4.051  1.00 98.26           C
ATOM   2419  HE2 TYR A 155       3.359 -13.821  -3.027  1.00 98.26           H
ATOM   2420  OH  TYR A 155       4.055 -15.822  -4.590  1.00 98.26           O
ATOM   2421  HH  TYR A 155       4.461 -15.670  -3.734  1.00 98.26           H
ATOM   2422  CZ  TYR A 155       3.353 -14.728  -4.989  1.00 98.26           C
ATOM   2423  N   THR A 156      -1.290  -9.713  -7.686  1.00 98.26           N
ATOM   2424  H   THR A 156      -1.722 -10.605  -7.493  1.00 98.26           H
ATOM   2425  CA  THR A 156      -2.148  -8.524  -7.710  1.00 98.26           C
ATOM   2426  HA  THR A 156      -1.677  -7.763  -8.331  1.00 98.26           H
ATOM   2427  C   THR A 156      -2.343  -7.997  -6.286  1.00 98.26           C
ATOM   2428  CB  THR A 156      -3.504  -8.826  -8.355  1.00 98.26           C
ATOM   2429  HB  THR A 156      -4.072  -9.508  -7.721  1.00 98.26           H
ATOM   2430  O   THR A 156      -2.977  -8.675  -5.476  1.00 98.26           O
ATOM   2431  CG2 THR A 156      -4.310  -7.545  -8.563  1.00 98.26           C
ATOM   2432 HG21 THR A 156      -3.687  -6.768  -9.004  1.00 98.26           H
ATOM   2433 HG22 THR A 156      -5.146  -7.739  -9.234  1.00 98.26           H
ATOM   2434 HG23 THR A 156      -4.700  -7.193  -7.608  1.00 98.26           H
ATOM   2435  OG1 THR A 156      -3.329  -9.439  -9.610  1.00 98.26           O
ATOM   2436  HG1 THR A 156      -3.013  -8.779 -10.231  1.00 98.26           H
ATOM   2437  N   PRO A 157      -1.822  -6.810  -5.931  1.00 98.78           N
ATOM   2438  CA  PRO A 157      -2.016  -6.238  -4.600  1.00 98.78           C
ATOM   2439  HA  PRO A 157      -1.663  -6.951  -3.855  1.00 98.78           H
ATOM   2440  C   PRO A 157      -3.492  -5.903  -4.340  1.00 98.78           C
ATOM   2441  CB  PRO A 157      -1.134  -4.984  -4.559  1.00 98.78           C
ATOM   2442  HB2 PRO A 157      -0.642  -4.866  -3.593  1.00 98.78           H
ATOM   2443  HB3 PRO A 157      -1.738  -4.106  -4.787  1.00 98.78           H
ATOM   2444  O   PRO A 157      -4.171  -5.358  -5.209  1.00 98.78           O
ATOM   2445  CG  PRO A 157      -0.122  -5.207  -5.685  1.00 98.78           C
ATOM   2446  HG2 PRO A 157       0.697  -5.833  -5.329  1.00 98.78           H
ATOM   2447  HG3 PRO A 157       0.281  -4.284  -6.100  1.00 98.78           H
ATOM   2448  CD  PRO A 157      -0.939  -5.965  -6.715  1.00 98.78           C
ATOM   2449  HD2 PRO A 157      -1.531  -5.268  -7.309  1.00 98.78           H
ATOM   2450  HD3 PRO A 157      -0.266  -6.533  -7.357  1.00 98.78           H
ATOM   2451  N   LEU A 158      -3.986  -6.184  -3.131  1.00 98.83           N
ATOM   2452  H   LEU A 158      -3.392  -6.662  -2.469  1.00 98.83           H
ATOM   2453  CA  LEU A 158      -5.374  -5.911  -2.730  1.00 98.83           C
ATOM   2454  HA  LEU A 158      -5.912  -5.444  -3.556  1.00 98.83           H
ATOM   2455  C   LEU A 158      -5.463  -4.931  -1.551  1.00 98.83           C
ATOM   2456  CB  LEU A 158      -6.086  -7.231  -2.392  1.00 98.83           C
ATOM   2457  HB2 LEU A 158      -5.621  -7.668  -1.508  1.00 98.83           H
ATOM   2458  HB3 LEU A 158      -7.119  -6.984  -2.147  1.00 98.83           H
ATOM   2459  O   LEU A 158      -6.260  -3.991  -1.592  1.00 98.83           O
ATOM   2460  CG  LEU A 158      -6.141  -8.294  -3.500  1.00 98.83           C
ATOM   2461  HG  LEU A 158      -5.133  -8.596  -3.784  1.00 98.83           H
ATOM   2462  CD1 LEU A 158      -6.879  -9.511  -2.944  1.00 98.83           C
ATOM   2463 HD11 LEU A 158      -6.303  -9.948  -2.128  1.00 98.83           H
ATOM   2464 HD12 LEU A 158      -7.005 -10.262  -3.724  1.00 98.83           H
ATOM   2465 HD13 LEU A 158      -7.866  -9.224  -2.582  1.00 98.83           H
ATOM   2466  CD2 LEU A 158      -6.891  -7.795  -4.733  1.00 98.83           C
ATOM   2467 HD21 LEU A 158      -7.883  -7.444  -4.448  1.00 98.83           H
ATOM   2468 HD22 LEU A 158      -6.335  -6.985  -5.205  1.00 98.83           H
ATOM   2469 HD23 LEU A 158      -6.986  -8.602  -5.459  1.00 98.83           H
ATOM   2470  N   LEU A 159      -4.615  -5.120  -0.536  1.00 98.91           N
ATOM   2471  H   LEU A 159      -3.975  -5.897  -0.604  1.00 98.91           H
ATOM   2472  CA  LEU A 159      -4.496  -4.271   0.654  1.00 98.91           C
ATOM   2473  HA  LEU A 159      -4.923  -3.292   0.440  1.00 98.91           H
ATOM   2474  C   LEU A 159      -3.019  -4.105   1.012  1.00 98.91           C
ATOM   2475  CB  LEU A 159      -5.241  -4.939   1.830  1.00 98.91           C
ATOM   2476  HB2 LEU A 159      -6.254  -5.197   1.521  1.00 98.91           H
ATOM   2477  HB3 LEU A 159      -4.710  -5.860   2.072  1.00 98.91           H
ATOM   2478  O   LEU A 159      -2.258  -5.061   0.870  1.00 98.91           O
ATOM   2479  CG  LEU A 159      -5.301  -4.138   3.140  1.00 98.91           C
ATOM   2480  HG  LEU A 159      -4.297  -3.835   3.439  1.00 98.91           H
ATOM   2481  CD1 LEU A 159      -6.171  -2.901   2.972  1.00 98.91           C
ATOM   2482 HD11 LEU A 159      -6.130  -2.286   3.872  1.00 98.91           H
ATOM   2483 HD12 LEU A 159      -7.202  -3.197   2.782  1.00 98.91           H
ATOM   2484 HD13 LEU A 159      -5.829  -2.312   2.121  1.00 98.91           H
ATOM   2485  CD2 LEU A 159      -5.886  -5.007   4.254  1.00 98.91           C
ATOM   2486 HD21 LEU A 159      -6.896  -5.326   3.996  1.00 98.91           H
ATOM   2487 HD22 LEU A 159      -5.922  -4.438   5.183  1.00 98.91           H
ATOM   2488 HD23 LEU A 159      -5.257  -5.883   4.412  1.00 98.91           H
ATOM   2489  N   THR A 160      -2.630  -2.937   1.522  1.00 98.89           N
ATOM   2490  H   THR A 160      -3.295  -2.184   1.621  1.00 98.89           H
ATOM   2491  CA  THR A 160      -1.286  -2.723   2.074  1.00 98.89           C
ATOM   2492  HA  THR A 160      -0.855  -3.694   2.314  1.00 98.89           H
ATOM   2493  C   THR A 160      -1.300  -1.905   3.352  1.00 98.89           C
ATOM   2494  CB  THR A 160      -0.361  -2.063   1.051  1.00 98.89           C
ATOM   2495  HB  THR A 160      -0.575  -2.518   0.084  1.00 98.89           H
ATOM   2496  O   THR A 160      -2.189  -1.077   3.545  1.00 98.89           O
ATOM   2497  CG2 THR A 160      -0.515  -0.552   0.909  1.00 98.89           C
ATOM   2498 HG21 THR A 160       0.070  -0.201   0.059  1.00 98.89           H
ATOM   2499 HG22 THR A 160      -1.566  -0.301   0.768  1.00 98.89           H
ATOM   2500 HG23 THR A 160      -0.142  -0.049   1.802  1.00 98.89           H
ATOM   2501  OG1 THR A 160       0.974  -2.303   1.417  1.00 98.89           O
ATOM   2502  HG1 THR A 160       1.492  -2.334   0.610  1.00 98.89           H
ATOM   2503  N   ILE A 161      -0.275  -2.099   4.176  1.00 98.88           N
ATOM   2504  H   ILE A 161       0.408  -2.790   3.899  1.00 98.88           H
ATOM   2505  CA  ILE A 161       0.087  -1.218   5.284  1.00 98.88           C
ATOM   2506  HA  ILE A 161      -0.496  -0.302   5.192  1.00 98.88           H
ATOM   2507  C   ILE A 161       1.567  -0.828   5.173  1.00 98.88           C
ATOM   2508  CB  ILE A 161      -0.285  -1.859   6.639  1.00 98.88           C
ATOM   2509  HB  ILE A 161      -1.344  -2.111   6.593  1.00 98.88           H
ATOM   2510  O   ILE A 161       2.432  -1.690   4.979  1.00 98.88           O
ATOM   2511  CG1 ILE A 161      -0.110  -0.831   7.775  1.00 98.88           C
ATOM   2512 HG12 ILE A 161      -0.743   0.031   7.563  1.00 98.88           H
ATOM   2513 HG13 ILE A 161       0.925  -0.490   7.816  1.00 98.88           H
ATOM   2514  CG2 ILE A 161       0.481  -3.168   6.909  1.00 98.88           C
ATOM   2515 HG21 ILE A 161       0.069  -3.672   7.784  1.00 98.88           H
ATOM   2516 HG22 ILE A 161       0.380  -3.838   6.055  1.00 98.88           H
ATOM   2517 HG23 ILE A 161       1.538  -2.961   7.077  1.00 98.88           H
ATOM   2518  CD1 ILE A 161      -0.487  -1.371   9.156  1.00 98.88           C
ATOM   2519 HD11 ILE A 161       0.286  -2.059   9.496  1.00 98.88           H
ATOM   2520 HD12 ILE A 161      -1.441  -1.897   9.112  1.00 98.88           H
ATOM   2521 HD13 ILE A 161      -0.566  -0.546   9.863  1.00 98.88           H
ATOM   2522  N   ASP A 162       1.846   0.470   5.308  1.00 98.88           N
ATOM   2523  H   ASP A 162       1.093   1.119   5.482  1.00 98.88           H
ATOM   2524  CA  ASP A 162       3.204   1.012   5.396  1.00 98.88           C
ATOM   2525  HA  ASP A 162       3.845   0.496   4.680  1.00 98.88           H
ATOM   2526  C   ASP A 162       3.763   0.782   6.809  1.00 98.88           C
ATOM   2527  CB  ASP A 162       3.204   2.517   5.045  1.00 98.88           C
ATOM   2528  HB2 ASP A 162       2.709   3.070   5.843  1.00 98.88           H
ATOM   2529  HB3 ASP A 162       2.622   2.691   4.140  1.00 98.88           H
ATOM   2530  O   ASP A 162       3.199   1.267   7.786  1.00 98.88           O
ATOM   2531  CG  ASP A 162       4.624   3.074   4.851  1.00 98.88           C
ATOM   2532  OD1 ASP A 162       5.573   2.379   5.266  1.00 98.88           O
ATOM   2533  OD2 ASP A 162       4.787   4.207   4.333  1.00 98.88           O
ATOM   2534  N   VAL A 163       4.872   0.049   6.938  1.00 98.68           N
ATOM   2535  H   VAL A 163       5.337  -0.257   6.096  1.00 98.68           H
ATOM   2536  CA  VAL A 163       5.555  -0.151   8.231  1.00 98.68           C
ATOM   2537  HA  VAL A 163       4.997   0.396   8.991  1.00 98.68           H
ATOM   2538  C   VAL A 163       6.939   0.496   8.283  1.00 98.68           C
ATOM   2539  CB  VAL A 163       5.547  -1.618   8.689  1.00 98.68           C
ATOM   2540  HB  VAL A 163       6.048  -1.686   9.655  1.00 98.68           H
ATOM   2541  O   VAL A 163       7.724   0.210   9.193  1.00 98.68           O
ATOM   2542  CG1 VAL A 163       4.114  -2.121   8.896  1.00 98.68           C
ATOM   2543 HG11 VAL A 163       4.136  -3.125   9.319  1.00 98.68           H
ATOM   2544 HG12 VAL A 163       3.584  -1.454   9.576  1.00 98.68           H
ATOM   2545 HG13 VAL A 163       3.585  -2.140   7.943  1.00 98.68           H
ATOM   2546  CG2 VAL A 163       6.254  -2.560   7.716  1.00 98.68           C
ATOM   2547 HG21 VAL A 163       7.286  -2.242   7.567  1.00 98.68           H
ATOM   2548 HG22 VAL A 163       5.726  -2.570   6.763  1.00 98.68           H
ATOM   2549 HG23 VAL A 163       6.237  -3.569   8.129  1.00 98.68           H
ATOM   2550  N   TRP A 164       7.236   1.409   7.355  1.00 98.68           N
ATOM   2551  H   TRP A 164       6.546   1.620   6.649  1.00 98.68           H
ATOM   2552  CA  TRP A 164       8.281   2.405   7.562  1.00 98.68           C
ATOM   2553  HA  TRP A 164       9.233   1.900   7.727  1.00 98.68           H
ATOM   2554  C   TRP A 164       7.947   3.250   8.795  1.00 98.68           C
ATOM   2555  CB  TRP A 164       8.402   3.311   6.336  1.00 98.68           C
ATOM   2556  HB2 TRP A 164       9.048   4.144   6.615  1.00 98.68           H
ATOM   2557  HB3 TRP A 164       7.426   3.740   6.109  1.00 98.68           H
ATOM   2558  O   TRP A 164       6.798   3.626   9.015  1.00 98.68           O
ATOM   2559  CG  TRP A 164       8.981   2.699   5.094  1.00 98.68           C
ATOM   2560  CD1 TRP A 164       8.397   1.793   4.274  1.00 98.68           C
ATOM   2561  HD1 TRP A 164       7.411   1.373   4.407  1.00 98.68           H
ATOM   2562  CD2 TRP A 164      10.288   2.960   4.514  1.00 98.68           C
ATOM   2563  CE2 TRP A 164      10.421   2.186   3.322  1.00 98.68           C
ATOM   2564  CE3 TRP A 164      11.387   3.760   4.893  1.00 98.68           C
ATOM   2565  HE3 TRP A 164      11.303   4.376   5.777  1.00 98.68           H
ATOM   2566  NE1 TRP A 164       9.241   1.485   3.227  1.00 98.68           N
ATOM   2567  HE1 TRP A 164       9.015   0.802   2.518  1.00 98.68           H
ATOM   2568  CH2 TRP A 164      12.681   2.974   2.977  1.00 98.68           C
ATOM   2569  HH2 TRP A 164      13.594   2.982   2.401  1.00 98.68           H
ATOM   2570  CZ2 TRP A 164      11.589   2.202   2.550  1.00 98.68           C
ATOM   2571  HZ2 TRP A 164      11.642   1.629   1.636  1.00 98.68           H
ATOM   2572  CZ3 TRP A 164      12.578   3.754   4.144  1.00 98.68           C
ATOM   2573  HZ3 TRP A 164      13.412   4.366   4.456  1.00 98.68           H
ATOM   2574  N   GLU A 165       8.953   3.583   9.608  1.00 98.17           N
ATOM   2575  H   GLU A 165       9.885   3.244   9.415  1.00 98.17           H
ATOM   2576  CA  GLU A 165       8.706   4.301  10.866  1.00 98.17           C
ATOM   2577  HA  GLU A 165       8.022   3.708  11.473  1.00 98.17           H
ATOM   2578  C   GLU A 165       8.008   5.649  10.640  1.00 98.17           C
ATOM   2579  CB  GLU A 165      10.007   4.486  11.663  1.00 98.17           C
ATOM   2580  HB2 GLU A 165      10.716   5.070  11.076  1.00 98.17           H
ATOM   2581  HB3 GLU A 165       9.773   5.037  12.574  1.00 98.17           H
ATOM   2582  O   GLU A 165       7.138   6.022  11.423  1.00 98.17           O
ATOM   2583  CG  GLU A 165      10.643   3.144  12.052  1.00 98.17           C
ATOM   2584  HG2 GLU A 165       9.868   2.483  12.440  1.00 98.17           H
ATOM   2585  HG3 GLU A 165      11.064   2.672  11.164  1.00 98.17           H
ATOM   2586  CD  GLU A 165      11.735   3.319  13.111  1.00 98.17           C
ATOM   2587  OE1 GLU A 165      11.533   2.786  14.228  1.00 98.17           O
ATOM   2588  OE2 GLU A 165      12.756   3.962  12.785  1.00 98.17           O
ATOM   2589  N   HIS A 166       8.287   6.347   9.531  1.00 97.79           N
ATOM   2590  H   HIS A 166       8.935   5.959   8.860  1.00 97.79           H
ATOM   2591  CA  HIS A 166       7.615   7.613   9.206  1.00 97.79           C
ATOM   2592  HA  HIS A 166       7.812   8.318  10.014  1.00 97.79           H
ATOM   2593  C   HIS A 166       6.086   7.503   9.124  1.00 97.79           C
ATOM   2594  CB  HIS A 166       8.182   8.219   7.909  1.00 97.79           C
ATOM   2595  HB2 HIS A 166       9.250   8.392   8.042  1.00 97.79           H
ATOM   2596  HB3 HIS A 166       7.710   9.189   7.754  1.00 97.79           H
ATOM   2597  O   HIS A 166       5.413   8.507   9.335  1.00 97.79           O
ATOM   2598  CG  HIS A 166       7.982   7.402   6.650  1.00 97.79           C
ATOM   2599  CD2 HIS A 166       6.786   7.012   6.114  1.00 97.79           C
ATOM   2600  HD2 HIS A 166       5.796   7.237   6.482  1.00 97.79           H
ATOM   2601  ND1 HIS A 166       9.012   6.914   5.840  1.00 97.79           N
ATOM   2602  CE1 HIS A 166       8.404   6.221   4.859  1.00 97.79           C
ATOM   2603  HE1 HIS A 166       8.917   5.659   4.092  1.00 97.79           H
ATOM   2604  NE2 HIS A 166       7.069   6.235   5.017  1.00 97.79           N
ATOM   2605  HE2 HIS A 166       6.405   5.660   4.518  1.00 97.79           H
ATOM   2606  N   ALA A 167       5.538   6.313   8.850  1.00 98.52           N
ATOM   2607  H   ALA A 167       6.137   5.509   8.726  1.00 98.52           H
ATOM   2608  CA  ALA A 167       4.104   6.107   8.660  1.00 98.52           C
ATOM   2609  HA  ALA A 167       3.712   6.896   8.018  1.00 98.52           H
ATOM   2610  C   ALA A 167       3.312   6.151   9.974  1.00 98.52           C
ATOM   2611  CB  ALA A 167       3.911   4.763   7.952  1.00 98.52           C
ATOM   2612  HB1 ALA A 167       4.231   3.941   8.592  1.00 98.52           H
ATOM   2613  HB2 ALA A 167       2.856   4.625   7.715  1.00 98.52           H
ATOM   2614  HB3 ALA A 167       4.492   4.746   7.030  1.00 98.52           H
ATOM   2615  O   ALA A 167       2.099   6.341   9.958  1.00 98.52           O
ATOM   2616  N   TYR A 168       3.984   5.960  11.114  1.00 98.20           N
ATOM   2617  H   TYR A 168       4.973   5.765  11.047  1.00 98.20           H
ATOM   2618  CA  TYR A 168       3.311   5.836  12.408  1.00 98.20           C
ATOM   2619  HA  TYR A 168       2.335   6.318  12.348  1.00 98.20           H
ATOM   2620  C   TYR A 168       4.038   6.505  13.575  1.00 98.20           C
ATOM   2621  CB  TYR A 168       3.075   4.347  12.692  1.00 98.20           C
ATOM   2622  HB2 TYR A 168       2.475   3.946  11.875  1.00 98.20           H
ATOM   2623  HB3 TYR A 168       2.484   4.255  13.603  1.00 98.20           H
ATOM   2624  O   TYR A 168       3.437   6.688  14.632  1.00 98.20           O
ATOM   2625  CG  TYR A 168       4.326   3.499  12.839  1.00 98.20           C
ATOM   2626  CD1 TYR A 168       4.771   2.705  11.764  1.00 98.20           C
ATOM   2627  HD1 TYR A 168       4.227   2.706  10.831  1.00 98.20           H
ATOM   2628  CD2 TYR A 168       5.050   3.507  14.048  1.00 98.20           C
ATOM   2629  HD2 TYR A 168       4.717   4.112  14.878  1.00 98.20           H
ATOM   2630  CE1 TYR A 168       5.937   1.927  11.893  1.00 98.20           C
ATOM   2631  HE1 TYR A 168       6.292   1.346  11.055  1.00 98.20           H
ATOM   2632  CE2 TYR A 168       6.231   2.753  14.170  1.00 98.20           C
ATOM   2633  HE2 TYR A 168       6.800   2.789  15.088  1.00 98.20           H
ATOM   2634  OH  TYR A 168       7.825   1.248  13.217  1.00 98.20           O
ATOM   2635  HH  TYR A 168       8.353   1.583  13.945  1.00 98.20           H
ATOM   2636  CZ  TYR A 168       6.676   1.965  13.092  1.00 98.20           C
ATOM   2637  N   TYR A 169       5.316   6.869  13.446  1.00 98.42           N
ATOM   2638  H   TYR A 169       5.797   6.662  12.583  1.00 98.42           H
ATOM   2639  CA  TYR A 169       6.122   7.268  14.603  1.00 98.42           C
ATOM   2640  HA  TYR A 169       6.065   6.464  15.338  1.00 98.42           H
ATOM   2641  C   TYR A 169       5.624   8.549  15.285  1.00 98.42           C
ATOM   2642  CB  TYR A 169       7.588   7.405  14.185  1.00 98.42           C
ATOM   2643  HB2 TYR A 169       7.859   6.549  13.567  1.00 98.42           H
ATOM   2644  HB3 TYR A 169       7.729   8.312  13.596  1.00 98.42           H
ATOM   2645  O   TYR A 169       5.739   8.672  16.503  1.00 98.42           O
ATOM   2646  CG  TYR A 169       8.558   7.374  15.339  1.00 98.42           C
ATOM   2647  CD1 TYR A 169       8.924   8.557  16.007  1.00 98.42           C
ATOM   2648  HD1 TYR A 169       8.495   9.501  15.705  1.00 98.42           H
ATOM   2649  CD2 TYR A 169       9.102   6.137  15.733  1.00 98.42           C
ATOM   2650  HD2 TYR A 169       8.834   5.231  15.211  1.00 98.42           H
ATOM   2651  CE1 TYR A 169       9.840   8.502  17.075  1.00 98.42           C
ATOM   2652  HE1 TYR A 169      10.119   9.407  17.592  1.00 98.42           H
ATOM   2653  CE2 TYR A 169      10.020   6.079  16.795  1.00 98.42           C
ATOM   2654  HE2 TYR A 169      10.465   5.138  17.080  1.00 98.42           H
ATOM   2655  OH  TYR A 169      11.269   7.201  18.499  1.00 98.42           O
ATOM   2656  HH  TYR A 169      11.463   8.072  18.851  1.00 98.42           H
ATOM   2657  CZ  TYR A 169      10.390   7.261  17.466  1.00 98.42           C
ATOM   2658  N   LEU A 170       5.033   9.487  14.536  1.00 98.36           N
ATOM   2659  H   LEU A 170       4.910   9.311  13.549  1.00 98.36           H
ATOM   2660  CA  LEU A 170       4.486  10.721  15.111  1.00 98.36           C
ATOM   2661  HA  LEU A 170       5.255  11.186  15.728  1.00 98.36           H
ATOM   2662  C   LEU A 170       3.305  10.460  16.065  1.00 98.36           C
ATOM   2663  CB  LEU A 170       4.097  11.692  13.981  1.00 98.36           C
ATOM   2664  HB2 LEU A 170       3.423  11.171  13.301  1.00 98.36           H
ATOM   2665  HB3 LEU A 170       3.543  12.524  14.417  1.00 98.36           H
ATOM   2666  O   LEU A 170       3.206  11.138  17.086  1.00 98.36           O
ATOM   2667  CG  LEU A 170       5.273  12.257  13.164  1.00 98.36           C
ATOM   2668  HG  LEU A 170       5.815  11.439  12.688  1.00 98.36           H
ATOM   2669  CD1 LEU A 170       4.751  13.190  12.073  1.00 98.36           C
ATOM   2670 HD11 LEU A 170       4.101  12.624  11.407  1.00 98.36           H
ATOM   2671 HD12 LEU A 170       4.183  14.007  12.518  1.00 98.36           H
ATOM   2672 HD13 LEU A 170       5.577  13.585  11.481  1.00 98.36           H
ATOM   2673  CD2 LEU A 170       6.253  13.066  14.022  1.00 98.36           C
ATOM   2674 HD21 LEU A 170       6.761  12.403  14.722  1.00 98.36           H
ATOM   2675 HD22 LEU A 170       5.714  13.837  14.572  1.00 98.36           H
ATOM   2676 HD23 LEU A 170       7.008  13.522  13.382  1.00 98.36           H
ATOM   2677  N   ASP A 171       2.476   9.450  15.785  1.00 98.49           N
ATOM   2678  H   ASP A 171       2.617   8.945  14.922  1.00 98.49           H
ATOM   2679  CA  ASP A 171       1.290   9.113  16.590  1.00 98.49           C
ATOM   2680  HA  ASP A 171       0.976   9.986  17.163  1.00 98.49           H
ATOM   2681  C   ASP A 171       1.559   7.977  17.599  1.00 98.49           C
ATOM   2682  CB  ASP A 171       0.139   8.735  15.640  1.00 98.49           C
ATOM   2683  HB2 ASP A 171       0.471   7.921  14.995  1.00 98.49           H
ATOM   2684  HB3 ASP A 171      -0.708   8.386  16.231  1.00 98.49           H
ATOM   2685  O   ASP A 171       1.047   7.969  18.723  1.00 98.49           O
ATOM   2686  CG  ASP A 171      -0.338   9.888  14.755  1.00 98.49           C
ATOM   2687  OD1 ASP A 171      -0.237  11.061  15.167  1.00 98.49           O
ATOM   2688  OD2 ASP A 171      -0.780   9.630  13.613  1.00 98.49           O
ATOM   2689  N   PHE A 172       2.398   7.009  17.222  1.00 98.36           N
ATOM   2690  H   PHE A 172       2.758   7.061  16.280  1.00 98.36           H
ATOM   2691  CA  PHE A 172       2.584   5.752  17.953  1.00 98.36           C
ATOM   2692  HA  PHE A 172       1.908   5.736  18.808  1.00 98.36           H
ATOM   2693  C   PHE A 172       3.993   5.559  18.520  1.00 98.36           C
ATOM   2694  CB  PHE A 172       2.173   4.578  17.056  1.00 98.36           C
ATOM   2695  HB2 PHE A 172       2.779   4.582  16.150  1.00 98.36           H
ATOM   2696  HB3 PHE A 172       2.377   3.642  17.576  1.00 98.36           H
ATOM   2697  O   PHE A 172       4.169   4.716  19.403  1.00 98.36           O
ATOM   2698  CG  PHE A 172       0.705   4.602  16.679  1.00 98.36           C
ATOM   2699  CD1 PHE A 172      -0.249   3.998  17.519  1.00 98.36           C
ATOM   2700  HD1 PHE A 172       0.065   3.498  18.422  1.00 98.36           H
ATOM   2701  CD2 PHE A 172       0.287   5.247  15.501  1.00 98.36           C
ATOM   2702  HD2 PHE A 172       1.010   5.712  14.847  1.00 98.36           H
ATOM   2703  CE1 PHE A 172      -1.614   4.042  17.181  1.00 98.36           C
ATOM   2704  HE1 PHE A 172      -2.347   3.570  17.819  1.00 98.36           H
ATOM   2705  CE2 PHE A 172      -1.078   5.309  15.174  1.00 98.36           C
ATOM   2706  HE2 PHE A 172      -1.401   5.831  14.285  1.00 98.36           H
ATOM   2707  CZ  PHE A 172      -2.028   4.704  16.011  1.00 98.36           C
ATOM   2708  HZ  PHE A 172      -3.075   4.759  15.751  1.00 98.36           H
ATOM   2709  N   GLN A 173       4.983   6.343  18.081  1.00 97.96           N
ATOM   2710  H   GLN A 173       4.767   7.061  17.404  1.00 97.96           H
ATOM   2711  CA  GLN A 173       6.395   6.176  18.449  1.00 97.96           C
ATOM   2712  HA  GLN A 173       6.996   6.801  17.789  1.00 97.96           H
ATOM   2713  C   GLN A 173       6.842   4.726  18.182  1.00 97.96           C
ATOM   2714  CB  GLN A 173       6.630   6.678  19.891  1.00 97.96           C
ATOM   2715  HB2 GLN A 173       7.675   6.531  20.163  1.00 97.96           H
ATOM   2716  HB3 GLN A 173       6.020   6.092  20.578  1.00 97.96           H
ATOM   2717  O   GLN A 173       6.643   4.208  17.088  1.00 97.96           O
ATOM   2718  CG  GLN A 173       6.298   8.168  20.068  1.00 97.96           C
ATOM   2719  HG2 GLN A 173       5.427   8.435  19.470  1.00 97.96           H
ATOM   2720  HG3 GLN A 173       7.135   8.773  19.718  1.00 97.96           H
ATOM   2721  CD  GLN A 173       5.993   8.515  21.520  1.00 97.96           C
ATOM   2722  NE2 GLN A 173       4.968   9.300  21.770  1.00 97.96           N
ATOM   2723 HE21 GLN A 173       4.409   9.666  21.012  1.00 97.96           H
ATOM   2724 HE22 GLN A 173       4.797   9.516  22.742  1.00 97.96           H
ATOM   2725  OE1 GLN A 173       6.647   8.087  22.455  1.00 97.96           O
ATOM   2726  N   ASN A 174       7.390   4.027  19.175  1.00 96.96           N
ATOM   2727  H   ASN A 174       7.473   4.463  20.083  1.00 96.96           H
ATOM   2728  CA  ASN A 174       7.836   2.637  19.052  1.00 96.96           C
ATOM   2729  HA  ASN A 174       8.360   2.535  18.102  1.00 96.96           H
ATOM   2730  C   ASN A 174       6.689   1.601  19.036  1.00 96.96           C
ATOM   2731  CB  ASN A 174       8.840   2.360  20.182  1.00 96.96           C
ATOM   2732  HB2 ASN A 174       9.631   3.110  20.164  1.00 96.96           H
ATOM   2733  HB3 ASN A 174       9.297   1.385  20.013  1.00 96.96           H
ATOM   2734  O   ASN A 174       6.948   0.403  18.903  1.00 96.96           O
ATOM   2735  CG  ASN A 174       8.187   2.380  21.555  1.00 96.96           C
ATOM   2736  ND2 ASN A 174       8.269   1.307  22.303  1.00 96.96           N
ATOM   2737 HD21 ASN A 174       7.827   1.362  23.210  1.00 96.96           H
ATOM   2738 HD22 ASN A 174       8.739   0.480  21.963  1.00 96.96           H
ATOM   2739  OD1 ASN A 174       7.572   3.349  21.961  1.00 96.96           O
ATOM   2740  N   ARG A 175       5.423   2.015  19.182  1.00 98.24           N
ATOM   2741  H   ARG A 175       5.255   3.009  19.246  1.00 98.24           H
ATOM   2742  CA  ARG A 175       4.263   1.115  19.313  1.00 98.24           C
ATOM   2743  HA  ARG A 175       4.597   0.198  19.798  1.00 98.24           H
ATOM   2744  C   ARG A 175       3.700   0.685  17.955  1.00 98.24           C
ATOM   2745  CB  ARG A 175       3.190   1.733  20.222  1.00 98.24           C
ATOM   2746  HB2 ARG A 175       2.757   2.600  19.722  1.00 98.24           H
ATOM   2747  HB3 ARG A 175       2.396   1.000  20.365  1.00 98.24           H
ATOM   2748  O   ARG A 175       2.510   0.826  17.685  1.00 98.24           O
ATOM   2749  CG  ARG A 175       3.724   2.135  21.606  1.00 98.24           C
ATOM   2750  HG2 ARG A 175       4.075   1.243  22.125  1.00 98.24           H
ATOM   2751  HG3 ARG A 175       4.558   2.830  21.509  1.00 98.24           H
ATOM   2752  CD  ARG A 175       2.634   2.803  22.445  1.00 98.24           C
ATOM   2753  HD2 ARG A 175       1.811   2.098  22.566  1.00 98.24           H
ATOM   2754  HD3 ARG A 175       3.040   3.012  23.434  1.00 98.24           H
ATOM   2755  NE  ARG A 175       2.184   4.072  21.836  1.00 98.24           N
ATOM   2756  HE  ARG A 175       2.892   4.623  21.373  1.00 98.24           H
ATOM   2757  NH1 ARG A 175      -0.068   3.798  22.189  1.00 98.24           N
ATOM   2758 HH11 ARG A 175       0.061   2.796  22.197  1.00 98.24           H
ATOM   2759 HH12 ARG A 175      -1.017   4.133  22.097  1.00 98.24           H
ATOM   2760  NH2 ARG A 175       0.688   5.712  21.318  1.00 98.24           N
ATOM   2761 HH21 ARG A 175       1.421   6.286  20.926  1.00 98.24           H
ATOM   2762 HH22 ARG A 175      -0.267   6.017  21.191  1.00 98.24           H
ATOM   2763  CZ  ARG A 175       0.942   4.523  21.793  1.00 98.24           C
ATOM   2764  N   ARG A 176       4.551   0.110  17.099  1.00 98.33           N
ATOM   2765  H   ARG A 176       5.517   0.051  17.388  1.00 98.33           H
ATOM   2766  CA  ARG A 176       4.141  -0.448  15.795  1.00 98.33           C
ATOM   2767  HA  ARG A 176       3.794   0.381  15.178  1.00 98.33           H
ATOM   2768  C   ARG A 176       2.939  -1.415  15.901  1.00 98.33           C
ATOM   2769  CB  ARG A 176       5.359  -1.077  15.090  1.00 98.33           C
ATOM   2770  HB2 ARG A 176       6.145  -0.326  15.013  1.00 98.33           H
ATOM   2771  HB3 ARG A 176       5.747  -1.907  15.680  1.00 98.33           H
ATOM   2772  O   ARG A 176       2.044  -1.301  15.067  1.00 98.33           O
ATOM   2773  CG  ARG A 176       5.021  -1.586  13.679  1.00 98.33           C
ATOM   2774  HG2 ARG A 176       4.160  -2.252  13.741  1.00 98.33           H
ATOM   2775  HG3 ARG A 176       4.759  -0.746  13.036  1.00 98.33           H
ATOM   2776  CD  ARG A 176       6.162  -2.389  13.045  1.00 98.33           C
ATOM   2777  HD2 ARG A 176       6.456  -3.194  13.718  1.00 98.33           H
ATOM   2778  HD3 ARG A 176       5.789  -2.831  12.121  1.00 98.33           H
ATOM   2779  NE  ARG A 176       7.329  -1.547  12.735  1.00 98.33           N
ATOM   2780  HE  ARG A 176       7.266  -0.560  12.938  1.00 98.33           H
ATOM   2781  NH1 ARG A 176       8.562  -3.141  11.641  1.00 98.33           N
ATOM   2782 HH11 ARG A 176       9.310  -3.395  11.012  1.00 98.33           H
ATOM   2783 HH12 ARG A 176       7.868  -3.840  11.864  1.00 98.33           H
ATOM   2784  NH2 ARG A 176       9.263  -1.020  11.667  1.00 98.33           N
ATOM   2785 HH21 ARG A 176       9.065  -0.048  11.857  1.00 98.33           H
ATOM   2786 HH22 ARG A 176       9.893  -1.241  10.909  1.00 98.33           H
ATOM   2787  CZ  ARG A 176       8.383  -1.907  12.024  1.00 98.33           C
ATOM   2788  N   PRO A 177       2.848  -2.328  16.895  1.00 98.53           N
ATOM   2789  CA  PRO A 177       1.682  -3.210  17.025  1.00 98.53           C
ATOM   2790  HA  PRO A 177       1.599  -3.810  16.119  1.00 98.53           H
ATOM   2791  C   PRO A 177       0.347  -2.476  17.239  1.00 98.53           C
ATOM   2792  CB  PRO A 177       1.997  -4.137  18.204  1.00 98.53           C
ATOM   2793  HB2 PRO A 177       1.576  -5.131  18.056  1.00 98.53           H
ATOM   2794  HB3 PRO A 177       1.627  -3.704  19.133  1.00 98.53           H
ATOM   2795  O   PRO A 177      -0.682  -2.933  16.733  1.00 98.53           O
ATOM   2796  CG  PRO A 177       3.523  -4.166  18.234  1.00 98.53           C
ATOM   2797  HG2 PRO A 177       3.896  -4.855  17.476  1.00 98.53           H
ATOM   2798  HG3 PRO A 177       3.905  -4.428  19.221  1.00 98.53           H
ATOM   2799  CD  PRO A 177       3.875  -2.733  17.851  1.00 98.53           C
ATOM   2800  HD2 PRO A 177       3.819  -2.099  18.735  1.00 98.53           H
ATOM   2801  HD3 PRO A 177       4.880  -2.703  17.429  1.00 98.53           H
ATOM   2802  N   ASP A 178       0.361  -1.336  17.938  1.00 98.67           N
ATOM   2803  H   ASP A 178       1.225  -1.012  18.348  1.00 98.67           H
ATOM   2804  CA  ASP A 178      -0.833  -0.512  18.164  1.00 98.67           C
ATOM   2805  HA  ASP A 178      -1.643  -1.143  18.533  1.00 98.67           H
ATOM   2806  C   ASP A 178      -1.287   0.127  16.847  1.00 98.67           C
ATOM   2807  CB  ASP A 178      -0.573   0.596  19.203  1.00 98.67           C
ATOM   2808  HB2 ASP A 178      -1.454   1.238  19.234  1.00 98.67           H
ATOM   2809  HB3 ASP A 178       0.262   1.211  18.866  1.00 98.67           H
ATOM   2810  O   ASP A 178      -2.461   0.037  16.493  1.00 98.67           O
ATOM   2811  CG  ASP A 178      -0.289   0.135  20.636  1.00 98.67           C
ATOM   2812  OD1 ASP A 178      -0.236  -1.090  20.879  1.00 98.67           O
ATOM   2813  OD2 ASP A 178      -0.080   1.045  21.480  1.00 98.67           O
ATOM   2814  N   TYR A 179      -0.346   0.692  16.082  1.00 98.71           N
ATOM   2815  H   TYR A 179       0.596   0.735  16.444  1.00 98.71           H
ATOM   2816  CA  TYR A 179      -0.606   1.247  14.750  1.00 98.71           C
ATOM   2817  HA  TYR A 179      -1.307   2.077  14.837  1.00 98.71           H
ATOM   2818  C   TYR A 179      -1.236   0.212  13.809  1.00 98.71           C
ATOM   2819  CB  TYR A 179       0.708   1.777  14.161  1.00 98.71           C
ATOM   2820  HB2 TYR A 179       1.511   1.067  14.359  1.00 98.71           H
ATOM   2821  HB3 TYR A 179       0.972   2.707  14.664  1.00 98.71           H
ATOM   2822  O   TYR A 179      -2.279   0.466  13.208  1.00 98.71           O
ATOM   2823  CG  TYR A 179       0.642   2.024  12.669  1.00 98.71           C
ATOM   2824  CD1 TYR A 179       1.400   1.227  11.791  1.00 98.71           C
ATOM   2825  HD1 TYR A 179       2.051   0.455  12.173  1.00 98.71           H
ATOM   2826  CD2 TYR A 179      -0.208   3.025  12.160  1.00 98.71           C
ATOM   2827  HD2 TYR A 179      -0.796   3.633  12.832  1.00 98.71           H
ATOM   2828  CE1 TYR A 179       1.307   1.435  10.404  1.00 98.71           C
ATOM   2829  HE1 TYR A 179       1.877   0.826   9.718  1.00 98.71           H
ATOM   2830  CE2 TYR A 179      -0.287   3.245  10.773  1.00 98.71           C
ATOM   2831  HE2 TYR A 179      -0.925   4.025  10.384  1.00 98.71           H
ATOM   2832  OH  TYR A 179       0.390   2.649   8.552  1.00 98.71           O
ATOM   2833  HH  TYR A 179      -0.060   3.472   8.346  1.00 98.71           H
ATOM   2834  CZ  TYR A 179       0.471   2.447   9.890  1.00 98.71           C
ATOM   2835  N   ILE A 180      -0.648  -0.987  13.734  1.00 98.78           N
ATOM   2836  H   ILE A 180       0.211  -1.120  14.248  1.00 98.78           H
ATOM   2837  CA  ILE A 180      -1.158  -2.082  12.898  1.00 98.78           C
ATOM   2838  HA  ILE A 180      -1.213  -1.740  11.865  1.00 98.78           H
ATOM   2839  C   ILE A 180      -2.580  -2.480  13.327  1.00 98.78           C
ATOM   2840  CB  ILE A 180      -0.191  -3.285  12.979  1.00 98.78           C
ATOM   2841  HB  ILE A 180      -0.068  -3.550  14.029  1.00 98.78           H
ATOM   2842  O   ILE A 180      -3.435  -2.764  12.485  1.00 98.78           O
ATOM   2843  CG1 ILE A 180       1.197  -2.971  12.379  1.00 98.78           C
ATOM   2844 HG12 ILE A 180       1.525  -1.974  12.675  1.00 98.78           H
ATOM   2845 HG13 ILE A 180       1.134  -2.977  11.291  1.00 98.78           H
ATOM   2846  CG2 ILE A 180      -0.770  -4.498  12.240  1.00 98.78           C
ATOM   2847 HG21 ILE A 180      -0.892  -4.274  11.180  1.00 98.78           H
ATOM   2848 HG22 ILE A 180      -1.742  -4.750  12.663  1.00 98.78           H
ATOM   2849 HG23 ILE A 180      -0.116  -5.362  12.362  1.00 98.78           H
ATOM   2850  CD1 ILE A 180       2.277  -3.970  12.808  1.00 98.78           C
ATOM   2851 HD11 ILE A 180       3.208  -3.729  12.295  1.00 98.78           H
ATOM   2852 HD12 ILE A 180       2.430  -3.914  13.886  1.00 98.78           H
ATOM   2853 HD13 ILE A 180       1.999  -4.991  12.544  1.00 98.78           H
ATOM   2854  N   SER A 181      -2.843  -2.512  14.635  1.00 98.51           N
ATOM   2855  H   SER A 181      -2.117  -2.241  15.283  1.00 98.51           H
ATOM   2856  CA  SER A 181      -4.168  -2.850  15.159  1.00 98.51           C
ATOM   2857  HA  SER A 181      -4.498  -3.772  14.681  1.00 98.51           H
ATOM   2858  C   SER A 181      -5.206  -1.796  14.792  1.00 98.51           C
ATOM   2859  CB  SER A 181      -4.115  -3.091  16.668  1.00 98.51           C
ATOM   2860  HB2 SER A 181      -5.119  -3.296  17.039  1.00 98.51           H
ATOM   2861  HB3 SER A 181      -3.721  -2.213  17.180  1.00 98.51           H
ATOM   2862  O   SER A 181      -6.247  -2.150  14.243  1.00 98.51           O
ATOM   2863  OG  SER A 181      -3.281  -4.215  16.909  1.00 98.51           O
ATOM   2864  HG  SER A 181      -2.387  -3.871  16.964  1.00 98.51           H
ATOM   2865  N   ILE A 182      -4.885  -0.514  14.980  1.00 98.48           N
ATOM   2866  H   ILE A 182      -3.994  -0.296  15.402  1.00 98.48           H
ATOM   2867  CA  ILE A 182      -5.750   0.603  14.585  1.00 98.48           C
ATOM   2868  HA  ILE A 182      -6.724   0.470  15.056  1.00 98.48           H
ATOM   2869  C   ILE A 182      -6.011   0.605  13.077  1.00 98.48           C
ATOM   2870  CB  ILE A 182      -5.131   1.933  15.070  1.00 98.48           C
ATOM   2871  HB  ILE A 182      -4.079   1.946  14.784  1.00 98.48           H
ATOM   2872  O   ILE A 182      -7.159   0.770  12.667  1.00 98.48           O
ATOM   2873  CG1 ILE A 182      -5.195   2.071  16.609  1.00 98.48           C
ATOM   2874 HG12 ILE A 182      -4.690   1.221  17.068  1.00 98.48           H
ATOM   2875 HG13 ILE A 182      -4.643   2.966  16.896  1.00 98.48           H
ATOM   2876  CG2 ILE A 182      -5.789   3.153  14.409  1.00 98.48           C
ATOM   2877 HG21 ILE A 182      -5.518   3.200  13.354  1.00 98.48           H
ATOM   2878 HG22 ILE A 182      -5.427   4.070  14.875  1.00 98.48           H
ATOM   2879 HG23 ILE A 182      -6.874   3.096  14.495  1.00 98.48           H
ATOM   2880  CD1 ILE A 182      -6.605   2.166  17.215  1.00 98.48           C
ATOM   2881 HD11 ILE A 182      -6.518   2.276  18.296  1.00 98.48           H
ATOM   2882 HD12 ILE A 182      -7.177   1.262  17.007  1.00 98.48           H
ATOM   2883 HD13 ILE A 182      -7.134   3.035  16.823  1.00 98.48           H
ATOM   2884  N   PHE A 183      -4.990   0.358  12.253  1.00 98.77           N
ATOM   2885  H   PHE A 183      -4.061   0.272  12.642  1.00 98.77           H
ATOM   2886  CA  PHE A 183      -5.152   0.250  10.806  1.00 98.77           C
ATOM   2887  HA  PHE A 183      -5.499   1.210  10.425  1.00 98.77           H
ATOM   2888  C   PHE A 183      -6.218  -0.792  10.437  1.00 98.77           C
ATOM   2889  CB  PHE A 183      -3.796  -0.060  10.158  1.00 98.77           C
ATOM   2890  HB2 PHE A 183      -3.133   0.794  10.301  1.00 98.77           H
ATOM   2891  HB3 PHE A 183      -3.338  -0.911  10.662  1.00 98.77           H
ATOM   2892  O   PHE A 183      -7.207  -0.457   9.780  1.00 98.77           O
ATOM   2893  CG  PHE A 183      -3.894  -0.371   8.679  1.00 98.77           C
ATOM   2894  CD1 PHE A 183      -4.013  -1.707   8.247  1.00 98.77           C
ATOM   2895  HD1 PHE A 183      -4.014  -2.513   8.965  1.00 98.77           H
ATOM   2896  CD2 PHE A 183      -3.894   0.672   7.735  1.00 98.77           C
ATOM   2897  HD2 PHE A 183      -3.796   1.699   8.055  1.00 98.77           H
ATOM   2898  CE1 PHE A 183      -4.140  -2.000   6.880  1.00 98.77           C
ATOM   2899  HE1 PHE A 183      -4.239  -3.024   6.552  1.00 98.77           H
ATOM   2900  CE2 PHE A 183      -4.012   0.376   6.367  1.00 98.77           C
ATOM   2901  HE2 PHE A 183      -3.986   1.170   5.634  1.00 98.77           H
ATOM   2902  CZ  PHE A 183      -4.151  -0.955   5.942  1.00 98.77           C
ATOM   2903  HZ  PHE A 183      -4.256  -1.173   4.890  1.00 98.77           H
ATOM   2904  N   MET A 184      -6.065  -2.028  10.926  1.00 98.57           N
ATOM   2905  H   MET A 184      -5.256  -2.217  11.499  1.00 98.57           H
ATOM   2906  CA  MET A 184      -7.003  -3.120  10.638  1.00 98.57           C
ATOM   2907  HA  MET A 184      -7.105  -3.226   9.558  1.00 98.57           H
ATOM   2908  C   MET A 184      -8.410  -2.855  11.178  1.00 98.57           C
ATOM   2909  CB  MET A 184      -6.467  -4.437  11.224  1.00 98.57           C
ATOM   2910  HB2 MET A 184      -7.270  -5.174  11.237  1.00 98.57           H
ATOM   2911  HB3 MET A 184      -6.149  -4.275  12.254  1.00 98.57           H
ATOM   2912  O   MET A 184      -9.399  -3.159  10.518  1.00 98.57           O
ATOM   2913  CG  MET A 184      -5.298  -5.012  10.417  1.00 98.57           C
ATOM   2914  HG2 MET A 184      -4.986  -5.949  10.879  1.00 98.57           H
ATOM   2915  HG3 MET A 184      -4.459  -4.319  10.480  1.00 98.57           H
ATOM   2916  SD  MET A 184      -5.640  -5.331   8.661  1.00 98.57           S
ATOM   2917  CE  MET A 184      -6.954  -6.575   8.764  1.00 98.57           C
ATOM   2918  HE1 MET A 184      -7.828  -6.163   9.268  1.00 98.57           H
ATOM   2919  HE2 MET A 184      -7.238  -6.870   7.754  1.00 98.57           H
ATOM   2920  HE3 MET A 184      -6.586  -7.449   9.302  1.00 98.57           H
ATOM   2921  N   GLU A 185      -8.514  -2.291  12.379  1.00 98.23           N
ATOM   2922  H   GLU A 185      -7.668  -2.078  12.887  1.00 98.23           H
ATOM   2923  CA  GLU A 185      -9.789  -2.164  13.088  1.00 98.23           C
ATOM   2924  HA  GLU A 185     -10.414  -3.030  12.867  1.00 98.23           H
ATOM   2925  C   GLU A 185     -10.593  -0.930  12.682  1.00 98.23           C
ATOM   2926  CB  GLU A 185      -9.512  -2.143  14.596  1.00 98.23           C
ATOM   2927  HB2 GLU A 185     -10.418  -1.857  15.132  1.00 98.23           H
ATOM   2928  HB3 GLU A 185      -8.744  -1.398  14.804  1.00 98.23           H
ATOM   2929  O   GLU A 185     -11.806  -0.916  12.901  1.00 98.23           O
ATOM   2930  CG  GLU A 185      -9.065  -3.526  15.096  1.00 98.23           C
ATOM   2931  HG2 GLU A 185      -9.943  -4.168  15.177  1.00 98.23           H
ATOM   2932  HG3 GLU A 185      -8.395  -3.985  14.369  1.00 98.23           H
ATOM   2933  CD  GLU A 185      -8.344  -3.471  16.446  1.00 98.23           C
ATOM   2934  OE1 GLU A 185      -7.458  -4.350  16.643  1.00 98.23           O
ATOM   2935  OE2 GLU A 185      -8.669  -2.570  17.255  1.00 98.23           O
ATOM   2936  N   LYS A 186      -9.936   0.104  12.137  1.00 98.43           N
ATOM   2937  H   LYS A 186      -8.932   0.023  12.057  1.00 98.43           H
ATOM   2938  CA  LYS A 186     -10.538   1.436  11.968  1.00 98.43           C
ATOM   2939  HA  LYS A 186     -11.623   1.355  12.036  1.00 98.43           H
ATOM   2940  C   LYS A 186     -10.303   2.102  10.620  1.00 98.43           C
ATOM   2941  CB  LYS A 186     -10.021   2.373  13.076  1.00 98.43           C
ATOM   2942  HB2 LYS A 186     -10.552   3.320  12.976  1.00 98.43           H
ATOM   2943  HB3 LYS A 186      -8.962   2.573  12.914  1.00 98.43           H
ATOM   2944  O   LYS A 186     -11.003   3.065  10.316  1.00 98.43           O
ATOM   2945  CG  LYS A 186     -10.208   1.863  14.513  1.00 98.43           C
ATOM   2946  HG2 LYS A 186      -9.707   2.544  15.201  1.00 98.43           H
ATOM   2947  HG3 LYS A 186      -9.737   0.887  14.629  1.00 98.43           H
ATOM   2948  CD  LYS A 186     -11.693   1.783  14.877  1.00 98.43           C
ATOM   2949  HD2 LYS A 186     -12.108   2.790  14.928  1.00 98.43           H
ATOM   2950  HD3 LYS A 186     -12.233   1.230  14.108  1.00 98.43           H
ATOM   2951  CE  LYS A 186     -11.868   1.070  16.214  1.00 98.43           C
ATOM   2952  HE2 LYS A 186     -11.260   0.166  16.201  1.00 98.43           H
ATOM   2953  HE3 LYS A 186     -11.504   1.714  17.015  1.00 98.43           H
ATOM   2954  NZ  LYS A 186     -13.291   0.714  16.409  1.00 98.43           N
ATOM   2955  HZ1 LYS A 186     -13.866   1.544  16.401  1.00 98.43           H
ATOM   2956  HZ2 LYS A 186     -13.414   0.204  17.272  1.00 98.43           H
ATOM   2957  HZ3 LYS A 186     -13.578   0.123  15.642  1.00 98.43           H
ATOM   2958  N   LEU A 187      -9.334   1.641   9.826  1.00 98.68           N
ATOM   2959  H   LEU A 187      -8.773   0.862  10.139  1.00 98.68           H
ATOM   2960  CA  LEU A 187      -8.924   2.356   8.613  1.00 98.68           C
ATOM   2961  HA  LEU A 187      -9.543   3.244   8.482  1.00 98.68           H
ATOM   2962  C   LEU A 187      -9.134   1.558   7.331  1.00 98.68           C
ATOM   2963  CB  LEU A 187      -7.469   2.836   8.754  1.00 98.68           C
ATOM   2964  HB2 LEU A 187      -6.817   1.969   8.864  1.00 98.68           H
ATOM   2965  HB3 LEU A 187      -7.186   3.336   7.828  1.00 98.68           H
ATOM   2966  O   LEU A 187      -9.448   2.172   6.318  1.00 98.68           O
ATOM   2967  CG  LEU A 187      -7.226   3.816   9.920  1.00 98.68           C
ATOM   2968  HG  LEU A 187      -7.478   3.344  10.870  1.00 98.68           H
ATOM   2969  CD1 LEU A 187      -5.756   4.231   9.968  1.00 98.68           C
ATOM   2970 HD11 LEU A 187      -5.581   4.875  10.830  1.00 98.68           H
ATOM   2971 HD12 LEU A 187      -5.493   4.775   9.061  1.00 98.68           H
ATOM   2972 HD13 LEU A 187      -5.115   3.354  10.055  1.00 98.68           H
ATOM   2973  CD2 LEU A 187      -8.058   5.085   9.747  1.00 98.68           C
ATOM   2974 HD21 LEU A 187      -9.105   4.894   9.984  1.00 98.68           H
ATOM   2975 HD22 LEU A 187      -7.688   5.882  10.393  1.00 98.68           H
ATOM   2976 HD23 LEU A 187      -7.975   5.421   8.713  1.00 98.68           H
ATOM   2977  N   VAL A 188      -9.011   0.226   7.345  1.00 98.81           N
ATOM   2978  H   VAL A 188      -8.702  -0.213   8.201  1.00 98.81           H
ATOM   2979  CA  VAL A 188      -9.086  -0.594   6.119  1.00 98.81           C
ATOM   2980  HA  VAL A 188      -8.235  -0.322   5.494  1.00 98.81           H
ATOM   2981  C   VAL A 188     -10.355  -0.321   5.303  1.00 98.81           C
ATOM   2982  CB  VAL A 188      -8.965  -2.100   6.428  1.00 98.81           C
ATOM   2983  HB  VAL A 188      -9.666  -2.371   7.218  1.00 98.81           H
ATOM   2984  O   VAL A 188     -11.478  -0.413   5.798  1.00 98.81           O
ATOM   2985  CG1 VAL A 188      -9.251  -2.969   5.196  1.00 98.81           C
ATOM   2986 HG11 VAL A 188      -8.952  -4.000   5.387  1.00 98.81           H
ATOM   2987 HG12 VAL A 188     -10.318  -2.966   4.978  1.00 98.81           H
ATOM   2988 HG13 VAL A 188      -8.701  -2.592   4.334  1.00 98.81           H
ATOM   2989  CG2 VAL A 188      -7.545  -2.434   6.885  1.00 98.81           C
ATOM   2990 HG21 VAL A 188      -7.268  -1.830   7.749  1.00 98.81           H
ATOM   2991 HG22 VAL A 188      -6.838  -2.229   6.081  1.00 98.81           H
ATOM   2992 HG23 VAL A 188      -7.485  -3.488   7.159  1.00 98.81           H
ATOM   2993  N   SER A 189     -10.177  -0.044   4.013  1.00 98.66           N
ATOM   2994  H   SER A 189      -9.230   0.053   3.674  1.00 98.66           H
ATOM   2995  CA  SER A 189     -11.270   0.064   3.050  1.00 98.66           C
ATOM   2996  HA  SER A 189     -12.173   0.378   3.573  1.00 98.66           H
ATOM   2997  C   SER A 189     -11.552  -1.287   2.390  1.00 98.66           C
ATOM   2998  CB  SER A 189     -10.955   1.146   2.015  1.00 98.66           C
ATOM   2999  HB2 SER A 189     -10.070   0.870   1.442  1.00 98.66           H
ATOM   3000  HB3 SER A 189     -10.763   2.090   2.525  1.00 98.66           H
ATOM   3001  O   SER A 189     -11.074  -1.573   1.293  1.00 98.66           O
ATOM   3002  OG  SER A 189     -12.066   1.298   1.149  1.00 98.66           O
ATOM   3003  HG  SER A 189     -11.819   1.957   0.497  1.00 98.66           H
ATOM   3004  N   TRP A 190     -12.376  -2.129   3.023  1.00 98.60           N
ATOM   3005  H   TRP A 190     -12.646  -1.920   3.974  1.00 98.60           H
ATOM   3006  CA  TRP A 190     -12.780  -3.419   2.438  1.00 98.60           C
ATOM   3007  HA  TRP A 190     -11.877  -3.997   2.241  1.00 98.60           H
ATOM   3008  C   TRP A 190     -13.507  -3.288   1.094  1.00 98.60           C
ATOM   3009  CB  TRP A 190     -13.648  -4.192   3.436  1.00 98.60           C
ATOM   3010  HB2 TRP A 190     -14.042  -5.080   2.942  1.00 98.60           H
ATOM   3011  HB3 TRP A 190     -14.494  -3.575   3.738  1.00 98.60           H
ATOM   3012  O   TRP A 190     -13.486  -4.208   0.282  1.00 98.60           O
ATOM   3013  CG  TRP A 190     -12.907  -4.649   4.649  1.00 98.60           C
ATOM   3014  CD1 TRP A 190     -13.209  -4.361   5.935  1.00 98.60           C
ATOM   3015  HD1 TRP A 190     -14.050  -3.774   6.272  1.00 98.60           H
ATOM   3016  CD2 TRP A 190     -11.712  -5.484   4.697  1.00 98.60           C
ATOM   3017  CE2 TRP A 190     -11.314  -5.627   6.057  1.00 98.60           C
ATOM   3018  CE3 TRP A 190     -10.919  -6.125   3.722  1.00 98.60           C
ATOM   3019  HE3 TRP A 190     -11.199  -6.040   2.682  1.00 98.60           H
ATOM   3020  NE1 TRP A 190     -12.276  -4.948   6.766  1.00 98.60           N
ATOM   3021  HE1 TRP A 190     -12.347  -4.945   7.774  1.00 98.60           H
ATOM   3022  CH2 TRP A 190      -9.394  -6.950   5.429  1.00 98.60           C
ATOM   3023  HH2 TRP A 190      -8.481  -7.468   5.682  1.00 98.60           H
ATOM   3024  CZ2 TRP A 190     -10.169  -6.341   6.429  1.00 98.60           C
ATOM   3025  HZ2 TRP A 190      -9.882  -6.399   7.468  1.00 98.60           H
ATOM   3026  CZ3 TRP A 190      -9.778  -6.861   4.082  1.00 98.60           C
ATOM   3027  HZ3 TRP A 190      -9.179  -7.341   3.323  1.00 98.60           H
ATOM   3028  N   GLU A 191     -14.119  -2.137   0.827  1.00 97.94           N
ATOM   3029  H   GLU A 191     -14.064  -1.407   1.523  1.00 97.94           H
ATOM   3030  CA  GLU A 191     -14.718  -1.800  -0.467  1.00 97.94           C
ATOM   3031  HA  GLU A 191     -15.431  -2.571  -0.759  1.00 97.94           H
ATOM   3032  C   GLU A 191     -13.668  -1.678  -1.581  1.00 97.94           C
ATOM   3033  CB  GLU A 191     -15.468  -0.481  -0.281  1.00 97.94           C
ATOM   3034  HB2 GLU A 191     -14.751   0.289   0.004  1.00 97.94           H
ATOM   3035  HB3 GLU A 191     -16.182  -0.604   0.533  1.00 97.94           H
ATOM   3036  O   GLU A 191     -13.856  -2.227  -2.672  1.00 97.94           O
ATOM   3037  CG  GLU A 191     -16.223  -0.028  -1.535  1.00 97.94           C
ATOM   3038  HG2 GLU A 191     -16.997  -0.761  -1.764  1.00 97.94           H
ATOM   3039  HG3 GLU A 191     -15.533   0.018  -2.378  1.00 97.94           H
ATOM   3040  CD  GLU A 191     -16.856   1.356  -1.339  1.00 97.94           C
ATOM   3041  OE1 GLU A 191     -17.299   1.916  -2.362  1.00 97.94           O
ATOM   3042  OE2 GLU A 191     -16.903   1.828  -0.171  1.00 97.94           O
ATOM   3043  N   ALA A 192     -12.540  -1.016  -1.299  1.00 98.31           N
ATOM   3044  H   ALA A 192     -12.416  -0.617  -0.380  1.00 98.31           H
ATOM   3045  CA  ALA A 192     -11.426  -0.920  -2.238  1.00 98.31           C
ATOM   3046  HA  ALA A 192     -11.800  -0.552  -3.193  1.00 98.31           H
ATOM   3047  C   ALA A 192     -10.798  -2.301  -2.480  1.00 98.31           C
ATOM   3048  CB  ALA A 192     -10.401   0.088  -1.704  1.00 98.31           C
ATOM   3049  HB1 ALA A 192     -10.870   1.063  -1.569  1.00 98.31           H
ATOM   3050  HB2 ALA A 192      -9.988  -0.248  -0.753  1.00 98.31           H
ATOM   3051  HB3 ALA A 192      -9.586   0.196  -2.419  1.00 98.31           H
ATOM   3052  O   ALA A 192     -10.571  -2.681  -3.629  1.00 98.31           O
ATOM   3053  N   VAL A 193     -10.602  -3.091  -1.414  1.00 98.76           N
ATOM   3054  H   VAL A 193     -10.789  -2.700  -0.502  1.00 98.76           H
ATOM   3055  CA  VAL A 193     -10.088  -4.471  -1.509  1.00 98.76           C
ATOM   3056  HA  VAL A 193      -9.115  -4.444  -2.000  1.00 98.76           H
ATOM   3057  C   VAL A 193     -11.016  -5.338  -2.370  1.00 98.76           C
ATOM   3058  CB  VAL A 193      -9.903  -5.103  -0.113  1.00 98.76           C
ATOM   3059  HB  VAL A 193     -10.879  -5.219   0.358  1.00 98.76           H
ATOM   3060  O   VAL A 193     -10.549  -6.021  -3.278  1.00 98.76           O
ATOM   3061  CG1 VAL A 193      -9.220  -6.473  -0.182  1.00 98.76           C
ATOM   3062 HG11 VAL A 193      -8.173  -6.340  -0.454  1.00 98.76           H
ATOM   3063 HG12 VAL A 193      -9.705  -7.129  -0.905  1.00 98.76           H
ATOM   3064 HG13 VAL A 193      -9.251  -6.949   0.798  1.00 98.76           H
ATOM   3065  CG2 VAL A 193      -9.009  -4.259   0.802  1.00 98.76           C
ATOM   3066 HG21 VAL A 193      -8.888  -4.755   1.765  1.00 98.76           H
ATOM   3067 HG22 VAL A 193      -8.031  -4.115   0.343  1.00 98.76           H
ATOM   3068 HG23 VAL A 193      -9.445  -3.276   0.981  1.00 98.76           H
ATOM   3069  N   ASN A 194     -12.331  -5.258  -2.149  1.00 98.12           N
ATOM   3070  H   ASN A 194     -12.651  -4.697  -1.372  1.00 98.12           H
ATOM   3071  CA  ASN A 194     -13.338  -5.959  -2.950  1.00 98.12           C
ATOM   3072  HA  ASN A 194     -13.134  -7.029  -2.925  1.00 98.12           H
ATOM   3073  C   ASN A 194     -13.310  -5.544  -4.426  1.00 98.12           C
ATOM   3074  CB  ASN A 194     -14.730  -5.679  -2.354  1.00 98.12           C
ATOM   3075  HB2 ASN A 194     -14.774  -4.675  -1.930  1.00 98.12           H
ATOM   3076  HB3 ASN A 194     -15.476  -5.731  -3.147  1.00 98.12           H
ATOM   3077  O   ASN A 194     -13.375  -6.396  -5.309  1.00 98.12           O
ATOM   3078  CG  ASN A 194     -15.144  -6.708  -1.326  1.00 98.12           C
ATOM   3079  ND2 ASN A 194     -15.732  -6.320  -0.224  1.00 98.12           N
ATOM   3080 HD21 ASN A 194     -16.081  -7.070   0.356  1.00 98.12           H
ATOM   3081 HD22 ASN A 194     -15.730  -5.345   0.041  1.00 98.12           H
ATOM   3082  OD1 ASN A 194     -15.016  -7.893  -1.543  1.00 98.12           O
ATOM   3083  N   SER A 195     -13.218  -4.244  -4.706  1.00 97.92           N
ATOM   3084  H   SER A 195     -13.207  -3.583  -3.943  1.00 97.92           H
ATOM   3085  CA  SER A 195     -13.167  -3.733  -6.081  1.00 97.92           C
ATOM   3086  HA  SER A 195     -14.039  -4.090  -6.629  1.00 97.92           H
ATOM   3087  C   SER A 195     -11.926  -4.231  -6.824  1.00 97.92           C
ATOM   3088  CB  SER A 195     -13.207  -2.204  -6.073  1.00 97.92           C
ATOM   3089  HB2 SER A 195     -13.134  -1.838  -7.097  1.00 97.92           H
ATOM   3090  HB3 SER A 195     -12.375  -1.805  -5.493  1.00 97.92           H
ATOM   3091  O   SER A 195     -12.027  -4.671  -7.969  1.00 97.92           O
ATOM   3092  OG  SER A 195     -14.432  -1.773  -5.512  1.00 97.92           O
ATOM   3093  HG  SER A 195     -14.333  -1.726  -4.559  1.00 97.92           H
ATOM   3094  N   ARG A 196     -10.768  -4.242  -6.153  1.00 98.31           N
ATOM   3095  H   ARG A 196     -10.761  -3.869  -5.215  1.00 98.31           H
ATOM   3096  CA  ARG A 196      -9.510  -4.768  -6.704  1.00 98.31           C
ATOM   3097  HA  ARG A 196      -9.330  -4.333  -7.687  1.00 98.31           H
ATOM   3098  C   ARG A 196      -9.563  -6.277  -6.916  1.00 98.31           C
ATOM   3099  CB  ARG A 196      -8.349  -4.403  -5.772  1.00 98.31           C
ATOM   3100  HB2 ARG A 196      -7.448  -4.921  -6.100  1.00 98.31           H
ATOM   3101  HB3 ARG A 196      -8.589  -4.741  -4.764  1.00 98.31           H
ATOM   3102  O   ARG A 196      -9.115  -6.748  -7.955  1.00 98.31           O
ATOM   3103  CG  ARG A 196      -8.061  -2.895  -5.763  1.00 98.31           C
ATOM   3104  HG2 ARG A 196      -8.986  -2.327  -5.659  1.00 98.31           H
ATOM   3105  HG3 ARG A 196      -7.577  -2.610  -6.697  1.00 98.31           H
ATOM   3106  CD  ARG A 196      -7.149  -2.573  -4.581  1.00 98.31           C
ATOM   3107  HD2 ARG A 196      -6.214  -3.121  -4.698  1.00 98.31           H
ATOM   3108  HD3 ARG A 196      -7.640  -2.915  -3.670  1.00 98.31           H
ATOM   3109  NE  ARG A 196      -6.867  -1.129  -4.476  1.00 98.31           N
ATOM   3110  HE  ARG A 196      -6.914  -0.573  -5.317  1.00 98.31           H
ATOM   3111  NH1 ARG A 196      -6.323  -1.105  -2.236  1.00 98.31           N
ATOM   3112 HH11 ARG A 196      -5.882  -0.627  -1.462  1.00 98.31           H
ATOM   3113 HH12 ARG A 196      -6.475  -2.101  -2.170  1.00 98.31           H
ATOM   3114  NH2 ARG A 196      -6.102   0.750  -3.453  1.00 98.31           N
ATOM   3115 HH21 ARG A 196      -6.098   1.283  -4.311  1.00 98.31           H
ATOM   3116 HH22 ARG A 196      -5.707   1.204  -2.642  1.00 98.31           H
ATOM   3117  CZ  ARG A 196      -6.444  -0.503  -3.391  1.00 98.31           C
ATOM   3118  N   LEU A 197     -10.150  -7.021  -5.976  1.00 98.23           N
ATOM   3119  H   LEU A 197     -10.460  -6.572  -5.126  1.00 98.23           H
ATOM   3120  CA  LEU A 197     -10.335  -8.465  -6.116  1.00 98.23           C
ATOM   3121  HA  LEU A 197      -9.357  -8.920  -6.272  1.00 98.23           H
ATOM   3122  C   LEU A 197     -11.186  -8.787  -7.348  1.00 98.23           C
ATOM   3123  CB  LEU A 197     -10.952  -9.038  -4.829  1.00 98.23           C
ATOM   3124  HB2 LEU A 197     -11.883  -8.509  -4.627  1.00 98.23           H
ATOM   3125  HB3 LEU A 197     -10.274  -8.858  -3.994  1.00 98.23           H
ATOM   3126  O   LEU A 197     -10.756  -9.583  -8.171  1.00 98.23           O
ATOM   3127  CG  LEU A 197     -11.257 -10.546  -4.919  1.00 98.23           C
ATOM   3128  HG  LEU A 197     -11.888 -10.743  -5.786  1.00 98.23           H
ATOM   3129  CD1 LEU A 197      -9.978 -11.381  -5.031  1.00 98.23           C
ATOM   3130 HD11 LEU A 197      -9.442 -11.127  -5.946  1.00 98.23           H
ATOM   3131 HD12 LEU A 197      -9.336 -11.211  -4.167  1.00 98.23           H
ATOM   3132 HD13 LEU A 197     -10.244 -12.437  -5.088  1.00 98.23           H
ATOM   3133  CD2 LEU A 197     -12.039 -10.977  -3.681  1.00 98.23           C
ATOM   3134 HD21 LEU A 197     -12.466 -11.964  -3.857  1.00 98.23           H
ATOM   3135 HD22 LEU A 197     -12.872 -10.295  -3.511  1.00 98.23           H
ATOM   3136 HD23 LEU A 197     -11.391 -10.998  -2.805  1.00 98.23           H
ATOM   3137  N   LYS A 198     -12.331  -8.115  -7.517  1.00 97.15           N
ATOM   3138  H   LYS A 198     -12.621  -7.479  -6.787  1.00 97.15           H
ATOM   3139  CA  LYS A 198     -13.202  -8.295  -8.690  1.00 97.15           C
ATOM   3140  HA  LYS A 198     -13.526  -9.334  -8.743  1.00 97.15           H
ATOM   3141  C   LYS A 198     -12.481  -8.011 -10.003  1.00 97.15           C
ATOM   3142  CB  LYS A 198     -14.421  -7.374  -8.584  1.00 97.15           C
ATOM   3143  HB2 LYS A 198     -14.929  -7.352  -9.548  1.00 97.15           H
ATOM   3144  HB3 LYS A 198     -14.088  -6.363  -8.349  1.00 97.15           H
ATOM   3145  O   LYS A 198     -12.680  -8.734 -10.969  1.00 97.15           O
ATOM   3146  CG  LYS A 198     -15.419  -7.854  -7.529  1.00 97.15           C
ATOM   3147  HG2 LYS A 198     -15.843  -8.808  -7.841  1.00 97.15           H
ATOM   3148  HG3 LYS A 198     -14.921  -7.991  -6.569  1.00 97.15           H
ATOM   3149  CD  LYS A 198     -16.533  -6.815  -7.387  1.00 97.15           C
ATOM   3150  HD2 LYS A 198     -16.093  -5.858  -7.104  1.00 97.15           H
ATOM   3151  HD3 LYS A 198     -17.052  -6.712  -8.340  1.00 97.15           H
ATOM   3152  CE  LYS A 198     -17.507  -7.274  -6.305  1.00 97.15           C
ATOM   3153  HE2 LYS A 198     -17.905  -8.248  -6.588  1.00 97.15           H
ATOM   3154  HE3 LYS A 198     -16.952  -7.406  -5.376  1.00 97.15           H
ATOM   3155  NZ  LYS A 198     -18.600  -6.288  -6.126  1.00 97.15           N
ATOM   3156  HZ1 LYS A 198     -19.227  -6.601  -5.398  1.00 97.15           H
ATOM   3157  HZ2 LYS A 198     -18.215  -5.391  -5.867  1.00 97.15           H
ATOM   3158  HZ3 LYS A 198     -19.117  -6.188  -6.988  1.00 97.15           H
ATOM   3159  N   ALA A 199     -11.652  -6.967 -10.047  1.00 96.76           N
ATOM   3160  H   ALA A 199     -11.562  -6.380  -9.231  1.00 96.76           H
ATOM   3161  CA  ALA A 199     -10.840  -6.672 -11.225  1.00 96.76           C
ATOM   3162  HA  ALA A 199     -11.488  -6.639 -12.101  1.00 96.76           H
ATOM   3163  C   ALA A 199      -9.783  -7.762 -11.485  1.00 96.76           C
ATOM   3164  CB  ALA A 199     -10.202  -5.291 -11.041  1.00 96.76           C
ATOM   3165  HB1 ALA A 199     -10.978  -4.542 -10.884  1.00 96.76           H
ATOM   3166  HB2 ALA A 199      -9.528  -5.298 -10.185  1.00 96.76           H
ATOM   3167  HB3 ALA A 199      -9.635  -5.032 -11.936  1.00 96.76           H
ATOM   3168  O   ALA A 199      -9.519  -8.092 -12.636  1.00 96.76           O
ATOM   3169  N   ALA A 200      -9.208  -8.340 -10.427  1.00 95.08           N
ATOM   3170  H   ALA A 200      -9.456  -8.010  -9.506  1.00 95.08           H
ATOM   3171  CA  ALA A 200      -8.195  -9.391 -10.513  1.00 95.08           C
ATOM   3172  HA  ALA A 200      -7.469  -9.112 -11.277  1.00 95.08           H
ATOM   3173  C   ALA A 200      -8.760 -10.770 -10.898  1.00 95.08           C
ATOM   3174  CB  ALA A 200      -7.479  -9.465  -9.158  1.00 95.08           C
ATOM   3175  HB1 ALA A 200      -7.208  -8.464  -8.823  1.00 95.08           H
ATOM   3176  HB2 ALA A 200      -8.133  -9.921  -8.415  1.00 95.08           H
ATOM   3177  HB3 ALA A 200      -6.579 -10.071  -9.259  1.00 95.08           H
ATOM   3178  O   ALA A 200      -8.026 -11.602 -11.427  1.00 95.08           O
ATOM   3179  N   THR A 201     -10.039 -11.025 -10.606  1.00 92.98           N
ATOM   3180  H   THR A 201     -10.548 -10.346 -10.058  1.00 92.98           H
ATOM   3181  CA  THR A 201     -10.730 -12.296 -10.884  1.00 92.98           C
ATOM   3182  HA  THR A 201      -9.989 -13.041 -11.171  1.00 92.98           H
ATOM   3183  C   THR A 201     -11.706 -12.219 -12.059  1.00 92.98           C
ATOM   3184  CB  THR A 201     -11.452 -12.830  -9.634  1.00 92.98           C
ATOM   3185  HB  THR A 201     -11.944 -13.770  -9.886  1.00 92.98           H
ATOM   3186  O   THR A 201     -12.360 -13.219 -12.365  1.00 92.98           O
ATOM   3187  CG2 THR A 201     -10.480 -13.100  -8.484  1.00 92.98           C
ATOM   3188 HG21 THR A 201      -9.714 -13.800  -8.816  1.00 92.98           H
ATOM   3189 HG22 THR A 201     -10.005 -12.172  -8.165  1.00 92.98           H
ATOM   3190 HG23 THR A 201     -11.025 -13.529  -7.643  1.00 92.98           H
ATOM   3191  OG1 THR A 201     -12.426 -11.923  -9.171  1.00 92.98           O
ATOM   3192  HG1 THR A 201     -13.001 -12.391  -8.560  1.00 92.98           H
ATOM   3193  N   ALA A 202     -11.807 -11.062 -12.723  1.00 85.80           N
ATOM   3194  H   ALA A 202     -11.245 -10.279 -12.421  1.00 85.80           H
ATOM   3195  CA  ALA A 202     -12.634 -10.890 -13.910  1.00 85.80           C
ATOM   3196  HA  ALA A 202     -13.657 -11.121 -13.612  1.00 85.80           H
ATOM   3197  C   ALA A 202     -12.200 -11.860 -15.033  1.00 85.80           C
ATOM   3198  CB  ALA A 202     -12.587  -9.425 -14.361  1.00 85.80           C
ATOM   3199  HB1 ALA A 202     -11.557  -9.146 -14.584  1.00 85.80           H
ATOM   3200  HB2 ALA A 202     -12.975  -8.778 -13.574  1.00 85.80           H
ATOM   3201  HB3 ALA A 202     -13.188  -9.298 -15.262  1.00 85.80           H
ATOM   3202  O   ALA A 202     -11.002 -12.113 -15.183  1.00 85.80           O
ATOM   3203  N   PRO A 203     -13.163 -12.432 -15.782  1.00 70.81           N
ATOM   3204  CA  PRO A 203     -12.899 -13.419 -16.828  1.00 70.81           C
ATOM   3205  HA  PRO A 203     -12.304 -14.235 -16.419  1.00 70.81           H
ATOM   3206  C   PRO A 203     -12.128 -12.861 -18.029  1.00 70.81           C
ATOM   3207  CB  PRO A 203     -14.275 -13.950 -17.245  1.00 70.81           C
ATOM   3208  HB2 PRO A 203     -14.304 -14.232 -18.298  1.00 70.81           H
ATOM   3209  HB3 PRO A 203     -14.541 -14.798 -16.614  1.00 70.81           H
ATOM   3210  O   PRO A 203     -12.248 -11.647 -18.312  1.00 70.81           O
ATOM   3211  CG  PRO A 203     -15.206 -12.778 -16.947  1.00 70.81           C
ATOM   3212  HG2 PRO A 203     -15.166 -12.062 -17.768  1.00 70.81           H
ATOM   3213  HG3 PRO A 203     -16.230 -13.107 -16.770  1.00 70.81           H
ATOM   3214  CD  PRO A 203     -14.588 -12.157 -15.699  1.00 70.81           C
ATOM   3215  HD2 PRO A 203     -14.995 -12.635 -14.808  1.00 70.81           H
ATOM   3216  HD3 PRO A 203     -14.785 -11.085 -15.682  1.00 70.81           H
ATOM   3217  OXT PRO A 203     -11.507 -13.717 -18.697  1.00 70.81           O
END
