# Supplementary material for: In Silico Study of Superoxide Dismutase Gene Family in Potato and Effects of Elevated Temperature and Salicylic Acid on Gene Expression
Source: Antioxidants (Basel). 2022 Feb 28;11(3):488. doi: 10.3390/antiox11030488 (PMC8944489; doi:10.3390/antiox11030488)
Supplement: Supplementary file 1 [file antioxidants-11-00488-s001.zip › Supplement S7/Soltu.DM.11G020830.1.pdb]

SEQRES   1 A  154  ALA THR LYS LYS ALA VAL ALA VAL LEU LYS GLY ASN SER
SEQRES   2 A  154  ASN VAL GLU GLY VAL VAL THR LEU SER GLN ASP ASP GLY
SEQRES   3 A  154  GLY PRO THR THR VAL ASN VAL ARG ILE THR GLY LEU ALA
SEQRES   4 A  154  PRO GLY LEU HIS GLY PHE HIS LEU HIS GLU TYR GLY ASP
SEQRES   5 A  154  THR THR ASN GLY CYS MET SER THR GLY ALA HIS PHE ASN
SEQRES   6 A  154  PRO ASN LYS LEU THR HIS GLY ALA PRO GLY ASP GLU ILE
SEQRES   7 A  154  ARG HIS ALA GLY ASP LEU GLY ASN ILE VAL ALA ASN ALA
SEQRES   8 A  154  ASP GLY VAL ALA GLU ALA THR LEU VAL ASP ASN GLN ILE
SEQRES   9 A  154  PRO LEU THR GLY PRO ASN SER VAL VAL GLY ARG ALA LEU
SEQRES  10 A  154  VAL VAL HIS GLU LEU GLN ASP ASP LEU GLY LYS GLY GLY
SEQRES  11 A  154  HIS GLU LEU SER LEU THR THR GLY ASN ALA GLY GLY ARG
SEQRES  12 A  154  LEU ALA CYS GLY VAL VAL GLY LEU THR PRO ILE
HELIX    1   1 GLY A   56  THR A   60  1                                   5
HELIX    2   2 SER A  134  THR A  137  1                                   4
SHEET    1   1 1 LYS A   3  LYS A  10  0
SHEET    2   2 1 GLU A  16  GLN A  23  0
SHEET    3   3 1 THR A  29  THR A  36  0
SHEET    4   4 1 GLY A  41  GLY A  44  0
SHEET    5   5 1 PHE A  45  HIS A  48  0
SHEET    6   6 1 ASN A  86  ALA A  89  0
SHEET    7   7 1 VAL A  94  ASP A 101  0
SHEET    8   8 1 ALA A 116  HIS A 120  0
SHEET    9   9 1 ARG A 143  VAL A 148  0
SHEET   10  10 1 VAL A 149  THR A 152  0
ATOM      1  N   ALA A   1       6.036   4.489 -22.551  1.00 84.05           N
ATOM      2  H   ALA A   1       6.701   4.597 -23.304  1.00 84.05           H
ATOM      3  H2  ALA A   1       6.437   4.026 -21.748  1.00 84.05           H
ATOM      4  H3  ALA A   1       5.739   5.413 -22.269  1.00 84.05           H
ATOM      5  CA  ALA A   1       4.838   3.763 -23.006  1.00 84.05           C
ATOM      6  HA  ALA A   1       4.315   4.381 -23.737  1.00 84.05           H
ATOM      7  C   ALA A   1       3.909   3.543 -21.822  1.00 84.05           C
ATOM      8  CB  ALA A   1       5.217   2.417 -23.643  1.00 84.05           C
ATOM      9  HB1 ALA A   1       5.865   2.585 -24.504  1.00 84.05           H
ATOM     10  HB2 ALA A   1       4.313   1.908 -23.979  1.00 84.05           H
ATOM     11  HB3 ALA A   1       5.731   1.788 -22.917  1.00 84.05           H
ATOM     12  O   ALA A   1       4.418   3.239 -20.744  1.00 84.05           O
ATOM     13  N   THR A   2       2.593   3.622 -22.032  1.00 92.76           N
ATOM     14  H   THR A   2       2.235   4.018 -22.890  1.00 92.76           H
ATOM     15  CA  THR A   2       1.577   3.258 -21.033  1.00 92.76           C
ATOM     16  HA  THR A   2       1.652   3.957 -20.200  1.00 92.76           H
ATOM     17  C   THR A   2       1.782   1.839 -20.506  1.00 92.76           C
ATOM     18  CB  THR A   2       0.163   3.389 -21.621  1.00 92.76           C
ATOM     19  HB  THR A   2       0.071   2.699 -22.459  1.00 92.76           H
ATOM     20  O   THR A   2       2.120   0.917 -21.255  1.00 92.76           O
ATOM     21  CG2 THR A   2      -0.962   3.093 -20.628  1.00 92.76           C
ATOM     22 HG21 THR A   2      -0.786   3.625 -19.692  1.00 92.76           H
ATOM     23 HG22 THR A   2      -1.911   3.427 -21.048  1.00 92.76           H
ATOM     24 HG23 THR A   2      -1.020   2.022 -20.432  1.00 92.76           H
ATOM     25  OG1 THR A   2       0.001   4.692 -22.115  1.00 92.76           O
ATOM     26  HG1 THR A   2      -0.379   5.232 -21.418  1.00 92.76           H
ATOM     27  N   LYS A   3       1.570   1.655 -19.205  1.00 96.32           N
ATOM     28  H   LYS A   3       1.360   2.474 -18.652  1.00 96.32           H
ATOM     29  CA  LYS A   3       1.539   0.357 -18.532  1.00 96.32           C
ATOM     30  HA  LYS A   3       1.522  -0.437 -19.279  1.00 96.32           H
ATOM     31  C   LYS A   3       0.256   0.225 -17.734  1.00 96.32           C
ATOM     32  CB  LYS A   3       2.767   0.198 -17.619  1.00 96.32           C
ATOM     33  HB2 LYS A   3       2.657  -0.708 -17.023  1.00 96.32           H
ATOM     34  HB3 LYS A   3       2.803   1.044 -16.932  1.00 96.32           H
ATOM     35  O   LYS A   3      -0.211   1.197 -17.145  1.00 96.32           O
ATOM     36  CG  LYS A   3       4.103   0.132 -18.371  1.00 96.32           C
ATOM     37  HG2 LYS A   3       4.899   0.086 -17.627  1.00 96.32           H
ATOM     38  HG3 LYS A   3       4.242   1.037 -18.963  1.00 96.32           H
ATOM     39  CD  LYS A   3       4.208  -1.101 -19.274  1.00 96.32           C
ATOM     40  HD2 LYS A   3       4.051  -1.998 -18.675  1.00 96.32           H
ATOM     41  HD3 LYS A   3       3.447  -1.051 -20.053  1.00 96.32           H
ATOM     42  CE  LYS A   3       5.586  -1.147 -19.932  1.00 96.32           C
ATOM     43  HE2 LYS A   3       5.737  -0.209 -20.467  1.00 96.32           H
ATOM     44  HE3 LYS A   3       6.342  -1.218 -19.151  1.00 96.32           H
ATOM     45  NZ  LYS A   3       5.678  -2.297 -20.862  1.00 96.32           N
ATOM     46  HZ1 LYS A   3       4.966  -2.217 -21.574  1.00 96.32           H
ATOM     47  HZ2 LYS A   3       6.585  -2.331 -21.306  1.00 96.32           H
ATOM     48  HZ3 LYS A   3       5.524  -3.161 -20.362  1.00 96.32           H
ATOM     49  N   LYS A   4      -0.280  -0.992 -17.700  1.00 98.20           N
ATOM     50  H   LYS A   4       0.176  -1.741 -18.202  1.00 98.20           H
ATOM     51  CA  LYS A   4      -1.398  -1.375 -16.844  1.00 98.20           C
ATOM     52  HA  LYS A   4      -1.622  -0.556 -16.161  1.00 98.20           H
ATOM     53  C   LYS A   4      -0.998  -2.571 -15.989  1.00 98.20           C
ATOM     54  CB  LYS A   4      -2.659  -1.649 -17.676  1.00 98.20           C
ATOM     55  HB2 LYS A   4      -2.458  -2.444 -18.393  1.00 98.20           H
ATOM     56  HB3 LYS A   4      -3.447  -1.979 -16.998  1.00 98.20           H
ATOM     57  O   LYS A   4      -0.185  -3.401 -16.404  1.00 98.20           O
ATOM     58  CG  LYS A   4      -3.161  -0.404 -18.423  1.00 98.20           C
ATOM     59  HG2 LYS A   4      -2.435  -0.118 -19.183  1.00 98.20           H
ATOM     60  HG3 LYS A   4      -3.281   0.418 -17.718  1.00 98.20           H
ATOM     61  CD  LYS A   4      -4.507  -0.694 -19.095  1.00 98.20           C
ATOM     62  HD2 LYS A   4      -5.247  -0.942 -18.334  1.00 98.20           H
ATOM     63  HD3 LYS A   4      -4.399  -1.550 -19.762  1.00 98.20           H
ATOM     64  CE  LYS A   4      -4.979   0.525 -19.891  1.00 98.20           C
ATOM     65  HE2 LYS A   4      -4.167   0.847 -20.542  1.00 98.20           H
ATOM     66  HE3 LYS A   4      -5.208   1.338 -19.201  1.00 98.20           H
ATOM     67  NZ  LYS A   4      -6.159   0.191 -20.720  1.00 98.20           N
ATOM     68  HZ1 LYS A   4      -6.916  -0.194 -20.175  1.00 98.20           H
ATOM     69  HZ2 LYS A   4      -6.470   0.982 -21.266  1.00 98.20           H
ATOM     70  HZ3 LYS A   4      -5.888  -0.512 -21.393  1.00 98.20           H
ATOM     71  N   ALA A   5      -1.532  -2.619 -14.781  1.00 98.52           N
ATOM     72  H   ALA A   5      -2.162  -1.878 -14.508  1.00 98.52           H
ATOM     73  CA  ALA A   5      -1.364  -3.722 -13.855  1.00 98.52           C
ATOM     74  HA  ALA A   5      -1.186  -4.631 -14.429  1.00 98.52           H
ATOM     75  C   ALA A   5      -2.648  -3.945 -13.050  1.00 98.52           C
ATOM     76  CB  ALA A   5      -0.140  -3.455 -12.965  1.00 98.52           C
ATOM     77  HB1 ALA A   5       0.015  -4.293 -12.286  1.00 98.52           H
ATOM     78  HB2 ALA A   5       0.749  -3.337 -13.583  1.00 98.52           H
ATOM     79  HB3 ALA A   5      -0.288  -2.548 -12.378  1.00 98.52           H
ATOM     80  O   ALA A   5      -3.542  -3.098 -13.014  1.00 98.52           O
ATOM     81  N   VAL A   6      -2.736  -5.097 -12.400  1.00 98.73           N
ATOM     82  H   VAL A   6      -1.974  -5.755 -12.490  1.00 98.73           H
ATOM     83  CA  VAL A   6      -3.851  -5.483 -11.540  1.00 98.73           C
ATOM     84  HA  VAL A   6      -4.351  -4.574 -11.207  1.00 98.73           H
ATOM     85  C   VAL A   6      -3.328  -6.209 -10.308  1.00 98.73           C
ATOM     86  CB  VAL A   6      -4.876  -6.327 -12.324  1.00 98.73           C
ATOM     87  HB  VAL A   6      -5.115  -5.785 -13.239  1.00 98.73           H
ATOM     88  O   VAL A   6      -2.355  -6.954 -10.392  1.00 98.73           O
ATOM     89  CG1 VAL A   6      -4.352  -7.716 -12.714  1.00 98.73           C
ATOM     90 HG11 VAL A   6      -4.262  -8.350 -11.832  1.00 98.73           H
ATOM     91 HG12 VAL A   6      -3.369  -7.637 -13.179  1.00 98.73           H
ATOM     92 HG13 VAL A   6      -5.042  -8.186 -13.416  1.00 98.73           H
ATOM     93  CG2 VAL A   6      -6.191  -6.508 -11.559  1.00 98.73           C
ATOM     94 HG21 VAL A   6      -6.590  -5.535 -11.273  1.00 98.73           H
ATOM     95 HG22 VAL A   6      -6.041  -7.112 -10.664  1.00 98.73           H
ATOM     96 HG23 VAL A   6      -6.921  -7.005 -12.199  1.00 98.73           H
ATOM     97  N   ALA A   7      -3.996  -6.019  -9.179  1.00 98.85           N
ATOM     98  H   ALA A   7      -4.743  -5.340  -9.180  1.00 98.85           H
ATOM     99  CA  ALA A   7      -3.892  -6.874  -8.011  1.00 98.85           C
ATOM    100  HA  ALA A   7      -3.265  -7.736  -8.239  1.00 98.85           H
ATOM    101  C   ALA A   7      -5.293  -7.374  -7.654  1.00 98.85           C
ATOM    102  CB  ALA A   7      -3.240  -6.103  -6.864  1.00 98.85           C
ATOM    103  HB1 ALA A   7      -2.248  -5.764  -7.162  1.00 98.85           H
ATOM    104  HB2 ALA A   7      -3.143  -6.753  -5.994  1.00 98.85           H
ATOM    105  HB3 ALA A   7      -3.860  -5.248  -6.597  1.00 98.85           H
ATOM    106  O   ALA A   7      -6.221  -6.585  -7.469  1.00 98.85           O
ATOM    107  N   VAL A   8      -5.446  -8.693  -7.565  1.00 98.62           N
ATOM    108  H   VAL A   8      -4.640  -9.283  -7.713  1.00 98.62           H
ATOM    109  CA  VAL A   8      -6.664  -9.322  -7.046  1.00 98.62           C
ATOM    110  HA  VAL A   8      -7.504  -8.633  -7.125  1.00 98.62           H
ATOM    111  C   VAL A   8      -6.417  -9.607  -5.572  1.00 98.62           C
ATOM    112  CB  VAL A   8      -7.030 -10.590  -7.835  1.00 98.62           C
ATOM    113  HB  VAL A   8      -6.232 -11.326  -7.740  1.00 98.62           H
ATOM    114  O   VAL A   8      -5.557 -10.419  -5.237  1.00 98.62           O
ATOM    115  CG1 VAL A   8      -8.333 -11.199  -7.304  1.00 98.62           C
ATOM    116 HG11 VAL A   8      -8.207 -11.515  -6.268  1.00 98.62           H
ATOM    117 HG12 VAL A   8      -8.603 -12.074  -7.895  1.00 98.62           H
ATOM    118 HG13 VAL A   8      -9.140 -10.469  -7.354  1.00 98.62           H
ATOM    119  CG2 VAL A   8      -7.221 -10.272  -9.326  1.00 98.62           C
ATOM    120 HG21 VAL A   8      -6.285  -9.925  -9.762  1.00 98.62           H
ATOM    121 HG22 VAL A   8      -7.983  -9.502  -9.448  1.00 98.62           H
ATOM    122 HG23 VAL A   8      -7.532 -11.172  -9.857  1.00 98.62           H
ATOM    123  N   LEU A   9      -7.115  -8.884  -4.701  1.00 98.66           N
ATOM    124  H   LEU A   9      -7.867  -8.309  -5.052  1.00 98.66           H
ATOM    125  CA  LEU A   9      -6.948  -8.969  -3.258  1.00 98.66           C
ATOM    126  HA  LEU A   9      -5.913  -9.238  -3.047  1.00 98.66           H
ATOM    127  C   LEU A   9      -7.844 -10.069  -2.703  1.00 98.66           C
ATOM    128  CB  LEU A   9      -7.239  -7.616  -2.580  1.00 98.66           C
ATOM    129  HB2 LEU A   9      -8.117  -7.158  -3.035  1.00 98.66           H
ATOM    130  HB3 LEU A   9      -7.477  -7.811  -1.534  1.00 98.66           H
ATOM    131  O   LEU A   9      -9.052 -10.065  -2.943  1.00 98.66           O
ATOM    132  CG  LEU A   9      -6.059  -6.629  -2.602  1.00 98.66           C
ATOM    133  HG  LEU A   9      -5.196  -7.098  -2.130  1.00 98.66           H
ATOM    134  CD1 LEU A   9      -5.669  -6.188  -4.012  1.00 98.66           C
ATOM    135 HD11 LEU A   9      -6.555  -5.874  -4.564  1.00 98.66           H
ATOM    136 HD12 LEU A   9      -4.958  -5.363  -3.964  1.00 98.66           H
ATOM    137 HD13 LEU A   9      -5.196  -7.016  -4.538  1.00 98.66           H
ATOM    138  CD2 LEU A   9      -6.411  -5.386  -1.793  1.00 98.66           C
ATOM    139 HD21 LEU A   9      -6.716  -5.670  -0.786  1.00 98.66           H
ATOM    140 HD22 LEU A   9      -5.532  -4.747  -1.717  1.00 98.66           H
ATOM    141 HD23 LEU A   9      -7.220  -4.843  -2.283  1.00 98.66           H
ATOM    142  N   LYS A  10      -7.259 -10.969  -1.910  1.00 97.98           N
ATOM    143  H   LYS A  10      -6.257 -10.930  -1.795  1.00 97.98           H
ATOM    144  CA  LYS A  10      -7.999 -12.004  -1.188  1.00 97.98           C
ATOM    145  HA  LYS A  10      -9.047 -11.704  -1.158  1.00 97.98           H
ATOM    146  C   LYS A  10      -7.515 -12.104   0.254  1.00 97.98           C
ATOM    147  CB  LYS A  10      -7.881 -13.335  -1.952  1.00 97.98           C
ATOM    148  HB2 LYS A  10      -8.082 -13.153  -3.008  1.00 97.98           H
ATOM    149  HB3 LYS A  10      -6.858 -13.701  -1.869  1.00 97.98           H
ATOM    150  O   LYS A  10      -6.313 -12.151   0.511  1.00 97.98           O
ATOM    151  CG  LYS A  10      -8.842 -14.436  -1.469  1.00 97.98           C
ATOM    152  HG2 LYS A  10      -8.631 -14.677  -0.427  1.00 97.98           H
ATOM    153  HG3 LYS A  10      -8.659 -15.328  -2.068  1.00 97.98           H
ATOM    154  CD  LYS A  10     -10.318 -14.035  -1.615  1.00 97.98           C
ATOM    155  HD2 LYS A  10     -10.497 -13.648  -2.618  1.00 97.98           H
ATOM    156  HD3 LYS A  10     -10.550 -13.253  -0.892  1.00 97.98           H
ATOM    157  CE  LYS A  10     -11.249 -15.222  -1.359  1.00 97.98           C
ATOM    158  HE2 LYS A  10     -11.082 -15.969  -2.134  1.00 97.98           H
ATOM    159  HE3 LYS A  10     -10.999 -15.659  -0.392  1.00 97.98           H
ATOM    160  NZ  LYS A  10     -12.664 -14.781  -1.365  1.00 97.98           N
ATOM    161  HZ1 LYS A  10     -13.326 -15.543  -1.326  1.00 97.98           H
ATOM    162  HZ2 LYS A  10     -12.851 -14.149  -0.599  1.00 97.98           H
ATOM    163  HZ3 LYS A  10     -12.894 -14.218  -2.171  1.00 97.98           H
ATOM    164  N   GLY A  11      -8.463 -12.086   1.183  1.00 93.56           N
ATOM    165  H   GLY A  11      -9.418 -11.923   0.899  1.00 93.56           H
ATOM    166  CA  GLY A  11      -8.236 -12.300   2.606  1.00 93.56           C
ATOM    167  HA2 GLY A  11      -8.890 -11.619   3.149  1.00 93.56           H
ATOM    168  HA3 GLY A  11      -7.202 -12.080   2.872  1.00 93.56           H
ATOM    169  C   GLY A  11      -8.577 -13.713   3.070  1.00 93.56           C
ATOM    170  O   GLY A  11      -9.129 -14.516   2.319  1.00 93.56           O
ATOM    171  N   ASN A  12      -8.304 -13.985   4.350  1.00 87.68           N
ATOM    172  H   ASN A  12      -7.826 -13.276   4.888  1.00 87.68           H
ATOM    173  CA  ASN A  12      -8.810 -15.177   5.049  1.00 87.68           C
ATOM    174  HA  ASN A  12      -8.773 -16.032   4.374  1.00 87.68           H
ATOM    175  C   ASN A  12     -10.282 -15.022   5.484  1.00 87.68           C
ATOM    176  CB  ASN A  12      -7.915 -15.465   6.268  1.00 87.68           C
ATOM    177  HB2 ASN A  12      -8.372 -16.255   6.865  1.00 87.68           H
ATOM    178  HB3 ASN A  12      -7.848 -14.571   6.888  1.00 87.68           H
ATOM    179  O   ASN A  12     -10.909 -15.989   5.911  1.00 87.68           O
ATOM    180  CG  ASN A  12      -6.518 -15.936   5.907  1.00 87.68           C
ATOM    181  ND2 ASN A  12      -5.567 -15.764   6.795  1.00 87.68           N
ATOM    182 HD21 ASN A  12      -5.763 -15.335   7.688  1.00 87.68           H
ATOM    183 HD22 ASN A  12      -4.657 -16.118   6.537  1.00 87.68           H
ATOM    184  OD1 ASN A  12      -6.252 -16.472   4.847  1.00 87.68           O
ATOM    185  N   SER A  13     -10.815 -13.801   5.418  1.00 88.10           N
ATOM    186  H   SER A  13     -10.247 -13.062   5.027  1.00 88.10           H
ATOM    187  CA  SER A  13     -12.209 -13.454   5.690  1.00 88.10           C
ATOM    188  HA  SER A  13     -12.690 -14.262   6.242  1.00 88.10           H
ATOM    189  C   SER A  13     -12.988 -13.257   4.378  1.00 88.10           C
ATOM    190  CB  SER A  13     -12.221 -12.198   6.574  1.00 88.10           C
ATOM    191  HB2 SER A  13     -13.238 -11.981   6.901  1.00 88.10           H
ATOM    192  HB3 SER A  13     -11.604 -12.373   7.456  1.00 88.10           H
ATOM    193  O   SER A  13     -12.535 -13.641   3.300  1.00 88.10           O
ATOM    194  OG  SER A  13     -11.709 -11.096   5.850  1.00 88.10           O
ATOM    195  HG  SER A  13     -11.587 -10.352   6.444  1.00 88.10           H
ATOM    196  N   ASN A  14     -14.159 -12.618   4.456  1.00 94.09           N
ATOM    197  H   ASN A  14     -14.492 -12.325   5.363  1.00 94.09           H
ATOM    198  CA  ASN A  14     -14.950 -12.234   3.283  1.00 94.09           C
ATOM    199  HA  ASN A  14     -14.932 -13.055   2.566  1.00 94.09           H
ATOM    200  C   ASN A  14     -14.386 -11.005   2.544  1.00 94.09           C
ATOM    201  CB  ASN A  14     -16.407 -12.010   3.721  1.00 94.09           C
ATOM    202  HB2 ASN A  14     -16.442 -11.212   4.462  1.00 94.09           H
ATOM    203  HB3 ASN A  14     -16.995 -11.693   2.859  1.00 94.09           H
ATOM    204  O   ASN A  14     -14.991 -10.563   1.571  1.00 94.09           O
ATOM    205  CG  ASN A  14     -17.069 -13.254   4.285  1.00 94.09           C
ATOM    206  ND2 ASN A  14     -18.094 -13.083   5.086  1.00 94.09           N
ATOM    207 HD21 ASN A  14     -18.443 -12.154   5.273  1.00 94.09           H
ATOM    208 HD22 ASN A  14     -18.533 -13.924   5.432  1.00 94.09           H
ATOM    209  OD1 ASN A  14     -16.687 -14.385   4.037  1.00 94.09           O
ATOM    210  N   VAL A  15     -13.261 -10.438   2.999  1.00 98.50           N
ATOM    211  H   VAL A  15     -12.781 -10.856   3.783  1.00 98.50           H
ATOM    212  CA  VAL A  15     -12.651  -9.267   2.361  1.00 98.50           C
ATOM    213  HA  VAL A  15     -13.458  -8.579   2.110  1.00 98.50           H
ATOM    214  C   VAL A  15     -11.956  -9.681   1.069  1.00 98.50           C
ATOM    215  CB  VAL A  15     -11.695  -8.507   3.297  1.00 98.50           C
ATOM    216  HB  VAL A  15     -10.882  -9.167   3.598  1.00 98.50           H
ATOM    217  O   VAL A  15     -11.026 -10.494   1.062  1.00 98.50           O
ATOM    218  CG1 VAL A  15     -11.109  -7.261   2.614  1.00 98.50           C
ATOM    219 HG11 VAL A  15     -11.914  -6.599   2.295  1.00 98.50           H
ATOM    220 HG12 VAL A  15     -10.463  -6.727   3.311  1.00 98.50           H
ATOM    221 HG13 VAL A  15     -10.518  -7.543   1.743  1.00 98.50           H
ATOM    222  CG2 VAL A  15     -12.429  -8.019   4.551  1.00 98.50           C
ATOM    223 HG21 VAL A  15     -12.982  -8.827   5.029  1.00 98.50           H
ATOM    224 HG22 VAL A  15     -13.128  -7.229   4.278  1.00 98.50           H
ATOM    225 HG23 VAL A  15     -11.711  -7.619   5.268  1.00 98.50           H
ATOM    226  N   GLU A  16     -12.395  -9.093  -0.036  1.00 98.42           N
ATOM    227  H   GLU A  16     -13.173  -8.454   0.042  1.00 98.42           H
ATOM    228  CA  GLU A  16     -11.821  -9.309  -1.360  1.00 98.42           C
ATOM    229  HA  GLU A  16     -10.747  -9.453  -1.247  1.00 98.42           H
ATOM    230  C   GLU A  16     -12.024  -8.092  -2.257  1.00 98.42           C
ATOM    231  CB  GLU A  16     -12.396 -10.580  -2.006  1.00 98.42           C
ATOM    232  HB2 GLU A  16     -11.852 -10.775  -2.930  1.00 98.42           H
ATOM    233  HB3 GLU A  16     -12.209 -11.415  -1.330  1.00 98.42           H
ATOM    234  O   GLU A  16     -12.909  -7.263  -2.027  1.00 98.42           O
ATOM    235  CG  GLU A  16     -13.901 -10.515  -2.325  1.00 98.42           C
ATOM    236  HG2 GLU A  16     -14.077  -9.710  -3.038  1.00 98.42           H
ATOM    237  HG3 GLU A  16     -14.452 -10.292  -1.412  1.00 98.42           H
ATOM    238  CD  GLU A  16     -14.428 -11.833  -2.917  1.00 98.42           C
ATOM    239  OE1 GLU A  16     -15.559 -11.833  -3.445  1.00 98.42           O
ATOM    240  OE2 GLU A  16     -13.706 -12.862  -2.844  1.00 98.42           O
ATOM    241  N   GLY A  17     -11.205  -7.972  -3.297  1.00 98.54           N
ATOM    242  H   GLY A  17     -10.501  -8.676  -3.463  1.00 98.54           H
ATOM    243  CA  GLY A  17     -11.309  -6.846  -4.210  1.00 98.54           C
ATOM    244  HA2 GLY A  17     -12.340  -6.753  -4.552  1.00 98.54           H
ATOM    245  HA3 GLY A  17     -11.047  -5.935  -3.673  1.00 98.54           H
ATOM    246  C   GLY A  17     -10.407  -6.945  -5.424  1.00 98.54           C
ATOM    247  O   GLY A  17      -9.571  -7.838  -5.544  1.00 98.54           O
ATOM    248  N   VAL A  18     -10.572  -5.986  -6.325  1.00 98.72           N
ATOM    249  H   VAL A  18     -11.213  -5.239  -6.101  1.00 98.72           H
ATOM    250  CA  VAL A  18      -9.717  -5.815  -7.496  1.00 98.72           C
ATOM    251  HA  VAL A  18      -8.857  -6.480  -7.415  1.00 98.72           H
ATOM    252  C   VAL A  18      -9.201  -4.389  -7.494  1.00 98.72           C
ATOM    253  CB  VAL A  18     -10.447  -6.161  -8.806  1.00 98.72           C
ATOM    254  HB  VAL A  18     -11.311  -5.508  -8.927  1.00 98.72           H
ATOM    255  O   VAL A  18      -9.964  -3.432  -7.356  1.00 98.72           O
ATOM    256  CG1 VAL A  18      -9.522  -5.987 -10.019  1.00 98.72           C
ATOM    257 HG11 VAL A  18      -8.629  -6.599  -9.895  1.00 98.72           H
ATOM    258 HG12 VAL A  18     -10.042  -6.289 -10.927  1.00 98.72           H
ATOM    259 HG13 VAL A  18      -9.234  -4.941 -10.127  1.00 98.72           H
ATOM    260  CG2 VAL A  18     -10.929  -7.619  -8.799  1.00 98.72           C
ATOM    261 HG21 VAL A  18     -10.088  -8.291  -8.627  1.00 98.72           H
ATOM    262 HG22 VAL A  18     -11.398  -7.862  -9.753  1.00 98.72           H
ATOM    263 HG23 VAL A  18     -11.666  -7.767  -8.010  1.00 98.72           H
ATOM    264  N   VAL A  19      -7.890  -4.258  -7.654  1.00 98.86           N
ATOM    265  H   VAL A  19      -7.325  -5.093  -7.709  1.00 98.86           H
ATOM    266  CA  VAL A  19      -7.211  -2.975  -7.777  1.00 98.86           C
ATOM    267  HA  VAL A  19      -7.953  -2.178  -7.743  1.00 98.86           H
ATOM    268  C   VAL A  19      -6.520  -2.940  -9.123  1.00 98.86           C
ATOM    269  CB  VAL A  19      -6.220  -2.739  -6.628  1.00 98.86           C
ATOM    270  HB  VAL A  19      -5.420  -3.477  -6.674  1.00 98.86           H
ATOM    271  O   VAL A  19      -5.739  -3.831  -9.442  1.00 98.86           O
ATOM    272  CG1 VAL A  19      -5.619  -1.334  -6.756  1.00 98.86           C
ATOM    273 HG11 VAL A  19      -4.940  -1.292  -7.608  1.00 98.86           H
ATOM    274 HG12 VAL A  19      -5.066  -1.066  -5.855  1.00 98.86           H
ATOM    275 HG13 VAL A  19      -6.410  -0.596  -6.891  1.00 98.86           H
ATOM    276  CG2 VAL A  19      -6.914  -2.860  -5.267  1.00 98.86           C
ATOM    277 HG21 VAL A  19      -7.399  -3.830  -5.160  1.00 98.86           H
ATOM    278 HG22 VAL A  19      -6.182  -2.768  -4.465  1.00 98.86           H
ATOM    279 HG23 VAL A  19      -7.669  -2.079  -5.169  1.00 98.86           H
ATOM    280  N   THR A  20      -6.795  -1.917  -9.921  1.00 98.66           N
ATOM    281  H   THR A  20      -7.401  -1.195  -9.557  1.00 98.66           H
ATOM    282  CA  THR A  20      -6.110  -1.704 -11.202  1.00 98.66           C
ATOM    283  HA  THR A  20      -5.491  -2.571 -11.431  1.00 98.66           H
ATOM    284  C   THR A  20      -5.183  -0.511 -11.099  1.00 98.66           C
ATOM    285  CB  THR A  20      -7.070  -1.546 -12.383  1.00 98.66           C
ATOM    286  HB  THR A  20      -6.486  -1.403 -13.293  1.00 98.66           H
ATOM    287  O   THR A  20      -5.536   0.498 -10.493  1.00 98.66           O
ATOM    288  CG2 THR A  20      -7.961  -2.772 -12.573  1.00 98.66           C
ATOM    289 HG21 THR A  20      -8.594  -2.624 -13.447  1.00 98.66           H
ATOM    290 HG22 THR A  20      -7.341  -3.655 -12.729  1.00 98.66           H
ATOM    291 HG23 THR A  20      -8.595  -2.922 -11.699  1.00 98.66           H
ATOM    292  OG1 THR A  20      -7.898  -0.428 -12.203  1.00 98.66           O
ATOM    293  HG1 THR A  20      -7.871  -0.205 -11.270  1.00 98.66           H
ATOM    294  N   LEU A  21      -4.004  -0.632 -11.695  1.00 98.73           N
ATOM    295  H   LEU A  21      -3.805  -1.482 -12.202  1.00 98.73           H
ATOM    296  CA  LEU A  21      -3.008   0.421 -11.751  1.00 98.73           C
ATOM    297  HA  LEU A  21      -3.404   1.304 -11.249  1.00 98.73           H
ATOM    298  C   LEU A  21      -2.750   0.774 -13.213  1.00 98.73           C
ATOM    299  CB  LEU A  21      -1.707   0.027 -11.029  1.00 98.73           C
ATOM    300  HB2 LEU A  21      -1.219  -0.776 -11.580  1.00 98.73           H
ATOM    301  HB3 LEU A  21      -1.053   0.897 -11.081  1.00 98.73           H
ATOM    302  O   LEU A  21      -2.658  -0.114 -14.062  1.00 98.73           O
ATOM    303  CG  LEU A  21      -1.846  -0.382  -9.547  1.00 98.73           C
ATOM    304  HG  LEU A  21      -2.581   0.258  -9.059  1.00 98.73           H
ATOM    305  CD1 LEU A  21      -2.249  -1.852  -9.363  1.00 98.73           C
ATOM    306 HD11 LEU A  21      -2.173  -2.128  -8.311  1.00 98.73           H
ATOM    307 HD12 LEU A  21      -3.283  -2.016  -9.666  1.00 98.73           H
ATOM    308 HD13 LEU A  21      -1.594  -2.498  -9.947  1.00 98.73           H
ATOM    309  CD2 LEU A  21      -0.501  -0.203  -8.839  1.00 98.73           C
ATOM    310 HD21 LEU A  21      -0.188   0.840  -8.898  1.00 98.73           H
ATOM    311 HD22 LEU A  21      -0.599  -0.464  -7.786  1.00 98.73           H
ATOM    312 HD23 LEU A  21       0.258  -0.837  -9.298  1.00 98.73           H
ATOM    313  N   SER A  22      -2.589   2.056 -13.506  1.00 98.18           N
ATOM    314  H   SER A  22      -2.743   2.740 -12.779  1.00 98.18           H
ATOM    315  CA  SER A  22      -2.180   2.535 -14.824  1.00 98.18           C
ATOM    316  HA  SER A  22      -1.703   1.714 -15.359  1.00 98.18           H
ATOM    317  C   SER A  22      -1.162   3.654 -14.696  1.00 98.18           C
ATOM    318  CB  SER A  22      -3.382   2.988 -15.656  1.00 98.18           C
ATOM    319  HB2 SER A  22      -3.034   3.355 -16.622  1.00 98.18           H
ATOM    320  HB3 SER A  22      -4.036   2.133 -15.825  1.00 98.18           H
ATOM    321  O   SER A  22      -1.295   4.517 -13.833  1.00 98.18           O
ATOM    322  OG  SER A  22      -4.118   4.004 -15.006  1.00 98.18           O
ATOM    323  HG  SER A  22      -3.534   4.741 -14.812  1.00 98.18           H
ATOM    324  N   GLN A  23      -0.164   3.655 -15.571  1.00 98.08           N
ATOM    325  H   GLN A  23      -0.120   2.916 -16.259  1.00 98.08           H
ATOM    326  CA  GLN A  23       0.877   4.675 -15.603  1.00 98.08           C
ATOM    327  HA  GLN A  23       0.523   5.578 -15.105  1.00 98.08           H
ATOM    328  C   GLN A  23       1.208   5.016 -17.054  1.00 98.08           C
ATOM    329  CB  GLN A  23       2.109   4.153 -14.847  1.00 98.08           C
ATOM    330  HB2 GLN A  23       2.563   3.338 -15.410  1.00 98.08           H
ATOM    331  HB3 GLN A  23       1.800   3.773 -13.873  1.00 98.08           H
ATOM    332  O   GLN A  23       1.628   4.138 -17.813  1.00 98.08           O
ATOM    333  CG  GLN A  23       3.137   5.266 -14.621  1.00 98.08           C
ATOM    334  HG2 GLN A  23       2.681   6.014 -13.973  1.00 98.08           H
ATOM    335  HG3 GLN A  23       3.397   5.745 -15.565  1.00 98.08           H
ATOM    336  CD  GLN A  23       4.427   4.767 -13.976  1.00 98.08           C
ATOM    337  NE2 GLN A  23       5.049   5.559 -13.140  1.00 98.08           N
ATOM    338 HE21 GLN A  23       5.940   5.289 -12.748  1.00 98.08           H
ATOM    339 HE22 GLN A  23       4.666   6.479 -12.978  1.00 98.08           H
ATOM    340  OE1 GLN A  23       4.937   3.685 -14.246  1.00 98.08           O
ATOM    341  N   ASP A  24       1.050   6.282 -17.425  1.00 94.68           N
ATOM    342  H   ASP A  24       0.702   6.954 -16.756  1.00 94.68           H
ATOM    343  CA  ASP A  24       1.455   6.797 -18.732  1.00 94.68           C
ATOM    344  HA  ASP A  24       1.436   5.989 -19.464  1.00 94.68           H
ATOM    345  C   ASP A  24       2.884   7.327 -18.666  1.00 94.68           C
ATOM    346  CB  ASP A  24       0.479   7.876 -19.220  1.00 94.68           C
ATOM    347  HB2 ASP A  24       0.900   8.355 -20.104  1.00 94.68           H
ATOM    348  HB3 ASP A  24       0.360   8.635 -18.446  1.00 94.68           H
ATOM    349  O   ASP A  24       3.204   8.138 -17.806  1.00 94.68           O
ATOM    350  CG  ASP A  24      -0.884   7.294 -19.598  1.00 94.68           C
ATOM    351  OD1 ASP A  24      -0.900   6.156 -20.131  1.00 94.68           O
ATOM    352  OD2 ASP A  24      -1.898   7.981 -19.364  1.00 94.68           O
ATOM    353  N   ASP A  25       3.747   6.856 -19.569  1.00 86.77           N
ATOM    354  H   ASP A  25       3.361   6.241 -20.271  1.00 86.77           H
ATOM    355  CA  ASP A  25       5.063   7.440 -19.879  1.00 86.77           C
ATOM    356  HA  ASP A  25       5.655   6.636 -20.316  1.00 86.77           H
ATOM    357  C   ASP A  25       5.929   7.880 -18.678  1.00 86.77           C
ATOM    358  CB  ASP A  25       4.901   8.505 -20.984  1.00 86.77           C
ATOM    359  HB2 ASP A  25       4.193   9.266 -20.657  1.00 86.77           H
ATOM    360  HB3 ASP A  25       5.862   8.985 -21.165  1.00 86.77           H
ATOM    361  O   ASP A  25       6.604   8.904 -18.721  1.00 86.77           O
ATOM    362  CG  ASP A  25       4.439   7.898 -22.315  1.00 86.77           C
ATOM    363  OD1 ASP A  25       4.604   6.662 -22.487  1.00 86.77           O
ATOM    364  OD2 ASP A  25       3.995   8.648 -23.200  1.00 86.77           O
ATOM    365  N   GLY A  26       5.957   7.074 -17.610  1.00 84.27           N
ATOM    366  H   GLY A  26       5.297   6.310 -17.585  1.00 84.27           H
ATOM    367  CA  GLY A  26       6.749   7.360 -16.404  1.00 84.27           C
ATOM    368  HA2 GLY A  26       6.818   6.454 -15.803  1.00 84.27           H
ATOM    369  HA3 GLY A  26       7.754   7.663 -16.696  1.00 84.27           H
ATOM    370  C   GLY A  26       6.174   8.463 -15.508  1.00 84.27           C
ATOM    371  O   GLY A  26       6.821   8.852 -14.541  1.00 84.27           O
ATOM    372  N   GLY A  27       4.971   8.950 -15.814  1.00 95.29           N
ATOM    373  H   GLY A  27       4.519   8.612 -16.652  1.00 95.29           H
ATOM    374  CA  GLY A  27       4.202   9.860 -14.979  1.00 95.29           C
ATOM    375  HA2 GLY A  27       4.830  10.702 -14.686  1.00 95.29           H
ATOM    376  HA3 GLY A  27       3.367  10.239 -15.570  1.00 95.29           H
ATOM    377  C   GLY A  27       3.649   9.199 -13.710  1.00 95.29           C
ATOM    378  O   GLY A  27       4.046   8.088 -13.354  1.00 95.29           O
ATOM    379  N   PRO A  28       2.722   9.865 -13.011  1.00 97.54           N
ATOM    380  CA  PRO A  28       2.099   9.322 -11.809  1.00 97.54           C
ATOM    381  HA  PRO A  28       2.868   9.151 -11.056  1.00 97.54           H
ATOM    382  C   PRO A  28       1.354   8.012 -12.101  1.00 97.54           C
ATOM    383  CB  PRO A  28       1.137  10.404 -11.312  1.00 97.54           C
ATOM    384  HB2 PRO A  28       1.196  10.527 -10.231  1.00 97.54           H
ATOM    385  HB3 PRO A  28       0.120  10.148 -11.607  1.00 97.54           H
ATOM    386  O   PRO A  28       0.739   7.849 -13.158  1.00 97.54           O
ATOM    387  CG  PRO A  28       1.542  11.681 -12.054  1.00 97.54           C
ATOM    388  HG2 PRO A  28       0.675  12.305 -12.270  1.00 97.54           H
ATOM    389  HG3 PRO A  28       2.276  12.256 -11.489  1.00 97.54           H
ATOM    390  CD  PRO A  28       2.193  11.177 -13.333  1.00 97.54           C
ATOM    391  HD2 PRO A  28       2.978  11.866 -13.645  1.00 97.54           H
ATOM    392  HD3 PRO A  28       1.440  11.079 -14.115  1.00 97.54           H
ATOM    393  N   THR A  29       1.361   7.089 -11.145  1.00 98.48           N
ATOM    394  H   THR A  29       1.823   7.300 -10.272  1.00 98.48           H
ATOM    395  CA  THR A  29       0.535   5.883 -11.213  1.00 98.48           C
ATOM    396  HA  THR A  29       0.444   5.571 -12.253  1.00 98.48           H
ATOM    397  C   THR A  29      -0.853   6.204 -10.671  1.00 98.48           C
ATOM    398  CB  THR A  29       1.171   4.722 -10.445  1.00 98.48           C
ATOM    399  HB  THR A  29       1.279   5.008  -9.399  1.00 98.48           H
ATOM    400  O   THR A  29      -1.002   6.652  -9.536  1.00 98.48           O
ATOM    401  CG2 THR A  29       0.358   3.431 -10.539  1.00 98.48           C
ATOM    402 HG21 THR A  29       0.186   3.176 -11.585  1.00 98.48           H
ATOM    403 HG22 THR A  29       0.909   2.625 -10.054  1.00 98.48           H
ATOM    404 HG23 THR A  29      -0.598   3.554 -10.032  1.00 98.48           H
ATOM    405  OG1 THR A  29       2.437   4.418 -10.990  1.00 98.48           O
ATOM    406  HG1 THR A  29       2.904   3.907 -10.325  1.00 98.48           H
ATOM    407  N   THR A  30      -1.881   5.949 -11.475  1.00 98.53           N
ATOM    408  H   THR A  30      -1.677   5.545 -12.377  1.00 98.53           H
ATOM    409  CA  THR A  30      -3.281   5.983 -11.039  1.00 98.53           C
ATOM    410  HA  THR A  30      -3.393   6.705 -10.231  1.00 98.53           H
ATOM    411  C   THR A  30      -3.676   4.604 -10.530  1.00 98.53           C
ATOM    412  CB  THR A  30      -4.207   6.412 -12.180  1.00 98.53           C
ATOM    413  HB  THR A  30      -4.137   5.690 -12.994  1.00 98.53           H
ATOM    414  O   THR A  30      -3.437   3.608 -11.211  1.00 98.53           O
ATOM    415  CG2 THR A  30      -5.666   6.534 -11.741  1.00 98.53           C
ATOM    416 HG21 THR A  30      -6.255   6.956 -12.555  1.00 98.53           H
ATOM    417 HG22 THR A  30      -5.736   7.190 -10.874  1.00 98.53           H
ATOM    418 HG23 THR A  30      -6.068   5.553 -11.487  1.00 98.53           H
ATOM    419  OG1 THR A  30      -3.813   7.676 -12.660  1.00 98.53           O
ATOM    420  HG1 THR A  30      -2.872   7.645 -12.850  1.00 98.53           H
ATOM    421  N   VAL A  31      -4.292   4.542  -9.354  1.00 98.78           N
ATOM    422  H   VAL A  31      -4.448   5.411  -8.865  1.00 98.78           H
ATOM    423  CA  VAL A  31      -4.724   3.316  -8.678  1.00 98.78           C
ATOM    424  HA  VAL A  31      -4.487   2.451  -9.297  1.00 98.78           H
ATOM    425  C   VAL A  31      -6.233   3.384  -8.477  1.00 98.78           C
ATOM    426  CB  VAL A  31      -3.995   3.147  -7.329  1.00 98.78           C
ATOM    427  HB  VAL A  31      -4.312   3.936  -6.647  1.00 98.78           H
ATOM    428  O   VAL A  31      -6.719   4.202  -7.702  1.00 98.78           O
ATOM    429  CG1 VAL A  31      -4.329   1.799  -6.684  1.00 98.78           C
ATOM    430 HG11 VAL A  31      -3.816   1.712  -5.727  1.00 98.78           H
ATOM    431 HG12 VAL A  31      -4.013   0.986  -7.338  1.00 98.78           H
ATOM    432 HG13 VAL A  31      -5.402   1.726  -6.504  1.00 98.78           H
ATOM    433  CG2 VAL A  31      -2.471   3.233  -7.472  1.00 98.78           C
ATOM    434 HG21 VAL A  31      -2.000   3.036  -6.509  1.00 98.78           H
ATOM    435 HG22 VAL A  31      -2.118   2.506  -8.204  1.00 98.78           H
ATOM    436 HG23 VAL A  31      -2.180   4.234  -7.788  1.00 98.78           H
ATOM    437  N   ASN A  32      -6.982   2.524  -9.164  1.00 98.76           N
ATOM    438  H   ASN A  32      -6.508   1.853  -9.750  1.00 98.76           H
ATOM    439  CA  ASN A  32      -8.423   2.376  -8.963  1.00 98.76           C
ATOM    440  HA  ASN A  32      -8.812   3.251  -8.443  1.00 98.76           H
ATOM    441  C   ASN A  32      -8.681   1.156  -8.091  1.00 98.76           C
ATOM    442  CB  ASN A  32      -9.163   2.281 -10.301  1.00 98.76           C
ATOM    443  HB2 ASN A  32     -10.228   2.155 -10.108  1.00 98.76           H
ATOM    444  HB3 ASN A  32      -8.815   1.415 -10.864  1.00 98.76           H
ATOM    445  O   ASN A  32      -8.342   0.035  -8.475  1.00 98.76           O
ATOM    446  CG  ASN A  32      -8.992   3.531 -11.130  1.00 98.76           C
ATOM    447  ND2 ASN A  32      -8.160   3.494 -12.146  1.00 98.76           N
ATOM    448 HD21 ASN A  32      -8.039   4.358 -12.656  1.00 98.76           H
ATOM    449 HD22 ASN A  32      -7.661   2.645 -12.371  1.00 98.76           H
ATOM    450  OD1 ASN A  32      -9.583   4.560 -10.857  1.00 98.76           O
ATOM    451  N   VAL A  33      -9.274   1.390  -6.929  1.00 98.88           N
ATOM    452  H   VAL A  33      -9.565   2.338  -6.736  1.00 98.88           H
ATOM    453  CA  VAL A  33      -9.523   0.408  -5.879  1.00 98.88           C
ATOM    454  HA  VAL A  33      -8.974  -0.508  -6.097  1.00 98.88           H
ATOM    455  C   VAL A  33     -11.008   0.093  -5.836  1.00 98.88           C
ATOM    456  CB  VAL A  33      -9.058   0.952  -4.512  1.00 98.88           C
ATOM    457  HB  VAL A  33      -9.620   1.855  -4.277  1.00 98.88           H
ATOM    458  O   VAL A  33     -11.830   1.005  -5.782  1.00 98.88           O
ATOM    459  CG1 VAL A  33      -9.298  -0.064  -3.389  1.00 98.88           C
ATOM    460 HG11 VAL A  33      -8.858   0.295  -2.459  1.00 98.88           H
ATOM    461 HG12 VAL A  33      -8.842  -1.023  -3.634  1.00 98.88           H
ATOM    462 HG13 VAL A  33     -10.368  -0.191  -3.223  1.00 98.88           H
ATOM    463  CG2 VAL A  33      -7.567   1.312  -4.520  1.00 98.88           C
ATOM    464 HG21 VAL A  33      -6.967   0.436  -4.768  1.00 98.88           H
ATOM    465 HG22 VAL A  33      -7.273   1.675  -3.536  1.00 98.88           H
ATOM    466 HG23 VAL A  33      -7.379   2.110  -5.238  1.00 98.88           H
ATOM    467  N   ARG A  34     -11.342  -1.198  -5.796  1.00 98.73           N
ATOM    468  H   ARG A  34     -10.634  -1.890  -5.997  1.00 98.73           H
ATOM    469  CA  ARG A  34     -12.664  -1.678  -5.400  1.00 98.73           C
ATOM    470  HA  ARG A  34     -13.175  -0.890  -4.846  1.00 98.73           H
ATOM    471  C   ARG A  34     -12.522  -2.890  -4.490  1.00 98.73           C
ATOM    472  CB  ARG A  34     -13.488  -1.976  -6.654  1.00 98.73           C
ATOM    473  HB2 ARG A  34     -13.535  -1.072  -7.261  1.00 98.73           H
ATOM    474  HB3 ARG A  34     -13.015  -2.766  -7.236  1.00 98.73           H
ATOM    475  O   ARG A  34     -12.079  -3.946  -4.940  1.00 98.73           O
ATOM    476  CG  ARG A  34     -14.908  -2.391  -6.267  1.00 98.73           C
ATOM    477  HG2 ARG A  34     -14.891  -3.349  -5.746  1.00 98.73           H
ATOM    478  HG3 ARG A  34     -15.335  -1.642  -5.600  1.00 98.73           H
ATOM    479  CD  ARG A  34     -15.780  -2.509  -7.515  1.00 98.73           C
ATOM    480  HD2 ARG A  34     -15.472  -3.367  -8.113  1.00 98.73           H
ATOM    481  HD3 ARG A  34     -15.656  -1.607  -8.113  1.00 98.73           H
ATOM    482  NE  ARG A  34     -17.191  -2.601  -7.133  1.00 98.73           N
ATOM    483  HE  ARG A  34     -17.639  -1.703  -7.020  1.00 98.73           H
ATOM    484  NH1 ARG A  34     -17.293  -4.849  -6.658  1.00 98.73           N
ATOM    485 HH11 ARG A  34     -16.317  -4.929  -6.905  1.00 98.73           H
ATOM    486 HH12 ARG A  34     -17.795  -5.632  -6.263  1.00 98.73           H
ATOM    487  NH2 ARG A  34     -19.079  -3.538  -6.328  1.00 98.73           N
ATOM    488 HH21 ARG A  34     -19.592  -4.315  -5.936  1.00 98.73           H
ATOM    489 HH22 ARG A  34     -19.455  -2.601  -6.305  1.00 98.73           H
ATOM    490  CZ  ARG A  34     -17.845  -3.665  -6.716  1.00 98.73           C
ATOM    491  N   ILE A  35     -12.903  -2.744  -3.226  1.00 98.73           N
ATOM    492  H   ILE A  35     -13.278  -1.849  -2.947  1.00 98.73           H
ATOM    493  CA  ILE A  35     -12.816  -3.792  -2.198  1.00 98.73           C
ATOM    494  HA  ILE A  35     -12.619  -4.750  -2.680  1.00 98.73           H
ATOM    495  C   ILE A  35     -14.169  -3.917  -1.501  1.00 98.73           C
ATOM    496  CB  ILE A  35     -11.658  -3.516  -1.208  1.00 98.73           C
ATOM    497  HB  ILE A  35     -11.870  -2.585  -0.683  1.00 98.73           H
ATOM    498  O   ILE A  35     -14.867  -2.927  -1.305  1.00 98.73           O
ATOM    499  CG1 ILE A  35     -10.321  -3.352  -1.971  1.00 98.73           C
ATOM    500 HG12 ILE A  35     -10.411  -2.518  -2.666  1.00 98.73           H
ATOM    501 HG13 ILE A  35     -10.113  -4.252  -2.550  1.00 98.73           H
ATOM    502  CG2 ILE A  35     -11.533  -4.643  -0.163  1.00 98.73           C
ATOM    503 HG21 ILE A  35     -12.460  -4.758   0.400  1.00 98.73           H
ATOM    504 HG22 ILE A  35     -10.762  -4.398   0.567  1.00 98.73           H
ATOM    505 HG23 ILE A  35     -11.286  -5.588  -0.646  1.00 98.73           H
ATOM    506  CD1 ILE A  35      -9.109  -3.057  -1.084  1.00 98.73           C
ATOM    507 HD11 ILE A  35      -9.366  -2.296  -0.347  1.00 98.73           H
ATOM    508 HD12 ILE A  35      -8.284  -2.698  -1.699  1.00 98.73           H
ATOM    509 HD13 ILE A  35      -8.794  -3.963  -0.566  1.00 98.73           H
ATOM    510  N   THR A  36     -14.552  -5.139  -1.152  1.00 98.58           N
ATOM    511  H   THR A  36     -13.898  -5.896  -1.292  1.00 98.58           H
ATOM    512  CA  THR A  36     -15.825  -5.468  -0.502  1.00 98.58           C
ATOM    513  HA  THR A  36     -16.315  -4.549  -0.180  1.00 98.58           H
ATOM    514  C   THR A  36     -15.599  -6.322   0.742  1.00 98.58           C
ATOM    515  CB  THR A  36     -16.777  -6.181  -1.472  1.00 98.58           C
ATOM    516  HB  THR A  36     -17.731  -6.345  -0.969  1.00 98.58           H
ATOM    517  O   THR A  36     -14.521  -6.893   0.909  1.00 98.58           O
ATOM    518  CG2 THR A  36     -17.041  -5.377  -2.746  1.00 98.58           C
ATOM    519 HG21 THR A  36     -17.304  -4.352  -2.486  1.00 98.58           H
ATOM    520 HG22 THR A  36     -16.151  -5.365  -3.375  1.00 98.58           H
ATOM    521 HG23 THR A  36     -17.865  -5.836  -3.292  1.00 98.58           H
ATOM    522  OG1 THR A  36     -16.262  -7.423  -1.885  1.00 98.58           O
ATOM    523  HG1 THR A  36     -15.304  -7.407  -1.825  1.00 98.58           H
ATOM    524  N   GLY A  37     -16.613  -6.413   1.607  1.00 98.17           N
ATOM    525  H   GLY A  37     -17.429  -5.840   1.449  1.00 98.17           H
ATOM    526  CA  GLY A  37     -16.562  -7.201   2.842  1.00 98.17           C
ATOM    527  HA2 GLY A  37     -16.053  -8.145   2.649  1.00 98.17           H
ATOM    528  HA3 GLY A  37     -17.582  -7.417   3.160  1.00 98.17           H
ATOM    529  C   GLY A  37     -15.851  -6.503   4.005  1.00 98.17           C
ATOM    530  O   GLY A  37     -15.547  -7.156   5.002  1.00 98.17           O
ATOM    531  N   LEU A  38     -15.569  -5.203   3.876  1.00 98.27           N
ATOM    532  H   LEU A  38     -15.927  -4.722   3.064  1.00 98.27           H
ATOM    533  CA  LEU A  38     -14.942  -4.381   4.911  1.00 98.27           C
ATOM    534  HA  LEU A  38     -14.174  -4.966   5.417  1.00 98.27           H
ATOM    535  C   LEU A  38     -15.962  -3.961   5.978  1.00 98.27           C
ATOM    536  CB  LEU A  38     -14.287  -3.154   4.248  1.00 98.27           C
ATOM    537  HB2 LEU A  38     -15.052  -2.637   3.669  1.00 98.27           H
ATOM    538  HB3 LEU A  38     -13.948  -2.467   5.024  1.00 98.27           H
ATOM    539  O   LEU A  38     -17.166  -3.913   5.724  1.00 98.27           O
ATOM    540  CG  LEU A  38     -13.098  -3.477   3.326  1.00 98.27           C
ATOM    541  HG  LEU A  38     -13.392  -4.237   2.602  1.00 98.27           H
ATOM    542  CD1 LEU A  38     -12.679  -2.229   2.551  1.00 98.27           C
ATOM    543 HD11 LEU A  38     -12.400  -1.438   3.248  1.00 98.27           H
ATOM    544 HD12 LEU A  38     -11.829  -2.454   1.908  1.00 98.27           H
ATOM    545 HD13 LEU A  38     -13.513  -1.893   1.934  1.00 98.27           H
ATOM    546  CD2 LEU A  38     -11.882  -3.984   4.103  1.00 98.27           C
ATOM    547 HD21 LEU A  38     -12.125  -4.921   4.604  1.00 98.27           H
ATOM    548 HD22 LEU A  38     -11.582  -3.244   4.845  1.00 98.27           H
ATOM    549 HD23 LEU A  38     -11.052  -4.162   3.419  1.00 98.27           H
ATOM    550  N   ALA A  39     -15.479  -3.620   7.172  1.00 97.96           N
ATOM    551  H   ALA A  39     -14.477  -3.543   7.275  1.00 97.96           H
ATOM    552  CA  ALA A  39     -16.298  -2.871   8.119  1.00 97.96           C
ATOM    553  HA  ALA A  39     -17.264  -3.368   8.209  1.00 97.96           H
ATOM    554  C   ALA A  39     -16.505  -1.438   7.585  1.00 97.96           C
ATOM    555  CB  ALA A  39     -15.617  -2.886   9.492  1.00 97.96           C
ATOM    556  HB1 ALA A  39     -14.645  -2.397   9.425  1.00 97.96           H
ATOM    557  HB2 ALA A  39     -15.484  -3.912   9.832  1.00 97.96           H
ATOM    558  HB3 ALA A  39     -16.232  -2.344  10.211  1.00 97.96           H
ATOM    559  O   ALA A  39     -15.630  -0.926   6.894  1.00 97.96           O
ATOM    560  N   PRO A  40     -17.628  -0.758   7.870  1.00 98.51           N
ATOM    561  CA  PRO A  40     -17.782   0.641   7.476  1.00 98.51           C
ATOM    562  HA  PRO A  40     -17.692   0.710   6.392  1.00 98.51           H
ATOM    563  C   PRO A  40     -16.723   1.531   8.143  1.00 98.51           C
ATOM    564  CB  PRO A  40     -19.204   1.031   7.891  1.00 98.51           C
ATOM    565  HB2 PRO A  40     -19.201   1.472   8.888  1.00 98.51           H
ATOM    566  HB3 PRO A  40     -19.655   1.715   7.172  1.00 98.51           H
ATOM    567  O   PRO A  40     -16.516   1.435   9.354  1.00 98.51           O
ATOM    568  CG  PRO A  40     -19.940  -0.309   7.936  1.00 98.51           C
ATOM    569  HG2 PRO A  40     -20.798  -0.280   8.608  1.00 98.51           H
ATOM    570  HG3 PRO A  40     -20.249  -0.593   6.930  1.00 98.51           H
ATOM    571  CD  PRO A  40     -18.866  -1.276   8.426  1.00 98.51           C
ATOM    572  HD2 PRO A  40     -19.086  -2.281   8.064  1.00 98.51           H
ATOM    573  HD3 PRO A  40     -18.811  -1.260   9.514  1.00 98.51           H
ATOM    574  N   GLY A  41     -16.100   2.433   7.381  1.00 98.58           N
ATOM    575  H   GLY A  41     -16.299   2.446   6.391  1.00 98.58           H
ATOM    576  CA  GLY A  41     -15.088   3.360   7.894  1.00 98.58           C
ATOM    577  HA2 GLY A  41     -15.507   4.366   7.916  1.00 98.58           H
ATOM    578  HA3 GLY A  41     -14.823   3.089   8.916  1.00 98.58           H
ATOM    579  C   GLY A  41     -13.794   3.402   7.083  1.00 98.58           C
ATOM    580  O   GLY A  41     -13.753   3.019   5.916  1.00 98.58           O
ATOM    581  N   LEU A  42     -12.746   3.946   7.701  1.00 98.80           N
ATOM    582  H   LEU A  42     -12.825   4.138   8.690  1.00 98.80           H
ATOM    583  CA  LEU A  42     -11.420   4.098   7.103  1.00 98.80           C
ATOM    584  HA  LEU A  42     -11.527   4.257   6.030  1.00 98.80           H
ATOM    585  C   LEU A  42     -10.587   2.831   7.306  1.00 98.80           C
ATOM    586  CB  LEU A  42     -10.712   5.315   7.723  1.00 98.80           C
ATOM    587  HB2 LEU A  42      -9.647   5.270   7.496  1.00 98.80           H
ATOM    588  HB3 LEU A  42     -10.821   5.251   8.806  1.00 98.80           H
ATOM    589  O   LEU A  42     -10.535   2.291   8.408  1.00 98.80           O
ATOM    590  CG  LEU A  42     -11.264   6.667   7.245  1.00 98.80           C
ATOM    591  HG  LEU A  42     -12.352   6.627   7.196  1.00 98.80           H
ATOM    592  CD1 LEU A  42     -10.861   7.787   8.200  1.00 98.80           C
ATOM    593 HD11 LEU A  42     -11.240   7.571   9.199  1.00 98.80           H
ATOM    594 HD12 LEU A  42      -9.775   7.871   8.242  1.00 98.80           H
ATOM    595 HD13 LEU A  42     -11.284   8.733   7.863  1.00 98.80           H
ATOM    596  CD2 LEU A  42     -10.709   7.050   5.876  1.00 98.80           C
ATOM    597 HD21 LEU A  42      -9.647   7.278   5.968  1.00 98.80           H
ATOM    598 HD22 LEU A  42     -11.219   7.942   5.511  1.00 98.80           H
ATOM    599 HD23 LEU A  42     -10.840   6.229   5.170  1.00 98.80           H
ATOM    600  N   HIS A  43      -9.894   2.423   6.248  1.00 98.80           N
ATOM    601  H   HIS A  43     -10.028   2.909   5.373  1.00 98.80           H
ATOM    602  CA  HIS A  43      -8.967   1.299   6.245  1.00 98.80           C
ATOM    603  HA  HIS A  43      -8.787   0.954   7.263  1.00 98.80           H
ATOM    604  C   HIS A  43      -7.636   1.724   5.632  1.00 98.80           C
ATOM    605  CB  HIS A  43      -9.581   0.146   5.443  1.00 98.80           C
ATOM    606  HB2 HIS A  43      -8.809  -0.601   5.260  1.00 98.80           H
ATOM    607  HB3 HIS A  43      -9.931   0.512   4.477  1.00 98.80           H
ATOM    608  O   HIS A  43      -7.614   2.219   4.501  1.00 98.80           O
ATOM    609  CG  HIS A  43     -10.716  -0.523   6.164  1.00 98.80           C
ATOM    610  CD2 HIS A  43     -12.048  -0.217   6.107  1.00 98.80           C
ATOM    611  HD2 HIS A  43     -12.501   0.559   5.508  1.00 98.80           H
ATOM    612  ND1 HIS A  43     -10.571  -1.527   7.085  1.00 98.80           N
ATOM    613  HD1 HIS A  43      -9.687  -1.904   7.395  1.00 98.80           H
ATOM    614  CE1 HIS A  43     -11.774  -1.813   7.594  1.00 98.80           C
ATOM    615  HE1 HIS A  43     -11.954  -2.513   8.396  1.00 98.80           H
ATOM    616  NE2 HIS A  43     -12.712  -1.066   6.999  1.00 98.80           N
ATOM    617  N   GLY A  44      -6.537   1.484   6.349  1.00 98.81           N
ATOM    618  H   GLY A  44      -6.640   1.138   7.292  1.00 98.81           H
ATOM    619  CA  GLY A  44      -5.188   1.689   5.838  1.00 98.81           C
ATOM    620  HA2 GLY A  44      -4.453   1.415   6.596  1.00 98.81           H
ATOM    621  HA3 GLY A  44      -5.052   2.743   5.596  1.00 98.81           H
ATOM    622  C   GLY A  44      -4.944   0.844   4.590  1.00 98.81           C
ATOM    623  O   GLY A  44      -5.333  -0.326   4.520  1.00 98.81           O
ATOM    624  N   PHE A  45      -4.324   1.439   3.583  1.00 98.87           N
ATOM    625  H   PHE A  45      -4.038   2.401   3.696  1.00 98.87           H
ATOM    626  CA  PHE A  45      -4.095   0.816   2.292  1.00 98.87           C
ATOM    627  HA  PHE A  45      -4.242  -0.260   2.383  1.00 98.87           H
ATOM    628  C   PHE A  45      -2.654   1.056   1.867  1.00 98.87           C
ATOM    629  CB  PHE A  45      -5.113   1.351   1.280  1.00 98.87           C
ATOM    630  HB2 PHE A  45      -4.936   2.414   1.118  1.00 98.87           H
ATOM    631  HB3 PHE A  45      -6.113   1.244   1.702  1.00 98.87           H
ATOM    632  O   PHE A  45      -2.232   2.191   1.648  1.00 98.87           O
ATOM    633  CG  PHE A  45      -5.083   0.612  -0.042  1.00 98.87           C
ATOM    634  CD1 PHE A  45      -4.697   1.273  -1.221  1.00 98.87           C
ATOM    635  HD1 PHE A  45      -4.426   2.318  -1.189  1.00 98.87           H
ATOM    636  CD2 PHE A  45      -5.435  -0.750  -0.085  1.00 98.87           C
ATOM    637  HD2 PHE A  45      -5.727  -1.255   0.824  1.00 98.87           H
ATOM    638  CE1 PHE A  45      -4.661   0.572  -2.439  1.00 98.87           C
ATOM    639  HE1 PHE A  45      -4.361   1.083  -3.342  1.00 98.87           H
ATOM    640  CE2 PHE A  45      -5.397  -1.452  -1.300  1.00 98.87           C
ATOM    641  HE2 PHE A  45      -5.665  -2.498  -1.323  1.00 98.87           H
ATOM    642  CZ  PHE A  45      -5.010  -0.788  -2.476  1.00 98.87           C
ATOM    643  HZ  PHE A  45      -4.966  -1.322  -3.414  1.00 98.87           H
ATOM    644  N   HIS A  46      -1.887  -0.026   1.759  1.00 98.85           N
ATOM    645  H   HIS A  46      -2.296  -0.935   1.926  1.00 98.85           H
ATOM    646  CA  HIS A  46      -0.446   0.060   1.572  1.00 98.85           C
ATOM    647  HA  HIS A  46      -0.190   1.072   1.256  1.00 98.85           H
ATOM    648  C   HIS A  46       0.039  -0.891   0.490  1.00 98.85           C
ATOM    649  CB  HIS A  46       0.286  -0.208   2.894  1.00 98.85           C
ATOM    650  HB2 HIS A  46       0.176  -1.262   3.149  1.00 98.85           H
ATOM    651  HB3 HIS A  46       1.349  -0.002   2.765  1.00 98.85           H
ATOM    652  O   HIS A  46      -0.481  -1.992   0.303  1.00 98.85           O
ATOM    653  CG  HIS A  46      -0.218   0.607   4.055  1.00 98.85           C
ATOM    654  CD2 HIS A  46      -0.334   1.967   4.128  1.00 98.85           C
ATOM    655  HD2 HIS A  46      -0.094   2.676   3.350  1.00 98.85           H
ATOM    656  ND1 HIS A  46      -0.684   0.099   5.243  1.00 98.85           N
ATOM    657  HD1 HIS A  46      -0.686  -0.875   5.509  1.00 98.85           H
ATOM    658  CE1 HIS A  46      -1.062   1.125   6.020  1.00 98.85           C
ATOM    659  HE1 HIS A  46      -1.432   1.047   7.032  1.00 98.85           H
ATOM    660  NE2 HIS A  46      -0.866   2.279   5.376  1.00 98.85           N
ATOM    661  N   LEU A  47       1.104  -0.490  -0.191  1.00 98.81           N
ATOM    662  H   LEU A  47       1.475   0.422   0.033  1.00 98.81           H
ATOM    663  CA  LEU A  47       1.935  -1.405  -0.949  1.00 98.81           C
ATOM    664  HA  LEU A  47       1.326  -2.241  -1.291  1.00 98.81           H
ATOM    665  C   LEU A  47       3.045  -1.936  -0.039  1.00 98.81           C
ATOM    666  CB  LEU A  47       2.492  -0.687  -2.173  1.00 98.81           C
ATOM    667  HB2 LEU A  47       1.699  -0.141  -2.684  1.00 98.81           H
ATOM    668  HB3 LEU A  47       3.229   0.037  -1.825  1.00 98.81           H
ATOM    669  O   LEU A  47       3.795  -1.174   0.568  1.00 98.81           O
ATOM    670  CG  LEU A  47       3.154  -1.673  -3.143  1.00 98.81           C
ATOM    671  HG  LEU A  47       3.618  -2.500  -2.606  1.00 98.81           H
ATOM    672  CD1 LEU A  47       2.150  -2.233  -4.151  1.00 98.81           C
ATOM    673 HD11 LEU A  47       2.652  -2.920  -4.832  1.00 98.81           H
ATOM    674 HD12 LEU A  47       1.694  -1.423  -4.721  1.00 98.81           H
ATOM    675 HD13 LEU A  47       1.375  -2.779  -3.613  1.00 98.81           H
ATOM    676  CD2 LEU A  47       4.247  -0.935  -3.885  1.00 98.81           C
ATOM    677 HD21 LEU A  47       3.804  -0.093  -4.417  1.00 98.81           H
ATOM    678 HD22 LEU A  47       4.985  -0.567  -3.173  1.00 98.81           H
ATOM    679 HD23 LEU A  47       4.740  -1.629  -4.566  1.00 98.81           H
ATOM    680  N   HIS A  48       3.172  -3.250   0.027  1.00 98.81           N
ATOM    681  H   HIS A  48       2.542  -3.811  -0.528  1.00 98.81           H
ATOM    682  CA  HIS A  48       4.175  -3.948   0.813  1.00 98.81           C
ATOM    683  HA  HIS A  48       4.540  -3.289   1.600  1.00 98.81           H
ATOM    684  C   HIS A  48       5.393  -4.339  -0.026  1.00 98.81           C
ATOM    685  CB  HIS A  48       3.512  -5.140   1.494  1.00 98.81           C
ATOM    686  HB2 HIS A  48       4.294  -5.825   1.820  1.00 98.81           H
ATOM    687  HB3 HIS A  48       2.866  -5.664   0.789  1.00 98.81           H
ATOM    688  O   HIS A  48       5.352  -4.346  -1.254  1.00 98.81           O
ATOM    689  CG  HIS A  48       2.732  -4.753   2.717  1.00 98.81           C
ATOM    690  CD2 HIS A  48       1.693  -3.867   2.795  1.00 98.81           C
ATOM    691  HD2 HIS A  48       1.248  -3.318   1.978  1.00 98.81           H
ATOM    692  ND1 HIS A  48       2.978  -5.206   3.991  1.00 98.81           N
ATOM    693  HD1 HIS A  48       3.764  -5.773   4.275  1.00 98.81           H
ATOM    694  CE1 HIS A  48       2.099  -4.621   4.815  1.00 98.81           C
ATOM    695  HE1 HIS A  48       2.069  -4.731   5.889  1.00 98.81           H
ATOM    696  NE2 HIS A  48       1.291  -3.813   4.128  1.00 98.81           N
ATOM    697  N   GLU A  49       6.506  -4.639   0.637  1.00 98.43           N
ATOM    698  H   GLU A  49       6.479  -4.613   1.646  1.00 98.43           H
ATOM    699  CA  GLU A  49       7.794  -4.876  -0.011  1.00 98.43           C
ATOM    700  HA  GLU A  49       8.021  -4.010  -0.633  1.00 98.43           H
ATOM    701  C   GLU A  49       7.781  -6.104  -0.931  1.00 98.43           C
ATOM    702  CB  GLU A  49       8.881  -4.987   1.068  1.00 98.43           C
ATOM    703  HB2 GLU A  49       8.710  -5.885   1.662  1.00 98.43           H
ATOM    704  HB3 GLU A  49       8.816  -4.117   1.721  1.00 98.43           H
ATOM    705  O   GLU A  49       8.353  -6.048  -2.021  1.00 98.43           O
ATOM    706  CG  GLU A  49      10.283  -5.030   0.445  1.00 98.43           C
ATOM    707  HG2 GLU A  49      10.394  -4.159  -0.201  1.00 98.43           H
ATOM    708  HG3 GLU A  49      10.376  -5.918  -0.180  1.00 98.43           H
ATOM    709  CD  GLU A  49      11.419  -5.036   1.478  1.00 98.43           C
ATOM    710  OE1 GLU A  49      12.538  -4.659   1.069  1.00 98.43           O
ATOM    711  OE2 GLU A  49      11.192  -5.443   2.643  1.00 98.43           O
ATOM    712  N   TYR A  50       7.096  -7.180  -0.547  1.00 98.56           N
ATOM    713  H   TYR A  50       6.618  -7.156   0.343  1.00 98.56           H
ATOM    714  CA  TYR A  50       7.099  -8.441  -1.283  1.00 98.56           C
ATOM    715  HA  TYR A  50       7.765  -8.348  -2.141  1.00 98.56           H
ATOM    716  C   TYR A  50       5.714  -8.795  -1.825  1.00 98.56           C
ATOM    717  CB  TYR A  50       7.667  -9.563  -0.400  1.00 98.56           C
ATOM    718  HB2 TYR A  50       7.793 -10.462  -1.004  1.00 98.56           H
ATOM    719  HB3 TYR A  50       6.945  -9.796   0.383  1.00 98.56           H
ATOM    720  O   TYR A  50       4.689  -8.527  -1.202  1.00 98.56           O
ATOM    721  CG  TYR A  50       9.003  -9.226   0.240  1.00 98.56           C
ATOM    722  CD1 TYR A  50      10.149  -9.047  -0.560  1.00 98.56           C
ATOM    723  HD1 TYR A  50      10.088  -9.184  -1.630  1.00 98.56           H
ATOM    724  CD2 TYR A  50       9.083  -9.039   1.633  1.00 98.56           C
ATOM    725  HD2 TYR A  50       8.205  -9.192   2.243  1.00 98.56           H
ATOM    726  CE1 TYR A  50      11.370  -8.670   0.032  1.00 98.56           C
ATOM    727  HE1 TYR A  50      12.251  -8.502  -0.570  1.00 98.56           H
ATOM    728  CE2 TYR A  50      10.291  -8.618   2.221  1.00 98.56           C
ATOM    729  HE2 TYR A  50      10.348  -8.414   3.280  1.00 98.56           H
ATOM    730  OH  TYR A  50      12.577  -7.944   1.964  1.00 98.56           O
ATOM    731  HH  TYR A  50      12.355  -7.229   2.565  1.00 98.56           H
ATOM    732  CZ  TYR A  50      11.436  -8.432   1.419  1.00 98.56           C
ATOM    733  N   GLY A  51       5.691  -9.464  -2.978  1.00 98.20           N
ATOM    734  H   GLY A  51       6.555  -9.576  -3.489  1.00 98.20           H
ATOM    735  CA  GLY A  51       4.527 -10.192  -3.493  1.00 98.20           C
ATOM    736  HA2 GLY A  51       4.581 -10.260  -4.579  1.00 98.20           H
ATOM    737  HA3 GLY A  51       3.614  -9.657  -3.230  1.00 98.20           H
ATOM    738  C   GLY A  51       4.422 -11.619  -2.952  1.00 98.20           C
ATOM    739  O   GLY A  51       3.772 -12.460  -3.567  1.00 98.20           O
ATOM    740  N   ASP A  52       5.102 -11.927  -1.848  1.00 98.42           N
ATOM    741  H   ASP A  52       5.567 -11.192  -1.335  1.00 98.42           H
ATOM    742  CA  ASP A  52       5.043 -13.246  -1.231  1.00 98.42           C
ATOM    743  HA  ASP A  52       5.018 -13.995  -2.023  1.00 98.42           H
ATOM    744  C   ASP A  52       3.756 -13.382  -0.407  1.00 98.42           C
ATOM    745  CB  ASP A  52       6.313 -13.515  -0.412  1.00 98.42           C
ATOM    746  HB2 ASP A  52       7.182 -13.401  -1.060  1.00 98.42           H
ATOM    747  HB3 ASP A  52       6.389 -12.779   0.388  1.00 98.42           H
ATOM    748  O   ASP A  52       3.490 -12.598   0.503  1.00 98.42           O
ATOM    749  CG  ASP A  52       6.328 -14.926   0.192  1.00 98.42           C
ATOM    750  OD1 ASP A  52       5.440 -15.744  -0.146  1.00 98.42           O
ATOM    751  OD2 ASP A  52       7.196 -15.202   1.039  1.00 98.42           O
ATOM    752  N   THR A  53       2.953 -14.388  -0.747  1.00 96.45           N
ATOM    753  H   THR A  53       3.282 -15.011  -1.471  1.00 96.45           H
ATOM    754  CA  THR A  53       1.682 -14.719  -0.087  1.00 96.45           C
ATOM    755  HA  THR A  53       1.565 -14.073   0.784  1.00 96.45           H
ATOM    756  C   THR A  53       1.666 -16.150   0.465  1.00 96.45           C
ATOM    757  CB  THR A  53       0.487 -14.441  -1.014  1.00 96.45           C
ATOM    758  HB  THR A  53      -0.432 -14.791  -0.544  1.00 96.45           H
ATOM    759  O   THR A  53       0.608 -16.676   0.804  1.00 96.45           O
ATOM    760  CG2 THR A  53       0.335 -12.949  -1.322  1.00 96.45           C
ATOM    761 HG21 THR A  53       0.227 -12.396  -0.389  1.00 96.45           H
ATOM    762 HG22 THR A  53       1.207 -12.573  -1.856  1.00 96.45           H
ATOM    763 HG23 THR A  53      -0.558 -12.791  -1.928  1.00 96.45           H
ATOM    764  OG1 THR A  53       0.659 -15.092  -2.253  1.00 96.45           O
ATOM    765  HG1 THR A  53       1.301 -14.575  -2.745  1.00 96.45           H
ATOM    766  N   THR A  54       2.834 -16.797   0.588  1.00 96.92           N
ATOM    767  H   THR A  54       3.681 -16.315   0.325  1.00 96.92           H
ATOM    768  CA  THR A  54       2.973 -18.192   1.054  1.00 96.92           C
ATOM    769  HA  THR A  54       2.400 -18.841   0.391  1.00 96.92           H
ATOM    770  C   THR A  54       2.437 -18.436   2.466  1.00 96.92           C
ATOM    771  CB  THR A  54       4.439 -18.645   1.021  1.00 96.92           C
ATOM    772  HB  THR A  54       4.520 -19.595   1.548  1.00 96.92           H
ATOM    773  O   THR A  54       1.908 -19.512   2.733  1.00 96.92           O
ATOM    774  CG2 THR A  54       4.942 -18.866  -0.406  1.00 96.92           C
ATOM    775 HG21 THR A  54       4.421 -19.717  -0.845  1.00 96.92           H
ATOM    776 HG22 THR A  54       4.760 -17.989  -1.027  1.00 96.92           H
ATOM    777 HG23 THR A  54       6.012 -19.073  -0.382  1.00 96.92           H
ATOM    778  OG1 THR A  54       5.266 -17.710   1.677  1.00 96.92           O
ATOM    779  HG1 THR A  54       5.534 -17.050   1.034  1.00 96.92           H
ATOM    780  N   ASN A  55       2.511 -17.439   3.353  1.00 95.92           N
ATOM    781  H   ASN A  55       3.026 -16.612   3.087  1.00 95.92           H
ATOM    782  CA  ASN A  55       1.855 -17.432   4.664  1.00 95.92           C
ATOM    783  HA  ASN A  55       1.345 -18.385   4.801  1.00 95.92           H
ATOM    784  C   ASN A  55       0.760 -16.351   4.721  1.00 95.92           C
ATOM    785  CB  ASN A  55       2.910 -17.313   5.773  1.00 95.92           C
ATOM    786  HB2 ASN A  55       3.702 -18.045   5.609  1.00 95.92           H
ATOM    787  HB3 ASN A  55       3.344 -16.313   5.754  1.00 95.92           H
ATOM    788  O   ASN A  55       0.665 -15.553   5.659  1.00 95.92           O
ATOM    789  CG  ASN A  55       2.320 -17.555   7.148  1.00 95.92           C
ATOM    790  ND2 ASN A  55       2.930 -17.011   8.174  1.00 95.92           N
ATOM    791 HD21 ASN A  55       3.754 -16.445   8.028  1.00 95.92           H
ATOM    792 HD22 ASN A  55       2.512 -17.185   9.076  1.00 95.92           H
ATOM    793  OD1 ASN A  55       1.332 -18.244   7.335  1.00 95.92           O
ATOM    794  N   GLY A  56      -0.027 -16.269   3.647  1.00 95.88           N
ATOM    795  H   GLY A  56       0.170 -16.876   2.864  1.00 95.88           H
ATOM    796  CA  GLY A  56      -1.015 -15.219   3.449  1.00 95.88           C
ATOM    797  HA2 GLY A  56      -1.519 -15.371   2.494  1.00 95.88           H
ATOM    798  HA3 GLY A  56      -1.756 -15.276   4.247  1.00 95.88           H
ATOM    799  C   GLY A  56      -0.378 -13.831   3.447  1.00 95.88           C
ATOM    800  O   GLY A  56       0.794 -13.651   3.112  1.00 95.88           O
ATOM    801  N   CYS A  57      -1.147 -12.830   3.868  1.00 97.90           N
ATOM    802  H   CYS A  57      -2.115 -13.015   4.088  1.00 97.90           H
ATOM    803  CA  CYS A  57      -0.701 -11.441   3.812  1.00 97.90           C
ATOM    804  HA  CYS A  57      -0.297 -11.263   2.816  1.00 97.90           H
ATOM    805  C   CYS A  57       0.438 -11.115   4.773  1.00 97.90           C
ATOM    806  CB  CYS A  57      -1.904 -10.518   4.014  1.00 97.90           C
ATOM    807  HB2 CYS A  57      -1.584  -9.487   3.866  1.00 97.90           H
ATOM    808  HB3 CYS A  57      -2.286 -10.624   5.030  1.00 97.90           H
ATOM    809  O   CYS A  57       1.042 -10.062   4.629  1.00 97.90           O
ATOM    810  SG  CYS A  57      -3.235 -10.881   2.849  1.00 97.90           S
ATOM    811  N   MET A  58       0.771 -11.988   5.726  1.00 96.69           N
ATOM    812  H   MET A  58       0.290 -12.876   5.760  1.00 96.69           H
ATOM    813  CA  MET A  58       1.921 -11.786   6.612  1.00 96.69           C
ATOM    814  HA  MET A  58       1.869 -10.785   7.041  1.00 96.69           H
ATOM    815  C   MET A  58       3.254 -11.864   5.860  1.00 96.69           C
ATOM    816  CB  MET A  58       1.885 -12.813   7.752  1.00 96.69           C
ATOM    817  HB2 MET A  58       1.812 -13.819   7.338  1.00 96.69           H
ATOM    818  HB3 MET A  58       2.817 -12.753   8.313  1.00 96.69           H
ATOM    819  O   MET A  58       4.178 -11.119   6.190  1.00 96.69           O
ATOM    820  CG  MET A  58       0.714 -12.572   8.713  1.00 96.69           C
ATOM    821  HG2 MET A  58      -0.220 -12.732   8.174  1.00 96.69           H
ATOM    822  HG3 MET A  58       0.763 -13.317   9.508  1.00 96.69           H
ATOM    823  SD  MET A  58       0.651 -10.922   9.477  1.00 96.69           S
ATOM    824  CE  MET A  58       2.213 -10.917  10.401  1.00 96.69           C
ATOM    825  HE1 MET A  58       2.256 -11.787  11.056  1.00 96.69           H
ATOM    826  HE2 MET A  58       3.056 -10.933   9.710  1.00 96.69           H
ATOM    827  HE3 MET A  58       2.270 -10.012  11.008  1.00 96.69           H
ATOM    828  N   SER A  59       3.341 -12.697   4.817  1.00 97.95           N
ATOM    829  H   SER A  59       2.544 -13.264   4.567  1.00 97.95           H
ATOM    830  CA  SER A  59       4.561 -12.857   4.013  1.00 97.95           C
ATOM    831  HA  SER A  59       5.405 -13.020   4.683  1.00 97.95           H
ATOM    832  C   SER A  59       4.909 -11.636   3.157  1.00 97.95           C
ATOM    833  CB  SER A  59       4.454 -14.080   3.101  1.00 97.95           C
ATOM    834  HB2 SER A  59       3.500 -14.068   2.574  1.00 97.95           H
ATOM    835  HB3 SER A  59       5.260 -14.037   2.369  1.00 97.95           H
ATOM    836  O   SER A  59       6.040 -11.525   2.695  1.00 97.95           O
ATOM    837  OG  SER A  59       4.583 -15.281   3.832  1.00 97.95           O
ATOM    838  HG  SER A  59       5.202 -15.830   3.345  1.00 97.95           H
ATOM    839  N   THR A  60       4.002 -10.666   2.988  1.00 98.57           N
ATOM    840  H   THR A  60       3.075 -10.779   3.371  1.00 98.57           H
ATOM    841  CA  THR A  60       4.269  -9.499   2.129  1.00 98.57           C
ATOM    842  HA  THR A  60       4.677  -9.869   1.189  1.00 98.57           H
ATOM    843  C   THR A  60       5.326  -8.547   2.711  1.00 98.57           C
ATOM    844  CB  THR A  60       2.987  -8.733   1.779  1.00 98.57           C
ATOM    845  HB  THR A  60       3.243  -7.941   1.075  1.00 98.57           H
ATOM    846  O   THR A  60       5.794  -7.647   2.019  1.00 98.57           O
ATOM    847  CG2 THR A  60       1.911  -9.616   1.145  1.00 98.57           C
ATOM    848 HG21 THR A  60       2.300 -10.054   0.226  1.00 98.57           H
ATOM    849 HG22 THR A  60       1.624 -10.421   1.822  1.00 98.57           H
ATOM    850 HG23 THR A  60       1.031  -9.016   0.913  1.00 98.57           H
ATOM    851  OG1 THR A  60       2.428  -8.147   2.931  1.00 98.57           O
ATOM    852  HG1 THR A  60       1.932  -7.377   2.643  1.00 98.57           H
ATOM    853  N   GLY A  61       5.756  -8.748   3.964  1.00 98.28           N
ATOM    854  H   GLY A  61       5.418  -9.572   4.440  1.00 98.28           H
ATOM    855  CA  GLY A  61       6.809  -7.950   4.602  1.00 98.28           C
ATOM    856  HA2 GLY A  61       7.227  -8.505   5.441  1.00 98.28           H
ATOM    857  HA3 GLY A  61       7.611  -7.775   3.885  1.00 98.28           H
ATOM    858  C   GLY A  61       6.323  -6.592   5.109  1.00 98.28           C
ATOM    859  O   GLY A  61       5.135  -6.426   5.398  1.00 98.28           O
ATOM    860  N   ALA A  62       7.245  -5.643   5.275  1.00 98.42           N
ATOM    861  H   ALA A  62       8.187  -5.831   4.962  1.00 98.42           H
ATOM    862  CA  ALA A  62       6.944  -4.262   5.663  1.00 98.42           C
ATOM    863  HA  ALA A  62       6.204  -4.266   6.463  1.00 98.42           H
ATOM    864  C   ALA A  62       6.351  -3.464   4.486  1.00 98.42           C
ATOM    865  CB  ALA A  62       8.232  -3.627   6.206  1.00 98.42           C
ATOM    866  HB1 ALA A  62       8.031  -2.619   6.569  1.00 98.42           H
ATOM    867  HB2 ALA A  62       8.981  -3.573   5.415  1.00 98.42           H
ATOM    868  HB3 ALA A  62       8.624  -4.223   7.030  1.00 98.42           H
ATOM    869  O   ALA A  62       6.218  -3.987   3.378  1.00 98.42           O
ATOM    870  N   HIS A  63       5.998  -2.198   4.713  1.00 98.76           N
ATOM    871  H   HIS A  63       6.140  -1.793   5.627  1.00 98.76           H
ATOM    872  CA  HIS A  63       5.605  -1.297   3.627  1.00 98.76           C
ATOM    873  HA  HIS A  63       4.763  -1.729   3.087  1.00 98.76           H
ATOM    874  C   HIS A  63       6.779  -1.120   2.653  1.00 98.76           C
ATOM    875  CB  HIS A  63       5.161   0.063   4.181  1.00 98.76           C
ATOM    876  HB2 HIS A  63       4.926   0.720   3.343  1.00 98.76           H
ATOM    877  HB3 HIS A  63       6.002   0.499   4.720  1.00 98.76           H
ATOM    878  O   HIS A  63       7.947  -1.141   3.052  1.00 98.76           O
ATOM    879  CG  HIS A  63       3.963   0.051   5.103  1.00 98.76           C
ATOM    880  CD2 HIS A  63       3.323  -1.032   5.650  1.00 98.76           C
ATOM    881  HD2 HIS A  63       3.550  -2.073   5.474  1.00 98.76           H
ATOM    882  ND1 HIS A  63       3.301   1.169   5.558  1.00 98.76           N
ATOM    883  HD1 HIS A  63       3.350   2.097   5.164  1.00 98.76           H
ATOM    884  CE1 HIS A  63       2.321   0.770   6.385  1.00 98.76           C
ATOM    885  HE1 HIS A  63       1.591   1.427   6.835  1.00 98.76           H
ATOM    886  NE2 HIS A  63       2.314  -0.570   6.493  1.00 98.76           N
ATOM    887  N   PHE A  64       6.486  -0.930   1.368  1.00 98.74           N
ATOM    888  H   PHE A  64       5.516  -0.899   1.090  1.00 98.74           H
ATOM    889  CA  PHE A  64       7.515  -0.678   0.368  1.00 98.74           C
ATOM    890  HA  PHE A  64       8.256  -1.474   0.446  1.00 98.74           H
ATOM    891  C   PHE A  64       8.215   0.660   0.649  1.00 98.74           C
ATOM    892  CB  PHE A  64       6.906  -0.726  -1.038  1.00 98.74           C
ATOM    893  HB2 PHE A  64       6.055  -0.046  -1.070  1.00 98.74           H
ATOM    894  HB3 PHE A  64       6.535  -1.733  -1.232  1.00 98.74           H
ATOM    895  O   PHE A  64       7.653   1.733   0.436  1.00 98.74           O
ATOM    896  CG  PHE A  64       7.884  -0.348  -2.137  1.00 98.74           C
ATOM    897  CD1 PHE A  64       7.543   0.638  -3.084  1.00 98.74           C
ATOM    898  HD1 PHE A  64       6.582   1.129  -3.038  1.00 98.74           H
ATOM    899  CD2 PHE A  64       9.161  -0.940  -2.184  1.00 98.74           C
ATOM    900  HD2 PHE A  64       9.447  -1.681  -1.453  1.00 98.74           H
ATOM    901  CE1 PHE A  64       8.453   0.998  -4.092  1.00 98.74           C
ATOM    902  HE1 PHE A  64       8.179   1.746  -4.822  1.00 98.74           H
ATOM    903  CE2 PHE A  64      10.086  -0.546  -3.166  1.00 98.74           C
ATOM    904  HE2 PHE A  64      11.081  -0.967  -3.171  1.00 98.74           H
ATOM    905  CZ  PHE A  64       9.722   0.399  -4.138  1.00 98.74           C
ATOM    906  HZ  PHE A  64      10.428   0.691  -4.903  1.00 98.74           H
ATOM    907  N   ASN A  65       9.458   0.589   1.128  1.00 98.60           N
ATOM    908  H   ASN A  65       9.800  -0.325   1.388  1.00 98.60           H
ATOM    909  CA  ASN A  65      10.213   1.743   1.613  1.00 98.60           C
ATOM    910  HA  ASN A  65       9.715   2.662   1.303  1.00 98.60           H
ATOM    911  C   ASN A  65      11.642   1.780   1.033  1.00 98.60           C
ATOM    912  CB  ASN A  65      10.183   1.711   3.148  1.00 98.60           C
ATOM    913  HB2 ASN A  65      10.713   0.828   3.507  1.00 98.60           H
ATOM    914  HB3 ASN A  65       9.152   1.651   3.496  1.00 98.60           H
ATOM    915  O   ASN A  65      12.619   1.587   1.762  1.00 98.60           O
ATOM    916  CG  ASN A  65      10.813   2.946   3.762  1.00 98.60           C
ATOM    917  ND2 ASN A  65      11.049   2.905   5.050  1.00 98.60           N
ATOM    918 HD21 ASN A  65      11.131   3.789   5.530  1.00 98.60           H
ATOM    919 HD22 ASN A  65      10.636   2.157   5.588  1.00 98.60           H
ATOM    920  OD1 ASN A  65      11.076   3.945   3.102  1.00 98.60           O
ATOM    921  N   PRO A  66      11.801   2.027  -0.282  1.00 98.00           N
ATOM    922  CA  PRO A  66      13.117   2.012  -0.927  1.00 98.00           C
ATOM    923  HA  PRO A  66      13.602   1.050  -0.760  1.00 98.00           H
ATOM    924  C   PRO A  66      14.050   3.115  -0.398  1.00 98.00           C
ATOM    925  CB  PRO A  66      12.823   2.179  -2.422  1.00 98.00           C
ATOM    926  HB2 PRO A  66      13.621   2.706  -2.946  1.00 98.00           H
ATOM    927  HB3 PRO A  66      12.663   1.199  -2.872  1.00 98.00           H
ATOM    928  O   PRO A  66      15.269   2.962  -0.438  1.00 98.00           O
ATOM    929  CG  PRO A  66      11.513   2.967  -2.447  1.00 98.00           C
ATOM    930  HG2 PRO A  66      11.721   4.028  -2.310  1.00 98.00           H
ATOM    931  HG3 PRO A  66      10.956   2.808  -3.370  1.00 98.00           H
ATOM    932  CD  PRO A  66      10.766   2.430  -1.227  1.00 98.00           C
ATOM    933  HD2 PRO A  66      10.164   1.565  -1.505  1.00 98.00           H
ATOM    934  HD3 PRO A  66      10.129   3.209  -0.809  1.00 98.00           H
ATOM    935  N   ASN A  67      13.485   4.202   0.138  1.00 97.45           N
ATOM    936  H   ASN A  67      12.476   4.242   0.169  1.00 97.45           H
ATOM    937  CA  ASN A  67      14.224   5.373   0.614  1.00 97.45           C
ATOM    938  HA  ASN A  67      15.198   5.395   0.127  1.00 97.45           H
ATOM    939  C   ASN A  67      14.509   5.349   2.126  1.00 97.45           C
ATOM    940  CB  ASN A  67      13.461   6.637   0.183  1.00 97.45           C
ATOM    941  HB2 ASN A  67      12.471   6.633   0.639  1.00 97.45           H
ATOM    942  HB3 ASN A  67      13.990   7.521   0.540  1.00 97.45           H
ATOM    943  O   ASN A  67      15.149   6.268   2.629  1.00 97.45           O
ATOM    944  CG  ASN A  67      13.323   6.758  -1.325  1.00 97.45           C
ATOM    945  ND2 ASN A  67      12.220   7.291  -1.795  1.00 97.45           N
ATOM    946 HD21 ASN A  67      12.149   7.395  -2.798  1.00 97.45           H
ATOM    947 HD22 ASN A  67      11.507   7.647  -1.175  1.00 97.45           H
ATOM    948  OD1 ASN A  67      14.176   6.356  -2.101  1.00 97.45           O
ATOM    949  N   LYS A  68      14.069   4.303   2.846  1.00 97.94           N
ATOM    950  H   LYS A  68      13.530   3.598   2.365  1.00 97.94           H
ATOM    951  CA  LYS A  68      14.277   4.124   4.296  1.00 97.94           C
ATOM    952  HA  LYS A  68      13.657   3.286   4.614  1.00 97.94           H
ATOM    953  C   LYS A  68      13.796   5.313   5.138  1.00 97.94           C
ATOM    954  CB  LYS A  68      15.738   3.758   4.592  1.00 97.94           C
ATOM    955  HB2 LYS A  68      15.843   3.579   5.662  1.00 97.94           H
ATOM    956  HB3 LYS A  68      16.379   4.599   4.324  1.00 97.94           H
ATOM    957  O   LYS A  68      14.482   5.752   6.059  1.00 97.94           O
ATOM    958  CG  LYS A  68      16.199   2.506   3.842  1.00 97.94           C
ATOM    959  HG2 LYS A  68      16.120   2.659   2.766  1.00 97.94           H
ATOM    960  HG3 LYS A  68      15.577   1.659   4.132  1.00 97.94           H
ATOM    961  CD  LYS A  68      17.658   2.223   4.197  1.00 97.94           C
ATOM    962  HD2 LYS A  68      17.745   2.072   5.273  1.00 97.94           H
ATOM    963  HD3 LYS A  68      18.268   3.076   3.900  1.00 97.94           H
ATOM    964  CE  LYS A  68      18.113   0.971   3.453  1.00 97.94           C
ATOM    965  HE2 LYS A  68      17.472   0.141   3.749  1.00 97.94           H
ATOM    966  HE3 LYS A  68      17.970   1.133   2.384  1.00 97.94           H
ATOM    967  NZ  LYS A  68      19.531   0.666   3.749  1.00 97.94           N
ATOM    968  HZ1 LYS A  68      19.814  -0.170   3.258  1.00 97.94           H
ATOM    969  HZ2 LYS A  68      20.116   1.435   3.456  1.00 97.94           H
ATOM    970  HZ3 LYS A  68      19.651   0.521   4.741  1.00 97.94           H
ATOM    971  N   LEU A  69      12.622   5.832   4.801  1.00 98.32           N
ATOM    972  H   LEU A  69      12.103   5.374   4.065  1.00 98.32           H
ATOM    973  CA  LEU A  69      11.965   6.926   5.518  1.00 98.32           C
ATOM    974  HA  LEU A  69      12.714   7.527   6.034  1.00 98.32           H
ATOM    975  C   LEU A  69      11.033   6.381   6.604  1.00 98.32           C
ATOM    976  CB  LEU A  69      11.245   7.815   4.490  1.00 98.32           C
ATOM    977  HB2 LEU A  69      10.708   8.609   5.009  1.00 98.32           H
ATOM    978  HB3 LEU A  69      10.508   7.204   3.969  1.00 98.32           H
ATOM    979  O   LEU A  69      10.809   5.174   6.667  1.00 98.32           O
ATOM    980  CG  LEU A  69      12.196   8.444   3.451  1.00 98.32           C
ATOM    981  HG  LEU A  69      12.699   7.652   2.896  1.00 98.32           H
ATOM    982  CD1 LEU A  69      11.418   9.280   2.440  1.00 98.32           C
ATOM    983 HD11 LEU A  69      10.921  10.112   2.940  1.00 98.32           H
ATOM    984 HD12 LEU A  69      12.095   9.680   1.684  1.00 98.32           H
ATOM    985 HD13 LEU A  69      10.668   8.663   1.946  1.00 98.32           H
ATOM    986  CD2 LEU A  69      13.261   9.337   4.093  1.00 98.32           C
ATOM    987 HD21 LEU A  69      12.788  10.083   4.731  1.00 98.32           H
ATOM    988 HD22 LEU A  69      13.835   9.840   3.316  1.00 98.32           H
ATOM    989 HD23 LEU A  69      13.952   8.731   4.679  1.00 98.32           H
ATOM    990  N   THR A  70      10.514   7.251   7.466  1.00 98.31           N
ATOM    991  H   THR A  70      10.706   8.237   7.356  1.00 98.31           H
ATOM    992  CA  THR A  70       9.400   6.901   8.357  1.00 98.31           C
ATOM    993  HA  THR A  70       9.551   5.895   8.751  1.00 98.31           H
ATOM    994  C   THR A  70       8.085   6.890   7.586  1.00 98.31           C
ATOM    995  CB  THR A  70       9.302   7.870   9.544  1.00 98.31           C
ATOM    996  HB  THR A  70       8.398   7.657  10.116  1.00 98.31           H
ATOM    997  O   THR A  70       7.981   7.522   6.534  1.00 98.31           O
ATOM    998  CG2 THR A  70      10.510   7.733  10.472  1.00 98.31           C
ATOM    999 HG21 THR A  70      11.427   7.987   9.941  1.00 98.31           H
ATOM   1000 HG22 THR A  70      10.387   8.407  11.320  1.00 98.31           H
ATOM   1001 HG23 THR A  70      10.572   6.709  10.840  1.00 98.31           H
ATOM   1002  OG1 THR A  70       9.267   9.208   9.103  1.00 98.31           O
ATOM   1003  HG1 THR A  70       8.406   9.356   8.706  1.00 98.31           H
ATOM   1004  N   HIS A  71       7.082   6.204   8.131  1.00 98.73           N
ATOM   1005  H   HIS A  71       7.240   5.704   8.994  1.00 98.73           H
ATOM   1006  CA  HIS A  71       5.723   6.217   7.599  1.00 98.73           C
ATOM   1007  HA  HIS A  71       5.755   5.868   6.566  1.00 98.73           H
ATOM   1008  C   HIS A  71       5.129   7.640   7.608  1.00 98.73           C
ATOM   1009  CB  HIS A  71       4.876   5.236   8.417  1.00 98.73           C
ATOM   1010  HB2 HIS A  71       4.954   5.507   9.470  1.00 98.73           H
ATOM   1011  HB3 HIS A  71       5.255   4.222   8.292  1.00 98.73           H
ATOM   1012  O   HIS A  71       5.452   8.435   8.498  1.00 98.73           O
ATOM   1013  CG  HIS A  71       3.422   5.259   8.060  1.00 98.73           C
ATOM   1014  CD2 HIS A  71       2.489   6.028   8.685  1.00 98.73           C
ATOM   1015  HD2 HIS A  71       2.669   6.676   9.530  1.00 98.73           H
ATOM   1016  ND1 HIS A  71       2.810   4.674   6.975  1.00 98.73           N
ATOM   1017  HD1 HIS A  71       3.265   4.259   6.175  1.00 98.73           H
ATOM   1018  CE1 HIS A  71       1.530   5.086   6.955  1.00 98.73           C
ATOM   1019  HE1 HIS A  71       0.798   4.849   6.197  1.00 98.73           H
ATOM   1020  NE2 HIS A  71       1.310   5.927   7.972  1.00 98.73           N
ATOM   1021  N   GLY A  72       4.259   7.947   6.642  1.00 98.55           N
ATOM   1022  H   GLY A  72       4.006   7.231   5.976  1.00 98.55           H
ATOM   1023  CA  GLY A  72       3.573   9.237   6.537  1.00 98.55           C
ATOM   1024  HA2 GLY A  72       4.277   9.993   6.190  1.00 98.55           H
ATOM   1025  HA3 GLY A  72       3.218   9.536   7.524  1.00 98.55           H
ATOM   1026  C   GLY A  72       2.373   9.217   5.587  1.00 98.55           C
ATOM   1027  O   GLY A  72       2.081   8.210   4.946  1.00 98.55           O
ATOM   1028  N   ALA A  73       1.675  10.350   5.467  1.00 98.43           N
ATOM   1029  H   ALA A  73       2.007  11.176   5.944  1.00 98.43           H
ATOM   1030  CA  ALA A  73       0.536  10.472   4.557  1.00 98.43           C
ATOM   1031  HA  ALA A  73      -0.114   9.616   4.739  1.00 98.43           H
ATOM   1032  C   ALA A  73       0.981  10.469   3.084  1.00 98.43           C
ATOM   1033  CB  ALA A  73      -0.228  11.771   4.853  1.00 98.43           C
ATOM   1034  HB1 ALA A  73      -1.214  11.733   4.390  1.00 98.43           H
ATOM   1035  HB2 ALA A  73      -0.332  11.920   5.927  1.00 98.43           H
ATOM   1036  HB3 ALA A  73       0.324  12.620   4.447  1.00 98.43           H
ATOM   1037  O   ALA A  73       2.080  10.936   2.792  1.00 98.43           O
ATOM   1038  N   PRO A  74       0.105  10.131   2.117  1.00 97.67           N
ATOM   1039  CA  PRO A  74       0.458  10.180   0.696  1.00 97.67           C
ATOM   1040  HA  PRO A  74       1.246   9.440   0.552  1.00 97.67           H
ATOM   1041  C   PRO A  74       0.932  11.556   0.189  1.00 97.67           C
ATOM   1042  CB  PRO A  74      -0.794   9.729  -0.059  1.00 97.67           C
ATOM   1043  HB2 PRO A  74      -1.436  10.582  -0.278  1.00 97.67           H
ATOM   1044  HB3 PRO A  74      -0.540   9.191  -0.972  1.00 97.67           H
ATOM   1045  O   PRO A  74       1.674  11.653  -0.785  1.00 97.67           O
ATOM   1046  CG  PRO A  74      -1.480   8.824   0.955  1.00 97.67           C
ATOM   1047  HG2 PRO A  74      -0.986   7.852   0.931  1.00 97.67           H
ATOM   1048  HG3 PRO A  74      -2.550   8.732   0.768  1.00 97.67           H
ATOM   1049  CD  PRO A  74      -1.185   9.485   2.296  1.00 97.67           C
ATOM   1050  HD2 PRO A  74      -1.152   8.725   3.077  1.00 97.67           H
ATOM   1051  HD3 PRO A  74      -1.946  10.232   2.520  1.00 97.67           H
ATOM   1052  N   GLY A  75       0.516  12.644   0.836  1.00 96.61           N
ATOM   1053  H   GLY A  75      -0.053  12.519   1.662  1.00 96.61           H
ATOM   1054  CA  GLY A  75       0.968  13.994   0.492  1.00 96.61           C
ATOM   1055  HA2 GLY A  75       0.205  14.707   0.805  1.00 96.61           H
ATOM   1056  HA3 GLY A  75       1.090  14.080  -0.587  1.00 96.61           H
ATOM   1057  C   GLY A  75       2.285  14.420   1.148  1.00 96.61           C
ATOM   1058  O   GLY A  75       2.801  15.477   0.797  1.00 96.61           O
ATOM   1059  N   ASP A  76       2.809  13.649   2.103  1.00 98.04           N
ATOM   1060  H   ASP A  76       2.423  12.733   2.280  1.00 98.04           H
ATOM   1061  CA  ASP A  76       3.983  14.039   2.881  1.00 98.04           C
ATOM   1062  HA  ASP A  76       3.933  15.114   3.054  1.00 98.04           H
ATOM   1063  C   ASP A  76       5.282  13.759   2.100  1.00 98.04           C
ATOM   1064  CB  ASP A  76       3.974  13.358   4.269  1.00 98.04           C
ATOM   1065  HB2 ASP A  76       3.961  12.277   4.135  1.00 98.04           H
ATOM   1066  HB3 ASP A  76       4.906  13.612   4.774  1.00 98.04           H
ATOM   1067  O   ASP A  76       5.393  12.783   1.355  1.00 98.04           O
ATOM   1068  CG  ASP A  76       2.812  13.769   5.202  1.00 98.04           C
ATOM   1069  OD1 ASP A  76       2.163  14.825   5.022  1.00 98.04           O
ATOM   1070  OD2 ASP A  76       2.516  13.049   6.182  1.00 98.04           O
ATOM   1071  N   GLU A  77       6.295  14.611   2.284  1.00 96.48           N
ATOM   1072  H   GLU A  77       6.136  15.448   2.826  1.00 96.48           H
ATOM   1073  CA  GLU A  77       7.632  14.395   1.704  1.00 96.48           C
ATOM   1074  HA  GLU A  77       7.538  14.176   0.641  1.00 96.48           H
ATOM   1075  C   GLU A  77       8.350  13.206   2.360  1.00 96.48           C
ATOM   1076  CB  GLU A  77       8.504  15.648   1.884  1.00 96.48           C
ATOM   1077  HB2 GLU A  77       8.553  15.894   2.945  1.00 96.48           H
ATOM   1078  HB3 GLU A  77       9.510  15.410   1.539  1.00 96.48           H
ATOM   1079  O   GLU A  77       9.047  12.440   1.692  1.00 96.48           O
ATOM   1080  CG  GLU A  77       8.004  16.873   1.102  1.00 96.48           C
ATOM   1081  HG2 GLU A  77       7.026  17.163   1.484  1.00 96.48           H
ATOM   1082  HG3 GLU A  77       7.890  16.590   0.055  1.00 96.48           H
ATOM   1083  CD  GLU A  77       8.960  18.077   1.201  1.00 96.48           C
ATOM   1084  OE1 GLU A  77       8.768  19.028   0.411  1.00 96.48           O
ATOM   1085  OE2 GLU A  77       9.874  18.053   2.059  1.00 96.48           O
ATOM   1086  N   ILE A  78       8.163  13.048   3.675  1.00 98.13           N
ATOM   1087  H   ILE A  78       7.511  13.674   4.126  1.00 98.13           H
ATOM   1088  CA  ILE A  78       8.683  11.931   4.461  1.00 98.13           C
ATOM   1089  HA  ILE A  78       9.494  11.458   3.908  1.00 98.13           H
ATOM   1090  C   ILE A  78       7.565  10.905   4.628  1.00 98.13           C
ATOM   1091  CB  ILE A  78       9.253  12.401   5.816  1.00 98.13           C
ATOM   1092  HB  ILE A  78       8.431  12.789   6.418  1.00 98.13           H
ATOM   1093  O   ILE A  78       6.649  11.097   5.422  1.00 98.13           O
ATOM   1094  CG1 ILE A  78      10.296  13.535   5.688  1.00 98.13           C
ATOM   1095 HG12 ILE A  78      10.625  13.817   6.688  1.00 98.13           H
ATOM   1096 HG13 ILE A  78       9.816  14.412   5.254  1.00 98.13           H
ATOM   1097  CG2 ILE A  78       9.860  11.203   6.567  1.00 98.13           C
ATOM   1098 HG21 ILE A  78       9.090  10.455   6.754  1.00 98.13           H
ATOM   1099 HG22 ILE A  78      10.660  10.746   5.984  1.00 98.13           H
ATOM   1100 HG23 ILE A  78      10.253  11.529   7.530  1.00 98.13           H
ATOM   1101  CD1 ILE A  78      11.540  13.204   4.850  1.00 98.13           C
ATOM   1102 HD11 ILE A  78      12.106  12.394   5.308  1.00 98.13           H
ATOM   1103 HD12 ILE A  78      12.179  14.086   4.799  1.00 98.13           H
ATOM   1104 HD13 ILE A  78      11.254  12.927   3.835  1.00 98.13           H
ATOM   1105  N   ARG A  79       7.655   9.830   3.851  1.00 98.45           N
ATOM   1106  H   ARG A  79       8.420   9.790   3.193  1.00 98.45           H
ATOM   1107  CA  ARG A  79       6.729   8.693   3.845  1.00 98.45           C
ATOM   1108  HA  ARG A  79       6.437   8.452   4.867  1.00 98.45           H
ATOM   1109  C   ARG A  79       7.422   7.478   3.249  1.00 98.45           C
ATOM   1110  CB  ARG A  79       5.456   9.041   3.046  1.00 98.45           C
ATOM   1111  HB2 ARG A  79       4.798   8.172   3.028  1.00 98.45           H
ATOM   1112  HB3 ARG A  79       4.925   9.846   3.554  1.00 98.45           H
ATOM   1113  O   ARG A  79       8.413   7.616   2.523  1.00 98.45           O
ATOM   1114  CG  ARG A  79       5.762   9.482   1.604  1.00 98.45           C
ATOM   1115  HG2 ARG A  79       6.378   8.740   1.097  1.00 98.45           H
ATOM   1116  HG3 ARG A  79       6.323  10.416   1.636  1.00 98.45           H
ATOM   1117  CD  ARG A  79       4.496   9.718   0.778  1.00 98.45           C
ATOM   1118  HD2 ARG A  79       3.748  10.219   1.392  1.00 98.45           H
ATOM   1119  HD3 ARG A  79       4.753  10.385  -0.045  1.00 98.45           H
ATOM   1120  NE  ARG A  79       3.970   8.455   0.235  1.00 98.45           N
ATOM   1121  HE  ARG A  79       4.290   7.601   0.669  1.00 98.45           H
ATOM   1122  NH1 ARG A  79       2.656   9.290  -1.469  1.00 98.45           N
ATOM   1123 HH11 ARG A  79       2.649  10.229  -1.098  1.00 98.45           H
ATOM   1124 HH12 ARG A  79       2.088   9.026  -2.262  1.00 98.45           H
ATOM   1125  NH2 ARG A  79       3.023   7.169  -1.386  1.00 98.45           N
ATOM   1126 HH21 ARG A  79       2.453   7.146  -2.219  1.00 98.45           H
ATOM   1127 HH22 ARG A  79       3.331   6.313  -0.947  1.00 98.45           H
ATOM   1128  CZ  ARG A  79       3.217   8.317  -0.835  1.00 98.45           C
ATOM   1129  N   HIS A  80       6.872   6.290   3.453  1.00 98.70           N
ATOM   1130  H   HIS A  80       6.035   6.220   4.014  1.00 98.70           H
ATOM   1131  CA  HIS A  80       7.214   5.172   2.587  1.00 98.70           C
ATOM   1132  HA  HIS A  80       8.298   5.132   2.484  1.00 98.70           H
ATOM   1133  C   HIS A  80       6.600   5.385   1.198  1.00 98.70           C
ATOM   1134  CB  HIS A  80       6.753   3.845   3.187  1.00 98.70           C
ATOM   1135  HB2 HIS A  80       7.206   3.032   2.621  1.00 98.70           H
ATOM   1136  HB3 HIS A  80       5.674   3.749   3.064  1.00 98.70           H
ATOM   1137  O   HIS A  80       5.502   5.932   1.051  1.00 98.70           O
ATOM   1138  CG  HIS A  80       7.108   3.645   4.634  1.00 98.70           C
ATOM   1139  CD2 HIS A  80       8.251   4.033   5.271  1.00 98.70           C
ATOM   1140  HD2 HIS A  80       9.043   4.625   4.836  1.00 98.70           H
ATOM   1141  ND1 HIS A  80       6.332   3.001   5.559  1.00 98.70           N
ATOM   1142  HD1 HIS A  80       5.345   2.818   5.448  1.00 98.70           H
ATOM   1143  CE1 HIS A  80       7.032   2.924   6.700  1.00 98.70           C
ATOM   1144  HE1 HIS A  80       6.668   2.496   7.623  1.00 98.70           H
ATOM   1145  NE2 HIS A  80       8.228   3.513   6.567  1.00 98.70           N
ATOM   1146  N   ALA A  81       7.270   4.872   0.164  1.00 98.38           N
ATOM   1147  H   ALA A  81       8.150   4.405   0.329  1.00 98.38           H
ATOM   1148  CA  ALA A  81       6.711   4.866  -1.188  1.00 98.38           C
ATOM   1149  HA  ALA A  81       6.507   5.893  -1.493  1.00 98.38           H
ATOM   1150  C   ALA A  81       5.381   4.095  -1.238  1.00 98.38           C
ATOM   1151  CB  ALA A  81       7.747   4.261  -2.140  1.00 98.38           C
ATOM   1152  HB1 ALA A  81       8.649   4.873  -2.139  1.00 98.38           H
ATOM   1153  HB2 ALA A  81       7.336   4.240  -3.149  1.00 98.38           H
ATOM   1154  HB3 ALA A  81       7.985   3.241  -1.837  1.00 98.38           H
ATOM   1155  O   ALA A  81       4.461   4.482  -1.949  1.00 98.38           O
ATOM   1156  N   GLY A  82       5.259   3.032  -0.438  1.00 98.65           N
ATOM   1157  H   GLY A  82       6.066   2.753   0.101  1.00 98.65           H
ATOM   1158  CA  GLY A  82       4.054   2.219  -0.332  1.00 98.65           C
ATOM   1159  HA2 GLY A  82       4.329   1.244   0.071  1.00 98.65           H
ATOM   1160  HA3 GLY A  82       3.643   2.089  -1.333  1.00 98.65           H
ATOM   1161  C   GLY A  82       2.931   2.780   0.541  1.00 98.65           C
ATOM   1162  O   GLY A  82       1.897   2.124   0.624  1.00 98.65           O
ATOM   1163  N   ASP A  83       3.089   3.942   1.180  1.00 98.82           N
ATOM   1164  H   ASP A  83       3.949   4.462   1.080  1.00 98.82           H
ATOM   1165  CA  ASP A  83       2.035   4.528   2.018  1.00 98.82           C
ATOM   1166  HA  ASP A  83       1.552   3.735   2.589  1.00 98.82           H
ATOM   1167  C   ASP A  83       0.970   5.217   1.147  1.00 98.82           C
ATOM   1168  CB  ASP A  83       2.628   5.515   3.035  1.00 98.82           C
ATOM   1169  HB2 ASP A  83       3.161   6.301   2.502  1.00 98.82           H
ATOM   1170  HB3 ASP A  83       1.797   5.974   3.571  1.00 98.82           H
ATOM   1171  O   ASP A  83       1.166   6.347   0.703  1.00 98.82           O
ATOM   1172  CG  ASP A  83       3.563   4.892   4.074  1.00 98.82           C
ATOM   1173  OD1 ASP A  83       3.489   3.671   4.371  1.00 98.82           O
ATOM   1174  OD2 ASP A  83       4.406   5.634   4.619  1.00 98.82           O
ATOM   1175  N   LEU A  84      -0.154   4.543   0.871  1.00 98.77           N
ATOM   1176  H   LEU A  84      -0.273   3.614   1.251  1.00 98.77           H
ATOM   1177  CA  LEU A  84      -1.240   5.078   0.028  1.00 98.77           C
ATOM   1178  HA  LEU A  84      -0.845   5.921  -0.539  1.00 98.77           H
ATOM   1179  C   LEU A  84      -2.402   5.666   0.849  1.00 98.77           C
ATOM   1180  CB  LEU A  84      -1.710   4.037  -1.007  1.00 98.77           C
ATOM   1181  HB2 LEU A  84      -2.383   4.537  -1.704  1.00 98.77           H
ATOM   1182  HB3 LEU A  84      -2.292   3.268  -0.499  1.00 98.77           H
ATOM   1183  O   LEU A  84      -3.384   6.142   0.277  1.00 98.77           O
ATOM   1184  CG  LEU A  84      -0.594   3.356  -1.817  1.00 98.77           C
ATOM   1185  HG  LEU A  84       0.097   2.847  -1.145  1.00 98.77           H
ATOM   1186  CD1 LEU A  84      -1.204   2.296  -2.737  1.00 98.77           C
ATOM   1187 HD11 LEU A  84      -1.722   1.552  -2.132  1.00 98.77           H
ATOM   1188 HD12 LEU A  84      -1.909   2.762  -3.426  1.00 98.77           H
ATOM   1189 HD13 LEU A  84      -0.411   1.802  -3.299  1.00 98.77           H
ATOM   1190  CD2 LEU A  84       0.189   4.353  -2.674  1.00 98.77           C
ATOM   1191 HD21 LEU A  84       0.677   5.087  -2.033  1.00 98.77           H
ATOM   1192 HD22 LEU A  84       0.966   3.833  -3.233  1.00 98.77           H
ATOM   1193 HD23 LEU A  84      -0.478   4.873  -3.362  1.00 98.77           H
ATOM   1194  N   GLY A  85      -2.259   5.707   2.177  1.00 98.65           N
ATOM   1195  H   GLY A  85      -1.459   5.244   2.584  1.00 98.65           H
ATOM   1196  CA  GLY A  85      -3.200   6.320   3.107  1.00 98.65           C
ATOM   1197  HA2 GLY A  85      -2.698   6.486   4.060  1.00 98.65           H
ATOM   1198  HA3 GLY A  85      -3.529   7.282   2.713  1.00 98.65           H
ATOM   1199  C   GLY A  85      -4.407   5.431   3.367  1.00 98.65           C
ATOM   1200  O   GLY A  85      -4.272   4.238   3.617  1.00 98.65           O
ATOM   1201  N   ASN A  86      -5.605   6.012   3.315  1.00 98.82           N
ATOM   1202  H   ASN A  86      -5.673   6.958   2.966  1.00 98.82           H
ATOM   1203  CA  ASN A  86      -6.838   5.304   3.642  1.00 98.82           C
ATOM   1204  HA  ASN A  86      -6.594   4.292   3.964  1.00 98.82           H
ATOM   1205  C   ASN A  86      -7.781   5.184   2.445  1.00 98.82           C
ATOM   1206  CB  ASN A  86      -7.546   5.996   4.810  1.00 98.82           C
ATOM   1207  HB2 ASN A  86      -7.700   7.050   4.580  1.00 98.82           H
ATOM   1208  HB3 ASN A  86      -8.518   5.519   4.937  1.00 98.82           H
ATOM   1209  O   ASN A  86      -7.947   6.124   1.667  1.00 98.82           O
ATOM   1210  CG  ASN A  86      -6.819   5.845   6.127  1.00 98.82           C
ATOM   1211  ND2 ASN A  86      -6.119   6.860   6.580  1.00 98.82           N
ATOM   1212 HD21 ASN A  86      -5.960   7.679   6.011  1.00 98.82           H
ATOM   1213 HD22 ASN A  86      -5.603   6.719   7.437  1.00 98.82           H
ATOM   1214  OD1 ASN A  86      -6.926   4.823   6.777  1.00 98.82           O
ATOM   1215  N   ILE A  87      -8.492   4.062   2.387  1.00 98.73           N
ATOM   1216  H   ILE A  87      -8.289   3.353   3.078  1.00 98.73           H
ATOM   1217  CA  ILE A  87      -9.723   3.906   1.607  1.00 98.73           C
ATOM   1218  HA  ILE A  87      -9.833   4.768   0.948  1.00 98.73           H
ATOM   1219  C   ILE A  87     -10.932   3.915   2.546  1.00 98.73           C
ATOM   1220  CB  ILE A  87      -9.665   2.655   0.711  1.00 98.73           C
ATOM   1221  HB  ILE A  87     -10.604   2.602   0.160  1.00 98.73           H
ATOM   1222  O   ILE A  87     -10.815   3.566   3.720  1.00 98.73           O
ATOM   1223  CG1 ILE A  87      -9.527   1.368   1.551  1.00 98.73           C
ATOM   1224 HG12 ILE A  87     -10.359   1.310   2.252  1.00 98.73           H
ATOM   1225 HG13 ILE A  87      -8.598   1.386   2.121  1.00 98.73           H
ATOM   1226  CG2 ILE A  87      -8.535   2.815  -0.323  1.00 98.73           C
ATOM   1227 HG21 ILE A  87      -8.604   2.039  -1.084  1.00 98.73           H
ATOM   1228 HG22 ILE A  87      -7.564   2.745   0.168  1.00 98.73           H
ATOM   1229 HG23 ILE A  87      -8.610   3.786  -0.812  1.00 98.73           H
ATOM   1230  CD1 ILE A  87      -9.549   0.094   0.712  1.00 98.73           C
ATOM   1231 HD11 ILE A  87      -9.649  -0.761   1.381  1.00 98.73           H
ATOM   1232 HD12 ILE A  87      -8.621   0.000   0.148  1.00 98.73           H
ATOM   1233 HD13 ILE A  87     -10.398   0.107   0.028  1.00 98.73           H
ATOM   1234  N   VAL A  88     -12.096   4.326   2.038  1.00 98.75           N
ATOM   1235  H   VAL A  88     -12.145   4.571   1.060  1.00 98.75           H
ATOM   1236  CA  VAL A  88     -13.321   4.465   2.840  1.00 98.75           C
ATOM   1237  HA  VAL A  88     -13.088   4.300   3.892  1.00 98.75           H
ATOM   1238  C   VAL A  88     -14.336   3.418   2.409  1.00 98.75           C
ATOM   1239  CB  VAL A  88     -13.929   5.876   2.725  1.00 98.75           C
ATOM   1240  HB  VAL A  88     -14.259   6.049   1.701  1.00 98.75           H
ATOM   1241  O   VAL A  88     -14.824   3.462   1.281  1.00 98.75           O
ATOM   1242  CG1 VAL A  88     -15.128   6.028   3.674  1.00 98.75           C
ATOM   1243 HG11 VAL A  88     -15.930   5.354   3.374  1.00 98.75           H
ATOM   1244 HG12 VAL A  88     -14.832   5.793   4.696  1.00 98.75           H
ATOM   1245 HG13 VAL A  88     -15.508   7.048   3.632  1.00 98.75           H
ATOM   1246  CG2 VAL A  88     -12.931   6.978   3.091  1.00 98.75           C
ATOM   1247 HG21 VAL A  88     -12.709   6.906   4.156  1.00 98.75           H
ATOM   1248 HG22 VAL A  88     -13.374   7.954   2.890  1.00 98.75           H
ATOM   1249 HG23 VAL A  88     -12.013   6.890   2.510  1.00 98.75           H
ATOM   1250  N   ALA A  89     -14.675   2.502   3.310  1.00 98.76           N
ATOM   1251  H   ALA A  89     -14.247   2.546   4.224  1.00 98.76           H
ATOM   1252  CA  ALA A  89     -15.770   1.564   3.135  1.00 98.76           C
ATOM   1253  HA  ALA A  89     -15.838   1.297   2.081  1.00 98.76           H
ATOM   1254  C   ALA A  89     -17.100   2.201   3.561  1.00 98.76           C
ATOM   1255  CB  ALA A  89     -15.457   0.292   3.917  1.00 98.76           C
ATOM   1256  HB1 ALA A  89     -14.554  -0.174   3.522  1.00 98.76           H
ATOM   1257  HB2 ALA A  89     -15.287   0.551   4.962  1.00 98.76           H
ATOM   1258  HB3 ALA A  89     -16.290  -0.407   3.848  1.00 98.76           H
ATOM   1259  O   ALA A  89     -17.217   2.786   4.641  1.00 98.76           O
ATOM   1260  N   ASN A  90     -18.112   2.083   2.705  1.00 98.66           N
ATOM   1261  H   ASN A  90     -17.940   1.594   1.838  1.00 98.66           H
ATOM   1262  CA  ASN A  90     -19.471   2.540   2.980  1.00 98.66           C
ATOM   1263  HA  ASN A  90     -19.402   3.497   3.497  1.00 98.66           H
ATOM   1264  C   ASN A  90     -20.226   1.580   3.929  1.00 98.66           C
ATOM   1265  CB  ASN A  90     -20.169   2.790   1.626  1.00 98.66           C
ATOM   1266  HB2 ASN A  90     -19.525   3.415   1.007  1.00 98.66           H
ATOM   1267  HB3 ASN A  90     -21.101   3.331   1.789  1.00 98.66           H
ATOM   1268  O   ASN A  90     -19.670   0.604   4.432  1.00 98.66           O
ATOM   1269  CG  ASN A  90     -20.498   1.527   0.843  1.00 98.66           C
ATOM   1270  ND2 ASN A  90     -20.922   1.664  -0.388  1.00 98.66           N
ATOM   1271 HD21 ASN A  90     -20.977   2.571  -0.829  1.00 98.66           H
ATOM   1272 HD22 ASN A  90     -21.247   0.819  -0.836  1.00 98.66           H
ATOM   1273  OD1 ASN A  90     -20.430   0.413   1.332  1.00 98.66           O
ATOM   1274  N   ALA A  91     -21.513   1.851   4.173  1.00 98.43           N
ATOM   1275  H   ALA A  91     -21.941   2.641   3.712  1.00 98.43           H
ATOM   1276  CA  ALA A  91     -22.356   1.039   5.058  1.00 98.43           C
ATOM   1277  HA  ALA A  91     -21.884   0.993   6.039  1.00 98.43           H
ATOM   1278  C   ALA A  91     -22.550  -0.417   4.587  1.00 98.43           C
ATOM   1279  CB  ALA A  91     -23.707   1.747   5.207  1.00 98.43           C
ATOM   1280  HB1 ALA A  91     -23.563   2.758   5.589  1.00 98.43           H
ATOM   1281  HB2 ALA A  91     -24.331   1.189   5.905  1.00 98.43           H
ATOM   1282  HB3 ALA A  91     -24.214   1.786   4.242  1.00 98.43           H
ATOM   1283  O   ALA A  91     -22.807  -1.288   5.414  1.00 98.43           O
ATOM   1284  N   ASP A  92     -22.381  -0.684   3.290  1.00 98.29           N
ATOM   1285  H   ASP A  92     -22.126   0.067   2.664  1.00 98.29           H
ATOM   1286  CA  ASP A  92     -22.456  -2.024   2.697  1.00 98.29           C
ATOM   1287  HA  ASP A  92     -23.153  -2.625   3.280  1.00 98.29           H
ATOM   1288  C   ASP A  92     -21.095  -2.751   2.720  1.00 98.29           C
ATOM   1289  CB  ASP A  92     -23.015  -1.924   1.267  1.00 98.29           C
ATOM   1290  HB2 ASP A  92     -23.122  -2.928   0.857  1.00 98.29           H
ATOM   1291  HB3 ASP A  92     -22.304  -1.384   0.643  1.00 98.29           H
ATOM   1292  O   ASP A  92     -20.948  -3.835   2.153  1.00 98.29           O
ATOM   1293  CG  ASP A  92     -24.381  -1.233   1.201  1.00 98.29           C
ATOM   1294  OD1 ASP A  92     -25.283  -1.632   1.972  1.00 98.29           O
ATOM   1295  OD2 ASP A  92     -24.513  -0.309   0.365  1.00 98.29           O
ATOM   1296  N   GLY A  93     -20.074  -2.153   3.347  1.00 98.28           N
ATOM   1297  H   GLY A  93     -20.240  -1.257   3.783  1.00 98.28           H
ATOM   1298  CA  GLY A  93     -18.724  -2.707   3.419  1.00 98.28           C
ATOM   1299  HA2 GLY A  93     -18.161  -2.144   4.164  1.00 98.28           H
ATOM   1300  HA3 GLY A  93     -18.777  -3.749   3.734  1.00 98.28           H
ATOM   1301  C   GLY A  93     -17.957  -2.637   2.098  1.00 98.28           C
ATOM   1302  O   GLY A  93     -17.065  -3.456   1.860  1.00 98.28           O
ATOM   1303  N   VAL A  94     -18.318  -1.693   1.221  1.00 98.73           N
ATOM   1304  H   VAL A  94     -19.080  -1.082   1.478  1.00 98.73           H
ATOM   1305  CA  VAL A  94     -17.692  -1.480  -0.090  1.00 98.73           C
ATOM   1306  HA  VAL A  94     -17.035  -2.322  -0.307  1.00 98.73           H
ATOM   1307  C   VAL A  94     -16.847  -0.212  -0.067  1.00 98.73           C
ATOM   1308  CB  VAL A  94     -18.741  -1.416  -1.218  1.00 98.73           C
ATOM   1309  HB  VAL A  94     -19.387  -0.551  -1.065  1.00 98.73           H
ATOM   1310  O   VAL A  94     -17.358   0.869   0.222  1.00 98.73           O
ATOM   1311  CG1 VAL A  94     -18.070  -1.267  -2.591  1.00 98.73           C
ATOM   1312 HG11 VAL A  94     -18.820  -1.299  -3.381  1.00 98.73           H
ATOM   1313 HG12 VAL A  94     -17.336  -2.059  -2.748  1.00 98.73           H
ATOM   1314 HG13 VAL A  94     -17.568  -0.302  -2.652  1.00 98.73           H
ATOM   1315  CG2 VAL A  94     -19.629  -2.668  -1.237  1.00 98.73           C
ATOM   1316 HG21 VAL A  94     -19.020  -3.571  -1.271  1.00 98.73           H
ATOM   1317 HG22 VAL A  94     -20.303  -2.638  -2.093  1.00 98.73           H
ATOM   1318 HG23 VAL A  94     -20.240  -2.697  -0.334  1.00 98.73           H
ATOM   1319  N   ALA A  95     -15.567  -0.338  -0.411  1.00 98.73           N
ATOM   1320  H   ALA A  95     -15.234  -1.259  -0.656  1.00 98.73           H
ATOM   1321  CA  ALA A  95     -14.654   0.776  -0.627  1.00 98.73           C
ATOM   1322  HA  ALA A  95     -15.136   1.702  -0.311  1.00 98.73           H
ATOM   1323  C   ALA A  95     -14.324   0.911  -2.116  1.00 98.73           C
ATOM   1324  CB  ALA A  95     -13.397   0.582   0.229  1.00 98.73           C
ATOM   1325  HB1 ALA A  95     -12.883  -0.333  -0.065  1.00 98.73           H
ATOM   1326  HB2 ALA A  95     -13.669   0.519   1.283  1.00 98.73           H
ATOM   1327  HB3 ALA A  95     -12.730   1.432   0.091  1.00 98.73           H
ATOM   1328  O   ALA A  95     -13.777  -0.014  -2.723  1.00 98.73           O
ATOM   1329  N   GLU A  96     -14.628   2.074  -2.687  1.00 98.64           N
ATOM   1330  H   GLU A  96     -15.055   2.791  -2.118  1.00 98.64           H
ATOM   1331  CA  GLU A  96     -14.266   2.463  -4.051  1.00 98.64           C
ATOM   1332  HA  GLU A  96     -13.617   1.698  -4.479  1.00 98.64           H
ATOM   1333  C   GLU A  96     -13.475   3.772  -4.004  1.00 98.64           C
ATOM   1334  CB  GLU A  96     -15.508   2.572  -4.955  1.00 98.64           C
ATOM   1335  HB2 GLU A  96     -15.222   3.073  -5.880  1.00 98.64           H
ATOM   1336  HB3 GLU A  96     -16.274   3.164  -4.455  1.00 98.64           H
ATOM   1337  O   GLU A  96     -13.915   4.748  -3.396  1.00 98.64           O
ATOM   1338  CG  GLU A  96     -16.062   1.180  -5.308  1.00 98.64           C
ATOM   1339  HG2 GLU A  96     -16.314   0.653  -4.387  1.00 98.64           H
ATOM   1340  HG3 GLU A  96     -15.266   0.623  -5.801  1.00 98.64           H
ATOM   1341  CD  GLU A  96     -17.296   1.179  -6.230  1.00 98.64           C
ATOM   1342  OE1 GLU A  96     -17.757   0.051  -6.558  1.00 98.64           O
ATOM   1343  OE2 GLU A  96     -17.766   2.267  -6.623  1.00 98.64           O
ATOM   1344  N   ALA A  97     -12.285   3.790  -4.606  1.00 98.33           N
ATOM   1345  H   ALA A  97     -11.981   2.968  -5.109  1.00 98.33           H
ATOM   1346  CA  ALA A  97     -11.405   4.954  -4.588  1.00 98.33           C
ATOM   1347  HA  ALA A  97     -12.017   5.856  -4.555  1.00 98.33           H
ATOM   1348  C   ALA A  97     -10.532   5.028  -5.844  1.00 98.33           C
ATOM   1349  CB  ALA A  97     -10.535   4.916  -3.320  1.00 98.33           C
ATOM   1350  HB1 ALA A  97      -9.902   5.803  -3.278  1.00 98.33           H
ATOM   1351  HB2 ALA A  97      -9.903   4.029  -3.325  1.00 98.33           H
ATOM   1352  HB3 ALA A  97     -11.172   4.899  -2.435  1.00 98.33           H
ATOM   1353  O   ALA A  97     -10.120   4.005  -6.391  1.00 98.33           O
ATOM   1354  N   THR A  98     -10.187   6.248  -6.246  1.00 98.54           N
ATOM   1355  H   THR A  98     -10.566   7.044  -5.752  1.00 98.54           H
ATOM   1356  CA  THR A  98      -9.137   6.515  -7.232  1.00 98.54           C
ATOM   1357  HA  THR A  98      -8.706   5.574  -7.572  1.00 98.54           H
ATOM   1358  C   THR A  98      -8.046   7.331  -6.554  1.00 98.54           C
ATOM   1359  CB  THR A  98      -9.679   7.236  -8.473  1.00 98.54           C
ATOM   1360  HB  THR A  98     -10.116   8.189  -8.176  1.00 98.54           H
ATOM   1361  O   THR A  98      -8.300   8.429  -6.065  1.00 98.54           O
ATOM   1362  CG2 THR A  98      -8.589   7.482  -9.516  1.00 98.54           C
ATOM   1363 HG21 THR A  98      -9.040   7.872 -10.428  1.00 98.54           H
ATOM   1364 HG22 THR A  98      -7.872   8.212  -9.142  1.00 98.54           H
ATOM   1365 HG23 THR A  98      -8.068   6.551  -9.739  1.00 98.54           H
ATOM   1366  OG1 THR A  98     -10.676   6.462  -9.100  1.00 98.54           O
ATOM   1367  HG1 THR A  98     -10.251   5.819  -9.674  1.00 98.54           H
ATOM   1368  N   LEU A  99      -6.835   6.784  -6.520  1.00 97.98           N
ATOM   1369  H   LEU A  99      -6.716   5.879  -6.951  1.00 97.98           H
ATOM   1370  CA  LEU A  99      -5.644   7.410  -5.952  1.00 97.98           C
ATOM   1371  HA  LEU A  99      -5.916   8.354  -5.478  1.00 97.98           H
ATOM   1372  C   LEU A  99      -4.657   7.713  -7.080  1.00 97.98           C
ATOM   1373  CB  LEU A  99      -5.017   6.493  -4.883  1.00 97.98           C
ATOM   1374  HB2 LEU A  99      -4.209   7.033  -4.388  1.00 97.98           H
ATOM   1375  HB3 LEU A  99      -4.568   5.641  -5.393  1.00 97.98           H
ATOM   1376  O   LEU A  99      -4.602   6.987  -8.073  1.00 97.98           O
ATOM   1377  CG  LEU A  99      -5.986   5.953  -3.812  1.00 97.98           C
ATOM   1378  HG  LEU A  99      -6.829   5.453  -4.289  1.00 97.98           H
ATOM   1379  CD1 LEU A  99      -5.276   4.918  -2.943  1.00 97.98           C
ATOM   1380 HD11 LEU A  99      -4.904   4.100  -3.560  1.00 97.98           H
ATOM   1381 HD12 LEU A  99      -5.973   4.517  -2.207  1.00 97.98           H
ATOM   1382 HD13 LEU A  99      -4.446   5.386  -2.413  1.00 97.98           H
ATOM   1383  CD2 LEU A  99      -6.518   7.070  -2.915  1.00 97.98           C
ATOM   1384 HD21 LEU A  99      -7.089   7.787  -3.504  1.00 97.98           H
ATOM   1385 HD22 LEU A  99      -5.691   7.578  -2.420  1.00 97.98           H
ATOM   1386 HD23 LEU A  99      -7.173   6.647  -2.153  1.00 97.98           H
ATOM   1387  N   VAL A 100      -3.858   8.762  -6.926  1.00 98.16           N
ATOM   1388  H   VAL A 100      -3.909   9.296  -6.069  1.00 98.16           H
ATOM   1389  CA  VAL A 100      -2.769   9.091  -7.852  1.00 98.16           C
ATOM   1390  HA  VAL A 100      -2.608   8.261  -8.540  1.00 98.16           H
ATOM   1391  C   VAL A 100      -1.505   9.276  -7.034  1.00 98.16           C
ATOM   1392  CB  VAL A 100      -3.081  10.344  -8.690  1.00 98.16           C
ATOM   1393  HB  VAL A 100      -3.216  11.202  -8.032  1.00 98.16           H
ATOM   1394  O   VAL A 100      -1.502  10.056  -6.085  1.00 98.16           O
ATOM   1395  CG1 VAL A 100      -1.936  10.643  -9.664  1.00 98.16           C
ATOM   1396 HG11 VAL A 100      -2.192  11.500 -10.287  1.00 98.16           H
ATOM   1397 HG12 VAL A 100      -1.761   9.774 -10.299  1.00 98.16           H
ATOM   1398 HG13 VAL A 100      -1.026  10.884  -9.113  1.00 98.16           H
ATOM   1399  CG2 VAL A 100      -4.358  10.160  -9.522  1.00 98.16           C
ATOM   1400 HG21 VAL A 100      -5.218  10.029  -8.865  1.00 98.16           H
ATOM   1401 HG22 VAL A 100      -4.531  11.042 -10.139  1.00 98.16           H
ATOM   1402 HG23 VAL A 100      -4.263   9.285 -10.165  1.00 98.16           H
ATOM   1403  N   ASP A 101      -0.444   8.561  -7.394  1.00 98.44           N
ATOM   1404  H   ASP A 101      -0.520   7.921  -8.172  1.00 98.44           H
ATOM   1405  CA  ASP A 101       0.782   8.531  -6.606  1.00 98.44           C
ATOM   1406  HA  ASP A 101       0.810   9.413  -5.966  1.00 98.44           H
ATOM   1407  C   ASP A 101       2.042   8.565  -7.483  1.00 98.44           C
ATOM   1408  CB  ASP A 101       0.738   7.312  -5.687  1.00 98.44           C
ATOM   1409  HB2 ASP A 101      -0.231   7.265  -5.192  1.00 98.44           H
ATOM   1410  HB3 ASP A 101       0.849   6.411  -6.291  1.00 98.44           H
ATOM   1411  O   ASP A 101       2.104   7.964  -8.557  1.00 98.44           O
ATOM   1412  CG  ASP A 101       1.825   7.421  -4.628  1.00 98.44           C
ATOM   1413  OD1 ASP A 101       3.006   7.173  -4.948  1.00 98.44           O
ATOM   1414  OD2 ASP A 101       1.501   7.875  -3.514  1.00 98.44           O
ATOM   1415  N   ASN A 102       3.057   9.297  -7.019  1.00 96.79           N
ATOM   1416  H   ASN A 102       2.968   9.664  -6.083  1.00 96.79           H
ATOM   1417  CA  ASN A 102       4.296   9.562  -7.754  1.00 96.79           C
ATOM   1418  HA  ASN A 102       4.128   9.380  -8.815  1.00 96.79           H
ATOM   1419  C   ASN A 102       5.468   8.651  -7.349  1.00 96.79           C
ATOM   1420  CB  ASN A 102       4.653  11.046  -7.579  1.00 96.79           C
ATOM   1421  HB2 ASN A 102       4.737  11.285  -6.519  1.00 96.79           H
ATOM   1422  HB3 ASN A 102       5.616  11.244  -8.049  1.00 96.79           H
ATOM   1423  O   ASN A 102       6.542   8.748  -7.939  1.00 96.79           O
ATOM   1424  CG  ASN A 102       3.639  11.952  -8.243  1.00 96.79           C
ATOM   1425  ND2 ASN A 102       3.004  12.839  -7.513  1.00 96.79           N
ATOM   1426 HD21 ASN A 102       3.171  12.910  -6.519  1.00 96.79           H
ATOM   1427 HD22 ASN A 102       2.314  13.399  -7.992  1.00 96.79           H
ATOM   1428  OD1 ASN A 102       3.402  11.871  -9.431  1.00 96.79           O
ATOM   1429  N   GLN A 103       5.299   7.792  -6.342  1.00 97.55           N
ATOM   1430  H   GLN A 103       4.397   7.739  -5.891  1.00 97.55           H
ATOM   1431  CA  GLN A 103       6.366   6.972  -5.759  1.00 97.55           C
ATOM   1432  HA  GLN A 103       7.318   7.263  -6.203  1.00 97.55           H
ATOM   1433  C   GLN A 103       6.219   5.469  -6.046  1.00 97.55           C
ATOM   1434  CB  GLN A 103       6.477   7.243  -4.251  1.00 97.55           C
ATOM   1435  HB2 GLN A 103       7.327   6.668  -3.884  1.00 97.55           H
ATOM   1436  HB3 GLN A 103       5.579   6.889  -3.743  1.00 97.55           H
ATOM   1437  O   GLN A 103       7.098   4.687  -5.682  1.00 97.55           O
ATOM   1438  CG  GLN A 103       6.698   8.730  -3.913  1.00 97.55           C
ATOM   1439  HG2 GLN A 103       7.419   9.159  -4.609  1.00 97.55           H
ATOM   1440  HG3 GLN A 103       5.754   9.264  -4.023  1.00 97.55           H
ATOM   1441  CD  GLN A 103       7.231   8.949  -2.497  1.00 97.55           C
ATOM   1442  NE2 GLN A 103       7.115  10.143  -1.957  1.00 97.55           N
ATOM   1443 HE21 GLN A 103       7.459  10.246  -1.012  1.00 97.55           H
ATOM   1444 HE22 GLN A 103       6.601  10.884  -2.411  1.00 97.55           H
ATOM   1445  OE1 GLN A 103       7.809   8.075  -1.870  1.00 97.55           O
ATOM   1446  N   ILE A 104       5.158   5.057  -6.747  1.00 97.93           N
ATOM   1447  H   ILE A 104       4.444   5.747  -6.931  1.00 97.93           H
ATOM   1448  CA  ILE A 104       4.859   3.651  -7.072  1.00 97.93           C
ATOM   1449  HA  ILE A 104       5.636   3.021  -6.638  1.00 97.93           H
ATOM   1450  C   ILE A 104       4.897   3.361  -8.587  1.00 97.93           C
ATOM   1451  CB  ILE A 104       3.533   3.217  -6.410  1.00 97.93           C
ATOM   1452  HB  ILE A 104       3.259   2.236  -6.797  1.00 97.93           H
ATOM   1453  O   ILE A 104       3.871   3.025  -9.187  1.00 97.93           O
ATOM   1454  CG1 ILE A 104       2.375   4.174  -6.725  1.00 97.93           C
ATOM   1455 HG12 ILE A 104       2.477   4.569  -7.736  1.00 97.93           H
ATOM   1456 HG13 ILE A 104       2.437   5.015  -6.034  1.00 97.93           H
ATOM   1457  CG2 ILE A 104       3.721   3.102  -4.886  1.00 97.93           C
ATOM   1458 HG21 ILE A 104       3.876   4.090  -4.453  1.00 97.93           H
ATOM   1459 HG22 ILE A 104       2.837   2.661  -4.426  1.00 97.93           H
ATOM   1460 HG23 ILE A 104       4.586   2.484  -4.648  1.00 97.93           H
ATOM   1461  CD1 ILE A 104       0.998   3.516  -6.591  1.00 97.93           C
ATOM   1462 HD11 ILE A 104       0.227   4.242  -6.848  1.00 97.93           H
ATOM   1463 HD12 ILE A 104       0.836   3.175  -5.568  1.00 97.93           H
ATOM   1464 HD13 ILE A 104       0.924   2.669  -7.272  1.00 97.93           H
ATOM   1465  N   PRO A 105       6.058   3.492  -9.257  1.00 97.74           N
ATOM   1466  CA  PRO A 105       6.147   3.301 -10.702  1.00 97.74           C
ATOM   1467  HA  PRO A 105       5.409   3.935 -11.192  1.00 97.74           H
ATOM   1468  C   PRO A 105       5.885   1.844 -11.115  1.00 97.74           C
ATOM   1469  CB  PRO A 105       7.560   3.764 -11.073  1.00 97.74           C
ATOM   1470  HB2 PRO A 105       7.947   3.254 -11.955  1.00 97.74           H
ATOM   1471  HB3 PRO A 105       7.559   4.843 -11.228  1.00 97.74           H
ATOM   1472  O   PRO A 105       6.186   0.911 -10.378  1.00 97.74           O
ATOM   1473  CG  PRO A 105       8.369   3.434  -9.818  1.00 97.74           C
ATOM   1474  HG2 PRO A 105       8.621   2.373  -9.817  1.00 97.74           H
ATOM   1475  HG3 PRO A 105       9.269   4.044  -9.741  1.00 97.74           H
ATOM   1476  CD  PRO A 105       7.380   3.738  -8.694  1.00 97.74           C
ATOM   1477  HD2 PRO A 105       7.465   4.788  -8.413  1.00 97.74           H
ATOM   1478  HD3 PRO A 105       7.578   3.095  -7.836  1.00 97.74           H
ATOM   1479  N   LEU A 106       5.389   1.622 -12.336  1.00 97.68           N
ATOM   1480  H   LEU A 106       5.128   2.420 -12.897  1.00 97.68           H
ATOM   1481  CA  LEU A 106       5.175   0.280 -12.908  1.00 97.68           C
ATOM   1482  HA  LEU A 106       5.027  -0.427 -12.092  1.00 97.68           H
ATOM   1483  C   LEU A 106       6.393  -0.253 -13.686  1.00 97.68           C
ATOM   1484  CB  LEU A 106       3.902   0.278 -13.779  1.00 97.68           C
ATOM   1485  HB2 LEU A 106       4.039   0.986 -14.597  1.00 97.68           H
ATOM   1486  HB3 LEU A 106       3.788  -0.715 -14.213  1.00 97.68           H
ATOM   1487  O   LEU A 106       6.348  -1.341 -14.264  1.00 97.68           O
ATOM   1488  CG  LEU A 106       2.591   0.627 -13.046  1.00 97.68           C
ATOM   1489  HG  LEU A 106       2.626   1.663 -12.707  1.00 97.68           H
ATOM   1490  CD1 LEU A 106       1.406   0.462 -14.000  1.00 97.68           C
ATOM   1491 HD11 LEU A 106       1.534   1.120 -14.860  1.00 97.68           H
ATOM   1492 HD12 LEU A 106       1.326  -0.572 -14.335  1.00 97.68           H
ATOM   1493 HD13 LEU A 106       0.486   0.747 -13.491  1.00 97.68           H
ATOM   1494  CD2 LEU A 106       2.337  -0.280 -11.843  1.00 97.68           C
ATOM   1495 HD21 LEU A 106       2.374  -1.329 -12.136  1.00 97.68           H
ATOM   1496 HD22 LEU A 106       3.090  -0.078 -11.082  1.00 97.68           H
ATOM   1497 HD23 LEU A 106       1.363  -0.051 -11.411  1.00 97.68           H
ATOM   1498  N   THR A 107       7.493   0.501 -13.729  1.00 95.73           N
ATOM   1499  H   THR A 107       7.503   1.339 -13.165  1.00 95.73           H
ATOM   1500  CA  THR A 107       8.740   0.124 -14.412  1.00 95.73           C
ATOM   1501  HA  THR A 107       8.802  -0.963 -14.453  1.00 95.73           H
ATOM   1502  C   THR A 107       9.968   0.614 -13.649  1.00 95.73           C
ATOM   1503  CB  THR A 107       8.796   0.657 -15.855  1.00 95.73           C
ATOM   1504  HB  THR A 107       9.724   0.311 -16.311  1.00 95.73           H
ATOM   1505  O   THR A 107       9.866   1.449 -12.752  1.00 95.73           O
ATOM   1506  CG2 THR A 107       7.648   0.184 -16.741  1.00 95.73           C
ATOM   1507 HG21 THR A 107       7.586  -0.904 -16.719  1.00 95.73           H
ATOM   1508 HG22 THR A 107       7.824   0.521 -17.763  1.00 95.73           H
ATOM   1509 HG23 THR A 107       6.712   0.610 -16.382  1.00 95.73           H
ATOM   1510  OG1 THR A 107       8.790   2.060 -15.888  1.00 95.73           O
ATOM   1511  HG1 THR A 107       8.067   2.377 -15.342  1.00 95.73           H
ATOM   1512  N   GLY A 108      11.141   0.094 -14.015  1.00 94.82           N
ATOM   1513  H   GLY A 108      11.158  -0.632 -14.717  1.00 94.82           H
ATOM   1514  CA  GLY A 108      12.412   0.501 -13.422  1.00 94.82           C
ATOM   1515  HA2 GLY A 108      13.221   0.287 -14.121  1.00 94.82           H
ATOM   1516  HA3 GLY A 108      12.387   1.578 -13.256  1.00 94.82           H
ATOM   1517  C   GLY A 108      12.728  -0.198 -12.092  1.00 94.82           C
ATOM   1518  O   GLY A 108      12.023  -1.127 -11.694  1.00 94.82           O
ATOM   1519  N   PRO A 109      13.810   0.220 -11.411  1.00 94.63           N
ATOM   1520  CA  PRO A 109      14.340  -0.475 -10.233  1.00 94.63           C
ATOM   1521  HA  PRO A 109      14.544  -1.517 -10.478  1.00 94.63           H
ATOM   1522  C   PRO A 109      13.384  -0.456  -9.034  1.00 94.63           C
ATOM   1523  CB  PRO A 109      15.659   0.237  -9.913  1.00 94.63           C
ATOM   1524  HB2 PRO A 109      16.477  -0.272 -10.423  1.00 94.63           H
ATOM   1525  HB3 PRO A 109      15.857   0.279  -8.841  1.00 94.63           H
ATOM   1526  O   PRO A 109      13.334  -1.415  -8.271  1.00 94.63           O
ATOM   1527  CG  PRO A 109      15.485   1.634 -10.509  1.00 94.63           C
ATOM   1528  HG2 PRO A 109      14.931   2.265  -9.814  1.00 94.63           H
ATOM   1529  HG3 PRO A 109      16.443   2.090 -10.761  1.00 94.63           H
ATOM   1530  CD  PRO A 109      14.639   1.369 -11.750  1.00 94.63           C
ATOM   1531  HD2 PRO A 109      14.040   2.250 -11.981  1.00 94.63           H
ATOM   1532  HD3 PRO A 109      15.285   1.117 -12.591  1.00 94.63           H
ATOM   1533  N   ASN A 110      12.584   0.603  -8.908  1.00 96.61           N
ATOM   1534  H   ASN A 110      12.669   1.350  -9.583  1.00 96.61           H
ATOM   1535  CA  ASN A 110      11.573   0.742  -7.861  1.00 96.61           C
ATOM   1536  HA  ASN A 110      11.806   0.050  -7.052  1.00 96.61           H
ATOM   1537  C   ASN A 110      10.176   0.331  -8.340  1.00 96.61           C
ATOM   1538  CB  ASN A 110      11.637   2.167  -7.283  1.00 96.61           C
ATOM   1539  HB2 ASN A 110      10.784   2.341  -6.628  1.00 96.61           H
ATOM   1540  HB3 ASN A 110      11.589   2.897  -8.091  1.00 96.61           H
ATOM   1541  O   ASN A 110       9.186   0.765  -7.758  1.00 96.61           O
ATOM   1542  CG  ASN A 110      12.884   2.404  -6.452  1.00 96.61           C
ATOM   1543  ND2 ASN A 110      13.207   3.645  -6.180  1.00 96.61           N
ATOM   1544 HD21 ASN A 110      12.602   4.407  -6.450  1.00 96.61           H
ATOM   1545 HD22 ASN A 110      14.004   3.779  -5.574  1.00 96.61           H
ATOM   1546  OD1 ASN A 110      13.578   1.495  -6.030  1.00 96.61           O
ATOM   1547  N   SER A 111      10.088  -0.483  -9.400  1.00 97.75           N
ATOM   1548  H   SER A 111      10.930  -0.829  -9.837  1.00 97.75           H
ATOM   1549  CA  SER A 111       8.796  -0.960  -9.885  1.00 97.75           C
ATOM   1550  HA  SER A 111       8.244  -0.078 -10.208  1.00 97.75           H
ATOM   1551  C   SER A 111       8.012  -1.659  -8.774  1.00 97.75           C
ATOM   1552  CB  SER A 111       8.930  -1.881 -11.097  1.00 97.75           C
ATOM   1553  HB2 SER A 111       9.477  -1.360 -11.883  1.00 97.75           H
ATOM   1554  HB3 SER A 111       9.473  -2.784 -10.818  1.00 97.75           H
ATOM   1555  O   SER A 111       8.570  -2.407  -7.960  1.00 97.75           O
ATOM   1556  OG  SER A 111       7.639  -2.223 -11.576  1.00 97.75           O
ATOM   1557  HG  SER A 111       7.701  -2.545 -12.478  1.00 97.75           H
ATOM   1558  N   VAL A 112       6.704  -1.417  -8.759  1.00 98.56           N
ATOM   1559  H   VAL A 112       6.354  -0.705  -9.385  1.00 98.56           H
ATOM   1560  CA  VAL A 112       5.765  -2.062  -7.836  1.00 98.56           C
ATOM   1561  HA  VAL A 112       6.321  -2.354  -6.945  1.00 98.56           H
ATOM   1562  C   VAL A 112       5.187  -3.359  -8.386  1.00 98.56           C
ATOM   1563  CB  VAL A 112       4.678  -1.090  -7.367  1.00 98.56           C
ATOM   1564  HB  VAL A 112       4.081  -1.592  -6.605  1.00 98.56           H
ATOM   1565  O   VAL A 112       4.511  -4.090  -7.668  1.00 98.56           O
ATOM   1566  CG1 VAL A 112       5.366   0.135  -6.752  1.00 98.56           C
ATOM   1567 HG11 VAL A 112       6.130  -0.175  -6.039  1.00 98.56           H
ATOM   1568 HG12 VAL A 112       5.834   0.747  -7.523  1.00 98.56           H
ATOM   1569 HG13 VAL A 112       4.625   0.734  -6.221  1.00 98.56           H
ATOM   1570  CG2 VAL A 112       3.709  -0.640  -8.459  1.00 98.56           C
ATOM   1571 HG21 VAL A 112       4.240  -0.050  -9.206  1.00 98.56           H
ATOM   1572 HG22 VAL A 112       2.931  -0.017  -8.018  1.00 98.56           H
ATOM   1573 HG23 VAL A 112       3.239  -1.504  -8.930  1.00 98.56           H
ATOM   1574  N   VAL A 113       5.480  -3.689  -9.645  1.00 98.37           N
ATOM   1575  H   VAL A 113       6.102  -3.080 -10.157  1.00 98.37           H
ATOM   1576  CA  VAL A 113       5.143  -4.994 -10.224  1.00 98.37           C
ATOM   1577  HA  VAL A 113       4.069  -5.152 -10.127  1.00 98.37           H
ATOM   1578  C   VAL A 113       5.860  -6.095  -9.440  1.00 98.37           C
ATOM   1579  CB  VAL A 113       5.510  -5.046 -11.715  1.00 98.37           C
ATOM   1580  HB  VAL A 113       6.573  -4.831 -11.832  1.00 98.37           H
ATOM   1581  O   VAL A 113       7.064  -6.021  -9.210  1.00 98.37           O
ATOM   1582  CG1 VAL A 113       5.229  -6.423 -12.331  1.00 98.37           C
ATOM   1583 HG11 VAL A 113       5.505  -6.415 -13.385  1.00 98.37           H
ATOM   1584 HG12 VAL A 113       4.173  -6.673 -12.225  1.00 98.37           H
ATOM   1585 HG13 VAL A 113       5.830  -7.189 -11.841  1.00 98.37           H
ATOM   1586  CG2 VAL A 113       4.710  -4.005 -12.511  1.00 98.37           C
ATOM   1587 HG21 VAL A 113       4.900  -3.003 -12.126  1.00 98.37           H
ATOM   1588 HG22 VAL A 113       5.023  -4.026 -13.555  1.00 98.37           H
ATOM   1589 HG23 VAL A 113       3.643  -4.216 -12.443  1.00 98.37           H
ATOM   1590  N   GLY A 114       5.114  -7.125  -9.039  1.00 98.59           N
ATOM   1591  H   GLY A 114       4.135  -7.131  -9.284  1.00 98.59           H
ATOM   1592  CA  GLY A 114       5.603  -8.219  -8.199  1.00 98.59           C
ATOM   1593  HA2 GLY A 114       4.985  -9.099  -8.378  1.00 98.59           H
ATOM   1594  HA3 GLY A 114       6.630  -8.458  -8.474  1.00 98.59           H
ATOM   1595  C   GLY A 114       5.575  -7.927  -6.697  1.00 98.59           C
ATOM   1596  O   GLY A 114       5.938  -8.803  -5.917  1.00 98.59           O
ATOM   1597  N   ARG A 115       5.133  -6.737  -6.276  1.00 98.74           N
ATOM   1598  H   ARG A 115       4.859  -6.061  -6.975  1.00 98.74           H
ATOM   1599  CA  ARG A 115       4.855  -6.392  -4.871  1.00 98.74           C
ATOM   1600  HA  ARG A 115       5.426  -7.047  -4.213  1.00 98.74           H
ATOM   1601  C   ARG A 115       3.380  -6.612  -4.547  1.00 98.74           C
ATOM   1602  CB  ARG A 115       5.287  -4.948  -4.600  1.00 98.74           C
ATOM   1603  HB2 ARG A 115       5.094  -4.717  -3.552  1.00 98.74           H
ATOM   1604  HB3 ARG A 115       4.693  -4.257  -5.198  1.00 98.74           H
ATOM   1605  O   ARG A 115       2.585  -6.824  -5.460  1.00 98.74           O
ATOM   1606  CG  ARG A 115       6.776  -4.749  -4.898  1.00 98.74           C
ATOM   1607  HG2 ARG A 115       6.940  -4.829  -5.973  1.00 98.74           H
ATOM   1608  HG3 ARG A 115       7.356  -5.525  -4.399  1.00 98.74           H
ATOM   1609  CD  ARG A 115       7.263  -3.379  -4.434  1.00 98.74           C
ATOM   1610  HD2 ARG A 115       6.608  -2.606  -4.836  1.00 98.74           H
ATOM   1611  HD3 ARG A 115       7.219  -3.323  -3.346  1.00 98.74           H
ATOM   1612  NE  ARG A 115       8.625  -3.133  -4.925  1.00 98.74           N
ATOM   1613  HE  ARG A 115       8.705  -2.725  -5.845  1.00 98.74           H
ATOM   1614  NH1 ARG A 115       9.779  -4.018  -3.132  1.00 98.74           N
ATOM   1615 HH11 ARG A 115      10.651  -4.241  -2.673  1.00 98.74           H
ATOM   1616 HH12 ARG A 115       8.958  -4.514  -2.815  1.00 98.74           H
ATOM   1617  NH2 ARG A 115      10.891  -3.117  -4.829  1.00 98.74           N
ATOM   1618 HH21 ARG A 115      10.898  -2.681  -5.740  1.00 98.74           H
ATOM   1619 HH22 ARG A 115      11.752  -3.353  -4.357  1.00 98.74           H
ATOM   1620  CZ  ARG A 115       9.746  -3.420  -4.289  1.00 98.74           C
ATOM   1621  N   ALA A 116       2.997  -6.571  -3.274  1.00 98.84           N
ATOM   1622  H   ALA A 116       3.679  -6.377  -2.554  1.00 98.84           H
ATOM   1623  CA  ALA A 116       1.605  -6.767  -2.871  1.00 98.84           C
ATOM   1624  HA  ALA A 116       1.040  -7.145  -3.723  1.00 98.84           H
ATOM   1625  C   ALA A 116       0.938  -5.466  -2.425  1.00 98.84           C
ATOM   1626  CB  ALA A 116       1.525  -7.837  -1.783  1.00 98.84           C
ATOM   1627  HB1 ALA A 116       1.920  -8.784  -2.152  1.00 98.84           H
ATOM   1628  HB2 ALA A 116       2.101  -7.515  -0.916  1.00 98.84           H
ATOM   1629  HB3 ALA A 116       0.486  -7.981  -1.489  1.00 98.84           H
ATOM   1630  O   ALA A 116       1.505  -4.720  -1.634  1.00 98.84           O
ATOM   1631  N   LEU A 117      -0.293  -5.233  -2.873  1.00 98.91           N
ATOM   1632  H   LEU A 117      -0.703  -5.924  -3.485  1.00 98.91           H
ATOM   1633  CA  LEU A 117      -1.202  -4.292  -2.221  1.00 98.91           C
ATOM   1634  HA  LEU A 117      -0.639  -3.450  -1.818  1.00 98.91           H
ATOM   1635  C   LEU A 117      -1.882  -4.992  -1.047  1.00 98.91           C
ATOM   1636  CB  LEU A 117      -2.232  -3.777  -3.234  1.00 98.91           C
ATOM   1637  HB2 LEU A 117      -2.625  -4.628  -3.789  1.00 98.91           H
ATOM   1638  HB3 LEU A 117      -3.060  -3.315  -2.697  1.00 98.91           H
ATOM   1639  O   LEU A 117      -2.226  -6.171  -1.157  1.00 98.91           O
ATOM   1640  CG  LEU A 117      -1.649  -2.747  -4.216  1.00 98.91           C
ATOM   1641  HG  LEU A 117      -0.707  -3.111  -4.627  1.00 98.91           H
ATOM   1642  CD1 LEU A 117      -2.624  -2.564  -5.373  1.00 98.91           C
ATOM   1643 HD11 LEU A 117      -2.345  -1.692  -5.964  1.00 98.91           H
ATOM   1644 HD12 LEU A 117      -2.596  -3.447  -6.010  1.00 98.91           H
ATOM   1645 HD13 LEU A 117      -3.629  -2.435  -4.972  1.00 98.91           H
ATOM   1646  CD2 LEU A 117      -1.418  -1.387  -3.553  1.00 98.91           C
ATOM   1647 HD21 LEU A 117      -0.692  -1.474  -2.745  1.00 98.91           H
ATOM   1648 HD22 LEU A 117      -1.029  -0.677  -4.283  1.00 98.91           H
ATOM   1649 HD23 LEU A 117      -2.350  -1.001  -3.140  1.00 98.91           H
ATOM   1650  N   VAL A 118      -2.077  -4.274   0.055  1.00 98.83           N
ATOM   1651  H   VAL A 118      -1.729  -3.326   0.076  1.00 98.83           H
ATOM   1652  CA  VAL A 118      -2.665  -4.772   1.300  1.00 98.83           C
ATOM   1653  HA  VAL A 118      -3.184  -5.709   1.100  1.00 98.83           H
ATOM   1654  C   VAL A 118      -3.680  -3.757   1.816  1.00 98.83           C
ATOM   1655  CB  VAL A 118      -1.584  -5.037   2.367  1.00 98.83           C
ATOM   1656  HB  VAL A 118      -1.116  -4.091   2.639  1.00 98.83           H
ATOM   1657  O   VAL A 118      -3.392  -2.565   1.891  1.00 98.83           O
ATOM   1658  CG1 VAL A 118      -2.180  -5.666   3.634  1.00 98.83           C
ATOM   1659 HG11 VAL A 118      -2.881  -4.974   4.100  1.00 98.83           H
ATOM   1660 HG12 VAL A 118      -1.380  -5.848   4.351  1.00 98.83           H
ATOM   1661 HG13 VAL A 118      -2.690  -6.599   3.393  1.00 98.83           H
ATOM   1662  CG2 VAL A 118      -0.495  -5.993   1.848  1.00 98.83           C
ATOM   1663 HG21 VAL A 118      -0.946  -6.898   1.440  1.00 98.83           H
ATOM   1664 HG22 VAL A 118       0.082  -5.502   1.064  1.00 98.83           H
ATOM   1665 HG23 VAL A 118       0.181  -6.255   2.662  1.00 98.83           H
ATOM   1666  N   VAL A 119      -4.864  -4.242   2.186  1.00 98.80           N
ATOM   1667  H   VAL A 119      -5.002  -5.240   2.121  1.00 98.80           H
ATOM   1668  CA  VAL A 119      -5.857  -3.476   2.949  1.00 98.80           C
ATOM   1669  HA  VAL A 119      -5.570  -2.424   2.942  1.00 98.80           H
ATOM   1670  C   VAL A 119      -5.834  -3.932   4.404  1.00 98.80           C
ATOM   1671  CB  VAL A 119      -7.255  -3.546   2.308  1.00 98.80           C
ATOM   1672  HB  VAL A 119      -7.174  -3.146   1.298  1.00 98.80           H
ATOM   1673  O   VAL A 119      -5.811  -5.134   4.692  1.00 98.80           O
ATOM   1674  CG1 VAL A 119      -7.802  -4.973   2.192  1.00 98.80           C
ATOM   1675 HG11 VAL A 119      -8.764  -4.958   1.679  1.00 98.80           H
ATOM   1676 HG12 VAL A 119      -7.108  -5.588   1.618  1.00 98.80           H
ATOM   1677 HG13 VAL A 119      -7.943  -5.407   3.181  1.00 98.80           H
ATOM   1678  CG2 VAL A 119      -8.267  -2.683   3.065  1.00 98.80           C
ATOM   1679 HG21 VAL A 119      -7.908  -1.656   3.122  1.00 98.80           H
ATOM   1680 HG22 VAL A 119      -8.423  -3.059   4.076  1.00 98.80           H
ATOM   1681 HG23 VAL A 119      -9.224  -2.694   2.544  1.00 98.80           H
ATOM   1682  N   HIS A 120      -5.810  -2.968   5.313  1.00 98.66           N
ATOM   1683  H   HIS A 120      -5.834  -2.008   5.000  1.00 98.66           H
ATOM   1684  CA  HIS A 120      -5.678  -3.176   6.746  1.00 98.66           C
ATOM   1685  HA  HIS A 120      -5.309  -4.187   6.917  1.00 98.66           H
ATOM   1686  C   HIS A 120      -7.012  -3.058   7.487  1.00 98.66           C
ATOM   1687  CB  HIS A 120      -4.632  -2.212   7.302  1.00 98.66           C
ATOM   1688  HB2 HIS A 120      -4.662  -2.279   8.389  1.00 98.66           H
ATOM   1689  HB3 HIS A 120      -4.871  -1.188   7.017  1.00 98.66           H
ATOM   1690  O   HIS A 120      -8.008  -2.589   6.946  1.00 98.66           O
ATOM   1691  CG  HIS A 120      -3.229  -2.551   6.897  1.00 98.66           C
ATOM   1692  CD2 HIS A 120      -2.639  -2.304   5.689  1.00 98.66           C
ATOM   1693  HD2 HIS A 120      -3.104  -1.829   4.837  1.00 98.66           H
ATOM   1694  ND1 HIS A 120      -2.292  -3.148   7.708  1.00 98.66           N
ATOM   1695  HD1 HIS A 120      -2.423  -3.370   8.685  1.00 98.66           H
ATOM   1696  CE1 HIS A 120      -1.149  -3.233   7.010  1.00 98.66           C
ATOM   1697  HE1 HIS A 120      -0.208  -3.591   7.399  1.00 98.66           H
ATOM   1698  NE2 HIS A 120      -1.319  -2.754   5.770  1.00 98.66           N
ATOM   1699  N   GLU A 121      -7.039  -3.534   8.728  1.00 97.98           N
ATOM   1700  H   GLU A 121      -6.178  -3.914   9.095  1.00 97.98           H
ATOM   1701  CA  GLU A 121      -8.220  -3.586   9.592  1.00 97.98           C
ATOM   1702  HA  GLU A 121      -9.048  -4.060   9.066  1.00 97.98           H
ATOM   1703  C   GLU A 121      -8.709  -2.212  10.044  1.00 97.98           C
ATOM   1704  CB  GLU A 121      -7.858  -4.448  10.804  1.00 97.98           C
ATOM   1705  HB2 GLU A 121      -7.580  -5.440  10.447  1.00 97.98           H
ATOM   1706  HB3 GLU A 121      -6.990  -4.003  11.289  1.00 97.98           H
ATOM   1707  O   GLU A 121      -9.916  -1.993  10.110  1.00 97.98           O
ATOM   1708  CG  GLU A 121      -8.982  -4.590  11.842  1.00 97.98           C
ATOM   1709  HG2 GLU A 121      -9.817  -5.119  11.382  1.00 97.98           H
ATOM   1710  HG3 GLU A 121      -9.329  -3.605  12.153  1.00 97.98           H
ATOM   1711  CD  GLU A 121      -8.517  -5.349  13.092  1.00 97.98           C
ATOM   1712  OE1 GLU A 121      -9.281  -5.344  14.082  1.00 97.98           O
ATOM   1713  OE2 GLU A 121      -7.408  -5.939  13.049  1.00 97.98           O
ATOM   1714  N   LEU A 122      -7.783  -1.312  10.360  1.00 98.48           N
ATOM   1715  H   LEU A 122      -6.810  -1.542  10.213  1.00 98.48           H
ATOM   1716  CA  LEU A 122      -8.062  -0.029  10.989  1.00 98.48           C
ATOM   1717  HA  LEU A 122      -9.135   0.070  11.152  1.00 98.48           H
ATOM   1718  C   LEU A 122      -7.643   1.126  10.086  1.00 98.48           C
ATOM   1719  CB  LEU A 122      -7.348   0.056  12.356  1.00 98.48           C
ATOM   1720  HB2 LEU A 122      -7.635   0.987  12.845  1.00 98.48           H
ATOM   1721  HB3 LEU A 122      -6.273   0.111  12.182  1.00 98.48           H
ATOM   1722  O   LEU A 122      -6.937   0.951   9.089  1.00 98.48           O
ATOM   1723  CG  LEU A 122      -7.630  -1.104  13.325  1.00 98.48           C
ATOM   1724  HG  LEU A 122      -7.348  -2.051  12.865  1.00 98.48           H
ATOM   1725  CD1 LEU A 122      -6.788  -0.930  14.589  1.00 98.48           C
ATOM   1726 HD11 LEU A 122      -7.061  -0.006  15.098  1.00 98.48           H
ATOM   1727 HD12 LEU A 122      -6.951  -1.778  15.254  1.00 98.48           H
ATOM   1728 HD13 LEU A 122      -5.732  -0.886  14.322  1.00 98.48           H
ATOM   1729  CD2 LEU A 122      -9.103  -1.159  13.732  1.00 98.48           C
ATOM   1730 HD21 LEU A 122      -9.398  -0.229  14.216  1.00 98.48           H
ATOM   1731 HD22 LEU A 122      -9.727  -1.326  12.854  1.00 98.48           H
ATOM   1732 HD23 LEU A 122      -9.258  -1.995  14.415  1.00 98.48           H
ATOM   1733  N   GLN A 123      -8.058   2.321  10.489  1.00 98.75           N
ATOM   1734  H   GLN A 123      -8.640   2.371  11.314  1.00 98.75           H
ATOM   1735  CA  GLN A 123      -7.578   3.568   9.924  1.00 98.75           C
ATOM   1736  HA  GLN A 123      -7.818   3.581   8.860  1.00 98.75           H
ATOM   1737  C   GLN A 123      -6.058   3.684  10.092  1.00 98.75           C
ATOM   1738  CB  GLN A 123      -8.312   4.726  10.616  1.00 98.75           C
ATOM   1739  HB2 GLN A 123      -9.381   4.635  10.421  1.00 98.75           H
ATOM   1740  HB3 GLN A 123      -8.152   4.665  11.692  1.00 98.75           H
ATOM   1741  O   GLN A 123      -5.531   3.509  11.188  1.00 98.75           O
ATOM   1742  CG  GLN A 123      -7.809   6.086  10.122  1.00 98.75           C
ATOM   1743  HG2 GLN A 123      -7.863   6.129   9.034  1.00 98.75           H
ATOM   1744  HG3 GLN A 123      -6.767   6.195  10.425  1.00 98.75           H
ATOM   1745  CD  GLN A 123      -8.552   7.281  10.694  1.00 98.75           C
ATOM   1746  NE2 GLN A 123      -8.037   8.467  10.459  1.00 98.75           N
ATOM   1747 HE21 GLN A 123      -8.502   9.253  10.891  1.00 98.75           H
ATOM   1748 HE22 GLN A 123      -7.137   8.520  10.004  1.00 98.75           H
ATOM   1749  OE1 GLN A 123      -9.589   7.197  11.334  1.00 98.75           O
ATOM   1750  N   ASP A 124      -5.388   4.058   9.009  1.00 98.81           N
ATOM   1751  H   ASP A 124      -5.902   4.162   8.146  1.00 98.81           H
ATOM   1752  CA  ASP A 124      -4.035   4.595   9.031  1.00 98.81           C
ATOM   1753  HA  ASP A 124      -3.410   3.972   9.671  1.00 98.81           H
ATOM   1754  C   ASP A 124      -4.058   6.024   9.619  1.00 98.81           C
ATOM   1755  CB  ASP A 124      -3.474   4.507   7.598  1.00 98.81           C
ATOM   1756  HB2 ASP A 124      -3.406   3.456   7.318  1.00 98.81           H
ATOM   1757  HB3 ASP A 124      -4.162   4.995   6.908  1.00 98.81           H
ATOM   1758  O   ASP A 124      -4.754   6.916   9.113  1.00 98.81           O
ATOM   1759  CG  ASP A 124      -2.098   5.136   7.421  1.00 98.81           C
ATOM   1760  OD1 ASP A 124      -1.557   5.612   8.434  1.00 98.81           O
ATOM   1761  OD2 ASP A 124      -1.646   5.219   6.261  1.00 98.81           O
ATOM   1762  N   ASP A 125      -3.320   6.230  10.711  1.00 98.65           N
ATOM   1763  H   ASP A 125      -2.752   5.455  11.025  1.00 98.65           H
ATOM   1764  CA  ASP A 125      -3.158   7.508  11.408  1.00 98.65           C
ATOM   1765  HA  ASP A 125      -4.129   8.002  11.389  1.00 98.65           H
ATOM   1766  C   ASP A 125      -2.182   8.484  10.726  1.00 98.65           C
ATOM   1767  CB  ASP A 125      -2.815   7.267  12.886  1.00 98.65           C
ATOM   1768  HB2 ASP A 125      -2.977   8.202  13.422  1.00 98.65           H
ATOM   1769  HB3 ASP A 125      -3.521   6.543  13.292  1.00 98.65           H
ATOM   1770  O   ASP A 125      -1.989   9.610  11.199  1.00 98.65           O
ATOM   1771  CG  ASP A 125      -1.383   6.795  13.194  1.00 98.65           C
ATOM   1772  OD1 ASP A 125      -0.435   7.095  12.431  1.00 98.65           O
ATOM   1773  OD2 ASP A 125      -1.209   6.245  14.304  1.00 98.65           O
ATOM   1774  N   LEU A 126      -1.605   8.076   9.597  1.00 98.61           N
ATOM   1775  H   LEU A 126      -1.746   7.111   9.333  1.00 98.61           H
ATOM   1776  CA  LEU A 126      -0.736   8.840   8.711  1.00 98.61           C
ATOM   1777  HA  LEU A 126      -0.442   8.157   7.914  1.00 98.61           H
ATOM   1778  C   LEU A 126       0.579   9.278   9.367  1.00 98.61           C
ATOM   1779  CB  LEU A 126      -1.528  10.000   8.085  1.00 98.61           C
ATOM   1780  HB2 LEU A 126      -0.890  10.447   7.322  1.00 98.61           H
ATOM   1781  HB3 LEU A 126      -1.708  10.749   8.856  1.00 98.61           H
ATOM   1782  O   LEU A 126       1.124  10.335   9.033  1.00 98.61           O
ATOM   1783  CG  LEU A 126      -2.877   9.628   7.444  1.00 98.61           C
ATOM   1784  HG  LEU A 126      -3.535   9.165   8.180  1.00 98.61           H
ATOM   1785  CD1 LEU A 126      -3.560  10.907   6.951  1.00 98.61           C
ATOM   1786 HD11 LEU A 126      -4.490  10.651   6.443  1.00 98.61           H
ATOM   1787 HD12 LEU A 126      -2.904  11.440   6.262  1.00 98.61           H
ATOM   1788 HD13 LEU A 126      -3.790  11.541   7.807  1.00 98.61           H
ATOM   1789  CD2 LEU A 126      -2.724   8.689   6.248  1.00 98.61           C
ATOM   1790 HD21 LEU A 126      -2.137   9.162   5.461  1.00 98.61           H
ATOM   1791 HD22 LEU A 126      -2.216   7.778   6.564  1.00 98.61           H
ATOM   1792 HD23 LEU A 126      -3.704   8.407   5.864  1.00 98.61           H
ATOM   1793  N   GLY A 127       1.053   8.517  10.355  1.00 98.31           N
ATOM   1794  H   GLY A 127       0.506   7.711  10.624  1.00 98.31           H
ATOM   1795  CA  GLY A 127       2.239   8.841  11.147  1.00 98.31           C
ATOM   1796  HA2 GLY A 127       3.040   9.168  10.485  1.00 98.31           H
ATOM   1797  HA3 GLY A 127       2.560   7.941  11.672  1.00 98.31           H
ATOM   1798  C   GLY A 127       1.992   9.926  12.193  1.00 98.31           C
ATOM   1799  O   GLY A 127       2.937  10.412  12.817  1.00 98.31           O
ATOM   1800  N   LYS A 128       0.730  10.324  12.389  1.00 98.09           N
ATOM   1801  H   LYS A 128       0.017   9.840  11.862  1.00 98.09           H
ATOM   1802  CA  LYS A 128       0.328  11.505  13.169  1.00 98.09           C
ATOM   1803  HA  LYS A 128       1.222  11.997  13.554  1.00 98.09           H
ATOM   1804  C   LYS A 128      -0.489  11.137  14.411  1.00 98.09           C
ATOM   1805  CB  LYS A 128      -0.394  12.504  12.236  1.00 98.09           C
ATOM   1806  HB2 LYS A 128      -1.242  12.003  11.769  1.00 98.09           H
ATOM   1807  HB3 LYS A 128      -0.773  13.345  12.817  1.00 98.09           H
ATOM   1808  O   LYS A 128      -0.898  12.032  15.148  1.00 98.09           O
ATOM   1809  CG  LYS A 128       0.552  13.046  11.146  1.00 98.09           C
ATOM   1810  HG2 LYS A 128       1.150  12.224  10.752  1.00 98.09           H
ATOM   1811  HG3 LYS A 128       1.244  13.754  11.601  1.00 98.09           H
ATOM   1812  CD  LYS A 128      -0.147  13.720   9.951  1.00 98.09           C
ATOM   1813  HD2 LYS A 128      -0.549  14.690  10.245  1.00 98.09           H
ATOM   1814  HD3 LYS A 128      -0.947  13.073   9.590  1.00 98.09           H
ATOM   1815  CE  LYS A 128       0.927  13.867   8.857  1.00 98.09           C
ATOM   1816  HE2 LYS A 128       1.351  12.878   8.685  1.00 98.09           H
ATOM   1817  HE3 LYS A 128       1.741  14.489   9.228  1.00 98.09           H
ATOM   1818  NZ  LYS A 128       0.451  14.381   7.549  1.00 98.09           N
ATOM   1819  HZ1 LYS A 128       1.192  14.231   6.879  1.00 98.09           H
ATOM   1820  HZ2 LYS A 128       0.247  15.370   7.553  1.00 98.09           H
ATOM   1821  HZ3 LYS A 128      -0.318  13.828   7.200  1.00 98.09           H
ATOM   1822  N   GLY A 129      -0.695   9.844  14.676  1.00 97.09           N
ATOM   1823  H   GLY A 129      -0.376   9.160  14.005  1.00 97.09           H
ATOM   1824  CA  GLY A 129      -1.483   9.361  15.815  1.00 97.09           C
ATOM   1825  HA2 GLY A 129      -1.754   8.321  15.632  1.00 97.09           H
ATOM   1826  HA3 GLY A 129      -2.403   9.940  15.889  1.00 97.09           H
ATOM   1827  C   GLY A 129      -0.774   9.413  17.173  1.00 97.09           C
ATOM   1828  O   GLY A 129      -1.432   9.357  18.209  1.00 97.09           O
ATOM   1829  N   GLY A 130       0.559   9.519  17.201  1.00 97.10           N
ATOM   1830  H   GLY A 130       1.042   9.497  16.315  1.00 97.10           H
ATOM   1831  CA  GLY A 130       1.351   9.529  18.442  1.00 97.10           C
ATOM   1832  HA2 GLY A 130       2.353   9.893  18.216  1.00 97.10           H
ATOM   1833  HA3 GLY A 130       0.888  10.214  19.153  1.00 97.10           H
ATOM   1834  C   GLY A 130       1.491   8.161  19.128  1.00 97.10           C
ATOM   1835  O   GLY A 130       2.141   8.059  20.166  1.00 97.10           O
ATOM   1836  N   HIS A 131       0.926   7.103  18.544  1.00 98.02           N
ATOM   1837  H   HIS A 131       0.426   7.257  17.680  1.00 98.02           H
ATOM   1838  CA  HIS A 131       1.175   5.718  18.932  1.00 98.02           C
ATOM   1839  HA  HIS A 131       1.107   5.643  20.017  1.00 98.02           H
ATOM   1840  C   HIS A 131       2.586   5.273  18.502  1.00 98.02           C
ATOM   1841  CB  HIS A 131       0.084   4.835  18.305  1.00 98.02           C
ATOM   1842  HB2 HIS A 131      -0.892   5.278  18.504  1.00 98.02           H
ATOM   1843  HB3 HIS A 131       0.217   4.793  17.224  1.00 98.02           H
ATOM   1844  O   HIS A 131       3.111   5.758  17.498  1.00 98.02           O
ATOM   1845  CG  HIS A 131       0.082   3.439  18.864  1.00 98.02           C
ATOM   1846  CD2 HIS A 131      -0.405   3.067  20.086  1.00 98.02           C
ATOM   1847  HD2 HIS A 131      -0.865   3.719  20.813  1.00 98.02           H
ATOM   1848  ND1 HIS A 131       0.577   2.307  18.260  1.00 98.02           N
ATOM   1849  HD1 HIS A 131       0.675   2.177  17.263  1.00 98.02           H
ATOM   1850  CE1 HIS A 131       0.417   1.282  19.114  1.00 98.02           C
ATOM   1851  HE1 HIS A 131       0.637   0.247  18.896  1.00 98.02           H
ATOM   1852  NE2 HIS A 131      -0.184   1.699  20.237  1.00 98.02           N
ATOM   1853  N   GLU A 132       3.190   4.303  19.193  1.00 97.32           N
ATOM   1854  H   GLU A 132       2.711   3.887  19.980  1.00 97.32           H
ATOM   1855  CA  GLU A 132       4.534   3.794  18.855  1.00 97.32           C
ATOM   1856  HA  GLU A 132       5.233   4.630  18.882  1.00 97.32           H
ATOM   1857  C   GLU A 132       4.623   3.197  17.436  1.00 97.32           C
ATOM   1858  CB  GLU A 132       4.989   2.776  19.914  1.00 97.32           C
ATOM   1859  HB2 GLU A 132       4.951   3.254  20.893  1.00 97.32           H
ATOM   1860  HB3 GLU A 132       6.024   2.510  19.704  1.00 97.32           H
ATOM   1861  O   GLU A 132       5.679   3.221  16.804  1.00 97.32           O
ATOM   1862  CG  GLU A 132       4.137   1.494  19.946  1.00 97.32           C
ATOM   1863  HG2 GLU A 132       4.201   1.004  18.974  1.00 97.32           H
ATOM   1864  HG3 GLU A 132       3.096   1.768  20.122  1.00 97.32           H
ATOM   1865  CD  GLU A 132       4.580   0.487  21.018  1.00 97.32           C
ATOM   1866  OE1 GLU A 132       3.792  -0.451  21.272  1.00 97.32           O
ATOM   1867  OE2 GLU A 132       5.699   0.640  21.559  1.00 97.32           O
ATOM   1868  N   LEU A 133       3.492   2.719  16.905  1.00 97.80           N
ATOM   1869  H   LEU A 133       2.680   2.709  17.506  1.00 97.80           H
ATOM   1870  CA  LEU A 133       3.382   2.174  15.551  1.00 97.80           C
ATOM   1871  HA  LEU A 133       4.353   1.765  15.273  1.00 97.80           H
ATOM   1872  C   LEU A 133       3.063   3.223  14.473  1.00 97.80           C
ATOM   1873  CB  LEU A 133       2.363   1.022  15.522  1.00 97.80           C
ATOM   1874  HB2 LEU A 133       1.377   1.411  15.777  1.00 97.80           H
ATOM   1875  HB3 LEU A 133       2.300   0.651  14.499  1.00 97.80           H
ATOM   1876  O   LEU A 133       3.096   2.876  13.292  1.00 97.80           O
ATOM   1877  CG  LEU A 133       2.687  -0.179  16.429  1.00 97.80           C
ATOM   1878  HG  LEU A 133       2.677   0.140  17.471  1.00 97.80           H
ATOM   1879  CD1 LEU A 133       1.606  -1.243  16.248  1.00 97.80           C
ATOM   1880 HD11 LEU A 133       1.790  -2.072  16.932  1.00 97.80           H
ATOM   1881 HD12 LEU A 133       0.627  -0.819  16.472  1.00 97.80           H
ATOM   1882 HD13 LEU A 133       1.607  -1.610  15.221  1.00 97.80           H
ATOM   1883  CD2 LEU A 133       4.047  -0.805  16.108  1.00 97.80           C
ATOM   1884 HD21 LEU A 133       4.182  -1.704  16.708  1.00 97.80           H
ATOM   1885 HD22 LEU A 133       4.844  -0.109  16.367  1.00 97.80           H
ATOM   1886 HD23 LEU A 133       4.103  -1.058  15.049  1.00 97.80           H
ATOM   1887  N   SER A 134       2.788   4.482  14.841  1.00 98.41           N
ATOM   1888  H   SER A 134       2.807   4.718  15.823  1.00 98.41           H
ATOM   1889  CA  SER A 134       2.408   5.531  13.873  1.00 98.41           C
ATOM   1890  HA  SER A 134       1.492   5.235  13.362  1.00 98.41           H
ATOM   1891  C   SER A 134       3.509   5.710  12.827  1.00 98.41           C
ATOM   1892  CB  SER A 134       2.151   6.900  14.526  1.00 98.41           C
ATOM   1893  HB2 SER A 134       3.102   7.392  14.729  1.00 98.41           H
ATOM   1894  HB3 SER A 134       1.594   7.524  13.827  1.00 98.41           H
ATOM   1895  O   SER A 134       3.270   5.602  11.633  1.00 98.41           O
ATOM   1896  OG  SER A 134       1.441   6.828  15.739  1.00 98.41           O
ATOM   1897  HG  SER A 134       2.037   6.456  16.393  1.00 98.41           H
ATOM   1898  N   LEU A 135       4.761   5.881  13.267  1.00 98.07           N
ATOM   1899  H   LEU A 135       4.913   5.895  14.265  1.00 98.07           H
ATOM   1900  CA  LEU A 135       5.903   6.147  12.378  1.00 98.07           C
ATOM   1901  HA  LEU A 135       5.582   6.849  11.609  1.00 98.07           H
ATOM   1902  C   LEU A 135       6.409   4.913  11.610  1.00 98.07           C
ATOM   1903  CB  LEU A 135       7.046   6.790  13.186  1.00 98.07           C
ATOM   1904  HB2 LEU A 135       7.344   6.099  13.975  1.00 98.07           H
ATOM   1905  HB3 LEU A 135       7.903   6.927  12.526  1.00 98.07           H
ATOM   1906  O   LEU A 135       7.352   5.033  10.827  1.00 98.07           O
ATOM   1907  CG  LEU A 135       6.715   8.155  13.815  1.00 98.07           C
ATOM   1908  HG  LEU A 135       5.892   8.041  14.522  1.00 98.07           H
ATOM   1909  CD1 LEU A 135       7.940   8.659  14.580  1.00 98.07           C
ATOM   1910 HD11 LEU A 135       7.699   9.604  15.068  1.00 98.07           H
ATOM   1911 HD12 LEU A 135       8.223   7.933  15.342  1.00 98.07           H
ATOM   1912 HD13 LEU A 135       8.771   8.812  13.893  1.00 98.07           H
ATOM   1913  CD2 LEU A 135       6.334   9.205  12.772  1.00 98.07           C
ATOM   1914 HD21 LEU A 135       5.394   8.936  12.289  1.00 98.07           H
ATOM   1915 HD22 LEU A 135       7.112   9.292  12.014  1.00 98.07           H
ATOM   1916 HD23 LEU A 135       6.186  10.172  13.252  1.00 98.07           H
ATOM   1917  N   THR A 136       5.814   3.736  11.825  1.00 98.06           N
ATOM   1918  H   THR A 136       5.011   3.713  12.437  1.00 98.06           H
ATOM   1919  CA  THR A 136       6.224   2.483  11.168  1.00 98.06           C
ATOM   1920  HA  THR A 136       7.076   2.675  10.515  1.00 98.06           H
ATOM   1921  C   THR A 136       5.144   1.888  10.277  1.00 98.06           C
ATOM   1922  CB  THR A 136       6.667   1.425  12.189  1.00 98.06           C
ATOM   1923  HB  THR A 136       6.923   0.510  11.654  1.00 98.06           H
ATOM   1924  O   THR A 136       5.452   1.424   9.187  1.00 98.06           O
ATOM   1925  CG2 THR A 136       7.883   1.864  13.002  1.00 98.06           C
ATOM   1926 HG21 THR A 136       8.209   1.046  13.645  1.00 98.06           H
ATOM   1927 HG22 THR A 136       7.640   2.731  13.615  1.00 98.06           H
ATOM   1928 HG23 THR A 136       8.696   2.126  12.325  1.00 98.06           H
ATOM   1929  OG1 THR A 136       5.647   1.139  13.116  1.00 98.06           O
ATOM   1930  HG1 THR A 136       5.996   1.342  13.987  1.00 98.06           H
ATOM   1931  N   THR A 137       3.890   1.874  10.720  1.00 98.01           N
ATOM   1932  H   THR A 137       3.698   2.289  11.621  1.00 98.01           H
ATOM   1933  CA  THR A 137       2.791   1.172  10.034  1.00 98.01           C
ATOM   1934  HA  THR A 137       3.075   0.966   9.002  1.00 98.01           H
ATOM   1935  C   THR A 137       1.512   2.002   9.954  1.00 98.01           C
ATOM   1936  CB  THR A 137       2.484  -0.176  10.714  1.00 98.01           C
ATOM   1937  HB  THR A 137       1.657  -0.663  10.196  1.00 98.01           H
ATOM   1938  O   THR A 137       0.471   1.467   9.574  1.00 98.01           O
ATOM   1939  CG2 THR A 137       3.672  -1.139  10.716  1.00 98.01           C
ATOM   1940 HG21 THR A 137       3.351  -2.100  11.118  1.00 98.01           H
ATOM   1941 HG22 THR A 137       4.023  -1.277   9.694  1.00 98.01           H
ATOM   1942 HG23 THR A 137       4.484  -0.748  11.329  1.00 98.01           H
ATOM   1943  OG1 THR A 137       2.130   0.027  12.062  1.00 98.01           O
ATOM   1944  HG1 THR A 137       2.845   0.525  12.465  1.00 98.01           H
ATOM   1945  N   GLY A 138       1.554   3.266  10.392  1.00 98.61           N
ATOM   1946  H   GLY A 138       2.438   3.700  10.616  1.00 98.61           H
ATOM   1947  CA  GLY A 138       0.358   4.103  10.510  1.00 98.61           C
ATOM   1948  HA2 GLY A 138      -0.150   4.104   9.546  1.00 98.61           H
ATOM   1949  HA3 GLY A 138       0.640   5.127  10.754  1.00 98.61           H
ATOM   1950  C   GLY A 138      -0.630   3.606  11.564  1.00 98.61           C
ATOM   1951  O   GLY A 138      -1.783   4.020  11.586  1.00 98.61           O
ATOM   1952  N   ASN A 139      -0.211   2.655  12.409  1.00 98.45           N
ATOM   1953  H   ASN A 139       0.751   2.359  12.327  1.00 98.45           H
ATOM   1954  CA  ASN A 139      -1.068   1.991  13.388  1.00 98.45           C
ATOM   1955  HA  ASN A 139      -0.494   1.154  13.785  1.00 98.45           H
ATOM   1956  C   ASN A 139      -2.354   1.371  12.787  1.00 98.45           C
ATOM   1957  CB  ASN A 139      -1.324   2.977  14.537  1.00 98.45           C
ATOM   1958  HB2 ASN A 139      -0.410   3.513  14.793  1.00 98.45           H
ATOM   1959  HB3 ASN A 139      -2.055   3.715  14.207  1.00 98.45           H
ATOM   1960  O   ASN A 139      -3.380   1.274  13.456  1.00 98.45           O
ATOM   1961  CG  ASN A 139      -1.835   2.299  15.785  1.00 98.45           C
ATOM   1962  ND2 ASN A 139      -2.695   2.958  16.520  1.00 98.45           N
ATOM   1963 HD21 ASN A 139      -3.044   3.838  16.168  1.00 98.45           H
ATOM   1964 HD22 ASN A 139      -3.063   2.484  17.333  1.00 98.45           H
ATOM   1965  OD1 ASN A 139      -1.405   1.214  16.153  1.00 98.45           O
ATOM   1966  N   ALA A 140      -2.293   0.905  11.534  1.00 98.38           N
ATOM   1967  H   ALA A 140      -1.451   1.087  11.007  1.00 98.38           H
ATOM   1968  CA  ALA A 140      -3.466   0.447  10.781  1.00 98.38           C
ATOM   1969  HA  ALA A 140      -4.281   1.139  10.991  1.00 98.38           H
ATOM   1970  C   ALA A 140      -3.981  -0.964  11.161  1.00 98.38           C
ATOM   1971  CB  ALA A 140      -3.139   0.572   9.290  1.00 98.38           C
ATOM   1972  HB1 ALA A 140      -2.801   1.584   9.070  1.00 98.38           H
ATOM   1973  HB2 ALA A 140      -4.040   0.374   8.708  1.00 98.38           H
ATOM   1974  HB3 ALA A 140      -2.361  -0.139   9.013  1.00 98.38           H
ATOM   1975  O   ALA A 140      -4.928  -1.470  10.563  1.00 98.38           O
ATOM   1976  N   GLY A 141      -3.387  -1.635  12.151  1.00 97.82           N
ATOM   1977  H   GLY A 141      -2.652  -1.161  12.656  1.00 97.82           H
ATOM   1978  CA  GLY A 141      -3.843  -2.950  12.618  1.00 97.82           C
ATOM   1979  HA2 GLY A 141      -3.377  -3.172  13.578  1.00 97.82           H
ATOM   1980  HA3 GLY A 141      -4.921  -2.906  12.779  1.00 97.82           H
ATOM   1981  C   GLY A 141      -3.546  -4.113  11.658  1.00 97.82           C
ATOM   1982  O   GLY A 141      -2.571  -4.095  10.895  1.00 97.82           O
ATOM   1983  N   GLY A 142      -4.361  -5.172  11.743  1.00 97.39           N
ATOM   1984  H   GLY A 142      -5.176  -5.113  12.336  1.00 97.39           H
ATOM   1985  CA  GLY A 142      -4.166  -6.421  11.002  1.00 97.39           C
ATOM   1986  HA2 GLY A 142      -4.912  -7.141  11.338  1.00 97.39           H
ATOM   1987  HA3 GLY A 142      -3.177  -6.816  11.235  1.00 97.39           H
ATOM   1988  C   GLY A 142      -4.292  -6.277   9.481  1.00 97.39           C
ATOM   1989  O   GLY A 142      -4.798  -5.285   8.968  1.00 97.39           O
ATOM   1990  N   ARG A 143      -3.837  -7.292   8.735  1.00 98.15           N
ATOM   1991  H   ARG A 143      -3.495  -8.109   9.220  1.00 98.15           H
ATOM   1992  CA  ARG A 143      -3.922  -7.348   7.262  1.00 98.15           C
ATOM   1993  HA  ARG A 143      -4.026  -6.339   6.862  1.00 98.15           H
ATOM   1994  C   ARG A 143      -5.163  -8.143   6.864  1.00 98.15           C
ATOM   1995  CB  ARG A 143      -2.648  -7.976   6.671  1.00 98.15           C
ATOM   1996  HB2 ARG A 143      -2.573  -9.011   7.007  1.00 98.15           H
ATOM   1997  HB3 ARG A 143      -2.726  -7.972   5.584  1.00 98.15           H
ATOM   1998  O   ARG A 143      -5.200  -9.351   7.092  1.00 98.15           O
ATOM   1999  CG  ARG A 143      -1.371  -7.233   7.085  1.00 98.15           C
ATOM   2000  HG2 ARG A 143      -1.303  -7.212   8.173  1.00 98.15           H
ATOM   2001  HG3 ARG A 143      -1.408  -6.207   6.720  1.00 98.15           H
ATOM   2002  CD  ARG A 143      -0.120  -7.931   6.542  1.00 98.15           C
ATOM   2003  HD2 ARG A 143      -0.173  -8.995   6.774  1.00 98.15           H
ATOM   2004  HD3 ARG A 143      -0.079  -7.800   5.461  1.00 98.15           H
ATOM   2005  NE  ARG A 143       1.083  -7.367   7.171  1.00 98.15           N
ATOM   2006  HE  ARG A 143       0.925  -6.755   7.959  1.00 98.15           H
ATOM   2007  NH1 ARG A 143       2.711  -8.276   5.808  1.00 98.15           N
ATOM   2008 HH11 ARG A 143       3.677  -8.286   5.512  1.00 98.15           H
ATOM   2009 HH12 ARG A 143       2.028  -8.739   5.226  1.00 98.15           H
ATOM   2010  NH2 ARG A 143       3.279  -6.880   7.406  1.00 98.15           N
ATOM   2011 HH21 ARG A 143       3.069  -6.265   8.179  1.00 98.15           H
ATOM   2012 HH22 ARG A 143       4.180  -6.841   6.952  1.00 98.15           H
ATOM   2013  CZ  ARG A 143       2.336  -7.528   6.794  1.00 98.15           C
ATOM   2014  N   LEU A 144      -6.162  -7.486   6.279  1.00 98.29           N
ATOM   2015  H   LEU A 144      -6.044  -6.505   6.070  1.00 98.29           H
ATOM   2016  CA  LEU A 144      -7.436  -8.124   5.938  1.00 98.29           C
ATOM   2017  HA  LEU A 144      -7.687  -8.855   6.706  1.00 98.29           H
ATOM   2018  C   LEU A 144      -7.361  -8.902   4.624  1.00 98.29           C
ATOM   2019  CB  LEU A 144      -8.554  -7.072   5.872  1.00 98.29           C
ATOM   2020  HB2 LEU A 144      -8.252  -6.280   5.186  1.00 98.29           H
ATOM   2021  HB3 LEU A 144      -9.437  -7.554   5.454  1.00 98.29           H
ATOM   2022  O   LEU A 144      -7.827 -10.037   4.564  1.00 98.29           O
ATOM   2023  CG  LEU A 144      -8.947  -6.421   7.208  1.00 98.29           C
ATOM   2024  HG  LEU A 144      -8.086  -5.902   7.628  1.00 98.29           H
ATOM   2025  CD1 LEU A 144     -10.064  -5.412   6.935  1.00 98.29           C
ATOM   2026 HD11 LEU A 144     -10.452  -5.002   7.868  1.00 98.29           H
ATOM   2027 HD12 LEU A 144      -9.682  -4.593   6.325  1.00 98.29           H
ATOM   2028 HD13 LEU A 144     -10.895  -5.889   6.415  1.00 98.29           H
ATOM   2029  CD2 LEU A 144      -9.458  -7.442   8.226  1.00 98.29           C
ATOM   2030 HD21 LEU A 144      -8.652  -8.114   8.523  1.00 98.29           H
ATOM   2031 HD22 LEU A 144      -9.795  -6.920   9.121  1.00 98.29           H
ATOM   2032 HD23 LEU A 144     -10.289  -8.011   7.808  1.00 98.29           H
ATOM   2033  N   ALA A 145      -6.768  -8.309   3.589  1.00 98.61           N
ATOM   2034  H   ALA A 145      -6.400  -7.377   3.719  1.00 98.61           H
ATOM   2035  CA  ALA A 145      -6.590  -8.933   2.283  1.00 98.61           C
ATOM   2036  HA  ALA A 145      -6.419 -10.001   2.421  1.00 98.61           H
ATOM   2037  C   ALA A 145      -5.371  -8.358   1.565  1.00 98.61           C
ATOM   2038  CB  ALA A 145      -7.861  -8.743   1.445  1.00 98.61           C
ATOM   2039  HB1 ALA A 145      -8.061  -7.682   1.294  1.00 98.61           H
ATOM   2040  HB2 ALA A 145      -7.743  -9.223   0.473  1.00 98.61           H
ATOM   2041  HB3 ALA A 145      -8.709  -9.197   1.958  1.00 98.61           H
ATOM   2042  O   ALA A 145      -4.967  -7.219   1.806  1.00 98.61           O
ATOM   2043  N   CYS A 146      -4.800  -9.145   0.660  1.00 98.71           N
ATOM   2044  H   CYS A 146      -5.149 -10.083   0.525  1.00 98.71           H
ATOM   2045  CA  CYS A 146      -3.643  -8.747  -0.125  1.00 98.71           C
ATOM   2046  HA  CYS A 146      -3.687  -7.665  -0.250  1.00 98.71           H
ATOM   2047  C   CYS A 146      -3.667  -9.380  -1.512  1.00 98.71           C
ATOM   2048  CB  CYS A 146      -2.356  -9.118   0.612  1.00 98.71           C
ATOM   2049  HB2 CYS A 146      -2.307  -8.534   1.531  1.00 98.71           H
ATOM   2050  HB3 CYS A 146      -1.501  -8.857  -0.010  1.00 98.71           H
ATOM   2051  O   CYS A 146      -4.322 -10.400  -1.729  1.00 98.71           O
ATOM   2052  SG  CYS A 146      -2.257 -10.865   1.053  1.00 98.71           S
ATOM   2053  N   GLY A 147      -2.958  -8.765  -2.453  1.00 98.64           N
ATOM   2054  H   GLY A 147      -2.493  -7.900  -2.214  1.00 98.64           H
ATOM   2055  CA  GLY A 147      -2.857  -9.247  -3.824  1.00 98.64           C
ATOM   2056  HA2 GLY A 147      -2.878 -10.337  -3.835  1.00 98.64           H
ATOM   2057  HA3 GLY A 147      -3.707  -8.885  -4.401  1.00 98.64           H
ATOM   2058  C   GLY A 147      -1.584  -8.761  -4.496  1.00 98.64           C
ATOM   2059  O   GLY A 147      -1.189  -7.607  -4.324  1.00 98.64           O
ATOM   2060  N   VAL A 148      -0.945  -9.642  -5.263  1.00 98.77           N
ATOM   2061  H   VAL A 148      -1.344 -10.563  -5.376  1.00 98.77           H
ATOM   2062  CA  VAL A 148       0.282  -9.324  -6.002  1.00 98.77           C
ATOM   2063  HA  VAL A 148       0.930  -8.738  -5.350  1.00 98.77           H
ATOM   2064  C   VAL A 148      -0.056  -8.482  -7.227  1.00 98.77           C
ATOM   2065  CB  VAL A 148       1.058 -10.590  -6.409  1.00 98.77           C
ATOM   2066  HB  VAL A 148       0.477 -11.156  -7.138  1.00 98.77           H
ATOM   2067  O   VAL A 148      -0.952  -8.826  -7.996  1.00 98.77           O
ATOM   2068  CG1 VAL A 148       2.417 -10.234  -7.030  1.00 98.77           C
ATOM   2069 HG11 VAL A 148       2.994  -9.620  -6.338  1.00 98.77           H
ATOM   2070 HG12 VAL A 148       2.975 -11.146  -7.245  1.00 98.77           H
ATOM   2071 HG13 VAL A 148       2.277  -9.692  -7.965  1.00 98.77           H
ATOM   2072  CG2 VAL A 148       1.306 -11.486  -5.191  1.00 98.77           C
ATOM   2073 HG21 VAL A 148       1.794 -10.914  -4.402  1.00 98.77           H
ATOM   2074 HG22 VAL A 148       1.941 -12.326  -5.472  1.00 98.77           H
ATOM   2075 HG23 VAL A 148       0.368 -11.889  -4.811  1.00 98.77           H
ATOM   2076  N   VAL A 149       0.683  -7.394  -7.422  1.00 98.89           N
ATOM   2077  H   VAL A 149       1.386  -7.170  -6.732  1.00 98.89           H
ATOM   2078  CA  VAL A 149       0.585  -6.527  -8.595  1.00 98.89           C
ATOM   2079  HA  VAL A 149      -0.468  -6.339  -8.806  1.00 98.89           H
ATOM   2080  C   VAL A 149       1.208  -7.239  -9.796  1.00 98.89           C
ATOM   2081  CB  VAL A 149       1.269  -5.173  -8.327  1.00 98.89           C
ATOM   2082  HB  VAL A 149       2.320  -5.350  -8.097  1.00 98.89           H
ATOM   2083  O   VAL A 149       2.426  -7.408  -9.871  1.00 98.89           O
ATOM   2084  CG1 VAL A 149       1.177  -4.255  -9.553  1.00 98.89           C
ATOM   2085 HG11 VAL A 149       0.132  -4.112  -9.829  1.00 98.89           H
ATOM   2086 HG12 VAL A 149       1.720  -4.687 -10.394  1.00 98.89           H
ATOM   2087 HG13 VAL A 149       1.623  -3.288  -9.321  1.00 98.89           H
ATOM   2088  CG2 VAL A 149       0.631  -4.426  -7.146  1.00 98.89           C
ATOM   2089 HG21 VAL A 149      -0.414  -4.202  -7.361  1.00 98.89           H
ATOM   2090 HG22 VAL A 149       1.167  -3.494  -6.971  1.00 98.89           H
ATOM   2091 HG23 VAL A 149       0.691  -5.024  -6.237  1.00 98.89           H
ATOM   2092  N   GLY A 150       0.379  -7.639 -10.755  1.00 98.48           N
ATOM   2093  H   GLY A 150      -0.610  -7.502 -10.603  1.00 98.48           H
ATOM   2094  CA  GLY A 150       0.789  -8.244 -12.023  1.00 98.48           C
ATOM   2095  HA2 GLY A 150       1.854  -8.475 -12.007  1.00 98.48           H
ATOM   2096  HA3 GLY A 150       0.243  -9.176 -12.166  1.00 98.48           H
ATOM   2097  C   GLY A 150       0.490  -7.330 -13.208  1.00 98.48           C
ATOM   2098  O   GLY A 150      -0.539  -6.660 -13.231  1.00 98.48           O
ATOM   2099  N   LEU A 151       1.375  -7.299 -14.207  1.00 97.91           N
ATOM   2100  H   LEU A 151       2.179  -7.908 -14.158  1.00 97.91           H
ATOM   2101  CA  LEU A 151       1.133  -6.552 -15.446  1.00 97.91           C
ATOM   2102  HA  LEU A 151       0.898  -5.519 -15.191  1.00 97.91           H
ATOM   2103  C   LEU A 151      -0.074  -7.112 -16.207  1.00 97.91           C
ATOM   2104  CB  LEU A 151       2.380  -6.583 -16.347  1.00 97.91           C
ATOM   2105  HB2 LEU A 151       2.712  -7.617 -16.438  1.00 97.91           H
ATOM   2106  HB3 LEU A 151       2.099  -6.241 -17.343  1.00 97.91           H
ATOM   2107  O   LEU A 151      -0.277  -8.325 -16.264  1.00 97.91           O
ATOM   2108  CG  LEU A 151       3.544  -5.711 -15.852  1.00 97.91           C
ATOM   2109  HG  LEU A 151       3.774  -5.969 -14.818  1.00 97.91           H
ATOM   2110  CD1 LEU A 151       4.782  -5.980 -16.709  1.00 97.91           C
ATOM   2111 HD11 LEU A 151       5.051  -7.034 -16.638  1.00 97.91           H
ATOM   2112 HD12 LEU A 151       5.618  -5.385 -16.340  1.00 97.91           H
ATOM   2113 HD13 LEU A 151       4.578  -5.729 -17.750  1.00 97.91           H
ATOM   2114  CD2 LEU A 151       3.225  -4.216 -15.937  1.00 97.91           C
ATOM   2115 HD21 LEU A 151       4.109  -3.626 -15.696  1.00 97.91           H
ATOM   2116 HD22 LEU A 151       2.446  -3.962 -15.218  1.00 97.91           H
ATOM   2117 HD23 LEU A 151       2.874  -3.960 -16.937  1.00 97.91           H
ATOM   2118  N   THR A 152      -0.828  -6.223 -16.846  1.00 97.35           N
ATOM   2119  H   THR A 152      -0.598  -5.242 -16.775  1.00 97.35           H
ATOM   2120  CA  THR A 152      -1.953  -6.566 -17.720  1.00 97.35           C
ATOM   2121  HA  THR A 152      -2.033  -7.652 -17.775  1.00 97.35           H
ATOM   2122  C   THR A 152      -1.726  -6.043 -19.141  1.00 97.35           C
ATOM   2123  CB  THR A 152      -3.286  -6.041 -17.164  1.00 97.35           C
ATOM   2124  HB  THR A 152      -4.089  -6.288 -17.859  1.00 97.35           H
ATOM   2125  O   THR A 152      -0.885  -5.160 -19.351  1.00 97.35           O
ATOM   2126  CG2 THR A 152      -3.617  -6.649 -15.808  1.00 97.35           C
ATOM   2127 HG21 THR A 152      -4.611  -6.326 -15.498  1.00 97.35           H
ATOM   2128 HG22 THR A 152      -2.884  -6.329 -15.067  1.00 97.35           H
ATOM   2129 HG23 THR A 152      -3.603  -7.736 -15.877  1.00 97.35           H
ATOM   2130  OG1 THR A 152      -3.261  -4.651 -16.980  1.00 97.35           O
ATOM   2131  HG1 THR A 152      -4.173  -4.352 -16.938  1.00 97.35           H
ATOM   2132  N   PRO A 153      -2.452  -6.579 -20.143  1.00 92.99           N
ATOM   2133  CA  PRO A 153      -2.521  -5.959 -21.461  1.00 92.99           C
ATOM   2134  HA  PRO A 153      -1.530  -5.990 -21.913  1.00 92.99           H
ATOM   2135  C   PRO A 153      -2.996  -4.501 -21.371  1.00 92.99           C
ATOM   2136  CB  PRO A 153      -3.482  -6.823 -22.284  1.00 92.99           C
ATOM   2137  HB2 PRO A 153      -3.167  -6.898 -23.325  1.00 92.99           H
ATOM   2138  HB3 PRO A 153      -4.493  -6.420 -22.224  1.00 92.99           H
ATOM   2139  O   PRO A 153      -3.771  -4.146 -20.477  1.00 92.99           O
ATOM   2140  CG  PRO A 153      -3.438  -8.178 -21.578  1.00 92.99           C
ATOM   2141  HG2 PRO A 153      -4.352  -8.751 -21.740  1.00 92.99           H
ATOM   2142  HG3 PRO A 153      -2.566  -8.740 -21.913  1.00 92.99           H
ATOM   2143  CD  PRO A 153      -3.266  -7.787 -20.113  1.00 92.99           C
ATOM   2144  HD2 PRO A 153      -4.240  -7.563 -19.678  1.00 92.99           H
ATOM   2145  HD3 PRO A 153      -2.778  -8.595 -19.568  1.00 92.99           H
ATOM   2146  N   ILE A 154      -2.520  -3.670 -22.302  1.00 83.78           N
ATOM   2147  H   ILE A 154      -1.993  -4.069 -23.066  1.00 83.78           H
ATOM   2148  CA  ILE A 154      -2.963  -2.275 -22.455  1.00 83.78           C
ATOM   2149  HA  ILE A 154      -3.073  -1.836 -21.464  1.00 83.78           H
ATOM   2150  C   ILE A 154      -4.352  -2.254 -23.085  1.00 83.78           C
ATOM   2151  CB  ILE A 154      -1.938  -1.433 -23.241  1.00 83.78           C
ATOM   2152  HB  ILE A 154      -1.844  -1.856 -24.241  1.00 83.78           H
ATOM   2153  O   ILE A 154      -4.559  -2.998 -24.066  1.00 83.78           O
ATOM   2154  CG1 ILE A 154      -0.559  -1.459 -22.542  1.00 83.78           C
ATOM   2155 HG12 ILE A 154      -0.626  -0.963 -21.574  1.00 83.78           H
ATOM   2156 HG13 ILE A 154      -0.256  -2.492 -22.370  1.00 83.78           H
ATOM   2157  CG2 ILE A 154      -2.438   0.020 -23.366  1.00 83.78           C
ATOM   2158 HG21 ILE A 154      -2.559   0.464 -22.377  1.00 83.78           H
ATOM   2159 HG22 ILE A 154      -1.742   0.621 -23.951  1.00 83.78           H
ATOM   2160 HG23 ILE A 154      -3.396   0.044 -23.885  1.00 83.78           H
ATOM   2161  CD1 ILE A 154       0.553  -0.804 -23.370  1.00 83.78           C
ATOM   2162 HD11 ILE A 154       0.423   0.278 -23.398  1.00 83.78           H
ATOM   2163 HD12 ILE A 154       0.542  -1.200 -24.386  1.00 83.78           H
ATOM   2164 HD13 ILE A 154       1.518  -1.031 -22.917  1.00 83.78           H
ATOM   2165  OXT ILE A 154      -5.169  -1.473 -22.550  1.00 83.78           O
END
