# Supplementary material for: In Silico Study of Superoxide Dismutase Gene Family in Potato and Effects of Elevated Temperature and Salicylic Acid on Gene Expression
Source: Antioxidants (Basel). 2022 Feb 28;11(3):488. doi: 10.3390/antiox11030488 (PMC8944489; doi:10.3390/antiox11030488)
Supplement: Supplementary file 1 [file antioxidants-11-00488-s001.zip › Supplementary S1-S5.xlsx]

## Sheet: Table S1-Figure S1
Table S1. PCR primer sequences used in this study for gene expression analysis by qRT-PCR.
Gene symbol	Acc. number	Gene description	Primer sequence	Tm	Product length (bp)	R2	Efficiency
StCuZnSOD1	Soltu.DM.01G022650	Superoxide dismutase [Cu/Zn]	F: TAACAGCAGTGAAGGTGTTTGTG	59.62	168	0.995627	91.6641
			R: TTGTAATGTGGTCCTGTTGACAC	59.12
StCuZnSOD2	Soltu.DM.11G020830	Superoxide dismutase [Cu/Zn]	F: TATGTCTACAGGAGCCCATTTC	57.31	103	0.984869	107.525
			R: GGCATTGGCCACTATGTTTC	57.42
StCuZnSOD3	Soltu.DM.03G010200	Superoxide dismutase [Cu/Zn]	F: CAATCCAACGGTGGTACCCAT	60.34	231	0.995048	92.0629
			R: TGAAATTGATATCTCCGCCACCC	60.75
StMnSOD	Soltu.DM.06G011380	Superoxide dismutase [Mn]	F: AATTCAACGGCGGAGGTCAT	60.04	231	0.993108	96.2735
			R: TTTCAACCACCAGGCGCTTA	60.18
StFeSOD1	Soltu.DM.06G012180	Superoxide dismutase [Fe]	F: TGTACACTTTTGAGGGAGAATGA	57.44	109	0.992731	101.604
			R: GTCCTTGTACATTGTTATTCCACA	57.19
StFeSOD2	Soltu.DM.03G013800	Superoxide dismutase [Fe]	F: CAAAGCAGCCAAATTCAGCAC	59.2	159	0.981632	105.85
			R: TTCCTCGCTAACTGTTTCTTGTG	59.19
StFeSOD3	Soltu.DM.02G001300	Superoxide dismutase [Fe]	F: CCACCTTATAAGCTCGATGCACT	60.49	210	0.991371	90.0644
			R: TACCTGGGCAGCATCAGAGA	60.33
StFeSOD4	Soltu.DM.06G012170	Superoxide dismutase [Fe]	F: TGGGAGTTACATACTTGAGGCA	58.82	150	0.992833	100.336
			R: AGAAAATCACCTGTCACTCTTGC	59.18
60SL36	PGSC0003DMT400000483	60S ribosomal protein L36	F: GGGAAGTAGCTGGTTTTGCAC	59.73	170	0.984909	105.77
			R: TCCAGTAGCCCTCATTTTACGG	59.83
CYC	AF126551.1	Cyclophilin	F: CTCTTCGCCGATACCACTCC	59.97	121	0.998327	93.7792
			R: TCACACGGTGGAAGGTTGAG	59.89
Figure S1. Confirmation of amplicon size and primer specificity of studied StSOD genes. The 2.5% agarose gel electrophoresis showing a single product of the expected size for each target StSOD genes; M represent the DNA size marker.

## Sheet: Table S2
Table S2. Transcription factor binding sites identified in the promotor regions of StSODs.
SOD gene	SOD name	start	stop	strand	score	p-value	q-value	matched sequence	motif ID	TF ID	TF Family	more info
Soltu.DM.11G020830.1	StCuZnSOD2	-891	-871	-	13.9219	8.44e-06	0.0418	AAGCTATTGCTTCACCAACTA	PGSC0003DMG400017223	PGSC0003DMP400030100	MYB	http://planttfdb.gao-lab.org/family.php?fam=MYB
Soltu.DM.01G022650.1	StCuZnSOD1	-995	-981	-	18.5469	2.82e-07	0.0049	GGTCTCCGGCGAGCG	PGSC0003DMG400030023	PGSC0003DMP400052300	Trihelix	http://planttfdb.gao-lab.org/family.php?fam=Trihelix
Soltu.DM.01G022650.1	StCuZnSOD1	-995	-981	-	18.5469	2.82e-07	0.0049	GGTCTCCGGCGAGCG	PGSC0003DMG400030023	PGSC0003DMP400052301	Trihelix	http://planttfdb.gao-lab.org/family.php?fam=Trihelix
Soltu.DM.01G022650.1	StCuZnSOD1	-994	-980	-	18.8281	2.58e-07	0.00448	TGGTCTCCGGCGAGC	PGSC0003DMG400007806	PGSC0003DMP400013759	Trihelix	http://planttfdb.gao-lab.org/family.php?fam=Trihelix
Soltu.DM.01G022650.1	StCuZnSOD1	-994	-980	-	18.8281	2.58e-07	0.00448	TGGTCTCCGGCGAGC	PGSC0003DMG400007806	PGSC0003DMP400013760	Trihelix	http://planttfdb.gao-lab.org/family.php?fam=Trihelix
Soltu.DM.01G022650.1	StCuZnSOD1	-994	-980	-	18.8281	2.58e-07	0.00448	TGGTCTCCGGCGAGC	PGSC0003DMG400007806	PGSC0003DMP400013761	Trihelix	http://planttfdb.gao-lab.org/family.php?fam=Trihelix
Soltu.DM.01G022650.1	StCuZnSOD1	-994	-980	-	18.8281	2.58e-07	0.00448	TGGTCTCCGGCGAGC	PGSC0003DMG400007806	PGSC0003DMP400013762	Trihelix	http://planttfdb.gao-lab.org/family.php?fam=Trihelix
Soltu.DM.01G022650.1	StCuZnSOD1	-992	-982	+	19.7031	5.97e-08	0.00104	TCGCCGGAGAC	PGSC0003DMG400037972	PGSC0003DMP400060076	Trihelix	http://planttfdb.gao-lab.org/family.php?fam=Trihelix
Soltu.DM.01G022650.1	StCuZnSOD1	-967	-948	-	15.08	3.22e-06	0.0276	CCGCTTGTCTCTCTCACGCC	PGSC0003DMG400004953	PGSC0003DMP400008827	HB-other	http://planttfdb.gao-lab.org/family.php?fam=HB-other
Soltu.DM.01G022650.1	StCuZnSOD1	-967	-948	-	15.08	3.22e-06	0.0276	CCGCTTGTCTCTCTCACGCC	PGSC0003DMG400004953	PGSC0003DMP400008828	HB-other	http://planttfdb.gao-lab.org/family.php?fam=HB-other
Soltu.DM.01G022650.1	StCuZnSOD1	-872	-852	-	12	7e-06	0.0402	ACCATCTTCATTTCCGTCGCA	PGSC0003DMG400018112	PGSC0003DMP400031556	LBD	http://planttfdb.gao-lab.org/family.php?fam=LBD
Soltu.DM.01G022650.1	StCuZnSOD1	-870	-851	-	15.4375	1.81e-06	0.0104	CACCATCTTCATTTCCGTCG	PGSC0003DMG400017813	PGSC0003DMP400031126	ERF	http://planttfdb.gao-lab.org/family.php?fam=ERF
Soltu.DM.01G022650.1	StCuZnSOD1	-832	-818	-	16.7031	1.42e-06	0.0246	TTTTGTCGGCGAAAT	PGSC0003DMG400025282	PGSC0003DMP400043872	ERF	http://planttfdb.gao-lab.org/family.php?fam=ERF
Soltu.DM.01G022650.1	StCuZnSOD1	-831	-818	+	15.7344	2.66e-06	0.0463	TTTCGCCGACAAAA	PGSC0003DMG400014309	PGSC0003DMP400025208	ERF	http://planttfdb.gao-lab.org/family.php?fam=ERF
Soltu.DM.01G022650.1	StCuZnSOD1	-828	-808	-	14.2188	3.01e-06	0.0173	TCGTTGCCATTTTTGTCGGCG	PGSC0003DMG400000974	PGSC0003DMP400001856	LBD	http://planttfdb.gao-lab.org/family.php?fam=LBD
Soltu.DM.01G022650.1	StCuZnSOD1	-827	-818	+	15.7969	9.96e-07	0.0172	GCCGACAAAA	PGSC0003DMG400003771	PGSC0003DMP400006736	ARF	http://planttfdb.gao-lab.org/family.php?fam=ARF
Soltu.DM.01G022650.1	StCuZnSOD1	-823	-811	+	14.7941	2.73e-06	0.0471	ACAAAAATGGCAA	PGSC0003DMG400021899	PGSC0003DMP400037925	MIKC_MADS	http://planttfdb.gao-lab.org/family.php?fam=MIKC_MADS
Soltu.DM.01G022650.1	StCuZnSOD1	-816	-797	-	14.375	3.46e-06	0.0149	CGCCATCGCTGTCGTTGCCA	PGSC0003DMG400017813	PGSC0003DMP400031126	ERF	http://planttfdb.gao-lab.org/family.php?fam=ERF
Soltu.DM.01G022650.1	StCuZnSOD1	-815	-795	+	19.9265	8.92e-08	0.00154	GGCAACGACAGCGATGGCGGC	PGSC0003DMG401023951	PGSC0003DMP400041406	ERF	http://planttfdb.gao-lab.org/family.php?fam=ERF
Soltu.DM.01G022650.1	StCuZnSOD1	-815	-795	-	17.2353	2.04e-07	0.00351	GCCGCCATCGCTGTCGTTGCC	PGSC0003DMG400030228	PGSC0003DMP400052622	ERF	http://planttfdb.gao-lab.org/family.php?fam=ERF
Soltu.DM.01G022650.1	StCuZnSOD1	-815	-795	-	17.5781	3.46e-07	0.00324	GCCGCCATCGCTGTCGTTGCC	PGSC0003DMG400018112	PGSC0003DMP400031556	LBD	http://planttfdb.gao-lab.org/family.php?fam=LBD
Soltu.DM.01G022650.1	StCuZnSOD1	-815	-795	-	16.4219	8.86e-07	0.00763	GCCGCCATCGCTGTCGTTGCC	PGSC0003DMG400002185	PGSC0003DMP400003904	ERF	http://planttfdb.gao-lab.org/family.php?fam=ERF
Soltu.DM.01G022650.1	StCuZnSOD1	-814	-787	-	20.1406	1.2e-07	0.00206	AAAAGGACGCCGCCATCGCTGTCGTTGC	PGSC0003DMG400013402	PGSC0003DMP400023723	ERF	http://planttfdb.gao-lab.org/family.php?fam=ERF
Soltu.DM.01G022650.1	StCuZnSOD1	-813	-793	-	17.0882	4.22e-07	0.00726	ACGCCGCCATCGCTGTCGTTG	PGSC0003DMG400002350	PGSC0003DMP400004193	ERF	http://planttfdb.gao-lab.org/family.php?fam=ERF
Soltu.DM.01G022650.1	StCuZnSOD1	-813	-794	-	15.8125	1.43e-06	0.0104	CGCCGCCATCGCTGTCGTTG	PGSC0003DMG400017813	PGSC0003DMP400031126	ERF	http://planttfdb.gao-lab.org/family.php?fam=ERF
Soltu.DM.01G022650.1	StCuZnSOD1	-813	-793	-	14.5156	2.56e-06	0.0173	ACGCCGCCATCGCTGTCGTTG	PGSC0003DMG400000974	PGSC0003DMP400001856	LBD	http://planttfdb.gao-lab.org/family.php?fam=LBD
Soltu.DM.01G022650.1	StCuZnSOD1	-812	-792	-	18.7188	2.28e-07	0.00393	GACGCCGCCATCGCTGTCGTT	PGSC0003DMG400002185	PGSC0003DMP400003904	ERF	http://planttfdb.gao-lab.org/family.php?fam=ERF
Soltu.DM.01G022650.1	StCuZnSOD1	-812	-792	-	17.4375	3.76e-07	0.00324	GACGCCGCCATCGCTGTCGTT	PGSC0003DMG400018112	PGSC0003DMP400031556	LBD	http://planttfdb.gao-lab.org/family.php?fam=LBD
Soltu.DM.01G022650.1	StCuZnSOD1	-812	-792	-	14.1912	9.4e-07	0.00809	GACGCCGCCATCGCTGTCGTT	PGSC0003DMG400030228	PGSC0003DMP400052622	ERF	http://planttfdb.gao-lab.org/family.php?fam=ERF
Soltu.DM.01G022650.1	StCuZnSOD1	-812	-794	+	15.9688	1.52e-06	0.0131	AACGACAGCGATGGCGGCG	PGSC0003DMG400019693	PGSC0003DMP400034226	ERF	http://planttfdb.gao-lab.org/family.php?fam=ERF
Soltu.DM.01G022650.1	StCuZnSOD1	-810	-790	+	19.9062	1.25e-07	0.00216	CGACAGCGATGGCGGCGTCCT	PGSC0003DMG400009142	PGSC0003DMP400016093	ERF	http://planttfdb.gao-lab.org/family.php?fam=ERF
Soltu.DM.01G022650.1	StCuZnSOD1	-810	-790	+	19.9062	1.25e-07	0.00216	CGACAGCGATGGCGGCGTCCT	PGSC0003DMG400009142	PGSC0003DMP400016094	ERF	http://planttfdb.gao-lab.org/family.php?fam=ERF
Soltu.DM.01G022650.1	StCuZnSOD1	-810	-790	+	19.9062	1.25e-07	0.00216	CGACAGCGATGGCGGCGTCCT	PGSC0003DMG400009142	PGSC0003DMP400016095	ERF	http://planttfdb.gao-lab.org/family.php?fam=ERF
Soltu.DM.01G022650.1	StCuZnSOD1	-810	-790	+	19.9062	1.25e-07	0.00216	CGACAGCGATGGCGGCGTCCT	PGSC0003DMG400009142	PGSC0003DMP400016096	ERF	http://planttfdb.gao-lab.org/family.php?fam=ERF
Soltu.DM.01G022650.1	StCuZnSOD1	-810	-790	+	19.9062	1.25e-07	0.00216	CGACAGCGATGGCGGCGTCCT	PGSC0003DMG400009142	PGSC0003DMP400016097	ERF	http://planttfdb.gao-lab.org/family.php?fam=ERF
Soltu.DM.01G022650.1	StCuZnSOD1	-810	-790	+	19.9062	1.25e-07	0.00216	CGACAGCGATGGCGGCGTCCT	PGSC0003DMG400009142	PGSC0003DMP400016098	ERF	http://planttfdb.gao-lab.org/family.php?fam=ERF
Soltu.DM.01G022650.1	StCuZnSOD1	-810	-791	-	17.5156	4.75e-07	0.00818	GGACGCCGCCATCGCTGTCG	PGSC0003DMG400017813	PGSC0003DMP400031126	ERF	http://planttfdb.gao-lab.org/family.php?fam=ERF
Soltu.DM.01G022650.1	StCuZnSOD1	-810	-792	+	17.5	5.42e-07	0.00936	CGACAGCGATGGCGGCGTC	PGSC0003DMG400026136	PGSC0003DMP400045347	ERF	http://planttfdb.gao-lab.org/family.php?fam=ERF
Soltu.DM.01G022650.1	StCuZnSOD1	-810	-794	+	16.5625	1.15e-06	0.0199	CGACAGCGATGGCGGCG	PGSC0003DMG400030461	PGSC0003DMP400053001	LBD	http://planttfdb.gao-lab.org/family.php?fam=LBD
Soltu.DM.01G022650.1	StCuZnSOD1	-810	-794	+	16.5625	1.15e-06	0.0199	CGACAGCGATGGCGGCG	PGSC0003DMG400030461	PGSC0003DMP400053002	LBD	http://planttfdb.gao-lab.org/family.php?fam=LBD
Soltu.DM.01G022650.1	StCuZnSOD1	-810	-790	-	15.1719	1.79e-06	0.0173	AGGACGCCGCCATCGCTGTCG	PGSC0003DMG400000974	PGSC0003DMP400001856	LBD	http://planttfdb.gao-lab.org/family.php?fam=LBD
Soltu.DM.01G022650.1	StCuZnSOD1	-809	-791	+	18.875	2.46e-07	0.00425	GACAGCGATGGCGGCGTCC	PGSC0003DMG400019693	PGSC0003DMP400034226	ERF	http://planttfdb.gao-lab.org/family.php?fam=ERF
Soltu.DM.01G022650.1	StCuZnSOD1	-809	-789	-	11.6765	3.06e-06	0.0175	AAGGACGCCGCCATCGCTGTC	PGSC0003DMG400030228	PGSC0003DMP400052622	ERF	http://planttfdb.gao-lab.org/family.php?fam=ERF
Soltu.DM.01G022650.1	StCuZnSOD1	-809	-789	-	12.4531	6.79e-06	0.039	AAGGACGCCGCCATCGCTGTC	PGSC0003DMG400002185	PGSC0003DMP400003904	ERF	http://planttfdb.gao-lab.org/family.php?fam=ERF
Soltu.DM.01G022650.1	StCuZnSOD1	-808	-794	+	14.4062	2.64e-06	0.0228	ACAGCGATGGCGGCG	PGSC0003DMG400040046	PGSC0003DMP400062150	ERF	http://planttfdb.gao-lab.org/family.php?fam=ERF
Soltu.DM.01G022650.1	StCuZnSOD1	-807	-793	-	14.4844	2.78e-06	0.0242	ACGCCGCCATCGCTG	PGSC0003DMG400026232	PGSC0003DMP400045528	ERF	http://planttfdb.gao-lab.org/family.php?fam=ERF
Soltu.DM.01G022650.1	StCuZnSOD1	-807	-793	-	13.2812	5.65e-06	0.049	ACGCCGCCATCGCTG	PGSC0003DMG400014541	PGSC0003DMP400025613	ERF	http://planttfdb.gao-lab.org/family.php?fam=ERF
Soltu.DM.01G022650.1	StCuZnSOD1	-807	-793	-	13.2812	5.65e-06	0.049	ACGCCGCCATCGCTG	PGSC0003DMG400014541	PGSC0003DMP400025614	ERF	http://planttfdb.gao-lab.org/family.php?fam=ERF
Soltu.DM.01G022650.1	StCuZnSOD1	-807	-793	-	13.2812	5.65e-06	0.049	ACGCCGCCATCGCTG	PGSC0003DMG400014541	PGSC0003DMP400025615	ERF	http://planttfdb.gao-lab.org/family.php?fam=ERF
Soltu.DM.01G022650.1	StCuZnSOD1	-805	-791	+	17.6719	5.31e-07	0.00919	GCGATGGCGGCGTCC	PGSC0003DMG400040046	PGSC0003DMP400062150	ERF	http://planttfdb.gao-lab.org/family.php?fam=ERF
Soltu.DM.01G022650.1	StCuZnSOD1	-805	-791	+	17.0156	1.17e-06	0.0203	GCGATGGCGGCGTCC	PGSC0003DMG400025797	PGSC0003DMP400044718	ERF	http://planttfdb.gao-lab.org/family.php?fam=ERF
Soltu.DM.01G022650.1	StCuZnSOD1	-805	-789	+	12.5625	4.61e-06	0.04	GCGATGGCGGCGTCCTT	PGSC0003DMG400010719	PGSC0003DMP400018957	ERF	http://planttfdb.gao-lab.org/family.php?fam=ERF
Soltu.DM.01G022650.1	StCuZnSOD1	-801	-794	-	18.1442	2.08e-06	0.0363	CGCCGCCA	PGSC0003DMG400029713	PGSC0003DMP400051760	ERF	http://planttfdb.gao-lab.org/family.php?fam=ERF
Soltu.DM.01G022650.1	StCuZnSOD1	-795	-775	+	16.75	8.34e-08	0.00137	CGTCCTTTTCTTTTTCTTTTT	PGSC0003DMG400010075	PGSC0003DMP400017852	Dof	http://planttfdb.gao-lab.org/family.php?fam=Dof
Soltu.DM.01G022650.1	StCuZnSOD1	-795	-775	+	18.1884	9.55e-08	0.000531	CGTCCTTTTCTTTTTCTTTTT	PGSC0003DMG400000008	PGSC0003DMP400000026	M-type_MADS	http://planttfdb.gao-lab.org/family.php?fam=M-type_MADS
Soltu.DM.01G022650.1	StCuZnSOD1	-795	-775	+	18.1884	9.55e-08	0.000531	CGTCCTTTTCTTTTTCTTTTT	PGSC0003DMG400000008	PGSC0003DMP400000027	M-type_MADS	http://planttfdb.gao-lab.org/family.php?fam=M-type_MADS
Soltu.DM.01G022650.1	StCuZnSOD1	-795	-775	+	18.1884	9.55e-08	0.000531	CGTCCTTTTCTTTTTCTTTTT	PGSC0003DMG400000008	PGSC0003DMP400000025	M-type_MADS	http://planttfdb.gao-lab.org/family.php?fam=M-type_MADS
Soltu.DM.01G022650.1	StCuZnSOD1	-795	-775	-	15.7188	4.77e-07	0.00573	AAAAAGAAAAAGAAAAGGACG	PGSC0003DMG400002507	PGSC0003DMP400004435	Dof	http://planttfdb.gao-lab.org/family.php?fam=Dof
Soltu.DM.01G022650.1	StCuZnSOD1	-794	-774	-	16.4531	7.18e-07	0.0115	AAAAAAGAAAAAGAAAAGGAC	PGSC0003DMG400008914	PGSC0003DMP400015687	Dof	http://planttfdb.gao-lab.org/family.php?fam=Dof
Soltu.DM.01G022650.1	StCuZnSOD1	-794	-774	-	16.4531	7.18e-07	0.0115	AAAAAAGAAAAAGAAAAGGAC	PGSC0003DMG400008914	PGSC0003DMP400015688	Dof	http://planttfdb.gao-lab.org/family.php?fam=Dof
Soltu.DM.01G022650.1	StCuZnSOD1	-793	-773	+	17.7681	1.84e-07	0.000768	TCCTTTTCTTTTTCTTTTTTT	PGSC0003DMG400000008	PGSC0003DMP400000026	M-type_MADS	http://planttfdb.gao-lab.org/family.php?fam=M-type_MADS
Soltu.DM.01G022650.1	StCuZnSOD1	-793	-773	+	17.7681	1.84e-07	0.000768	TCCTTTTCTTTTTCTTTTTTT	PGSC0003DMG400000008	PGSC0003DMP400000027	M-type_MADS	http://planttfdb.gao-lab.org/family.php?fam=M-type_MADS
Soltu.DM.01G022650.1	StCuZnSOD1	-793	-773	+	17.7681	1.84e-07	0.000768	TCCTTTTCTTTTTCTTTTTTT	PGSC0003DMG400000008	PGSC0003DMP400000025	M-type_MADS	http://planttfdb.gao-lab.org/family.php?fam=M-type_MADS
Soltu.DM.01G022650.1	StCuZnSOD1	-793	-770	-	11.3281	8.18e-07	0.00664	AAGAAAAAAAGAAAAAGAAAAGGA	PGSC0003DMG402029444	PGSC0003DMP400051285	BBR-BPC	http://planttfdb.gao-lab.org/family.php?fam=BBR-BPC
Soltu.DM.01G022650.1	StCuZnSOD1	-793	-770	-	11.3281	8.18e-07	0.00664	AAGAAAAAAAGAAAAAGAAAAGGA	PGSC0003DMG402029444	PGSC0003DMP400051286	BBR-BPC	http://planttfdb.gao-lab.org/family.php?fam=BBR-BPC
Soltu.DM.01G022650.1	StCuZnSOD1	-792	-772	-	16.7656	1.37e-07	0.00228	GAAAAAAAGAAAAAGAAAAGG	PGSC0003DMG400018090	PGSC0003DMP400031524	Dof	http://planttfdb.gao-lab.org/family.php?fam=Dof
Soltu.DM.01G022650.1	StCuZnSOD1	-792	-772	+	16.3768	1.08e-06	0.00361	CCTTTTCTTTTTCTTTTTTTC	PGSC0003DMG400000008	PGSC0003DMP400000026	M-type_MADS	http://planttfdb.gao-lab.org/family.php?fam=M-type_MADS
Soltu.DM.01G022650.1	StCuZnSOD1	-792	-772	+	16.3768	1.08e-06	0.00361	CCTTTTCTTTTTCTTTTTTTC	PGSC0003DMG400000008	PGSC0003DMP400000027	M-type_MADS	http://planttfdb.gao-lab.org/family.php?fam=M-type_MADS
Soltu.DM.01G022650.1	StCuZnSOD1	-792	-772	+	16.3768	1.08e-06	0.00361	CCTTTTCTTTTTCTTTTTTTC	PGSC0003DMG400000008	PGSC0003DMP400000025	M-type_MADS	http://planttfdb.gao-lab.org/family.php?fam=M-type_MADS
Soltu.DM.01G022650.1	StCuZnSOD1	-791	-771	+	19.0435	1.93e-08	0.000322	CTTTTCTTTTTCTTTTTTTCT	PGSC0003DMG400000008	PGSC0003DMP400000026	M-type_MADS	http://planttfdb.gao-lab.org/family.php?fam=M-type_MADS
Soltu.DM.01G022650.1	StCuZnSOD1	-791	-771	+	19.0435	1.93e-08	0.000322	CTTTTCTTTTTCTTTTTTTCT	PGSC0003DMG400000008	PGSC0003DMP400000027	M-type_MADS	http://planttfdb.gao-lab.org/family.php?fam=M-type_MADS
Soltu.DM.01G022650.1	StCuZnSOD1	-791	-771	+	19.0435	1.93e-08	0.000322	CTTTTCTTTTTCTTTTTTTCT	PGSC0003DMG400000008	PGSC0003DMP400000025	M-type_MADS	http://planttfdb.gao-lab.org/family.php?fam=M-type_MADS
Soltu.DM.01G022650.1	StCuZnSOD1	-790	-770	+	19.9844	2.59e-09	4.12e-05	TTTTCTTTTTCTTTTTTTCTT	PGSC0003DMG400023426	PGSC0003DMP400040516	Dof	http://planttfdb.gao-lab.org/family.php?fam=Dof
Soltu.DM.01G022650.1	StCuZnSOD1	-790	-770	+	15.3043	3.2e-06	0.00762	TTTTCTTTTTCTTTTTTTCTT	PGSC0003DMG400000008	PGSC0003DMP400000026	M-type_MADS	http://planttfdb.gao-lab.org/family.php?fam=M-type_MADS
Soltu.DM.01G022650.1	StCuZnSOD1	-790	-770	+	15.3043	3.2e-06	0.00762	TTTTCTTTTTCTTTTTTTCTT	PGSC0003DMG400000008	PGSC0003DMP400000027	M-type_MADS	http://planttfdb.gao-lab.org/family.php?fam=M-type_MADS
Soltu.DM.01G022650.1	StCuZnSOD1	-790	-770	+	15.3043	3.2e-06	0.00762	TTTTCTTTTTCTTTTTTTCTT	PGSC0003DMG400000008	PGSC0003DMP400000025	M-type_MADS	http://planttfdb.gao-lab.org/family.php?fam=M-type_MADS
Soltu.DM.01G022650.1	StCuZnSOD1	-789	-769	+	18.5072	5.51e-08	0.00046	TTTCTTTTTCTTTTTTTCTTC	PGSC0003DMG400000008	PGSC0003DMP400000026	M-type_MADS	http://planttfdb.gao-lab.org/family.php?fam=M-type_MADS
Soltu.DM.01G022650.1	StCuZnSOD1	-789	-769	+	18.5072	5.51e-08	0.00046	TTTCTTTTTCTTTTTTTCTTC	PGSC0003DMG400000008	PGSC0003DMP400000027	M-type_MADS	http://planttfdb.gao-lab.org/family.php?fam=M-type_MADS
Soltu.DM.01G022650.1	StCuZnSOD1	-789	-769	+	18.5072	5.51e-08	0.00046	TTTCTTTTTCTTTTTTTCTTC	PGSC0003DMG400000008	PGSC0003DMP400000025	M-type_MADS	http://planttfdb.gao-lab.org/family.php?fam=M-type_MADS
Soltu.DM.01G022650.1	StCuZnSOD1	-789	-769	-	15.1875	1.05e-06	0.00573	GAAGAAAAAAAGAAAAAGAAA	PGSC0003DMG400002507	PGSC0003DMP400004435	Dof	http://planttfdb.gao-lab.org/family.php?fam=Dof
Soltu.DM.01G022650.1	StCuZnSOD1	-789	-770	-	15.4058	2.24e-06	0.0376	AAGAAAAAAAGAAAAAGAAA	PGSC0003DMG400015692	PGSC0003DMP400027527	GRAS	http://planttfdb.gao-lab.org/family.php?fam=GRAS
Soltu.DM.01G022650.1	StCuZnSOD1	-787	-767	+	15.9855	1.64e-06	0.00457	TCTTTTTCTTTTTTTCTTCTA	PGSC0003DMG400000008	PGSC0003DMP400000026	M-type_MADS	http://planttfdb.gao-lab.org/family.php?fam=M-type_MADS
Soltu.DM.01G022650.1	StCuZnSOD1	-787	-767	+	15.9855	1.64e-06	0.00457	TCTTTTTCTTTTTTTCTTCTA	PGSC0003DMG400000008	PGSC0003DMP400000027	M-type_MADS	http://planttfdb.gao-lab.org/family.php?fam=M-type_MADS
Soltu.DM.01G022650.1	StCuZnSOD1	-787	-767	+	15.9855	1.64e-06	0.00457	TCTTTTTCTTTTTTTCTTCTA	PGSC0003DMG400000008	PGSC0003DMP400000025	M-type_MADS	http://planttfdb.gao-lab.org/family.php?fam=M-type_MADS
Soltu.DM.01G022650.1	StCuZnSOD1	-786	-766	-	13.7812	7.61e-06	0.042	GTAGAAGAAAAAAAGAAAAAG	PGSC0003DMG400018090	PGSC0003DMP400031524	Dof	http://planttfdb.gao-lab.org/family.php?fam=Dof
Soltu.DM.01G022650.1	StCuZnSOD1	-616	-598	-	15.339	1.72e-06	0.0144	ACCTTCCCTCCACCTCCCC	PGSC0003DMG400007202	PGSC0003DMP400012770	C2H2	http://planttfdb.gao-lab.org/family.php?fam=C2H2
Soltu.DM.01G022650.1	StCuZnSOD1	-616	-598	-	15.339	1.72e-06	0.0144	ACCTTCCCTCCACCTCCCC	PGSC0003DMG400007202	PGSC0003DMP400012771	C2H2	http://planttfdb.gao-lab.org/family.php?fam=C2H2
Soltu.DM.01G022650.1	StCuZnSOD1	-616	-598	-	15.339	1.72e-06	0.0144	ACCTTCCCTCCACCTCCCC	PGSC0003DMG400007202	PGSC0003DMP400012772	C2H2	http://planttfdb.gao-lab.org/family.php?fam=C2H2
Soltu.DM.01G022650.1	StCuZnSOD1	-616	-598	-	15.339	1.72e-06	0.0144	ACCTTCCCTCCACCTCCCC	PGSC0003DMG400007202	PGSC0003DMP400012773	C2H2	http://planttfdb.gao-lab.org/family.php?fam=C2H2
Soltu.DM.01G022650.1	StCuZnSOD1	-616	-598	-	15.339	1.72e-06	0.0144	ACCTTCCCTCCACCTCCCC	PGSC0003DMG400007202	PGSC0003DMP400012774	C2H2	http://planttfdb.gao-lab.org/family.php?fam=C2H2
Soltu.DM.01G022650.1	StCuZnSOD1	-616	-596	-	15.2188	3.02e-06	0.0299	TCACCTTCCCTCCACCTCCCC	PGSC0003DMG400017223	PGSC0003DMP400030100	MYB	http://planttfdb.gao-lab.org/family.php?fam=MYB
Soltu.DM.01G022650.1	StCuZnSOD1	-615	-592	+	14.5625	2.1e-07	0.0034	GGGAGGTGGAGGGAAGGTGAGAGA	PGSC0003DMG402029444	PGSC0003DMP400051285	BBR-BPC	http://planttfdb.gao-lab.org/family.php?fam=BBR-BPC
Soltu.DM.01G022650.1	StCuZnSOD1	-615	-592	+	14.5625	2.1e-07	0.0034	GGGAGGTGGAGGGAAGGTGAGAGA	PGSC0003DMG402029444	PGSC0003DMP400051286	BBR-BPC	http://planttfdb.gao-lab.org/family.php?fam=BBR-BPC
Soltu.DM.01G022650.1	StCuZnSOD1	-614	-595	-	16.16	1.66e-06	0.0276	CTCACCTTCCCTCCACCTCC	PGSC0003DMG400004953	PGSC0003DMP400008827	HB-other	http://planttfdb.gao-lab.org/family.php?fam=HB-other
Soltu.DM.01G022650.1	StCuZnSOD1	-614	-595	-	16.16	1.66e-06	0.0276	CTCACCTTCCCTCCACCTCC	PGSC0003DMG400004953	PGSC0003DMP400008828	HB-other	http://planttfdb.gao-lab.org/family.php?fam=HB-other
Soltu.DM.01G022650.1	StCuZnSOD1	-613	-595	-	12.4407	9.1e-06	0.0382	CTCACCTTCCCTCCACCTC	PGSC0003DMG400007202	PGSC0003DMP400012770	C2H2	http://planttfdb.gao-lab.org/family.php?fam=C2H2
Soltu.DM.01G022650.1	StCuZnSOD1	-613	-595	-	12.4407	9.1e-06	0.0382	CTCACCTTCCCTCCACCTC	PGSC0003DMG400007202	PGSC0003DMP400012771	C2H2	http://planttfdb.gao-lab.org/family.php?fam=C2H2
Soltu.DM.01G022650.1	StCuZnSOD1	-613	-595	-	12.4407	9.1e-06	0.0382	CTCACCTTCCCTCCACCTC	PGSC0003DMG400007202	PGSC0003DMP400012772	C2H2	http://planttfdb.gao-lab.org/family.php?fam=C2H2
Soltu.DM.01G022650.1	StCuZnSOD1	-613	-595	-	12.4407	9.1e-06	0.0382	CTCACCTTCCCTCCACCTC	PGSC0003DMG400007202	PGSC0003DMP400012773	C2H2	http://planttfdb.gao-lab.org/family.php?fam=C2H2
Soltu.DM.01G022650.1	StCuZnSOD1	-613	-595	-	12.4407	9.1e-06	0.0382	CTCACCTTCCCTCCACCTC	PGSC0003DMG400007202	PGSC0003DMP400012774	C2H2	http://planttfdb.gao-lab.org/family.php?fam=C2H2
Soltu.DM.01G022650.1	StCuZnSOD1	-611	-588	+	7.39062	3.79e-06	0.0154	GGTGGAGGGAAGGTGAGAGAAACA	PGSC0003DMG402029444	PGSC0003DMP400051285	BBR-BPC	http://planttfdb.gao-lab.org/family.php?fam=BBR-BPC
Soltu.DM.01G022650.1	StCuZnSOD1	-611	-588	+	7.39062	3.79e-06	0.0154	GGTGGAGGGAAGGTGAGAGAAACA	PGSC0003DMG402029444	PGSC0003DMP400051286	BBR-BPC	http://planttfdb.gao-lab.org/family.php?fam=BBR-BPC
Soltu.DM.01G022650.1	StCuZnSOD1	-607	-587	-	7.61644	3.23e-06	0.0447	TTGTTTCTCTCACCTTCCCTC	PGSC0003DMG400003719	PGSC0003DMP400006630	BBR-BPC	http://planttfdb.gao-lab.org/family.php?fam=BBR-BPC
Soltu.DM.01G022650.1	StCuZnSOD1	-607	-587	-	7.61644	3.23e-06	0.0447	TTGTTTCTCTCACCTTCCCTC	PGSC0003DMG400003719	PGSC0003DMP400006631	BBR-BPC	http://planttfdb.gao-lab.org/family.php?fam=BBR-BPC
Soltu.DM.01G022650.1	StCuZnSOD1	-607	-587	-	7.61644	3.23e-06	0.0447	TTGTTTCTCTCACCTTCCCTC	PGSC0003DMG400003719	PGSC0003DMP400006632	BBR-BPC	http://planttfdb.gao-lab.org/family.php?fam=BBR-BPC
Soltu.DM.01G022650.1	StCuZnSOD1	-607	-587	-	7.61644	3.23e-06	0.0447	TTGTTTCTCTCACCTTCCCTC	PGSC0003DMG400003719	PGSC0003DMP400006633	BBR-BPC	http://planttfdb.gao-lab.org/family.php?fam=BBR-BPC
Soltu.DM.01G022650.1	StCuZnSOD1	-607	-584	+	5.42188	7.78e-06	0.0252	GAGGGAAGGTGAGAGAAACAATAA	PGSC0003DMG402029444	PGSC0003DMP400051285	BBR-BPC	http://planttfdb.gao-lab.org/family.php?fam=BBR-BPC
Soltu.DM.01G022650.1	StCuZnSOD1	-607	-584	+	5.42188	7.78e-06	0.0252	GAGGGAAGGTGAGAGAAACAATAA	PGSC0003DMG402029444	PGSC0003DMP400051286	BBR-BPC	http://planttfdb.gao-lab.org/family.php?fam=BBR-BPC
Soltu.DM.01G022650.1	StCuZnSOD1	-300	-280	+	15.0469	3.48e-06	0.0299	CCCAAAAAATTTCACCAAACT	PGSC0003DMG400017223	PGSC0003DMP400030100	MYB	http://planttfdb.gao-lab.org/family.php?fam=MYB
Soltu.DM.01G022650.1	StCuZnSOD1	-32	-14	-	16.7188	1.16e-06	0.02	TTTAGAATTATCTAGAAGC	PGSC0003DMG401027812	PGSC0003DMP400048367	HSF	http://planttfdb.gao-lab.org/family.php?fam=HSF
Soltu.DM.01G022650.1	StCuZnSOD1	-32	-14	-	16.7188	1.16e-06	0.02	TTTAGAATTATCTAGAAGC	PGSC0003DMG401027812	PGSC0003DMP400048368	HSF	http://planttfdb.gao-lab.org/family.php?fam=HSF
Soltu.DM.01G022650.1	StCuZnSOD1	-32	-14	-	16.7188	1.16e-06	0.02	TTTAGAATTATCTAGAAGC	PGSC0003DMG401027812	PGSC0003DMP400048369	HSF	http://planttfdb.gao-lab.org/family.php?fam=HSF
Soltu.DM.01G022650.1	StCuZnSOD1	-31	-17	-	15.7534	1.88e-06	0.0327	AGAATTATCTAGAAG	PGSC0003DMG400007962	PGSC0003DMP400014004	HSF	http://planttfdb.gao-lab.org/family.php?fam=HSF
Soltu.DM.01G022650.1	StCuZnSOD1	31	52	-	15.3281	1.75e-06	0.0301	GCCGTATTCCTTTTGCCAACTA	PGSC0003DMG400009245	PGSC0003DMP400016315	NAC	http://planttfdb.gao-lab.org/family.php?fam=NAC
Soltu.DM.01G022650.1	StCuZnSOD1	31	52	-	15.3281	1.75e-06	0.0301	GCCGTATTCCTTTTGCCAACTA	PGSC0003DMG400009245	PGSC0003DMP400016316	NAC	http://planttfdb.gao-lab.org/family.php?fam=NAC
Soltu.DM.01G022650.1	StCuZnSOD1	31	52	-	15.3281	1.75e-06	0.0301	GCCGTATTCCTTTTGCCAACTA	PGSC0003DMG400009245	PGSC0003DMP400016317	NAC	http://planttfdb.gao-lab.org/family.php?fam=NAC
Soltu.DM.01G022650.1	StCuZnSOD1	67	77	-	15.5781	3.58e-06	0.0476	GCCGGCTGGCT	PGSC0003DMG400027599	PGSC0003DMP400047996	bZIP	http://planttfdb.gao-lab.org/family.php?fam=bZIP
Soltu.DM.01G022650.1	StCuZnSOD1	73	93	-	15.1406	2.71e-06	0.0467	AGGGGGTGGGTAGGTTGCCGG	PGSC0003DMG400006408	PGSC0003DMP400011365	MYB	http://planttfdb.gao-lab.org/family.php?fam=MYB
Soltu.DM.01G022650.1	StCuZnSOD1	80	94	+	18.0938	9.69e-08	0.00168	CCTACCCACCCCCTC	PGSC0003DMG400015767	PGSC0003DMP400027651	MYB	http://planttfdb.gao-lab.org/family.php?fam=MYB
Soltu.DM.03G010200.1	StCuZnSOD3	-660	-640	-	14.4688	5.53e-06	0.0313	CATAAAGTAAAAAAAGAAATA	PGSC0003DMG400008914	PGSC0003DMP400015687	Dof	http://planttfdb.gao-lab.org/family.php?fam=Dof
Soltu.DM.03G010200.1	StCuZnSOD3	-660	-640	-	14.4688	5.53e-06	0.0313	CATAAAGTAAAAAAAGAAATA	PGSC0003DMG400008914	PGSC0003DMP400015688	Dof	http://planttfdb.gao-lab.org/family.php?fam=Dof
Soltu.DM.03G010200.1	StCuZnSOD3	-655	-635	-	15.3281	8.55e-07	0.00573	TGAAACATAAAGTAAAAAAAG	PGSC0003DMG400002507	PGSC0003DMP400004435	Dof	http://planttfdb.gao-lab.org/family.php?fam=Dof
Soltu.DM.03G010200.1	StCuZnSOD3	-437	-417	-	14.4783	6.58e-06	0.0137	TTTTTGTTTCTTTCATTCTTT	PGSC0003DMG400000008	PGSC0003DMP400000026	M-type_MADS	http://planttfdb.gao-lab.org/family.php?fam=M-type_MADS
Soltu.DM.03G010200.1	StCuZnSOD3	-437	-417	-	14.4783	6.58e-06	0.0137	TTTTTGTTTCTTTCATTCTTT	PGSC0003DMG400000008	PGSC0003DMP400000027	M-type_MADS	http://planttfdb.gao-lab.org/family.php?fam=M-type_MADS
Soltu.DM.03G010200.1	StCuZnSOD3	-437	-417	-	14.4783	6.58e-06	0.0137	TTTTTGTTTCTTTCATTCTTT	PGSC0003DMG400000008	PGSC0003DMP400000025	M-type_MADS	http://planttfdb.gao-lab.org/family.php?fam=M-type_MADS
Soltu.DM.03G010200.1	StCuZnSOD3	-239	-219	-	13.8906	5.53e-06	0.0227	AAAAAAAAAAAGGAGATCACA	PGSC0003DMG400002507	PGSC0003DMP400004435	Dof	http://planttfdb.gao-lab.org/family.php?fam=Dof
Soltu.DM.03G010200.1	StCuZnSOD3	-234	-214	+	13.9531	7.71e-06	0.0307	TCTCCTTTTTTTTTTTATGTA	PGSC0003DMG400023426	PGSC0003DMP400040516	Dof	http://planttfdb.gao-lab.org/family.php?fam=Dof
Soltu.DM.06G011380.1	StMnSOD	-765	-748	+	16.3125	1.72e-06	0.0297	AAATAATGACGTGGCCGA	PGSC0003DMG400002660	PGSC0003DMP400004764	bZIP	http://planttfdb.gao-lab.org/family.php?fam=bZIP
Soltu.DM.06G011380.1	StMnSOD	-764	-750	+	18.625	3.89e-07	0.00677	AATAATGACGTGGCC	PGSC0003DMG401020784	PGSC0003DMP400036123	bZIP	http://planttfdb.gao-lab.org/family.php?fam=bZIP
Soltu.DM.06G011380.1	StMnSOD	-764	-750	+	18.625	3.89e-07	0.00677	AATAATGACGTGGCC	PGSC0003DMG401020784	PGSC0003DMP400036125	bZIP	http://planttfdb.gao-lab.org/family.php?fam=bZIP
Soltu.DM.06G011380.1	StMnSOD	-764	-750	+	18.625	3.89e-07	0.00677	AATAATGACGTGGCC	PGSC0003DMG401020784	PGSC0003DMP400036126	bZIP	http://planttfdb.gao-lab.org/family.php?fam=bZIP
Soltu.DM.06G011380.1	StMnSOD	-764	-750	+	17.3125	7.26e-07	0.0126	AATAATGACGTGGCC	PGSC0003DMG400003701	PGSC0003DMP400006602	bZIP	http://planttfdb.gao-lab.org/family.php?fam=bZIP
Soltu.DM.06G011380.1	StMnSOD	-764	-750	-	16.5625	1.12e-06	0.0194	GGCCACGTCATTATT	PGSC0003DMG400003529	PGSC0003DMP400006285	bZIP	http://planttfdb.gao-lab.org/family.php?fam=bZIP
Soltu.DM.06G011380.1	StMnSOD	-764	-750	+	16.4531	1.2e-06	0.0209	AATAATGACGTGGCC	PGSC0003DMG400007301	PGSC0003DMP400012930	bZIP	http://planttfdb.gao-lab.org/family.php?fam=bZIP
Soltu.DM.06G011380.1	StMnSOD	-764	-750	+	14.7656	3.62e-06	0.0406	AATAATGACGTGGCC	PGSC0003DMG400028121	PGSC0003DMP400048856	bZIP	http://planttfdb.gao-lab.org/family.php?fam=bZIP
Soltu.DM.06G011380.1	StMnSOD	-764	-750	+	14.7656	3.62e-06	0.0406	AATAATGACGTGGCC	PGSC0003DMG400028121	PGSC0003DMP400048857	bZIP	http://planttfdb.gao-lab.org/family.php?fam=bZIP
Soltu.DM.06G011380.1	StMnSOD	-764	-750	+	13.4219	6.18e-06	0.0361	AATAATGACGTGGCC	PGSC0003DMG400018469	PGSC0003DMP400032176	bZIP	http://planttfdb.gao-lab.org/family.php?fam=bZIP
Soltu.DM.06G011380.1	StMnSOD	-762	-751	+	15.038	1.03e-06	0.018	TAATGACGTGGC	PGSC0003DMG400001387	PGSC0003DMP400002507	bZIP	http://planttfdb.gao-lab.org/family.php?fam=bZIP
Soltu.DM.06G011380.1	StMnSOD	-762	-745	-	15.7344	2.5e-06	0.0308	AATTCGGCCACGTCATTA	PGSC0003DMG400008011	PGSC0003DMP400014086	bZIP	http://planttfdb.gao-lab.org/family.php?fam=bZIP
Soltu.DM.06G011380.1	StMnSOD	-762	-745	-	15.7344	2.5e-06	0.0308	AATTCGGCCACGTCATTA	PGSC0003DMG400008011	PGSC0003DMP400014087	bZIP	http://planttfdb.gao-lab.org/family.php?fam=bZIP
Soltu.DM.06G011380.1	StMnSOD	-759	-750	+	15.8191	3.55e-07	0.00619	TGACGTGGCC	PGSC0003DMG400012660	PGSC0003DMP400022424	bZIP	http://planttfdb.gao-lab.org/family.php?fam=bZIP
Soltu.DM.06G011380.1	StMnSOD	-759	-750	+	15.8191	3.55e-07	0.00619	TGACGTGGCC	PGSC0003DMG400012660	PGSC0003DMP400022428	bZIP	http://planttfdb.gao-lab.org/family.php?fam=bZIP
Soltu.DM.06G011380.1	StMnSOD	-759	-750	+	15.8191	3.55e-07	0.00619	TGACGTGGCC	PGSC0003DMG400012660	PGSC0003DMP400022429	bZIP	http://planttfdb.gao-lab.org/family.php?fam=bZIP
Soltu.DM.06G011380.1	StMnSOD	-743	-726	+	14.5625	4.25e-06	0.0308	TAATTGGCCACGTGTAAA	PGSC0003DMG400008011	PGSC0003DMP400014086	bZIP	http://planttfdb.gao-lab.org/family.php?fam=bZIP
Soltu.DM.06G011380.1	StMnSOD	-743	-726	+	14.5625	4.25e-06	0.0308	TAATTGGCCACGTGTAAA	PGSC0003DMG400008011	PGSC0003DMP400014087	bZIP	http://planttfdb.gao-lab.org/family.php?fam=bZIP
Soltu.DM.06G011380.1	StMnSOD	-742	-725	+	13.6406	5.35e-06	0.0464	AATTGGCCACGTGTAAAA	PGSC0003DMG400002660	PGSC0003DMP400004764	bZIP	http://planttfdb.gao-lab.org/family.php?fam=bZIP
Soltu.DM.06G011380.1	StMnSOD	-741	-727	+	14.1094	4.67e-06	0.0406	ATTGGCCACGTGTAA	PGSC0003DMG400028121	PGSC0003DMP400048856	bZIP	http://planttfdb.gao-lab.org/family.php?fam=bZIP
Soltu.DM.06G011380.1	StMnSOD	-741	-727	+	14.1094	4.67e-06	0.0406	ATTGGCCACGTGTAA	PGSC0003DMG400028121	PGSC0003DMP400048857	bZIP	http://planttfdb.gao-lab.org/family.php?fam=bZIP
Soltu.DM.06G011380.1	StMnSOD	-741	-727	+	14.0781	4.73e-06	0.0361	ATTGGCCACGTGTAA	PGSC0003DMG400018469	PGSC0003DMP400032176	bZIP	http://planttfdb.gao-lab.org/family.php?fam=bZIP
Soltu.DM.06G011380.1	StMnSOD	-739	-722	-	14	5.34e-06	0.0308	ATTTTTTACACGTGGCCA	PGSC0003DMG400008011	PGSC0003DMP400014086	bZIP	http://planttfdb.gao-lab.org/family.php?fam=bZIP
Soltu.DM.06G011380.1	StMnSOD	-739	-722	-	14	5.34e-06	0.0308	ATTTTTTACACGTGGCCA	PGSC0003DMG400008011	PGSC0003DMP400014087	bZIP	http://planttfdb.gao-lab.org/family.php?fam=bZIP
Soltu.DM.06G011380.1	StMnSOD	-738	-729	+	16.7188	1.57e-06	0.0274	GGCCACGTGT	PGSC0003DMG400018280	PGSC0003DMP400031849	bHLH	http://planttfdb.gao-lab.org/family.php?fam=bHLH
Soltu.DM.06G011380.1	StMnSOD	-738	-729	+	16.7188	1.57e-06	0.0274	GGCCACGTGT	PGSC0003DMG400018280	PGSC0003DMP400031850	bHLH	http://planttfdb.gao-lab.org/family.php?fam=bHLH
Soltu.DM.06G011380.1	StMnSOD	-738	-729	-	14.4574	2.28e-06	0.0199	ACACGTGGCC	PGSC0003DMG400012660	PGSC0003DMP400022424	bZIP	http://planttfdb.gao-lab.org/family.php?fam=bZIP
Soltu.DM.06G011380.1	StMnSOD	-738	-729	-	14.4574	2.28e-06	0.0199	ACACGTGGCC	PGSC0003DMG400012660	PGSC0003DMP400022428	bZIP	http://planttfdb.gao-lab.org/family.php?fam=bZIP
Soltu.DM.06G011380.1	StMnSOD	-738	-729	-	14.4574	2.28e-06	0.0199	ACACGTGGCC	PGSC0003DMG400012660	PGSC0003DMP400022429	bZIP	http://planttfdb.gao-lab.org/family.php?fam=bZIP
Soltu.DM.06G011380.1	StMnSOD	-738	-724	-	13.4062	6.22e-06	0.0361	TTTTTACACGTGGCC	PGSC0003DMG400018469	PGSC0003DMP400032176	bZIP	http://planttfdb.gao-lab.org/family.php?fam=bZIP
Soltu.DM.06G011380.1	StMnSOD	-738	-724	-	12.6875	7.45e-06	0.0432	TTTTTACACGTGGCC	PGSC0003DMG400028121	PGSC0003DMP400048856	bZIP	http://planttfdb.gao-lab.org/family.php?fam=bZIP
Soltu.DM.06G011380.1	StMnSOD	-738	-724	-	12.6875	7.45e-06	0.0432	TTTTTACACGTGGCC	PGSC0003DMG400028121	PGSC0003DMP400048857	bZIP	http://planttfdb.gao-lab.org/family.php?fam=bZIP
Soltu.DM.06G011380.1	StMnSOD	-276	-263	-	17.5	8.6e-07	0.00748	CACGTGACACGGCT	PGSC0003DMG400024523	PGSC0003DMP400042418	bHLH	http://planttfdb.gao-lab.org/family.php?fam=bHLH
Soltu.DM.06G011380.1	StMnSOD	-276	-263	-	17.5	8.6e-07	0.00748	CACGTGACACGGCT	PGSC0003DMG400024523	PGSC0003DMP400042420	bHLH	http://planttfdb.gao-lab.org/family.php?fam=bHLH
Soltu.DM.06G011380.1	StMnSOD	-276	-263	-	17.5	8.6e-07	0.00748	CACGTGACACGGCT	PGSC0003DMG400024523	PGSC0003DMP400042421	bHLH	http://planttfdb.gao-lab.org/family.php?fam=bHLH
Soltu.DM.06G011380.1	StMnSOD	-276	-256	-	16.2188	2.06e-06	0.019	GGGGTGTCACGTGACACGGCT	PGSC0003DMG401022600	PGSC0003DMP400039161	bHLH	http://planttfdb.gao-lab.org/family.php?fam=bHLH
Soltu.DM.06G011380.1	StMnSOD	-276	-256	-	16.2188	2.06e-06	0.019	GGGGTGTCACGTGACACGGCT	PGSC0003DMG401022600	PGSC0003DMP400039162	bHLH	http://planttfdb.gao-lab.org/family.php?fam=bHLH
Soltu.DM.06G011380.1	StMnSOD	-275	-255	+	16.1406	2.2e-06	0.019	GCCGTGTCACGTGACACCCCT	PGSC0003DMG401022600	PGSC0003DMP400039161	bHLH	http://planttfdb.gao-lab.org/family.php?fam=bHLH
Soltu.DM.06G011380.1	StMnSOD	-275	-255	+	16.1406	2.2e-06	0.019	GCCGTGTCACGTGACACCCCT	PGSC0003DMG401022600	PGSC0003DMP400039162	bHLH	http://planttfdb.gao-lab.org/family.php?fam=bHLH
Soltu.DM.06G011380.1	StMnSOD	-269	-256	-	18.6986	1.65e-07	0.00287	GGGGTGTCACGTGA	PGSC0003DMG400014705	PGSC0003DMP400025910	bHLH	http://planttfdb.gao-lab.org/family.php?fam=bHLH
Soltu.DM.06G011380.1	StMnSOD	-269	-256	-	18.6986	1.65e-07	0.00287	GGGGTGTCACGTGA	PGSC0003DMG400014705	PGSC0003DMP400025911	bHLH	http://planttfdb.gao-lab.org/family.php?fam=bHLH
Soltu.DM.06G011380.1	StMnSOD	-269	-256	-	18.6986	1.65e-07	0.00287	GGGGTGTCACGTGA	PGSC0003DMG400014705	PGSC0003DMP400025912	bHLH	http://planttfdb.gao-lab.org/family.php?fam=bHLH
Soltu.DM.06G011380.1	StMnSOD	-268	-255	+	20.0625	3.47e-08	0.000603	CACGTGACACCCCT	PGSC0003DMG400024523	PGSC0003DMP400042418	bHLH	http://planttfdb.gao-lab.org/family.php?fam=bHLH
Soltu.DM.06G011380.1	StMnSOD	-268	-255	+	20.0625	3.47e-08	0.000603	CACGTGACACCCCT	PGSC0003DMG400024523	PGSC0003DMP400042420	bHLH	http://planttfdb.gao-lab.org/family.php?fam=bHLH
Soltu.DM.06G011380.1	StMnSOD	-268	-255	+	20.0625	3.47e-08	0.000603	CACGTGACACCCCT	PGSC0003DMG400024523	PGSC0003DMP400042421	bHLH	http://planttfdb.gao-lab.org/family.php?fam=bHLH
Soltu.DM.06G011380.1	StMnSOD	11	21	+	15.0156	5.46e-06	0.0476	GCTGGCTGGCA	PGSC0003DMG400027599	PGSC0003DMP400047996	bZIP	http://planttfdb.gao-lab.org/family.php?fam=bZIP
Soltu.DM.06G011380.1	StMnSOD	80	94	+	16.5	1.22e-07	0.00212	AAATGGCTCTTCGGA	PGSC0003DMG402012256	PGSC0003DMP400021690	Nin-like	http://planttfdb.gao-lab.org/family.php?fam=Nin-like
Soltu.DM.06G011380.1	StMnSOD	80	94	+	16.5	1.22e-07	0.00212	AAATGGCTCTTCGGA	PGSC0003DMG402012256	PGSC0003DMP400021691	Nin-like	http://planttfdb.gao-lab.org/family.php?fam=Nin-like
Soltu.DM.06G011380.1	StMnSOD	80	94	+	16.5	1.22e-07	0.00212	AAATGGCTCTTCGGA	PGSC0003DMG402012256	PGSC0003DMP400021692	Nin-like	http://planttfdb.gao-lab.org/family.php?fam=Nin-like
Soltu.DM.02G001300.1	StFeSOD3	-553	-535	+	18.161	2.92e-07	0.00489	TTTTCTCCACATCCGCCTC	PGSC0003DMG400007202	PGSC0003DMP400012770	C2H2	http://planttfdb.gao-lab.org/family.php?fam=C2H2
Soltu.DM.02G001300.1	StFeSOD3	-553	-535	+	18.161	2.92e-07	0.00489	TTTTCTCCACATCCGCCTC	PGSC0003DMG400007202	PGSC0003DMP400012771	C2H2	http://planttfdb.gao-lab.org/family.php?fam=C2H2
Soltu.DM.02G001300.1	StFeSOD3	-553	-535	+	18.161	2.92e-07	0.00489	TTTTCTCCACATCCGCCTC	PGSC0003DMG400007202	PGSC0003DMP400012772	C2H2	http://planttfdb.gao-lab.org/family.php?fam=C2H2
Soltu.DM.02G001300.1	StFeSOD3	-553	-535	+	18.161	2.92e-07	0.00489	TTTTCTCCACATCCGCCTC	PGSC0003DMG400007202	PGSC0003DMP400012773	C2H2	http://planttfdb.gao-lab.org/family.php?fam=C2H2
Soltu.DM.02G001300.1	StFeSOD3	-553	-535	+	18.161	2.92e-07	0.00489	TTTTCTCCACATCCGCCTC	PGSC0003DMG400007202	PGSC0003DMP400012774	C2H2	http://planttfdb.gao-lab.org/family.php?fam=C2H2
Soltu.DM.02G001300.1	StFeSOD3	-551	-535	-	12.7344	4.3e-06	0.04	GAGGCGGATGTGGAGAA	PGSC0003DMG400010719	PGSC0003DMP400018957	ERF	http://planttfdb.gao-lab.org/family.php?fam=ERF
Soltu.DM.02G001300.1	StFeSOD3	-551	-531	+	10.3676	5.49e-06	0.0236	TTCTCCACATCCGCCTCTAAT	PGSC0003DMG400030228	PGSC0003DMP400052622	ERF	http://planttfdb.gao-lab.org/family.php?fam=ERF
Soltu.DM.02G001300.1	StFeSOD3	-547	-533	+	15.0312	2.07e-06	0.0242	CCACATCCGCCTCTA	PGSC0003DMG400026232	PGSC0003DMP400045528	ERF	http://planttfdb.gao-lab.org/family.php?fam=ERF
Soltu.DM.02G001300.1	StFeSOD3	-547	-533	+	14.7656	2.67e-06	0.0464	CCACATCCGCCTCTA	PGSC0003DMG400014541	PGSC0003DMP400025613	ERF	http://planttfdb.gao-lab.org/family.php?fam=ERF
Soltu.DM.02G001300.1	StFeSOD3	-547	-533	+	14.7656	2.67e-06	0.0464	CCACATCCGCCTCTA	PGSC0003DMG400014541	PGSC0003DMP400025614	ERF	http://planttfdb.gao-lab.org/family.php?fam=ERF
Soltu.DM.02G001300.1	StFeSOD3	-547	-533	+	14.7656	2.67e-06	0.0464	CCACATCCGCCTCTA	PGSC0003DMG400014541	PGSC0003DMP400025615	ERF	http://planttfdb.gao-lab.org/family.php?fam=ERF
Soltu.DM.02G001300.1	StFeSOD3	-547	-527	+	12.3235	4.51e-06	0.0388	CCACATCCGCCTCTAATTTCG	PGSC0003DMG400002350	PGSC0003DMP400004193	ERF	http://planttfdb.gao-lab.org/family.php?fam=ERF
Soltu.DM.02G001300.1	StFeSOD3	-478	-467	+	18.2192	4.34e-07	0.00728	CAAAACAGAGCA	PGSC0003DMG400015167	PGSC0003DMP400026608	C2H2	http://planttfdb.gao-lab.org/family.php?fam=C2H2
Soltu.DM.02G001300.1	StFeSOD3	-478	-467	+	18.2192	4.34e-07	0.00728	CAAAACAGAGCA	PGSC0003DMG400015167	PGSC0003DMP400026610	C2H2	http://planttfdb.gao-lab.org/family.php?fam=C2H2
Soltu.DM.02G001300.1	StFeSOD3	-478	-467	+	18.2192	4.34e-07	0.00728	CAAAACAGAGCA	PGSC0003DMG400015167	PGSC0003DMP400026611	C2H2	http://planttfdb.gao-lab.org/family.php?fam=C2H2
Soltu.DM.02G001300.1	StFeSOD3	21	39	-	12.9068	7.03e-06	0.0382	TCCCTCCCTCCTCTTTTCC	PGSC0003DMG400007202	PGSC0003DMP400012770	C2H2	http://planttfdb.gao-lab.org/family.php?fam=C2H2
Soltu.DM.02G001300.1	StFeSOD3	21	39	-	12.9068	7.03e-06	0.0382	TCCCTCCCTCCTCTTTTCC	PGSC0003DMG400007202	PGSC0003DMP400012771	C2H2	http://planttfdb.gao-lab.org/family.php?fam=C2H2
Soltu.DM.02G001300.1	StFeSOD3	21	39	-	12.9068	7.03e-06	0.0382	TCCCTCCCTCCTCTTTTCC	PGSC0003DMG400007202	PGSC0003DMP400012772	C2H2	http://planttfdb.gao-lab.org/family.php?fam=C2H2
Soltu.DM.02G001300.1	StFeSOD3	21	39	-	12.9068	7.03e-06	0.0382	TCCCTCCCTCCTCTTTTCC	PGSC0003DMG400007202	PGSC0003DMP400012773	C2H2	http://planttfdb.gao-lab.org/family.php?fam=C2H2
Soltu.DM.02G001300.1	StFeSOD3	21	39	-	12.9068	7.03e-06	0.0382	TCCCTCCCTCCTCTTTTCC	PGSC0003DMG400007202	PGSC0003DMP400012774	C2H2	http://planttfdb.gao-lab.org/family.php?fam=C2H2
Soltu.DM.03G013800.1	StFeSOD2	-77	-57	+	16.0312	1.01e-06	0.00535	TTCTCTTTTTAATTTTCTTTT	PGSC0003DMG400023426	PGSC0003DMP400040516	Dof	http://planttfdb.gao-lab.org/family.php?fam=Dof
Soltu.DM.03G013800.1	StFeSOD2	-75	-55	-	14.4062	5.85e-06	0.0313	AGAAAAGAAAATTAAAAAGAG	PGSC0003DMG400008914	PGSC0003DMP400015687	Dof	http://planttfdb.gao-lab.org/family.php?fam=Dof
Soltu.DM.03G013800.1	StFeSOD2	-75	-55	-	14.4062	5.85e-06	0.0313	AGAAAAGAAAATTAAAAAGAG	PGSC0003DMG400008914	PGSC0003DMP400015688	Dof	http://planttfdb.gao-lab.org/family.php?fam=Dof
Soltu.DM.06G012170.6	StFeSOD4	-203	-180	+	7.57812	3.54e-06	0.0154	GACAGAGGGAGTATTAGATAGTGA	PGSC0003DMG402029444	PGSC0003DMP400051285	BBR-BPC	http://planttfdb.gao-lab.org/family.php?fam=BBR-BPC
Soltu.DM.06G012170.6	StFeSOD4	-203	-180	+	7.57812	3.54e-06	0.0154	GACAGAGGGAGTATTAGATAGTGA	PGSC0003DMG402029444	PGSC0003DMP400051286	BBR-BPC	http://planttfdb.gao-lab.org/family.php?fam=BBR-BPC
Soltu.DM.06G012170.6	StFeSOD4	-98	-78	-	13.7344	9.71e-06	0.0418	GCAGTACACTTTAACCAACCC	PGSC0003DMG400017223	PGSC0003DMP400030100	MYB	http://planttfdb.gao-lab.org/family.php?fam=MYB
Soltu.DM.06G012180.3	StFeSOD1	-548	-528	-	18.2188	6.02e-08	0.00048	TTTTCTTTTTCATTTTTTTAT	PGSC0003DMG400023426	PGSC0003DMP400040516	Dof	http://planttfdb.gao-lab.org/family.php?fam=Dof
Soltu.DM.06G012180.3	StFeSOD1	-546	-526	+	15.9375	5.11e-07	0.00423	AAAAAAATGAAAAAGAAAAAT	PGSC0003DMG400018090	PGSC0003DMP400031524	Dof	http://planttfdb.gao-lab.org/family.php?fam=Dof
Soltu.DM.06G012180.3	StFeSOD1	-119	-99	+	6.05479	5.53e-06	0.0447	CTCGCGTATTCTCTATCCCTA	PGSC0003DMG400003719	PGSC0003DMP400006630	BBR-BPC	http://planttfdb.gao-lab.org/family.php?fam=BBR-BPC
Soltu.DM.06G012180.3	StFeSOD1	-119	-99	+	6.05479	5.53e-06	0.0447	CTCGCGTATTCTCTATCCCTA	PGSC0003DMG400003719	PGSC0003DMP400006631	BBR-BPC	http://planttfdb.gao-lab.org/family.php?fam=BBR-BPC
Soltu.DM.06G012180.3	StFeSOD1	-119	-99	+	6.05479	5.53e-06	0.0447	CTCGCGTATTCTCTATCCCTA	PGSC0003DMG400003719	PGSC0003DMP400006632	BBR-BPC	http://planttfdb.gao-lab.org/family.php?fam=BBR-BPC
Soltu.DM.06G012180.3	StFeSOD1	-119	-99	+	6.05479	5.53e-06	0.0447	CTCGCGTATTCTCTATCCCTA	PGSC0003DMG400003719	PGSC0003DMP400006633	BBR-BPC	http://planttfdb.gao-lab.org/family.php?fam=BBR-BPC

## Sheet: Table S3
Table S3. Biological process GO terms associated with transcription factors binding promoters of StSODs .
GO Term	GO Description	TF ID
GO:0009651	response to salt stress	PGSC0003DMP400030100
GO:0009723	response to ethylene	PGSC0003DMP400030100
GO:0009733	response to auxin	PGSC0003DMP400030100
GO:0009753	response to jasmonic acid	PGSC0003DMP400030100
GO:0010200	response to chitin	PGSC0003DMP400030100
GO:0046686	response to cadmium ion	PGSC0003DMP400030100
GO:0009793	embryo development ending in seed dormancy	PGSC0003DMP400060076
GO:0010029	regulation of seed germination	PGSC0003DMP400060076
GO:0010431	seed maturation	PGSC0003DMP400060076
GO:0048831	regulation of shoot system development	PGSC0003DMP400060076
GO:0001708	cell fate specification	PGSC0003DMP400008827
GO:0006355	regulation of transcription, DNA-templated	PGSC0003DMP400008827
GO:0010051	xylem and phloem pattern formation	PGSC0003DMP400008827
GO:0010089	xylem development	PGSC0003DMP400008827
GO:0001708	cell fate specification	PGSC0003DMP400008828
GO:0006355	regulation of transcription, DNA-templated	PGSC0003DMP400008828
GO:0010051	xylem and phloem pattern formation	PGSC0003DMP400008828
GO:0010089	xylem development	PGSC0003DMP400008828
GO:0010199	organ boundary specification between lateral organs and the meristem	PGSC0003DMP400031556
GO:0006355	regulation of transcription, DNA-templated	PGSC0003DMP400031126
GO:0009409	response to cold	PGSC0003DMP400043872
GO:0009414	response to water deprivation	PGSC0003DMP400043872
GO:0009651	response to salt stress	PGSC0003DMP400043872
GO:0009737	response to abscisic acid	PGSC0003DMP400043872
GO:0045893	positive regulation of transcription, DNA-templated	PGSC0003DMP400043872
GO:0050832	defense response to fungus	PGSC0003DMP400043872
GO:0006355	regulation of transcription, DNA-templated	PGSC0003DMP400025208
GO:0009414	response to water deprivation	PGSC0003DMP400025208
GO:0009631	cold acclimation	PGSC0003DMP400025208
GO:0009799	specification of symmetry	PGSC0003DMP400001856
GO:0009944	polarity specification of adaxial/abaxial axis	PGSC0003DMP400001856
GO:0009954	proximal/distal pattern formation	PGSC0003DMP400001856
GO:0048441	petal development	PGSC0003DMP400001856
GO:0006355	regulation of transcription, DNA-templated	PGSC0003DMP400006736
GO:0009734	auxin-activated signaling pathway	PGSC0003DMP400006736
GO:0009908	flower development	PGSC0003DMP400006736
GO:0009942	longitudinal axis specification	PGSC0003DMP400006736
GO:0010305	leaf vascular tissue pattern formation	PGSC0003DMP400006736
GO:0048364	root development	PGSC0003DMP400006736
GO:0048507	meristem development	PGSC0003DMP400006736
GO:0001708	cell fate specification	PGSC0003DMP400037925
GO:0006355	regulation of transcription, DNA-templated	PGSC0003DMP400037925
GO:0010093	specification of floral organ identity	PGSC0003DMP400037925
GO:0048481	plant ovule development	PGSC0003DMP400037925
GO:0048833	specification of floral organ number	PGSC0003DMP400037925
GO:0009737	response to abscisic acid	PGSC0003DMP400041406
GO:0010286	heat acclimation	PGSC0003DMP400041406
GO:0045893	positive regulation of transcription, DNA-templated	PGSC0003DMP400041406
GO:0006355	regulation of transcription, DNA-templated	PGSC0003DMP400052622
GO:0006355	regulation of transcription, DNA-templated	PGSC0003DMP400003904
GO:0009739	response to gibberellin	PGSC0003DMP400003904
GO:0010030	positive regulation of seed germination	PGSC0003DMP400003904
GO:0006355	regulation of transcription, DNA-templated	PGSC0003DMP400023723
GO:0006952	defense response	PGSC0003DMP400023723
GO:0009873	ethylene-activated signaling pathway	PGSC0003DMP400023723
GO:0006355	regulation of transcription, DNA-templated	PGSC0003DMP400004193
GO:0042991	transcription factor import into nucleus	PGSC0003DMP400004193
GO:0048366	leaf development	PGSC0003DMP400004193
GO:0006355	regulation of transcription, DNA-templated	PGSC0003DMP400034226
GO:0006970	response to osmotic stress	PGSC0003DMP400034226
GO:0009749	response to glucose	PGSC0003DMP400034226
GO:0009788	negative regulation of abscisic acid-activated signaling pathway	PGSC0003DMP400034226
GO:0050832	defense response to fungus	PGSC0003DMP400034226
GO:0006355	regulation of transcription, DNA-templated	PGSC0003DMP400016093
GO:0070483	detection of hypoxia	PGSC0003DMP400016093
GO:0006355	regulation of transcription, DNA-templated	PGSC0003DMP400016094
GO:0070483	detection of hypoxia	PGSC0003DMP400016094
GO:0006355	regulation of transcription, DNA-templated	PGSC0003DMP400016095
GO:0070483	detection of hypoxia	PGSC0003DMP400016095
GO:0006355	regulation of transcription, DNA-templated	PGSC0003DMP400016096
GO:0070483	detection of hypoxia	PGSC0003DMP400016096
GO:0006355	regulation of transcription, DNA-templated	PGSC0003DMP400016097
GO:0070483	detection of hypoxia	PGSC0003DMP400016097
GO:0006355	regulation of transcription, DNA-templated	PGSC0003DMP400016098
GO:0070483	detection of hypoxia	PGSC0003DMP400016098
GO:0006355	regulation of transcription, DNA-templated	PGSC0003DMP400045347
GO:0006355	regulation of transcription, DNA-templated	PGSC0003DMP400062150
GO:0010200	response to chitin	PGSC0003DMP400062150
GO:0009409	response to cold	PGSC0003DMP400045528
GO:0010200	response to chitin	PGSC0003DMP400045528
GO:0045893	positive regulation of transcription, DNA-templated	PGSC0003DMP400045528
GO:0006355	regulation of transcription, DNA-templated	PGSC0003DMP400025613
GO:0006355	regulation of transcription, DNA-templated	PGSC0003DMP400025614
GO:0006355	regulation of transcription, DNA-templated	PGSC0003DMP400025615
GO:0001944	vasculature development	PGSC0003DMP400044718
GO:0006355	regulation of transcription, DNA-templated	PGSC0003DMP400044718
GO:0010200	response to chitin	PGSC0003DMP400044718
GO:0050832	defense response to fungus	PGSC0003DMP400044718
GO:0051301	cell division	PGSC0003DMP400044718
GO:0006355	regulation of transcription, DNA-templated	PGSC0003DMP400018957
GO:0010200	response to chitin	PGSC0003DMP400018957
GO:0006355	regulation of transcription, DNA-templated	PGSC0003DMP400051760
GO:0006355	regulation of transcription, DNA-templated	PGSC0003DMP400017852
GO:0009733	response to auxin	PGSC0003DMP400017852
GO:0009751	response to salicylic acid	PGSC0003DMP400017852
GO:0042545	cell wall modification	PGSC0003DMP400017852
GO:0045787	positive regulation of cell cycle	PGSC0003DMP400017852
GO:0000060	protein import into nucleus, translocation	PGSC0003DMP400000026
GO:0009409	response to cold	PGSC0003DMP400000026
GO:0009739	response to gibberellin	PGSC0003DMP400000026
GO:0009911	positive regulation of flower development	PGSC0003DMP400000026
GO:0010077	maintenance of inflorescence meristem identity	PGSC0003DMP400000026
GO:0045893	positive regulation of transcription, DNA-templated	PGSC0003DMP400000026
GO:0000060	protein import into nucleus, translocation	PGSC0003DMP400000027
GO:0009409	response to cold	PGSC0003DMP400000027
GO:0009739	response to gibberellin	PGSC0003DMP400000027
GO:0009911	positive regulation of flower development	PGSC0003DMP400000027
GO:0010077	maintenance of inflorescence meristem identity	PGSC0003DMP400000027
GO:0045893	positive regulation of transcription, DNA-templated	PGSC0003DMP400000027
GO:0000060	protein import into nucleus, translocation	PGSC0003DMP400000025
GO:0009409	response to cold	PGSC0003DMP400000025
GO:0009739	response to gibberellin	PGSC0003DMP400000025
GO:0009911	positive regulation of flower development	PGSC0003DMP400000025
GO:0010077	maintenance of inflorescence meristem identity	PGSC0003DMP400000025
GO:0045893	positive regulation of transcription, DNA-templated	PGSC0003DMP400000025
GO:0006355	regulation of transcription, DNA-templated	PGSC0003DMP400004435
GO:0010200	response to chitin	PGSC0003DMP400004435
GO:0006355	regulation of transcription, DNA-templated	PGSC0003DMP400015687
GO:0006355	regulation of transcription, DNA-templated	PGSC0003DMP400015688
GO:0006355	regulation of transcription, DNA-templated	PGSC0003DMP400051285
GO:0009723	response to ethylene	PGSC0003DMP400051285
GO:0050793	regulation of developmental process	PGSC0003DMP400051285
GO:0006355	regulation of transcription, DNA-templated	PGSC0003DMP400051286
GO:0009723	response to ethylene	PGSC0003DMP400051286
GO:0050793	regulation of developmental process	PGSC0003DMP400051286
GO:0010067	procambium histogenesis	PGSC0003DMP400031524
GO:0010087	phloem or xylem histogenesis	PGSC0003DMP400031524
GO:0045893	positive regulation of transcription, DNA-templated	PGSC0003DMP400031524
GO:0009640	photomorphogenesis	PGSC0003DMP400040516
GO:0045893	positive regulation of transcription, DNA-templated	PGSC0003DMP400040516
GO:0006355	regulation of transcription, DNA-templated	PGSC0003DMP400027527
GO:0006808	regulation of nitrogen utilization	PGSC0003DMP400027527
GO:0009723	response to ethylene	PGSC0003DMP400027527
GO:0009737	response to abscisic acid	PGSC0003DMP400027527
GO:0009863	salicylic acid mediated signaling pathway	PGSC0003DMP400027527
GO:0009867	jasmonic acid mediated signaling pathway	PGSC0003DMP400027527
GO:0009938	negative regulation of gibberellic acid mediated signaling pathway	PGSC0003DMP400027527
GO:0010187	negative regulation of seed germination	PGSC0003DMP400027527
GO:0010218	response to far red light	PGSC0003DMP400027527
GO:0010233	phloem transport	PGSC0003DMP400027527
GO:0042176	regulation of protein catabolic process	PGSC0003DMP400027527
GO:0042538	hyperosmotic salinity response	PGSC0003DMP400027527
GO:2000033	regulation of seed dormancy process	PGSC0003DMP400027527
GO:2000377	regulation of reactive oxygen species metabolic process	PGSC0003DMP400027527
GO:0006355	regulation of transcription, DNA-templated	PGSC0003DMP400012770
GO:0006355	regulation of transcription, DNA-templated	PGSC0003DMP400012771
GO:0006355	regulation of transcription, DNA-templated	PGSC0003DMP400012772
GO:0006355	regulation of transcription, DNA-templated	PGSC0003DMP400012773
GO:0006355	regulation of transcription, DNA-templated	PGSC0003DMP400012774
GO:0006355	regulation of transcription, DNA-templated	PGSC0003DMP400006630
GO:0009723	response to ethylene	PGSC0003DMP400006630
GO:0006355	regulation of transcription, DNA-templated	PGSC0003DMP400006631
GO:0009723	response to ethylene	PGSC0003DMP400006631
GO:0006355	regulation of transcription, DNA-templated	PGSC0003DMP400006632
GO:0009723	response to ethylene	PGSC0003DMP400006632
GO:0006355	regulation of transcription, DNA-templated	PGSC0003DMP400006633
GO:0009723	response to ethylene	PGSC0003DMP400006633
GO:0000302	response to reactive oxygen species	PGSC0003DMP400048367
GO:0010200	response to chitin	PGSC0003DMP400048367
GO:0045893	positive regulation of transcription, DNA-templated	PGSC0003DMP400048367
GO:0000302	response to reactive oxygen species	PGSC0003DMP400048368
GO:0010200	response to chitin	PGSC0003DMP400048368
GO:0045893	positive regulation of transcription, DNA-templated	PGSC0003DMP400048368
GO:0000302	response to reactive oxygen species	PGSC0003DMP400048369
GO:0010200	response to chitin	PGSC0003DMP400048369
GO:0045893	positive regulation of transcription, DNA-templated	PGSC0003DMP400048369
GO:0006355	regulation of transcription, DNA-templated	PGSC0003DMP400014004
GO:0008356	asymmetric cell division	PGSC0003DMP400014004
GO:0006355	regulation of transcription, DNA-templated	PGSC0003DMP400016315
GO:0009611	response to wounding	PGSC0003DMP400016315
GO:0009788	negative regulation of abscisic acid-activated signaling pathway	PGSC0003DMP400016315
GO:0006355	regulation of transcription, DNA-templated	PGSC0003DMP400016316
GO:0009611	response to wounding	PGSC0003DMP400016316
GO:0009788	negative regulation of abscisic acid-activated signaling pathway	PGSC0003DMP400016316
GO:0006355	regulation of transcription, DNA-templated	PGSC0003DMP400016317
GO:0009611	response to wounding	PGSC0003DMP400016317
GO:0009788	negative regulation of abscisic acid-activated signaling pathway	PGSC0003DMP400016317
GO:0006355	regulation of transcription, DNA-templated	PGSC0003DMP400047996
GO:0009733	response to auxin	PGSC0003DMP400011365
GO:0009737	response to abscisic acid	PGSC0003DMP400011365
GO:0009751	response to salicylic acid	PGSC0003DMP400011365
GO:0001944	vasculature development	PGSC0003DMP400027651
GO:0009733	response to auxin	PGSC0003DMP400027651
GO:0010089	xylem development	PGSC0003DMP400027651
GO:0010119	regulation of stomatal movement	PGSC0003DMP400027651
GO:0010214	seed coat development	PGSC0003DMP400027651
GO:0048364	root development	PGSC0003DMP400027651
GO:0009409	response to cold	PGSC0003DMP400004764
GO:0009414	response to water deprivation	PGSC0003DMP400004764
GO:0009651	response to salt stress	PGSC0003DMP400004764
GO:0009737	response to abscisic acid	PGSC0003DMP400004764
GO:0009739	response to gibberellin	PGSC0003DMP400004764
GO:0010152	pollen maturation	PGSC0003DMP400004764
GO:0010187	negative regulation of seed germination	PGSC0003DMP400004764
GO:0010200	response to chitin	PGSC0003DMP400004764
GO:0045893	positive regulation of transcription, DNA-templated	PGSC0003DMP400004764
GO:0048316	seed development	PGSC0003DMP400004764
GO:0006355	regulation of transcription, DNA-templated	PGSC0003DMP400036123
GO:0009737	response to abscisic acid	PGSC0003DMP400036123
GO:0009740	gibberellic acid mediated signaling pathway	PGSC0003DMP400036123
GO:0010017	red or far-red light signaling pathway	PGSC0003DMP400036123
GO:0010099	regulation of photomorphogenesis	PGSC0003DMP400036123
GO:0010114	response to red light	PGSC0003DMP400036123
GO:0010218	response to far red light	PGSC0003DMP400036123
GO:0010224	response to UV-B	PGSC0003DMP400036123
GO:0031539	positive regulation of anthocyanin metabolic process	PGSC0003DMP400036123
GO:0042753	positive regulation of circadian rhythm	PGSC0003DMP400036123
GO:0080167	response to karrikin	PGSC0003DMP400036123
GO:0006355	regulation of transcription, DNA-templated	PGSC0003DMP400036125
GO:0009737	response to abscisic acid	PGSC0003DMP400036125
GO:0009740	gibberellic acid mediated signaling pathway	PGSC0003DMP400036125
GO:0010017	red or far-red light signaling pathway	PGSC0003DMP400036125
GO:0010099	regulation of photomorphogenesis	PGSC0003DMP400036125
GO:0010114	response to red light	PGSC0003DMP400036125
GO:0010218	response to far red light	PGSC0003DMP400036125
GO:0010224	response to UV-B	PGSC0003DMP400036125
GO:0031539	positive regulation of anthocyanin metabolic process	PGSC0003DMP400036125
GO:0042753	positive regulation of circadian rhythm	PGSC0003DMP400036125
GO:0080167	response to karrikin	PGSC0003DMP400036125
GO:0006355	regulation of transcription, DNA-templated	PGSC0003DMP400036126
GO:0009737	response to abscisic acid	PGSC0003DMP400036126
GO:0009740	gibberellic acid mediated signaling pathway	PGSC0003DMP400036126
GO:0010017	red or far-red light signaling pathway	PGSC0003DMP400036126
GO:0010099	regulation of photomorphogenesis	PGSC0003DMP400036126
GO:0010114	response to red light	PGSC0003DMP400036126
GO:0010218	response to far red light	PGSC0003DMP400036126
GO:0010224	response to UV-B	PGSC0003DMP400036126
GO:0031539	positive regulation of anthocyanin metabolic process	PGSC0003DMP400036126
GO:0042753	positive regulation of circadian rhythm	PGSC0003DMP400036126
GO:0080167	response to karrikin	PGSC0003DMP400036126
GO:0006355	regulation of transcription, DNA-templated	PGSC0003DMP400006602
GO:0009845	seed germination	PGSC0003DMP400006602
GO:0006355	regulation of transcription, DNA-templated	PGSC0003DMP400006285
GO:0009744	response to sucrose	PGSC0003DMP400006285
GO:0080149	sucrose induced translational repression	PGSC0003DMP400006285
GO:0006971	hypotonic response	PGSC0003DMP400012930
GO:0009267	cellular response to starvation	PGSC0003DMP400012930
GO:0045893	positive regulation of transcription, DNA-templated	PGSC0003DMP400012930
GO:2000693	positive regulation of seed maturation	PGSC0003DMP400012930
GO:0006355	regulation of transcription, DNA-templated	PGSC0003DMP400048856
GO:0009737	response to abscisic acid	PGSC0003DMP400048856
GO:0006355	regulation of transcription, DNA-templated	PGSC0003DMP400048857
GO:0009737	response to abscisic acid	PGSC0003DMP400048857
GO:0045893	positive regulation of transcription, DNA-templated	PGSC0003DMP400032176
GO:0006355	regulation of transcription, DNA-templated	PGSC0003DMP400002507
GO:0009414	response to water deprivation	PGSC0003DMP400014086
GO:0009651	response to salt stress	PGSC0003DMP400014086
GO:0009738	abscisic acid-activated signaling pathway	PGSC0003DMP400014086
GO:0010255	glucose mediated signaling pathway	PGSC0003DMP400014086
GO:0045893	positive regulation of transcription, DNA-templated	PGSC0003DMP400014086
GO:0009414	response to water deprivation	PGSC0003DMP400014087
GO:0009651	response to salt stress	PGSC0003DMP400014087
GO:0009738	abscisic acid-activated signaling pathway	PGSC0003DMP400014087
GO:0010255	glucose mediated signaling pathway	PGSC0003DMP400014087
GO:0045893	positive regulation of transcription, DNA-templated	PGSC0003DMP400014087
GO:0006355	regulation of transcription, DNA-templated	PGSC0003DMP400022424
GO:0010310	regulation of hydrogen peroxide metabolic process	PGSC0003DMP400022424
GO:0010629	negative regulation of gene expression	PGSC0003DMP400022424
GO:0090342	regulation of cell aging	PGSC0003DMP400022424
GO:0006355	regulation of transcription, DNA-templated	PGSC0003DMP400022428
GO:0010310	regulation of hydrogen peroxide metabolic process	PGSC0003DMP400022428
GO:0010629	negative regulation of gene expression	PGSC0003DMP400022428
GO:0090342	regulation of cell aging	PGSC0003DMP400022428
GO:0006355	regulation of transcription, DNA-templated	PGSC0003DMP400022429
GO:0010310	regulation of hydrogen peroxide metabolic process	PGSC0003DMP400022429
GO:0010629	negative regulation of gene expression	PGSC0003DMP400022429
GO:0090342	regulation of cell aging	PGSC0003DMP400022429
GO:0009704	de-etiolation	PGSC0003DMP400031849
GO:0009740	gibberellic acid mediated signaling pathway	PGSC0003DMP400031849
GO:0010017	red or far-red light signaling pathway	PGSC0003DMP400031849
GO:0031539	positive regulation of anthocyanin metabolic process	PGSC0003DMP400031849
GO:0009704	de-etiolation	PGSC0003DMP400031850
GO:0009740	gibberellic acid mediated signaling pathway	PGSC0003DMP400031850
GO:0010017	red or far-red light signaling pathway	PGSC0003DMP400031850
GO:0031539	positive regulation of anthocyanin metabolic process	PGSC0003DMP400031850
GO:0006351	transcription, DNA-templated	PGSC0003DMP400042418
GO:0009742	brassinosteroid mediated signaling pathway	PGSC0003DMP400042418
GO:1902448	positive regulation of shade avoidance	PGSC0003DMP400042418
GO:0006351	transcription, DNA-templated	PGSC0003DMP400042420
GO:0009742	brassinosteroid mediated signaling pathway	PGSC0003DMP400042420
GO:1902448	positive regulation of shade avoidance	PGSC0003DMP400042420
GO:0006351	transcription, DNA-templated	PGSC0003DMP400042421
GO:0009742	brassinosteroid mediated signaling pathway	PGSC0003DMP400042421
GO:1902448	positive regulation of shade avoidance	PGSC0003DMP400042421
GO:0048446	petal morphogenesis	PGSC0003DMP400039161
GO:0048446	petal morphogenesis	PGSC0003DMP400039162
GO:0006355	regulation of transcription, DNA-templated	PGSC0003DMP400025910
GO:0006783	heme biosynthetic process	PGSC0003DMP400025910
GO:0009740	gibberellic acid mediated signaling pathway	PGSC0003DMP400025910
GO:0009959	negative gravitropism	PGSC0003DMP400025910
GO:0010100	negative regulation of photomorphogenesis	PGSC0003DMP400025910
GO:0010161	red light signaling pathway	PGSC0003DMP400025910
GO:0010187	negative regulation of seed germination	PGSC0003DMP400025910
GO:0015995	chlorophyll biosynthetic process	PGSC0003DMP400025910
GO:0006355	regulation of transcription, DNA-templated	PGSC0003DMP400025911
GO:0006783	heme biosynthetic process	PGSC0003DMP400025911
GO:0009740	gibberellic acid mediated signaling pathway	PGSC0003DMP400025911
GO:0009959	negative gravitropism	PGSC0003DMP400025911
GO:0010100	negative regulation of photomorphogenesis	PGSC0003DMP400025911
GO:0010161	red light signaling pathway	PGSC0003DMP400025911
GO:0010187	negative regulation of seed germination	PGSC0003DMP400025911
GO:0015995	chlorophyll biosynthetic process	PGSC0003DMP400025911
GO:0006355	regulation of transcription, DNA-templated	PGSC0003DMP400025912
GO:0006783	heme biosynthetic process	PGSC0003DMP400025912
GO:0009740	gibberellic acid mediated signaling pathway	PGSC0003DMP400025912
GO:0009959	negative gravitropism	PGSC0003DMP400025912
GO:0010100	negative regulation of photomorphogenesis	PGSC0003DMP400025912
GO:0010161	red light signaling pathway	PGSC0003DMP400025912
GO:0010187	negative regulation of seed germination	PGSC0003DMP400025912
GO:0015995	chlorophyll biosynthetic process	PGSC0003DMP400025912
GO:0009414	response to water deprivation	PGSC0003DMP400021690
GO:0010118	stomatal movement	PGSC0003DMP400021690
GO:0010167	response to nitrate	PGSC0003DMP400021690
GO:0042128	nitrate assimilation	PGSC0003DMP400021690
GO:0009414	response to water deprivation	PGSC0003DMP400021691
GO:0010118	stomatal movement	PGSC0003DMP400021691
GO:0010167	response to nitrate	PGSC0003DMP400021691
GO:0042128	nitrate assimilation	PGSC0003DMP400021691
GO:0009414	response to water deprivation	PGSC0003DMP400021692
GO:0010118	stomatal movement	PGSC0003DMP400021692
GO:0010167	response to nitrate	PGSC0003DMP400021692
GO:0042128	nitrate assimilation	PGSC0003DMP400021692
GO:0009741	response to brassinosteroid	PGSC0003DMP400026608
GO:0009826	unidimensional cell growth	PGSC0003DMP400026608
GO:0010228	vegetative to reproductive phase transition of meristem	PGSC0003DMP400026608
GO:0033169	histone H3-K9 demethylation	PGSC0003DMP400026608
GO:0035067	negative regulation of histone acetylation	PGSC0003DMP400026608
GO:0048366	leaf development	PGSC0003DMP400026608
GO:0009741	response to brassinosteroid	PGSC0003DMP400026610
GO:0009826	unidimensional cell growth	PGSC0003DMP400026610
GO:0010228	vegetative to reproductive phase transition of meristem	PGSC0003DMP400026610
GO:0033169	histone H3-K9 demethylation	PGSC0003DMP400026610
GO:0035067	negative regulation of histone acetylation	PGSC0003DMP400026610
GO:0048366	leaf development	PGSC0003DMP400026610
GO:0009741	response to brassinosteroid	PGSC0003DMP400026611
GO:0009826	unidimensional cell growth	PGSC0003DMP400026611
GO:0010228	vegetative to reproductive phase transition of meristem	PGSC0003DMP400026611
GO:0033169	histone H3-K9 demethylation	PGSC0003DMP400026611
GO:0035067	negative regulation of histone acetylation	PGSC0003DMP400026611
GO:0048366	leaf development	PGSC0003DMP400026611

## Sheet: Table S4
Table S4. Results of cis-element analysis in the promoter of StSODs using the PlantCARE web tool.
Gene	Soltu.DM.01G022650	Column1	Putative function retrieved from PlantCARE or literature
Cis-Regulatory Element	Core sequence	No. of cis-Elements	Function
AAGAA-motif	GAAAGAA	1	No found
ABRE	ACGTG/ACGTG/CACGTG	2	cis-acting element involved in the abscisic acid responsiveness
AE-box	AGAAACAA	1	part of a module for light response
ARE	AAACCA	2	cis-acting regulatory element essential for the anaerobic induction
AT~TATA-box	TATATA/TATATAAA/TATATA	2	Cis-elements related to developmental processes
Box 4	ATTAAT	2	part of a conserved DNA module involved in light responsiveness
CAAT-box	CAAAT/TGCCAAC/CAAT	14	common cis-acting element in promoter and enhancer regions
CAT-box	GCCACT	1	cis-acting regulatory element related to meristem expression
DRE core	GCCGAC	1	Response to drought stress.
G-Box	CACGTG	1	cis-acting regulatory element involved in light responsiveness
GATA-motif	AAGGATAAGG	1	part of a light responsive element
LAMP-element	CTTTATCA	1	part of a light responsive element
MRE	AACCTAA	1	MYB binding site involved in light responsiveness
MYB	TAACCA	1	MYB binding site.
MYC	CATGTG	1	Response to chilling/cold stress
STRE	AGGGG	4	Stress responsive element (different stresses).
TATA-box	TATA/ATATAA/TATATA/TATATAA/TATAAA/taTATAAAtc/TATAAAT/ATATAT	16	core promoter element around -30 of transcription start
TCA	TCATCTTCAT	2	Response to SA
TGA-element	AACGAC	1	auxin-responsive element
Unnamed__4	CTCC	12	Canonical cis-element
W box	TTGACC	1	WRKY binding site
WRE3	CCACCT	1	wound response elements
circadian	CAAAGATATC	1	cis-acting regulatory element involved in circadian control
Gene	Soltu.DM.11G020830	Column1	Column2
Cis-Regulatory Element	Core sequence	No. of cis-Elements	Function
ABRE	TACGGTC	1	cis-acting element involved in the abscisic acid responsiveness
ARE	AAACCA	1	cis-acting regulatory element essential for the anaerobic induction
ATCT-motif	AATCTAATCC	1	part of a conserved DNA module involved in light responsiveness
Box 4	ATTAAT	3	part of a conserved DNA module involved in light responsiveness
CAAT-box	CAAT/CAAAT	22	common cis-acting element in promoter and enhancer regions
ERE	ATTTCATA	1	Response to ethylen
GT1-motif	GGTTAA/GTGTGTGAA	3	light responsive element
LTR	CCGAAA	1	cis-acting element involved in low-temperature responsivenes
MYB	TAACCA	1	MYB binding site - MYB TFs have different functions in the stress response
MYC	CAATTG	2	Response to chilling/cold stress
Myb	TAACTG	1	MYB binding site - MYB TFs have different functions in the stress response
TATA	TATAAAAT	2	TATA box
TATA-box	TATAA/ATATAA/TATA/TATATA/ATTATA/TATAAAA/ATATAT/TATTTAAA	30	core promoter element around -30 of transcription start
TATC-box	TATCCCA	1	cis-acting element involved in gibberellin-responsiveness
TC-rich repeats	GTTTTCTTAC	1	cis-acting element involved in defense and stress responsiveness
TCA-element	CCATCTTTTT	2	cis-acting element involved in salicylic acid responsiveness
TCT-motif	TCTTAC	1	part of a light responsive element
Unnamed__1	GAATTTAATTAA	1	60K protein binding site
Unnamed__4	CTCC	5	Canonical cis-element
W box	TTGACC	2	WRKY binding site.
WUN-motif	AAATTACTA/AAATTACTA	2	Wound-responsive element
chs-CMA1a	TTACTTAA	1	part of a light responsive element
Gene	Soltu.DM.03G010200	No. of cis-Elements	Column2
Cis-Regulatory Element	Core sequence	No. of cis-Elements	Function
AAGAA-motif	GAAAGAA	2	No found
AE-box	AGAAACAA	1	part of a module for light response
ARE	AAACCA	1	cis-acting regulatory element essential for the anaerobic induction
AT~TATA-box	TATATAAA	3	Cis-elements related to developmental processes
CAAT-box	CAAT/CCAAT/CAAAT	16	common cis-acting element in promoter and enhancer regions
CGTCA-motif	CGTCA	2	cis-acting regulatory element involved in the MeJA-responsiveness
ERE	ATTTTAAA	1	Response to ethylen
F-box	CTATTCTCATT	1	Cell cycle regulation
GCN4_motif	TGAGTCA	2	cis-regulatory element involved in endosperm expression
LTR	CCGAAA	1	cis-acting element involved in low-temperature responsiveness
MYC	CATTTG	1	Response to chilling/cold stress
TATA-box	TATA/ATATAA/TATATA/TATATAA/TATAAA/TATAA/TATTTAAA/taTATAAAtc/TATAAAT/TACATAAA/ATATAT/ATTATA/TATATTTATATTT	58	core promoter element around -30 of transcription start
TGACG-motif	TGACG	2	cis-acting regulatory element involved in the MeJA-responsiveness
Unnamed__4	CTCC	3	Canonical cis-element
as-1	TGACG	2	cis-acting regulatory element involved in the root-specific expression
Gene	Soltu.DM.06G011380	Column1	Column2
Cis-Regulatory Element	Core sequence	No. of cis-Elements	Function
ABRE	ACGTG/CACGTG/GACACGTGGC	6	cis-acting element involved in the abscisic acid responsiveness
ARE	AAACCA	3	cis-acting regulatory element essential for the anaerobic induction
AT~TATA-box	TATATAAA	1	Cis-elements related to developmental processes
CAAT-box	CAAT/CCAAT/CAAAT/CCCAATTT	20	common cis-acting element in promoter and enhancer regions
CGTCA-motif	CGTCA	1	cis-acting regulatory element involved in the MeJA-responsiveness
ERE	ATTTTAAA	2	Response to ethylen
G-box	CACGTG/CACGAC/CACGTC/GCCACGTGGA	5	cis-acting regulatory element involved in light responsiveness
I-box	AAGATAAGGCT	1	part of a light responsive element
LTR	CCGAAA	1	cis-acting element involved in low-temperature responsiveness
MYB	CAACCA	1	MYB binding site
MYC	CAATTG	2	Response to chilling/cold stress
STRE	AGGGG	1	stress response element.
TATA-box	TATA/TATATA/TATATAA/TATAAA/TATAA/ccTATAAAaa/TATAAAT/ATTATA/TATACA/TATATAA/TATAAAA	43	core promoter element around -30 of transcription start
TC-rich repeats	ATTCTCTAAC	1	cis-acting element involved in defense and stress responsiveness
TCA-element	TCAGAAGAGG	1	cis-acting element involved in salicylic acid responsiveness
TGACG-motif	TGACG	1	cis-acting regulatory element involved in the MeJA-responsiveness
Unnamed__1	CGTGG	3	core of G-box-type motifs
Unnamed__4	CTCC	6	Canonical cis-element
as-1	TGACG	1	cis-acting regulatory element involved in the root-specific expression
Gene	Soltu.DM.06G012180	Column1	Column2
Cis-Regulatory Element	Core sequence	No. of cis-Elements	Function
ARE	AAACCA	1	cis-acting regulatory element essential for the anaerobic induction
AT~TATA-box	TATATA/TATATAAA	1	Cis-elements related to developmental processes
AuxRR-core	GGTCCAT	1	cis-acting regulatory element involved in auxin responsiveness
Box 4	ATTAAT	1	part of a conserved DNA module involved in light responsiveness
CAAT-box	CAAAT/CAAT/CCAAT	18	common cis-acting element in promoter and enhancer regions
CGTCA-motif	CGTCA	3	cis-acting regulatory element involved in the MeJA-responsiveness
GT1-motif	GGTTAA	2	light responsive element
I-box	TGATAATGT	1	part of a light responsive element
MYB	TAACCA/CAACAG	1	MYB binding site - MYB TFs have different functions in the stress response
MYC	CATGTG	1	Response to chilling/cold stress. Da li se cold stress povezuje sa drought stressom?
STRE	AGGGG	2	stress response element.
TATA	TATAAAAT	1	TATA box
TATA-box	TATA/TATTTAAA/ATATAT/ATTATA/TATATAA/ATATAA/TATAA/TATAAA/TATAAAA/TATATA/TATAAAT	24	core promoter element around -30 of transcription start
TC-rich repeats	ATTCTCTAAC	1	cis-acting element involved in defense and stress responsiveness
TGACG-motif	TGACG	3	cis-acting regulatory element involved in the MeJA-responsiveness
Unnamed__4	CTCC	2	Canonical cis-element
as-1	TGACG	3	cis-acting regulatory element involved in the root-specific expression. Activation sequence-1.
Gene	Soltu.DM.03G013800	Column1	Column2
Cis-Regulatory Element	Core sequence	No. of cis-Elements	Function
AAGAA-motif	GAAAGAA	1	No found
AT1-motif	AATTATTTTTTATT	1	part of a light responsive module
Box 4	ATTAAT	2	part of a conserved DNA module involved in light responsiveness
CAAT-box	CCAAT/CAAT/CAAAT	14	common cis-acting element in promoter and enhancer regions
CTAG-motif	ACTAGCAGAA	1	Critical determinant for repressor binding
ERE	ATTTCATA/ATTTTAAA	2	Response to ethylen
GARE-motif	TCTGTTG	1	gibberellin-responsive element
GT1-motif	GGTTAA/GGTTAAT	2	light responsive element
MYB	CAACAG/TAACCA	2	MYB binding site
MYC	CATTTG	1	Response to chilling/cold stress
TATA-box	TATA/TATAA/taTATAAAtc/TATATA/TATAAATA/ATATAT/TATAAAT/TATAAGAA/ATATAA/TATTTAAA/TATAAA/TACATAAA/TATACA/TACAAAA	48	core promoter element around -30 of transcription start
TCA-element	CCATCTTTTT	1	cis-acting element involved in salicylic acid responsiveness
TCT-motif	TCTTAC	1	part of a light responsive element
Unnamed__4	CTCC	3	Canonical cis-element
Unnamed__6	taTAAATATct	2	No found
W box	TTGACC	1	WRKY binding site
WUN-motif	AAATTACT	1	Wound-responsive element
chs-CMA1a	TTACTTAA	1	part of a light responsive element
Gene	Soltu.DM.02G001300	Column1	Column2
Cis-Regulatory Element	Core sequence	No. of cis-Elements	Function
AT-rich element	ATAGAAATCAA	1	binding site of AT-rich DNA binding protein (ATBP-1)
CAAT-box	CAAAT/CAAT/CCAAT	22	common cis-acting element in promoter and enhancer regions
CAT-box	GCCACT	1	cis-acting regulatory element related to meristem expression
CGTCA-motif	CGTCA	1	cis-acting regulatory element involved in the MeJA-responsiveness
ERE	ATTTTAAA	2	Response to ethylen
MRE	AACCTAA	1	MYB binding site involved in light responsiveness
MYC	CAATTG	1	Response to chilling/cold stress
STRE	AGGGG	4	stress response element.
Sp1	GGGCGG	1	light responsive element
TATA-box	TATA/TATTTAAA/ATATAT/TATATA/TACAAAA/TATATAA/TATAA/TATAAA	26	core promoter element around -30 of transcription start
TATC-box	TATCCCA	1	cis-acting element involved in gibberellin-responsiveness
TGA-element	AACGAC	1	auxin-responsive element
TGACG-motif	TGACG	1	cis-acting regulatory element involved in the MeJA-responsiveness
Unnamed__4	CTCC	2	Canonical cis-element
Unnamed__6	taTAAATATct	1	No found
W box	TTGACC	2	WRKY binding site.
as-1	TGACG	1	cis-acting regulatory element involved in the root-specific expression.
Gene	Soltu.DM.06G012170	Column1	Column2
Cis-Regulatory Element	Core sequence	No. of cis-Elements	Function
3-AF3 binding site	CACTATCTAAC	1	part of a conserved DNA module array (CMA3)
AAGAA-motif	gGTAAAGAAA	1	No found
ARE	AAACCA	3	cis-acting regulatory element essential for the anaerobic induction
AuxRR-core	GGTCCAT	1	cis-acting regulatory element involved in auxin responsiveness
Box 4	ATTAAT	3	part of a conserved DNA module involved in light responsiveness
Box II	TGGTAATAA	1	part of a light responsive element
CAAT-box	CAAAT/CAAT/CCAAT	21	common cis-acting element in promoter and enhancer regions
CGTCA-motif	CGTCA	1	cis-acting regulatory element involved in the MeJA-responsiveness
ERE	ATTTCATA	1	Response to ethylen
GCN4_motif	TGAGTCA	1	cis-regulatory element involved in endosperm expression
GT1-motif	GGTTAA	1	light responsive element
I-box	TGATAATGT	1	part of a light responsive element
MYB	TAACCA/CAACAG	2	MYB binding site - MYB TFs have different functions in the stress response
MYC	CATGTG	1	Response to chilling/cold stress. Da li se cold stress povezuje sa drought stressom?
TATA-box	TATA/TATTTAAA/ATATAT/ATTATA/TATATAA/ATATAA/TATAA/TATAAA/TATAAAA/TATATA/TATAAAT	42	core promoter element around -30 of transcription start
Unnamed__4	CTCC	4	Canonical cis-element
Unnamed__6	taTAAATATct	1	No found
as-1	TGACG	2	cis-acting regulatory element involved in the root-specific expression. Activation sequence-1.

## Sheet: Table S5
Table S5. Comparison of results obtained from PlantCARE and PlantTFBD databases.
sequence.name	motif_ID	Family	start	stop	strand	score	p.value	q.value	matched.sequence	motif.name_plantCARE	matched.sequence_plantCARE	start_plantCARE	score_plantCARE	strand_plantCARE	organism_plantCARE	function_plantCARE
Soltu.DM.01G022650.1	PGSC0003DMG400030023	Trihelix	5	19	-	18.5469	2.82e-07	0.0049	GGTCTCCGGCGAGCG	Unnamed__4	CTCC	13	4	-	Petroselinum hortense
Soltu.DM.01G022650.1	PGSC0003DMG400007806	Trihelix	6	20	-	18.8281	2.58e-07	0.00448	TGGTCTCCGGCGAGC	Unnamed__4	CTCC	13	4	-	Petroselinum hortense
Soltu.DM.01G022650.1	PGSC0003DMG400007806	Trihelix	6	20	-	18.8281	2.58e-07	0.00448	TGGTCTCCGGCGAGC	CAAT-box	CAAT	20	4	-	Nicotiana glutinosa
Soltu.DM.01G022650.1	PGSC0003DMG400037972	Trihelix	8	18	+	19.7031	5.97e-08	0.00104	TCGCCGGAGAC	Unnamed__4	CTCC	13	4	-	Petroselinum hortense
Soltu.DM.01G022650.1										CAT-box	GCCACT	30	6	-	Arabidopsis thaliana	cis-acting regulatory element related to meristem expression
Soltu.DM.01G022650.1	PGSC0003DMG400004953	HB-other	33	52	-	15.08	3.22e-06	0.0276	CCGCTTGTCTCTCTCACGCC
Soltu.DM.01G022650.1										ARE	AAACCA	72	6	-	Zea mays	cis-acting regulatory element essential for the anaerobic induction
Soltu.DM.01G022650.1										MRE	AACCTAA	76	7	-	Petroselinum crispum	MYB binding site involved in light responsiveness
Soltu.DM.01G022650.1										Unnamed__4	CTCC	94	4	-	Petroselinum hortense
Soltu.DM.01G022650.1										Unnamed__4	CTCC	101	4	-	Petroselinum hortense
Soltu.DM.01G022650.1										Unnamed__4	CTCC	104	4	-	Petroselinum hortense
Soltu.DM.01G022650.1	PGSC0003DMG400018112	LBD	128	148	-	12	7e-06	0.0402	ACCATCTTCATTTCCGTCGCA	TCA	TCATCTTCAT	138	9	-	Pisum sativum
Soltu.DM.01G022650.1	PGSC0003DMG400017813	ERF	130	149	-	15.4375	1.81e-06	0.0104	CACCATCTTCATTTCCGTCG	TCA	TCATCTTCAT	138	9	-	Pisum sativum
Soltu.DM.01G022650.1										AAGAA-motif	GAAAGAA	151	7	+	Avena sativa
Soltu.DM.01G022650.1										TATA-box	TATA	160	4	+	Arabidopsis thaliana	core promoter element around -30 of transcription start
Soltu.DM.01G022650.1	PGSC0003DMG400025282	ERF	168	182	-	16.7031	1.42e-06	0.0246	TTTTGTCGGCGAAAT	DRE core	GCCGAC	173	6	+	Arabidopsis thaliana
Soltu.DM.01G022650.1	PGSC0003DMG400014309	ERF	169	182	+	15.7344	2.66e-06	0.0463	TTTCGCCGACAAAA	DRE core	GCCGAC	173	6	+	Arabidopsis thaliana
Soltu.DM.01G022650.1	PGSC0003DMG400000974	LBD	172	192	-	14.2188	3.01e-06	0.0173	TCGTTGCCATTTTTGTCGGCG	TGA-element	AACGAC	188	6	+	Brassica oleracea	auxin-responsive element
Soltu.DM.01G022650.1	PGSC0003DMG400000974	LBD	172	192	-	14.2188	3.01e-06	0.0173	TCGTTGCCATTTTTGTCGGCG	DRE core	GCCGAC	173	6	+	Arabidopsis thaliana
Soltu.DM.01G022650.1	PGSC0003DMG400003771	ARF	173	182	+	15.7969	9.96e-07	0.0172	GCCGACAAAA	DRE core	GCCGAC	173	6	+	Arabidopsis thaliana
Soltu.DM.01G022650.1	PGSC0003DMG400021899	MIKC_MADS	177	189	+	14.7941	2.73e-06	0.0471	ACAAAAATGGCAA	TGA-element	AACGAC	188	6	+	Brassica oleracea	auxin-responsive element
Soltu.DM.01G022650.1	PGSC0003DMG400017813	ERF	184	203	-	14.375	3.46e-06	0.0149	CGCCATCGCTGTCGTTGCCA	TGA-element	AACGAC	188	6	+	Brassica oleracea	auxin-responsive element
Soltu.DM.01G022650.1	PGSC0003DMG401023951	ERF	185	205	+	19.9265	8.92e-08	0.00154	GGCAACGACAGCGATGGCGGC	TGA-element	AACGAC	188	6	+	Brassica oleracea	auxin-responsive element
Soltu.DM.01G022650.1	PGSC0003DMG400030228	ERF	185	205	-	17.2353	2.04e-07	0.00351	GCCGCCATCGCTGTCGTTGCC	TGA-element	AACGAC	188	6	+	Brassica oleracea	auxin-responsive element
Soltu.DM.01G022650.1	PGSC0003DMG400018112	LBD	185	205	-	17.5781	3.46e-07	0.00324	GCCGCCATCGCTGTCGTTGCC	TGA-element	AACGAC	188	6	+	Brassica oleracea	auxin-responsive element
Soltu.DM.01G022650.1	PGSC0003DMG400002185	ERF	185	205	-	16.4219	8.86e-07	0.00763	GCCGCCATCGCTGTCGTTGCC	TGA-element	AACGAC	188	6	+	Brassica oleracea	auxin-responsive element
Soltu.DM.01G022650.1	PGSC0003DMG400013402	ERF	186	213	-	20.1406	1.2e-07	0.00206	AAAAGGACGCCGCCATCGCTGTCGTTGC	TGA-element	AACGAC	188	6	+	Brassica oleracea	auxin-responsive element
Soltu.DM.01G022650.1	PGSC0003DMG400002350	ERF	187	207	-	17.0882	4.22e-07	0.00726	ACGCCGCCATCGCTGTCGTTG	TGA-element	AACGAC	188	6	+	Brassica oleracea	auxin-responsive element
Soltu.DM.01G022650.1	PGSC0003DMG400017813	ERF	187	206	-	15.8125	1.43e-06	0.0104	CGCCGCCATCGCTGTCGTTG	TGA-element	AACGAC	188	6	+	Brassica oleracea	auxin-responsive element
Soltu.DM.01G022650.1	PGSC0003DMG400000974	LBD	187	207	-	14.5156	2.56e-06	0.0173	ACGCCGCCATCGCTGTCGTTG	TGA-element	AACGAC	188	6	+	Brassica oleracea	auxin-responsive element
Soltu.DM.01G022650.1	PGSC0003DMG400002185	ERF	188	208	-	18.7188	2.28e-07	0.00393	GACGCCGCCATCGCTGTCGTT	TGA-element	AACGAC	188	6	+	Brassica oleracea	auxin-responsive element
Soltu.DM.01G022650.1	PGSC0003DMG400018112	LBD	188	208	-	17.4375	3.76e-07	0.00324	GACGCCGCCATCGCTGTCGTT	TGA-element	AACGAC	188	6	+	Brassica oleracea	auxin-responsive element
Soltu.DM.01G022650.1	PGSC0003DMG400030228	ERF	188	208	-	14.1912	9.4e-07	0.00809	GACGCCGCCATCGCTGTCGTT	TGA-element	AACGAC	188	6	+	Brassica oleracea	auxin-responsive element
Soltu.DM.01G022650.1	PGSC0003DMG400019693	ERF	188	206	+	15.9688	1.52e-06	0.0131	AACGACAGCGATGGCGGCG	TGA-element	AACGAC	188	6	+	Brassica oleracea	auxin-responsive element
Soltu.DM.01G022650.1	PGSC0003DMG400009142	ERF	190	210	+	19.9062	1.25e-07	0.00216	CGACAGCGATGGCGGCGTCCT
Soltu.DM.01G022650.1	PGSC0003DMG400017813	ERF	190	209	-	17.5156	4.75e-07	0.00818	GGACGCCGCCATCGCTGTCG
Soltu.DM.01G022650.1	PGSC0003DMG400026136	ERF	190	208	+	17.5	5.42e-07	0.00936	CGACAGCGATGGCGGCGTC
Soltu.DM.01G022650.1	PGSC0003DMG400030461	LBD	190	206	+	16.5625	1.15e-06	0.0199	CGACAGCGATGGCGGCG
Soltu.DM.01G022650.1	PGSC0003DMG400000974	LBD	190	210	-	15.1719	1.79e-06	0.0173	AGGACGCCGCCATCGCTGTCG
Soltu.DM.01G022650.1	PGSC0003DMG400019693	ERF	191	209	+	18.875	2.46e-07	0.00425	GACAGCGATGGCGGCGTCC
Soltu.DM.01G022650.1	PGSC0003DMG400030228	ERF	191	211	-	11.6765	3.06e-06	0.0175	AAGGACGCCGCCATCGCTGTC
Soltu.DM.01G022650.1	PGSC0003DMG400002185	ERF	191	211	-	12.4531	6.79e-06	0.039	AAGGACGCCGCCATCGCTGTC
Soltu.DM.01G022650.1	PGSC0003DMG400040046	ERF	192	206	+	14.4062	2.64e-06	0.0228	ACAGCGATGGCGGCG
Soltu.DM.01G022650.1	PGSC0003DMG400026232	ERF	193	207	-	14.4844	2.78e-06	0.0242	ACGCCGCCATCGCTG
Soltu.DM.01G022650.1	PGSC0003DMG400014541	ERF	193	207	-	13.2812	5.65e-06	0.049	ACGCCGCCATCGCTG
Soltu.DM.01G022650.1	PGSC0003DMG400040046	ERF	195	209	+	17.6719	5.31e-07	0.00919	GCGATGGCGGCGTCC
Soltu.DM.01G022650.1	PGSC0003DMG400025797	ERF	195	209	+	17.0156	1.17e-06	0.0203	GCGATGGCGGCGTCC
Soltu.DM.01G022650.1	PGSC0003DMG400010719	ERF	195	211	+	12.5625	4.61e-06	0.04	GCGATGGCGGCGTCCTT
Soltu.DM.01G022650.1	PGSC0003DMG400029713	ERF	199	206	-	18.1442	2.08e-06	0.0363	CGCCGCCA
Soltu.DM.01G022650.1	PGSC0003DMG400010075	Dof	205	225	+	16.75	8.34e-08	0.00137	CGTCCTTTTCTTTTTCTTTTT
Soltu.DM.01G022650.1	PGSC0003DMG400000008	M-type_MADS	205	225	+	18.1884	9.55e-08	0.000531	CGTCCTTTTCTTTTTCTTTTT
Soltu.DM.01G022650.1	PGSC0003DMG400002507	Dof	205	225	-	15.7188	4.77e-07	0.00573	AAAAAGAAAAAGAAAAGGACG
Soltu.DM.01G022650.1	PGSC0003DMG400008914	Dof	206	226	-	16.4531	7.18e-07	0.0115	AAAAAAGAAAAAGAAAAGGAC
Soltu.DM.01G022650.1	PGSC0003DMG400000008	M-type_MADS	207	227	+	17.7681	1.84e-07	0.000768	TCCTTTTCTTTTTCTTTTTTT
Soltu.DM.01G022650.1	PGSC0003DMG402029444	BBR-BPC	207	230	-	11.3281	8.18e-07	0.00664	AAGAAAAAAAGAAAAAGAAAAGGA
Soltu.DM.01G022650.1	PGSC0003DMG400018090	Dof	208	228	-	16.7656	1.37e-07	0.00228	GAAAAAAAGAAAAAGAAAAGG
Soltu.DM.01G022650.1	PGSC0003DMG400000008	M-type_MADS	208	228	+	16.3768	1.08e-06	0.00361	CCTTTTCTTTTTCTTTTTTTC
Soltu.DM.01G022650.1	PGSC0003DMG400000008	M-type_MADS	209	229	+	19.0435	1.93e-08	0.000322	CTTTTCTTTTTCTTTTTTTCT
Soltu.DM.01G022650.1	PGSC0003DMG400023426	Dof	210	230	+	19.9844	2.59e-09	4.12e-05	TTTTCTTTTTCTTTTTTTCTT
Soltu.DM.01G022650.1	PGSC0003DMG400000008	M-type_MADS	210	230	+	15.3043	3.2e-06	0.00762	TTTTCTTTTTCTTTTTTTCTT
Soltu.DM.01G022650.1	PGSC0003DMG400000008	M-type_MADS	211	231	+	18.5072	5.51e-08	0.00046	TTTCTTTTTCTTTTTTTCTTC
Soltu.DM.01G022650.1	PGSC0003DMG400002507	Dof	211	231	-	15.1875	1.05e-06	0.00573	GAAGAAAAAAAGAAAAAGAAA
Soltu.DM.01G022650.1	PGSC0003DMG400015692	GRAS	211	230	-	15.4058	2.24e-06	0.0376	AAGAAAAAAAGAAAAAGAAA
Soltu.DM.01G022650.1	PGSC0003DMG400000008	M-type_MADS	213	233	+	15.9855	1.64e-06	0.00457	TCTTTTTCTTTTTTTCTTCTA
Soltu.DM.01G022650.1	PGSC0003DMG400018090	Dof	214	234	-	13.7812	7.61e-06	0.042	GTAGAAGAAAAAAAGAAAAAG
Soltu.DM.01G022650.1										Unnamed__4	CTCC	251	4	+	Petroselinum hortense
Soltu.DM.01G022650.1										CAAT-box	CCAAT	254	5	+	Arabidopsis thaliana	common cis-acting element in promoter and enhancer regions
Soltu.DM.01G022650.1										CAAT-box	CAAT	255	4	+	Nicotiana glutinosa
Soltu.DM.01G022650.1										Unnamed__4	CTCC	313	4	+	Petroselinum hortense
Soltu.DM.01G022650.1										TCA	TCATCTTCAT	334	9	-	Pisum sativum
Soltu.DM.01G022650.1										STRE	AGGGG	350	5	+	Arabidopsis thaliana
Soltu.DM.01G022650.1										Unnamed__4	CTCC	359	4	-	Petroselinum hortense
Soltu.DM.01G022650.1										ARE	AAACCA	364	6	-	Zea mays	cis-acting regulatory element essential for the anaerobic induction
Soltu.DM.01G022650.1										MYB-like sequence	TAACCA	378	6	-	Arabidopsis thaliana
Soltu.DM.01G022650.1										MYB	TAACCA	378	6	-	Arabidopsis thaliana
Soltu.DM.01G022650.1										STRE	AGGGG	383	5	+	Arabidopsis thaliana
Soltu.DM.01G022650.1	PGSC0003DMG400007202	C2H2	384	402	-	15.339	1.72e-06	0.0144	ACCTTCCCTCCACCTCCCC	Unnamed__4	CTCC	386	4	-	Petroselinum hortense
Soltu.DM.01G022650.1	PGSC0003DMG400007202	C2H2	384	402	-	15.339	1.72e-06	0.0144	ACCTTCCCTCCACCTCCCC	Unnamed__4	CTCC	392	4	-	Petroselinum hortense
Soltu.DM.01G022650.1	PGSC0003DMG400007202	C2H2	384	402	-	15.339	1.72e-06	0.0144	ACCTTCCCTCCACCTCCCC	WRE3	CCACCT	388	6	-	Pisum sativum
Soltu.DM.01G022650.1	PGSC0003DMG400017223	MYB	384	404	-	15.2188	3.02e-06	0.0299	TCACCTTCCCTCCACCTCCCC	Unnamed__4	CTCC	386	4	-	Petroselinum hortense
Soltu.DM.01G022650.1	PGSC0003DMG400017223	MYB	384	404	-	15.2188	3.02e-06	0.0299	TCACCTTCCCTCCACCTCCCC	Unnamed__4	CTCC	392	4	-	Petroselinum hortense
Soltu.DM.01G022650.1	PGSC0003DMG400017223	MYB	384	404	-	15.2188	3.02e-06	0.0299	TCACCTTCCCTCCACCTCCCC	WRE3	CCACCT	388	6	-	Pisum sativum
Soltu.DM.01G022650.1	PGSC0003DMG402029444	BBR-BPC	385	408	+	14.5625	2.1e-07	0.0034	GGGAGGTGGAGGGAAGGTGAGAGA	Unnamed__4	CTCC	386	4	-	Petroselinum hortense
Soltu.DM.01G022650.1	PGSC0003DMG402029444	BBR-BPC	385	408	+	14.5625	2.1e-07	0.0034	GGGAGGTGGAGGGAAGGTGAGAGA	Unnamed__4	CTCC	392	4	-	Petroselinum hortense
Soltu.DM.01G022650.1	PGSC0003DMG402029444	BBR-BPC	385	408	+	14.5625	2.1e-07	0.0034	GGGAGGTGGAGGGAAGGTGAGAGA	AE-box	AGAAACAA	406	8	+	Arabidopsis thaliana	part of a module for light response
Soltu.DM.01G022650.1	PGSC0003DMG402029444	BBR-BPC	385	408	+	14.5625	2.1e-07	0.0034	GGGAGGTGGAGGGAAGGTGAGAGA	WRE3	CCACCT	388	6	-	Pisum sativum
Soltu.DM.01G022650.1	PGSC0003DMG400004953	HB-other	386	405	-	16.16	1.66e-06	0.0276	CTCACCTTCCCTCCACCTCC	Unnamed__4	CTCC	386	4	-	Petroselinum hortense
Soltu.DM.01G022650.1	PGSC0003DMG400004953	HB-other	386	405	-	16.16	1.66e-06	0.0276	CTCACCTTCCCTCCACCTCC	Unnamed__4	CTCC	392	4	-	Petroselinum hortense
Soltu.DM.01G022650.1	PGSC0003DMG400004953	HB-other	386	405	-	16.16	1.66e-06	0.0276	CTCACCTTCCCTCCACCTCC	WRE3	CCACCT	388	6	-	Pisum sativum
Soltu.DM.01G022650.1	PGSC0003DMG400007202	C2H2	387	405	-	12.4407	9.1e-06	0.0382	CTCACCTTCCCTCCACCTC	Unnamed__4	CTCC	392	4	-	Petroselinum hortense
Soltu.DM.01G022650.1	PGSC0003DMG400007202	C2H2	387	405	-	12.4407	9.1e-06	0.0382	CTCACCTTCCCTCCACCTC	WRE3	CCACCT	388	6	-	Pisum sativum
Soltu.DM.01G022650.1	PGSC0003DMG402029444	BBR-BPC	389	412	+	7.39062	3.79e-06	0.0154	GGTGGAGGGAAGGTGAGAGAAACA	Unnamed__4	CTCC	392	4	-	Petroselinum hortense
Soltu.DM.01G022650.1	PGSC0003DMG402029444	BBR-BPC	389	412	+	7.39062	3.79e-06	0.0154	GGTGGAGGGAAGGTGAGAGAAACA	CAAT-box	CAAT	411	4	+	Nicotiana glutinosa
Soltu.DM.01G022650.1	PGSC0003DMG402029444	BBR-BPC	389	412	+	7.39062	3.79e-06	0.0154	GGTGGAGGGAAGGTGAGAGAAACA	AE-box	AGAAACAA	406	8	+	Arabidopsis thaliana	part of a module for light response
Soltu.DM.01G022650.1	PGSC0003DMG400003719	BBR-BPC	393	413	-	7.61644	3.23e-06	0.0447	TTGTTTCTCTCACCTTCCCTC	CAAT-box	CAAT	411	4	+	Nicotiana glutinosa
Soltu.DM.01G022650.1	PGSC0003DMG400003719	BBR-BPC	393	413	-	7.61644	3.23e-06	0.0447	TTGTTTCTCTCACCTTCCCTC	AE-box	AGAAACAA	406	8	+	Arabidopsis thaliana	part of a module for light response
Soltu.DM.01G022650.1	PGSC0003DMG402029444	BBR-BPC	393	416	+	5.42188	7.78e-06	0.0252	GAGGGAAGGTGAGAGAAACAATAA	CAAT-box	CAAT	411	4	+	Nicotiana glutinosa
Soltu.DM.01G022650.1	PGSC0003DMG402029444	BBR-BPC	393	416	+	5.42188	7.78e-06	0.0252	GAGGGAAGGTGAGAGAAACAATAA	AE-box	AGAAACAA	406	8	+	Arabidopsis thaliana	part of a module for light response
Soltu.DM.01G022650.1										CAAT-box	CAAAT	426	5	-	Pisum sativum	common cis-acting element in promoter and enhancer regions
Soltu.DM.01G022650.1										CAAT-box	CAAT	447	4	-	Nicotiana glutinosa
Soltu.DM.01G022650.1										Box 4	ATTAAT	476	6	+	Petroselinum crispum	part of a conserved DNA module involved in light responsiveness
Soltu.DM.01G022650.1										Box 4	ATTAAT	518	6	+	Petroselinum crispum	part of a conserved DNA module involved in light responsiveness
Soltu.DM.01G022650.1										TATA-box	ATATAT	522	6	+	Brassica napus	core promoter element around -30 of transcription start
Soltu.DM.01G022650.1										TATA-box	TATATA	523	6	+	Arabidopsis thaliana	core promoter element around -30 of transcription start
Soltu.DM.01G022650.1										AT~TATA-box	TATATA	523	6	+	Arabidopsis thaliana
Soltu.DM.01G022650.1										TATA-box	ATATAT	524	6	+	Brassica napus	core promoter element around -30 of transcription start
Soltu.DM.01G022650.1										TATA-box	TATATA	525	6	+	Arabidopsis thaliana	core promoter element around -30 of transcription start
Soltu.DM.01G022650.1										AT~TATA-box	TATATA	525	6	+	Arabidopsis thaliana
Soltu.DM.01G022650.1										TATA-box	ATATAA	526	6	+	Brassica oleracea	core promoter element around -30 of transcription start
Soltu.DM.01G022650.1										TATA-box	TATA	527	4	+	Arabidopsis thaliana	core promoter element around -30 of transcription start
Soltu.DM.01G022650.1										TATA-box	taTATAAAtc	548	9	-	Arabidopsis thaliana	core promoter element around -30 of transcription start
Soltu.DM.01G022650.1										TATA-box	TATAAAT	549	7	-	Brassica juncea	core promoter element around -30 of transcription start
Soltu.DM.01G022650.1										TATA-box	TATAAA	550	6	-	Helianthus annuus	core promoter element around -30 of transcription start
Soltu.DM.01G022650.1										AT~TATA-box	TATATAAA	550	8	-	Arabidopsis thaliana
Soltu.DM.01G022650.1										TATA-box	TATATAA	551	7	-	Arabidopsis thaliana	core promoter element around -30 of transcription start
Soltu.DM.01G022650.1										TATA-box	TATATA	552	6	-	Arabidopsis thaliana	core promoter element around -30 of transcription start
Soltu.DM.01G022650.1										AT~TATA-box	TATATA	552	6	-	Arabidopsis thaliana
Soltu.DM.01G022650.1										TATA-box	ATATAA	553	6	+	Brassica oleracea	core promoter element around -30 of transcription start
Soltu.DM.01G022650.1										TATA-box	TATA	554	4	-	Arabidopsis thaliana	core promoter element around -30 of transcription start
Soltu.DM.01G022650.1										Unnamed__4	CTCC	560	4	-	Petroselinum hortense
Soltu.DM.01G022650.1										MYC	CATGTG	575	6	-	Arabidopsis thaliana
Soltu.DM.01G022650.1										CAAT-box	CAAAT	581	5	-	Pisum sativum	common cis-acting element in promoter and enhancer regions
Soltu.DM.01G022650.1										STRE	AGGGG	586	5	+	Arabidopsis thaliana
Soltu.DM.01G022650.1										CAAT-box	CAAT	609	4	-	Nicotiana glutinosa
Soltu.DM.01G022650.1										TATA-box	TATA	615	4	-	Arabidopsis thaliana	core promoter element around -30 of transcription start
Soltu.DM.01G022650.1										LAMP-element	CTTTATCA	629	8	-	Pisum sativum	part of a light responsive element
Soltu.DM.01G022650.1										STRE	AGGGG	635	5	+	Arabidopsis thaliana
Soltu.DM.01G022650.1										GATA-motif	AAGGATAAGG	672	9	+	Solanum tuberosum	part of a light responsive element
Soltu.DM.01G022650.1										TATA-box	TATA	675	4	-	Arabidopsis thaliana	core promoter element around -30 of transcription start
Soltu.DM.01G022650.1										CAAT-box	CAAT	692	4	+	Nicotiana glutinosa
Soltu.DM.01G022650.1	PGSC0003DMG400017223	MYB	700	720	+	15.0469	3.48e-06	0.0299	CCCAAAAAATTTCACCAAACT
Soltu.DM.01G022650.1										CAAT-box	CAAT	730	4	+	Nicotiana glutinosa
Soltu.DM.01G022650.1										Unnamed__4	CTCC	738	4	+	Petroselinum hortense
Soltu.DM.01G022650.1										circadian	CAAAGATATC	757	9	+	Lycopersicon esculentum	cis-acting regulatory element involved in circadian control
Soltu.DM.01G022650.1										CAAT-box	CCAAT	835	5	-	Arabidopsis thaliana	common cis-acting element in promoter and enhancer regions
Soltu.DM.01G022650.1										Unnamed__4	CTCC	838	4	-	Petroselinum hortense
Soltu.DM.01G022650.1										CAAT-box	CAAT	873	4	-	Nicotiana glutinosa
Soltu.DM.01G022650.1										CAAT-box	CAAAT	899	5	-	Pisum sativum	common cis-acting element in promoter and enhancer regions
Soltu.DM.01G022650.1										W box	TTGACC	931	6	-	Arabidopsis thaliana
Soltu.DM.01G022650.1										CAAT-box	CAAAT	946	5	-	Pisum sativum	common cis-acting element in promoter and enhancer regions
Soltu.DM.01G022650.1	PGSC0003DMG401027812	HSF	968	986	-	16.7188	1.16e-06	0.02	TTTAGAATTATCTAGAAGC
Soltu.DM.01G022650.1	PGSC0003DMG400007962	HSF	969	983	-	15.7534	1.88e-06	0.0327	AGAATTATCTAGAAG
Soltu.DM.01G022650.1										G-Box	CACGTG	994	6	-	Pisum sativum	cis-acting regulatory element involved in light responsiveness
Soltu.DM.01G022650.1										ABRE	CACGTG	994	6	-	Arabidopsis thaliana	cis-acting element involved in the abscisic acid responsiveness
Soltu.DM.01G022650.1										G-box	CACGTG	994	6	-	Arabidopsis thaliana	cis-acting regulatory element involved in light responsiveness
Soltu.DM.01G022650.1										ABRE	ACGTG	995	5	+	Arabidopsis thaliana	cis-acting element involved in the abscisic acid responsiveness
Soltu.DM.01G022650.1										ABRE4	CACGTA	1020	6	+	Zea mays
Soltu.DM.01G022650.1										ABRE	ACGTG	1020	5	-	Arabidopsis thaliana	cis-acting element involved in the abscisic acid responsiveness
Soltu.DM.01G022650.1										ABRE3a	TACGTG	1020	6	-	Zea mays
Soltu.DM.01G022650.1										G-box	TACGTG	1020	6	-	Arabidopsis thaliana	cis-acting regulatory element involved in light responsiveness
Soltu.DM.01G022650.1	PGSC0003DMG400009245	NAC	1031	1052	-	15.3281	1.75e-06	0.0301	GCCGTATTCCTTTTGCCAACTA	P-box	CCTTTTG	1038	7	-	Oryza sativa	gibberellin-responsive element
Soltu.DM.01G022650.1	PGSC0003DMG400009245	NAC	1031	1052	-	15.3281	1.75e-06	0.0301	GCCGTATTCCTTTTGCCAACTA	CAAT-box	TGCCAAC	1033	7	-	Petunia hybrida	common cis-acting element in promoter and enhancer regions
Soltu.DM.01G022650.1	PGSC0003DMG400027599	bZIP	1067	1077	-	15.5781	3.58e-06	0.0476	GCCGGCTGGCT
Soltu.DM.01G022650.1	PGSC0003DMG400006408	MYB	1073	1093	-	15.1406	2.71e-06	0.0467	AGGGGGTGGGTAGGTTGCCGG	STRE	AGGGG	1089	5	-	Arabidopsis thaliana
Soltu.DM.01G022650.1	PGSC0003DMG400006408	MYB	1073	1093	-	15.1406	2.71e-06	0.0467	AGGGGGTGGGTAGGTTGCCGG	AC-I	(T/C)C(T/C)(C/T)ACC(T/C)ACC	1079	8.5	+	Phaseolus vulgaris
Soltu.DM.01G022650.1	PGSC0003DMG400015767	MYB	1080	1094	+	18.0938	9.69e-08	0.00168	CCTACCCACCCCCTC	STRE	AGGGG	1089	5	-	Arabidopsis thaliana
Soltu.DM.02G001300.1										TATA-box	TATTTAAA	38	8	-	Arabidopsis thaliana	core promoter element around -30 of transcription start
Soltu.DM.02G001300.1										CAAT-box	CAAAT	45	5	-	Pisum sativum	common cis-acting element in promoter and enhancer regions
Soltu.DM.02G001300.1										TATA-box	TATAAA	52	6	-	Helianthus annuus	core promoter element around -30 of transcription start
Soltu.DM.02G001300.1										TATA-box	TATAA	53	5	-	Arabidopsis thaliana	core promoter element around -30 of transcription start
Soltu.DM.02G001300.1										TATA-box	TATA	54	4	+	Arabidopsis thaliana	core promoter element around -30 of transcription start
Soltu.DM.02G001300.1										CAAT-box	CAAAT	58	5	-	Pisum sativum	common cis-acting element in promoter and enhancer regions
Soltu.DM.02G001300.1										CAAT-box	CCAAT	89	5	+	Arabidopsis thaliana	common cis-acting element in promoter and enhancer regions
Soltu.DM.02G001300.1										CAAT-box	CAAT	90	4	+	Nicotiana glutinosa
Soltu.DM.02G001300.1										CAAT-box	CAAT	132	4	-	Nicotiana glutinosa
Soltu.DM.02G001300.1										ERE	ATTTTAAA	147	8	+	Nicotiana glutinos
Soltu.DM.02G001300.1										CAT-box	GCCACT	255	6	+	Arabidopsis thaliana	cis-acting regulatory element related to meristem expression
Soltu.DM.02G001300.1										STRE	AGGGG	285	5	+	Arabidopsis thaliana
Soltu.DM.02G001300.1										CAAT-box	CAAT	293	4	+	Nicotiana glutinosa
Soltu.DM.02G001300.1										AT~TATA-box	TATATA	299	6	+	Arabidopsis thaliana
Soltu.DM.02G001300.1										TATA-box	TATATA	299	6	+	Arabidopsis thaliana	core promoter element around -30 of transcription start
Soltu.DM.02G001300.1										TATA-box	ATATAT	300	6	+	Brassica napus	core promoter element around -30 of transcription start
Soltu.DM.02G001300.1										AT~TATA-box	TATATA	301	6	+	Arabidopsis thaliana
Soltu.DM.02G001300.1										TATA-box	TATATA	301	6	+	Arabidopsis thaliana	core promoter element around -30 of transcription start
Soltu.DM.02G001300.1										TATA-box	ATATAT	302	6	+	Brassica napus	core promoter element around -30 of transcription start
Soltu.DM.02G001300.1										AT~TATA-box	TATATA	303	6	+	Arabidopsis thaliana
Soltu.DM.02G001300.1										TATA-box	TATATA	303	6	+	Arabidopsis thaliana	core promoter element around -30 of transcription start
Soltu.DM.02G001300.1										TATA-box	TATA	305	4	+	Arabidopsis thaliana	core promoter element around -30 of transcription start
Soltu.DM.02G001300.1										TATA-box	ATATAT	312	6	+	Brassica napus	core promoter element around -30 of transcription start
Soltu.DM.02G001300.1										TATA-box	TATA	313	4	+	Arabidopsis thaliana	core promoter element around -30 of transcription start
Soltu.DM.02G001300.1										TATA-box	TATATAA	331	7	-	Arabidopsis thaliana	core promoter element around -30 of transcription start
Soltu.DM.02G001300.1										AT~TATA-box	TATATA	332	6	+	Arabidopsis thaliana
Soltu.DM.02G001300.1										TATA-box	TATATA	332	6	+	Arabidopsis thaliana	core promoter element around -30 of transcription start
Soltu.DM.02G001300.1										TATA-box	ATATAT	333	6	+	Brassica napus	core promoter element around -30 of transcription start
Soltu.DM.02G001300.1										AT~TATA-box	TATATA	334	6	+	Arabidopsis thaliana
Soltu.DM.02G001300.1										TATA-box	TATATA	334	6	+	Arabidopsis thaliana	core promoter element around -30 of transcription start
Soltu.DM.02G001300.1										TATA-box	ATATAT	335	6	+	Brassica napus	core promoter element around -30 of transcription start
Soltu.DM.02G001300.1										AT~TATA-box	TATATA	336	6	+	Arabidopsis thaliana
Soltu.DM.02G001300.1										TATA-box	TATATA	336	6	+	Arabidopsis thaliana	core promoter element around -30 of transcription start
Soltu.DM.02G001300.1										TATA-box	TATA	338	4	+	Arabidopsis thaliana	core promoter element around -30 of transcription start
Soltu.DM.02G001300.1										STRE	AGGGG	365	5	-	Arabidopsis thaliana
Soltu.DM.02G001300.1										Sp1	GGGCGG	385	6	-	Oryza sativa	light responsive element
Soltu.DM.02G001300.1										STRE	AGGGG	388	5	-	Arabidopsis thaliana
Soltu.DM.02G001300.1										CAAT-box	CCAAT	401	5	+	Arabidopsis thaliana	common cis-acting element in promoter and enhancer regions
Soltu.DM.02G001300.1										CAAT-box	CAAT	402	4	+	Nicotiana glutinosa
Soltu.DM.02G001300.1										MRE	AACCTAA	406	7	+	Petroselinum crispum	MYB binding site involved in light responsiveness
Soltu.DM.02G001300.1										CAAT-box	CAAT	441	4	+	Nicotiana glutinosa
Soltu.DM.02G001300.1	PGSC0003DMG400007202	C2H2	447	465	+	18.161	2.92e-07	0.00489	TTTTCTCCACATCCGCCTC	Unnamed__4	CTCC	451	4	+	Petroselinum hortense
Soltu.DM.02G001300.1	PGSC0003DMG400010719	ERF	449	465	-	12.7344	4.3e-06	0.04	GAGGCGGATGTGGAGAA	Unnamed__4	CTCC	451	4	+	Petroselinum hortense
Soltu.DM.02G001300.1	PGSC0003DMG400030228	ERF	449	469	+	10.3676	5.49e-06	0.0236	TTCTCCACATCCGCCTCTAAT	Unnamed__4	CTCC	451	4	+	Petroselinum hortense
Soltu.DM.02G001300.1	PGSC0003DMG400026232	ERF	453	467	+	15.0312	2.07e-06	0.0242	CCACATCCGCCTCTA
Soltu.DM.02G001300.1	PGSC0003DMG400014541	ERF	453	467	+	14.7656	2.67e-06	0.0464	CCACATCCGCCTCTA
Soltu.DM.02G001300.1	PGSC0003DMG400002350	ERF	453	473	+	12.3235	4.51e-06	0.0388	CCACATCCGCCTCTAATTTCG
Soltu.DM.02G001300.1										CAAT-box	CAAT	478	4	+	Nicotiana glutinosa
Soltu.DM.02G001300.1										CAAT-box	CAAT	514	4	-	Nicotiana glutinosa
Soltu.DM.02G001300.1	PGSC0003DMG400015167	C2H2	522	533	+	18.2192	4.34e-07	0.00728	CAAAACAGAGCA
Soltu.DM.02G001300.1										CAAT-box	CAAT	571	4	+	Nicotiana glutinosa
Soltu.DM.02G001300.1										TATA-box	ATATAT	599	6	-	Brassica napus	core promoter element around -30 of transcription start
Soltu.DM.02G001300.1										TATA-box	TATA	600	4	-	Arabidopsis thaliana	core promoter element around -30 of transcription start
Soltu.DM.02G001300.1										TATA-box	TACAAAA	604	7	-	Oryza sativa	core promoter element around -30 of transcription start
Soltu.DM.02G001300.1										CAAT-box	CAAT	613	4	-	Nicotiana glutinosa
Soltu.DM.02G001300.1										TATC-box	TATCCCA	637	7	-	Oryza sativa	cis-acting element involved in gibberellin-responsiveness
Soltu.DM.02G001300.1										TATA-box	TATA	642	4	-	Arabidopsis thaliana	core promoter element around -30 of transcription start
Soltu.DM.02G001300.1										CAAT-box	CCAAT	672	5	-	Arabidopsis thaliana	common cis-acting element in promoter and enhancer regions
Soltu.DM.02G001300.1										ERE	ATTTTAAA	678	8	-	Nicotiana glutinos
Soltu.DM.02G001300.1										CAAT-box	CAAAT	708	5	-	Pisum sativum	common cis-acting element in promoter and enhancer regions
Soltu.DM.02G001300.1										W box	TTGACC	713	6	-	Arabidopsis thaliana
Soltu.DM.02G001300.1										CAAT-box	CAAT	716	4	+	Nicotiana glutinosa
Soltu.DM.02G001300.1										CAAT-box	CAAAT	718	5	-	Pisum sativum	common cis-acting element in promoter and enhancer regions
Soltu.DM.02G001300.1										as-1	TGACG	731	5	-	Arabidopsis thaliana
Soltu.DM.02G001300.1										CGTCA-motif	CGTCA	731	5	+	Hordeum vulgare	cis-acting regulatory element involved in the MeJA-responsiveness
Soltu.DM.02G001300.1										TGACG-motif	TGACG	731	5	-	Hordeum vulgare	cis-acting regulatory element involved in the MeJA-responsiveness
Soltu.DM.02G001300.1										MYC	CAATTG	734	6	-	Arabidopsis thaliana
Soltu.DM.02G001300.1										CAAT-box	CAAT	734	4	+	Nicotiana glutinosa
Soltu.DM.02G001300.1										CAAT-box	CAAT	736	4	-	Nicotiana glutinosa
Soltu.DM.02G001300.1										CAAT-box	CCAAT	758	5	-	Arabidopsis thaliana	common cis-acting element in promoter and enhancer regions
Soltu.DM.02G001300.1										TGA-element	AACGAC	764	6	+	Brassica oleracea	auxin-responsive element
Soltu.DM.02G001300.1										Unnamed__6	taTAAATATct	775	10	+	Zea mays
Soltu.DM.02G001300.1										TATA-box	TATA	775	4	-	Arabidopsis thaliana	core promoter element around -30 of transcription start
Soltu.DM.02G001300.1										STRE	AGGGG	820	5	+	Arabidopsis thaliana
Soltu.DM.02G001300.1										W box	TTGACC	830	6	+	Arabidopsis thaliana
Soltu.DM.02G001300.1										TATA-box	TATTTAAA	843	8	-	Arabidopsis thaliana	core promoter element around -30 of transcription start
Soltu.DM.02G001300.1										Unnamed__4	CTCC	941	4	-	Petroselinum hortense
Soltu.DM.02G001300.1										TATA-box	TATA	952	4	-	Arabidopsis thaliana	core promoter element around -30 of transcription start
Soltu.DM.02G001300.1										AT-rich element	ATAGAAATCAA	964	10	+	Glycine max	binding site of AT-rich DNA binding protein (ATBP-1)
Soltu.DM.02G001300.1										CAAT-box	CAAAT	988	5	+	Pisum sativum	common cis-acting element in promoter and enhancer regions
Soltu.DM.02G001300.1										CAAT-box	CAAAT	994	5	-	Pisum sativum	common cis-acting element in promoter and enhancer regions
Soltu.DM.02G001300.1	PGSC0003DMG400007202	C2H2	1021	1039	-	12.9068	7.03e-06	0.0382	TCCCTCCCTCCTCTTTTCC	Unnamed__4	CTCC	1029	4	-	Petroselinum hortense
Soltu.DM.02G001300.1	PGSC0003DMG400007202	C2H2	1021	1039	-	12.9068	7.03e-06	0.0382	TCCCTCCCTCCTCTTTTCC	Unnamed__4	CTCC	1033	4	-	Petroselinum hortense
Soltu.DM.02G001300.1	PGSC0003DMG400007202	C2H2	1021	1039	-	12.9068	7.03e-06	0.0382	TCCCTCCCTCCTCTTTTCC	Unnamed__4	CTCC	1037	4	-	Petroselinum hortense
Soltu.DM.02G001300.1										TATA-box	TATA	1041	4	-	Arabidopsis thaliana	core promoter element around -30 of transcription start
Soltu.DM.02G001300.1										CAAT-box	CCAAT	1051	5	-	Arabidopsis thaliana	common cis-acting element in promoter and enhancer regions
Soltu.DM.02G001300.1										Unnamed__4	CTCC	1061	4	-	Petroselinum hortense
Soltu.DM.02G001300.1										Unnamed__4	CTCC	1064	4	-	Petroselinum hortense
Soltu.DM.02G001300.1										CAAT-box	CAAAT	1088	5	-	Pisum sativum	common cis-acting element in promoter and enhancer regions
Soltu.DM.03G010200.1										CAAT-box	CAAT	38	4	-	Nicotiana glutinosa
Soltu.DM.03G010200.1										Unnamed__4	CTCC	45	4	-	Petroselinum hortense
Soltu.DM.03G010200.1										TATA-box	TATAA	68	5	-	Arabidopsis thaliana	core promoter element around -30 of transcription start
Soltu.DM.03G010200.1										TATA-box	TATA	69	4	+	Arabidopsis thaliana	core promoter element around -30 of transcription start
Soltu.DM.03G010200.1										CAAT-box	CAAT	78	4	+	Nicotiana glutinosa
Soltu.DM.03G010200.1										CAAT-box	CAAT	116	4	+	Nicotiana glutinosa
Soltu.DM.03G010200.1										TATA-box	TATA	143	4	+	Arabidopsis thaliana	core promoter element around -30 of transcription start
Soltu.DM.03G010200.1										as-1	TGACG	149	5	-	Arabidopsis thaliana
Soltu.DM.03G010200.1										CGTCA-motif	CGTCA	149	5	+	Hordeum vulgare	cis-acting regulatory element involved in the MeJA-responsiveness
Soltu.DM.03G010200.1										TGACG-motif	TGACG	149	5	-	Hordeum vulgare	cis-acting regulatory element involved in the MeJA-responsiveness
Soltu.DM.03G010200.1										TATA-box	TATA	174	4	+	Arabidopsis thaliana	core promoter element around -30 of transcription start
Soltu.DM.03G010200.1										TATA-box	TATAA	185	5	-	Arabidopsis thaliana	core promoter element around -30 of transcription start
Soltu.DM.03G010200.1										TATA-box	TATA	186	4	+	Arabidopsis thaliana	core promoter element around -30 of transcription start
Soltu.DM.03G010200.1										TATA-box	ATATAT	200	6	+	Brassica napus	core promoter element around -30 of transcription start
Soltu.DM.03G010200.1										AT~TATA-box	TATATA	201	6	+	Arabidopsis thaliana
Soltu.DM.03G010200.1										TATA-box	TATATA	201	6	+	Arabidopsis thaliana	core promoter element around -30 of transcription start
Soltu.DM.03G010200.1										TATA-box	TATA	203	4	+	Arabidopsis thaliana	core promoter element around -30 of transcription start
Soltu.DM.03G010200.1										CAAT-box	CAAT	212	4	-	Nicotiana glutinosa
Soltu.DM.03G010200.1										TATA-box	TATAA	216	5	-	Arabidopsis thaliana	core promoter element around -30 of transcription start
Soltu.DM.03G010200.1										TATA-box	TATA	217	4	+	Arabidopsis thaliana	core promoter element around -30 of transcription start
Soltu.DM.03G010200.1										MYC	CATTTG	221	6	-	Arabidopsis thaliana
Soltu.DM.03G010200.1										CAAT-box	CAAAT	221	5	+	Pisum sativum	common cis-acting element in promoter and enhancer regions
Soltu.DM.03G010200.1										GCN4_motif	TGAGTCA	225	7	-	Oryza sativa	cis-regulatory element involved in endosperm expression
Soltu.DM.03G010200.1										TATA-box	ATATAT	233	6	+	Brassica napus	core promoter element around -30 of transcription start
Soltu.DM.03G010200.1										TATA-box	TATA	234	4	+	Arabidopsis thaliana	core promoter element around -30 of transcription start
Soltu.DM.03G010200.1										CAAT-box	CAAT	265	4	-	Nicotiana glutinosa
Soltu.DM.03G010200.1										TATA-box	ATATAT	301	6	+	Brassica napus	core promoter element around -30 of transcription start
Soltu.DM.03G010200.1										AT~TATA-box	TATATA	302	6	+	Arabidopsis thaliana
Soltu.DM.03G010200.1										TATA-box	TATATA	302	6	+	Arabidopsis thaliana	core promoter element around -30 of transcription start
Soltu.DM.03G010200.1										TATA-box	ATATAA	303	6	+	Brassica oleracea	core promoter element around -30 of transcription start
Soltu.DM.03G010200.1										TATA-box	TATA	304	4	+	Arabidopsis thaliana	core promoter element around -30 of transcription start
Soltu.DM.03G010200.1										TATA-box	TATA	320	4	+	Arabidopsis thaliana	core promoter element around -30 of transcription start
Soltu.DM.03G010200.1										CAAT-box	CAAAT	323	5	-	Pisum sativum	common cis-acting element in promoter and enhancer regions
Soltu.DM.03G010200.1										Unnamed__4	CTCC	331	4	+	Petroselinum hortense
Soltu.DM.03G010200.1	PGSC0003DMG400008914	Dof	340	360	-	14.4688	5.53e-06	0.0313	CATAAAGTAAAAAAAGAAATA
Soltu.DM.03G010200.1	PGSC0003DMG400002507	Dof	345	365	-	15.3281	8.55e-07	0.00573	TGAAACATAAAGTAAAAAAAG
Soltu.DM.03G010200.1										CAAT-box	CAAAT	397	5	+	Pisum sativum	common cis-acting element in promoter and enhancer regions
Soltu.DM.03G010200.1										TATA-box	ATTATA	436	6	+	Brassica napus	core promoter element around -30 of transcription start
Soltu.DM.03G010200.1										TATA-box	TATAA	437	5	-	Arabidopsis thaliana	core promoter element around -30 of transcription start
Soltu.DM.03G010200.1										TATA-box	TATA	438	4	+	Arabidopsis thaliana	core promoter element around -30 of transcription start
Soltu.DM.03G010200.1										CAAT-box	CCAAT	448	5	+	Arabidopsis thaliana	common cis-acting element in promoter and enhancer regions
Soltu.DM.03G010200.1										CAAT-box	CAAT	449	4	+	Nicotiana glutinosa
Soltu.DM.03G010200.1										CAAT-box	CAAAT	462	5	+	Pisum sativum	common cis-acting element in promoter and enhancer regions
Soltu.DM.03G010200.1										TATA-box	ATATAA	465	6	+	Brassica oleracea	core promoter element around -30 of transcription start
Soltu.DM.03G010200.1										TATA-box	TATA	466	4	+	Arabidopsis thaliana	core promoter element around -30 of transcription start
Soltu.DM.03G010200.1										CAAT-box	CAAT	478	4	-	Nicotiana glutinosa
Soltu.DM.03G010200.1										TATA-box	TATA	485	4	+	Arabidopsis thaliana	core promoter element around -30 of transcription start
Soltu.DM.03G010200.1										LTR	CCGAAA	490	6	+	Hordeum vulgare	cis-acting element involved in low-temperature responsiveness
Soltu.DM.03G010200.1										TATA-box	TATA	514	4	+	Arabidopsis thaliana	core promoter element around -30 of transcription start
Soltu.DM.03G010200.1										AAGAA-motif	GAAAGAA	546	7	-	Avena sativa
Soltu.DM.03G010200.1										TATA-box	TATA	560	4	-	Arabidopsis thaliana	core promoter element around -30 of transcription start
Soltu.DM.03G010200.1	PGSC0003DMG400000008	M-type_MADS	563	583	-	14.4783	6.58e-06	0.0137	TTTTTGTTTCTTTCATTCTTT	F-box	CTATTCTCATT	582	10	-	Lycopersicon esculentum
Soltu.DM.03G010200.1	PGSC0003DMG400000008	M-type_MADS	563	583	-	14.4783	6.58e-06	0.0137	TTTTTGTTTCTTTCATTCTTT	AAGAA-motif	GAAAGAA	570	7	+	Avena sativa
Soltu.DM.03G010200.1	PGSC0003DMG400000008	M-type_MADS	563	583	-	14.4783	6.58e-06	0.0137	TTTTTGTTTCTTTCATTCTTT	AE-box	AGAAACAA	573	8	+	Arabidopsis thaliana	part of a module for light response
Soltu.DM.03G010200.1										CAAT-box	CAAAT	599	5	+	Pisum sativum	common cis-acting element in promoter and enhancer regions
Soltu.DM.03G010200.1										TATA-box	taTATAAAtc	630	9	-	Arabidopsis thaliana	core promoter element around -30 of transcription start
Soltu.DM.03G010200.1										TATA-box	TATAAAT	631	7	-	Brassica juncea	core promoter element around -30 of transcription start
Soltu.DM.03G010200.1										AT~TATA-box	TATATAAA	632	8	-	Arabidopsis thaliana
Soltu.DM.03G010200.1										TATA-box	TATAAA	632	6	-	Helianthus annuus	core promoter element around -30 of transcription start
Soltu.DM.03G010200.1										TATA-box	TATATAA	633	7	-	Arabidopsis thaliana	core promoter element around -30 of transcription start
Soltu.DM.03G010200.1										AT~TATA-box	TATATA	634	6	-	Arabidopsis thaliana
Soltu.DM.03G010200.1										TATA-box	TATATA	634	6	-	Arabidopsis thaliana	core promoter element around -30 of transcription start
Soltu.DM.03G010200.1										TATA-box	ATATAT	635	6	-	Brassica napus	core promoter element around -30 of transcription start
Soltu.DM.03G010200.1										AT~TATA-box	TATATA	636	6	-	Arabidopsis thaliana
Soltu.DM.03G010200.1										TATA-box	TATATA	636	6	-	Arabidopsis thaliana	core promoter element around -30 of transcription start
Soltu.DM.03G010200.1										TATA-box	ATATAA	637	6	+	Brassica oleracea	core promoter element around -30 of transcription start
Soltu.DM.03G010200.1										TATA-box	TATA	638	4	-	Arabidopsis thaliana	core promoter element around -30 of transcription start
Soltu.DM.03G010200.1										TATA-box	TATA	655	4	-	Arabidopsis thaliana	core promoter element around -30 of transcription start
Soltu.DM.03G010200.1										TATA-box	ATATAT	682	6	-	Brassica napus	core promoter element around -30 of transcription start
Soltu.DM.03G010200.1										AT~TATA-box	TATATA	683	6	-	Arabidopsis thaliana
Soltu.DM.03G010200.1										TATA-box	TATATA	683	6	-	Arabidopsis thaliana	core promoter element around -30 of transcription start
Soltu.DM.03G010200.1										TATA-box	TATA	685	4	-	Arabidopsis thaliana	core promoter element around -30 of transcription start
Soltu.DM.03G010200.1										ERE	ATTTTAAA	704	8	-	Nicotiana glutinos
Soltu.DM.03G010200.1										TATA-box	TATATTTATATTT	722	12	-	Avena sativa	core promoter element around -30 of transcription start
Soltu.DM.03G010200.1										TATA-box	ATATAA	724	6	+	Brassica oleracea	core promoter element around -30 of transcription start
Soltu.DM.03G010200.1										TATA-box	TATA	725	4	-	Arabidopsis thaliana	core promoter element around -30 of transcription start
Soltu.DM.03G010200.1										as-1	TGACG	754	5	-	Arabidopsis thaliana
Soltu.DM.03G010200.1										CGTCA-motif	CGTCA	754	5	+	Hordeum vulgare	cis-acting regulatory element involved in the MeJA-responsiveness
Soltu.DM.03G010200.1										TGACG-motif	TGACG	754	5	-	Hordeum vulgare	cis-acting regulatory element involved in the MeJA-responsiveness
Soltu.DM.03G010200.1	PGSC0003DMG400002507	Dof	761	781	-	13.8906	5.53e-06	0.0227	AAAAAAAAAAAGGAGATCACA	Unnamed__4	CTCC	767	4	+	Petroselinum hortense
Soltu.DM.03G010200.1	PGSC0003DMG400002507	Dof	761	781	-	13.8906	5.53e-06	0.0227	AAAAAAAAAAAGGAGATCACA	TATA-box	TACATAAA	779	8	-	Oryza sativa	core promoter element around -30 of transcription start
Soltu.DM.03G010200.1	PGSC0003DMG400023426	Dof	766	786	+	13.9531	7.71e-06	0.0307	TCTCCTTTTTTTTTTTATGTA	Unnamed__4	CTCC	767	4	+	Petroselinum hortense
Soltu.DM.03G010200.1	PGSC0003DMG400023426	Dof	766	786	+	13.9531	7.71e-06	0.0307	TCTCCTTTTTTTTTTTATGTA	TATA-box	TACATAAA	779	8	-	Oryza sativa	core promoter element around -30 of transcription start
Soltu.DM.03G010200.1										GCN4_motif	TGAGTCA	795	7	+	Oryza sativa	cis-regulatory element involved in endosperm expression
Soltu.DM.03G010200.1										TATA-box	TATATAA	803	7	-	Arabidopsis thaliana	core promoter element around -30 of transcription start
Soltu.DM.03G010200.1										AT~TATA-box	TATATA	804	6	-	Arabidopsis thaliana
Soltu.DM.03G010200.1										TATA-box	TATATA	804	6	-	Arabidopsis thaliana	core promoter element around -30 of transcription start
Soltu.DM.03G010200.1										TATA-box	ATATAT	805	6	-	Brassica napus	core promoter element around -30 of transcription start
Soltu.DM.03G010200.1										TATA-box	TATA	806	4	-	Arabidopsis thaliana	core promoter element around -30 of transcription start
Soltu.DM.03G010200.1										CAAT-box	CCAAT	809	5	-	Arabidopsis thaliana	common cis-acting element in promoter and enhancer regions
Soltu.DM.03G010200.1										TATA-box	ATATAT	819	6	-	Brassica napus	core promoter element around -30 of transcription start
Soltu.DM.03G010200.1										AT~TATA-box	TATATA	820	6	-	Arabidopsis thaliana
Soltu.DM.03G010200.1										TATA-box	TATATA	820	6	-	Arabidopsis thaliana	core promoter element around -30 of transcription start
Soltu.DM.03G010200.1										TATA-box	ATATAT	821	6	-	Brassica napus	core promoter element around -30 of transcription start
Soltu.DM.03G010200.1										AT~TATA-box	TATATA	822	6	-	Arabidopsis thaliana
Soltu.DM.03G010200.1										TATA-box	TATATA	822	6	-	Arabidopsis thaliana	core promoter element around -30 of transcription start
Soltu.DM.03G010200.1										TATA-box	ATATAA	823	6	+	Brassica oleracea	core promoter element around -30 of transcription start
Soltu.DM.03G010200.1										TATA-box	TATA	824	4	-	Arabidopsis thaliana	core promoter element around -30 of transcription start
Soltu.DM.03G010200.1										ARE	AAACCA	827	6	+	Zea mays	cis-acting regulatory element essential for the anaerobic induction
Soltu.DM.03G010200.1										CAAT-box	CAAT	845	4	+	Nicotiana glutinosa
Soltu.DM.03G010200.1										TATA-box	ATATAT	847	6	-	Brassica napus	core promoter element around -30 of transcription start
Soltu.DM.03G010200.1										TATA-box	TATA	848	4	-	Arabidopsis thaliana	core promoter element around -30 of transcription start
Soltu.DM.03G010200.1										TATA-box	TATTTAAA	857	8	-	Arabidopsis thaliana	core promoter element around -30 of transcription start
Soltu.DM.03G010200.1										CAAT-box	CAAT	956	4	-	Nicotiana glutinosa
Soltu.DM.03G010200.1										TATA-box	ATATAA	992	6	+	Brassica oleracea	core promoter element around -30 of transcription start
Soltu.DM.03G010200.1										TATA-box	TATA	993	4	-	Arabidopsis thaliana	core promoter element around -30 of transcription start
Soltu.DM.03G010200.1										CAAT-box	CAAT	1004	4	-	Nicotiana glutinosa
Soltu.DM.03G010200.1										Unnamed__4	CTCC	1061	4	-	Petroselinum hortense
Soltu.DM.03G010200.1										CAAT-box	CAAT	1084	4	+	Nicotiana glutinosa
Soltu.DM.03G010200.1										CAAT-box	CAAAT	1093	5	-	Pisum sativum	common cis-acting element in promoter and enhancer regions
Soltu.DM.03G013800.1										CAAT-box	CAAT	26	4	-	Nicotiana glutinosa
Soltu.DM.03G013800.1										CAAT-box	CAAAT	45	5	+	Pisum sativum	common cis-acting element in promoter and enhancer regions
Soltu.DM.03G013800.1										Unnamed__4	CTCC	78	4	-	Petroselinum hortense
Soltu.DM.03G013800.1										CAAT-box	CAAAT	82	5	-	Pisum sativum	common cis-acting element in promoter and enhancer regions
Soltu.DM.03G013800.1										TATA-box	TACAAAA	124	7	+	Oryza sativa	core promoter element around -30 of transcription start
Soltu.DM.03G013800.1										ERE	ATTTCATA	158	8	+	Nicotiana glutinos
Soltu.DM.03G013800.1										CTAG-motif	ACTAGCAGAA	192	9	+	Avena sativa
Soltu.DM.03G013800.1										TATA-box	TATA	246	4	+	Arabidopsis thaliana	core promoter element around -30 of transcription start
Soltu.DM.03G013800.1										MYB-like sequence	TAACCA	263	6	-	Arabidopsis thaliana
Soltu.DM.03G013800.1										MYB	TAACCA	263	6	-	Arabidopsis thaliana
Soltu.DM.03G013800.1										TATA-box	TATACA	290	6	-	Helianthus annuus	core promoter element around -30 of transcription start
Soltu.DM.03G013800.1										TATA-box	TATA	292	4	+	Arabidopsis thaliana	core promoter element around -30 of transcription start
Soltu.DM.03G013800.1										TCT-motif	TCTTAC	328	6	-	Arabidopsis thaliana	part of a light responsive element
Soltu.DM.03G013800.1										GT1-motif	GGTTAAT	349	7	-	Avena sativa	light responsive element
Soltu.DM.03G013800.1										GT1-motif	GGTTAA	350	6	-	Arabidopsis thaliana	light responsive element
Soltu.DM.03G013800.1										CAAT-box	CAAT	358	4	-	Nicotiana glutinosa
Soltu.DM.03G013800.1										TCA-element	CCATCTTTTT	380	9	+	Nicotiana tabacum	cis-acting element involved in salicylic acid responsiveness
Soltu.DM.03G013800.1										CAAT-box	CAAT	397	4	-	Nicotiana glutinosa
Soltu.DM.03G013800.1										TATA-box	ATATAT	407	6	+	Brassica napus	core promoter element around -30 of transcription start
Soltu.DM.03G013800.1										Unnamed__6	taTAAATATct	407	10	-	Zea mays
Soltu.DM.03G013800.1										TATA-box	TATA	408	4	+	Arabidopsis thaliana	core promoter element around -30 of transcription start
Soltu.DM.03G013800.1										TATA-box	TATAAATA	410	8	-	Daucus carota	core promoter element around -30 of transcription start
Soltu.DM.03G013800.1										TATA-box	TATAAAT	411	7	-	Brassica juncea	core promoter element around -30 of transcription start
Soltu.DM.03G013800.1										TATA-box	TATAAA	412	6	-	Helianthus annuus	core promoter element around -30 of transcription start
Soltu.DM.03G013800.1										TATA-box	TATAA	413	5	-	Arabidopsis thaliana	core promoter element around -30 of transcription start
Soltu.DM.03G013800.1										TATA-box	TATA	414	4	+	Arabidopsis thaliana	core promoter element around -30 of transcription start
Soltu.DM.03G013800.1										CAAT-box	CAAT	434	4	+	Nicotiana glutinosa
Soltu.DM.03G013800.1										CAAT-box	CAAAT	458	5	+	Pisum sativum	common cis-acting element in promoter and enhancer regions
Soltu.DM.03G013800.1										CAAT-box	CAAT	467	4	+	Nicotiana glutinosa
Soltu.DM.03G013800.1										TATA-box	TACATAAA	470	8	+	Oryza sativa	core promoter element around -30 of transcription start
Soltu.DM.03G013800.1										TATA-box	TATATA	486	6	+	Arabidopsis thaliana	core promoter element around -30 of transcription start
Soltu.DM.03G013800.1										AT~TATA-box	TATATA	486	6	+	Arabidopsis thaliana
Soltu.DM.03G013800.1										TATA-box	ATATAT	487	6	+	Brassica napus	core promoter element around -30 of transcription start
Soltu.DM.03G013800.1										TATA-box	TATATA	488	6	+	Arabidopsis thaliana	core promoter element around -30 of transcription start
Soltu.DM.03G013800.1										AT~TATA-box	TATATA	488	6	+	Arabidopsis thaliana
Soltu.DM.03G013800.1										TATA-box	ATATAT	489	6	+	Brassica napus	core promoter element around -30 of transcription start
Soltu.DM.03G013800.1										TATA-box	TATATA	490	6	+	Arabidopsis thaliana	core promoter element around -30 of transcription start
Soltu.DM.03G013800.1										AT~TATA-box	TATATA	490	6	+	Arabidopsis thaliana
Soltu.DM.03G013800.1										TATA-box	ATATAA	491	6	+	Brassica oleracea	core promoter element around -30 of transcription start
Soltu.DM.03G013800.1										TATA-box	TATA	492	4	+	Arabidopsis thaliana	core promoter element around -30 of transcription start
Soltu.DM.03G013800.1										Box 4	ATTAAT	496	6	+	Petroselinum crispum	part of a conserved DNA module involved in light responsiveness
Soltu.DM.03G013800.1										TATA-box	TATA	515	4	+	Arabidopsis thaliana	core promoter element around -30 of transcription start
Soltu.DM.03G013800.1										TATA-box	TATAAGAA	534	8	-	Zea mays	core promoter element around -30 of transcription start
Soltu.DM.03G013800.1										TATA-box	TATAA	537	5	-	Arabidopsis thaliana	core promoter element around -30 of transcription start
Soltu.DM.03G013800.1										TATA-box	TATA	538	4	+	Arabidopsis thaliana	core promoter element around -30 of transcription start
Soltu.DM.03G013800.1										MYC	CATTTG	542	6	+	Arabidopsis thaliana
Soltu.DM.03G013800.1										CAAT-box	CAAAT	543	5	-	Pisum sativum	common cis-acting element in promoter and enhancer regions
Soltu.DM.03G013800.1										W box	TTGACC	552	6	+	Arabidopsis thaliana
Soltu.DM.03G013800.1										CAAT-box	CCAAT	556	5	+	Arabidopsis thaliana	common cis-acting element in promoter and enhancer regions
Soltu.DM.03G013800.1										CAAT-box	CAAT	557	4	+	Nicotiana glutinosa
Soltu.DM.03G013800.1										Unnamed__4	CTCC	589	4	-	Petroselinum hortense
Soltu.DM.03G013800.1										CAAT-box	CAAT	609	4	-	Nicotiana glutinosa
Soltu.DM.03G013800.1										Myb-binding site	CAACAG	616	6	+	Nicotiana tabacum
Soltu.DM.03G013800.1										MYB	CAACAG	616	6	+	Arabidopsis thaliana
Soltu.DM.03G013800.1										GARE-motif	TCTGTTG	616	7	-	Brassica oleracea	gibberellin-responsive element
Soltu.DM.03G013800.1										Unnamed__4	CTCC	628	4	-	Petroselinum hortense
Soltu.DM.03G013800.1										chs-CMA1a	TTACTTAA	653	8	-	Daucus carota	part of a light responsive element
Soltu.DM.03G013800.1										WUN-motif	AAATTACT	656	8	-	Nicotiana glutinosa
Soltu.DM.03G013800.1										TATA-box	TATA	698	4	-	Arabidopsis thaliana	core promoter element around -30 of transcription start
Soltu.DM.03G013800.1										Box 4	ATTAAT	711	6	-	Petroselinum crispum	part of a conserved DNA module involved in light responsiveness
Soltu.DM.03G013800.1										ERE	ATTTTAAA	746	8	-	Nicotiana glutinos
Soltu.DM.03G013800.1										Unnamed__6	taTAAATATct	750	10	-	Zea mays
Soltu.DM.03G013800.1										TATA-box	TATAAATA	753	8	-	Daucus carota	core promoter element around -30 of transcription start
Soltu.DM.03G013800.1										TATA-box	TATAAAT	754	7	-	Brassica juncea	core promoter element around -30 of transcription start
Soltu.DM.03G013800.1										TATA-box	TATAAA	755	6	-	Helianthus annuus	core promoter element around -30 of transcription start
Soltu.DM.03G013800.1										TATA-box	TATAA	756	5	-	Arabidopsis thaliana	core promoter element around -30 of transcription start
Soltu.DM.03G013800.1										TATA-box	TATA	757	4	-	Arabidopsis thaliana	core promoter element around -30 of transcription start
Soltu.DM.03G013800.1										TATA-box	taTATAAAtc	786	9	-	Arabidopsis thaliana	core promoter element around -30 of transcription start
Soltu.DM.03G013800.1										TATA-box	TATAAAT	787	7	-	Brassica juncea	core promoter element around -30 of transcription start
Soltu.DM.03G013800.1										TATA-box	TATAAA	788	6	-	Helianthus annuus	core promoter element around -30 of transcription start
Soltu.DM.03G013800.1										TATA-box	TATAA	789	5	-	Arabidopsis thaliana	core promoter element around -30 of transcription start
Soltu.DM.03G013800.1										TATA-box	TATA	790	4	-	Arabidopsis thaliana	core promoter element around -30 of transcription start
Soltu.DM.03G013800.1										TATA-box	TATAA	798	5	-	Arabidopsis thaliana	core promoter element around -30 of transcription start
Soltu.DM.03G013800.1										TATA-box	TATA	799	4	-	Arabidopsis thaliana	core promoter element around -30 of transcription start
Soltu.DM.03G013800.1										CAAT-box	CAAT	804	4	-	Nicotiana glutinosa
Soltu.DM.03G013800.1										TATA-box	ATATAA	833	6	+	Brassica oleracea	core promoter element around -30 of transcription start
Soltu.DM.03G013800.1										TATA-box	TATA	834	4	-	Arabidopsis thaliana	core promoter element around -30 of transcription start
Soltu.DM.03G013800.1										TATA-box	TATAA	857	5	-	Arabidopsis thaliana	core promoter element around -30 of transcription start
Soltu.DM.03G013800.1										TATA-box	TATA	858	4	-	Arabidopsis thaliana	core promoter element around -30 of transcription start
Soltu.DM.03G013800.1										TATA-box	TATA	872	4	-	Arabidopsis thaliana	core promoter element around -30 of transcription start
Soltu.DM.03G013800.1										TATA-box	TATAA	879	5	-	Arabidopsis thaliana	core promoter element around -30 of transcription start
Soltu.DM.03G013800.1										TATA-box	TATA	880	4	-	Arabidopsis thaliana	core promoter element around -30 of transcription start
Soltu.DM.03G013800.1										TATA-box	TATTTAAA	882	8	+	Arabidopsis thaliana	core promoter element around -30 of transcription start
Soltu.DM.03G013800.1										AAGAA-motif	GAAAGAA	895	7	+	Avena sativa
Soltu.DM.03G013800.1										TATA-box	TACAAAA	906	7	+	Oryza sativa	core promoter element around -30 of transcription start
Soltu.DM.03G013800.1										AT1-motif	AATTATTTTTTATT	911	13	+	Solanum tuberosum	part of a light responsive module
Soltu.DM.03G013800.1	PGSC0003DMG400023426	Dof	923	943	+	16.0312	1.01e-06	0.00535	TTCTCTTTTTAATTTTCTTTT
Soltu.DM.03G013800.1	PGSC0003DMG400008914	Dof	925	945	-	14.4062	5.85e-06	0.0313	AGAAAAGAAAATTAAAAAGAG
Soltu.DM.03G013800.1										CAAT-box	CAAT	967	4	+	Nicotiana glutinosa
Soltu.DM.03G013800.1										TATA-box	TACAAAA	986	7	-	Oryza sativa	core promoter element around -30 of transcription start
Soltu.DM.03G013800.1										TATA-box	TATACA	989	6	-	Helianthus annuus	core promoter element around -30 of transcription start
Soltu.DM.03G013800.1										TATA-box	TATA	991	4	-	Arabidopsis thaliana	core promoter element around -30 of transcription start
Soltu.DM.03G013800.1										CAAT-box	CCAAT	1011	5	-	Arabidopsis thaliana	common cis-acting element in promoter and enhancer regions
Soltu.DM.03G013800.1										Unnamed__4	CTCC	1014	4	-	Petroselinum hortense
Soltu.DM.03G013800.1										GT1-motif	GGTTAAT	1018	7	+	Avena sativa	light responsive element
Soltu.DM.03G013800.1										Unnamed__4	CTCC	1036	4	+	Petroselinum hortense
Soltu.DM.03G013800.1										Unnamed__4	CTCC	1043	4	+	Petroselinum hortense
Soltu.DM.06G011380.1										CAAT-box	CAAT	4	4	-	Nicotiana glutinosa
Soltu.DM.06G011380.1										Unnamed__4	CTCC	10	4	-	Petroselinum hortense
Soltu.DM.06G011380.1										TC-rich repeats	ATTCTCTAAC	41	9	-	Nicotiana tabacum	cis-acting element involved in defense and stress responsiveness
Soltu.DM.06G011380.1										CAAT-box	CCAAT	65	5	+	Arabidopsis thaliana	common cis-acting element in promoter and enhancer regions
Soltu.DM.06G011380.1										CAAT-box	CAAT	66	4	+	Nicotiana glutinosa
Soltu.DM.06G011380.1										CAAT-box	CAAT	117	4	-	Nicotiana glutinosa
Soltu.DM.06G011380.1										CAAT-box	CAAT	125	4	-	Nicotiana glutinosa
Soltu.DM.06G011380.1										CAAT-box	CCCAATTT	135	8	-	Arabidopsis thaliana	common cis-acting element in promoter and enhancer regions
Soltu.DM.06G011380.1										CAAT-box	CCAAT	137	5	-	Arabidopsis thaliana	common cis-acting element in promoter and enhancer regions
Soltu.DM.06G011380.1										TATA-box	ATTATA	156	6	+	Brassica napus	core promoter element around -30 of transcription start
Soltu.DM.06G011380.1										TATA-box	TATAA	157	5	-	Arabidopsis thaliana	core promoter element around -30 of transcription start
Soltu.DM.06G011380.1										TATA-box	TATA	158	4	+	Arabidopsis thaliana	core promoter element around -30 of transcription start
Soltu.DM.06G011380.1										CAAT-box	CAAAT	176	5	-	Pisum sativum	common cis-acting element in promoter and enhancer regions
Soltu.DM.06G011380.1										TATA-box	ATTATA	226	6	+	Brassica napus	core promoter element around -30 of transcription start
Soltu.DM.06G011380.1										TATA-box	TATAA	227	5	-	Arabidopsis thaliana	core promoter element around -30 of transcription start
Soltu.DM.06G011380.1										TATA-box	TATA	228	4	+	Arabidopsis thaliana	core promoter element around -30 of transcription start
Soltu.DM.06G011380.1	PGSC0003DMG400002660	bZIP	235	252	+	16.3125	1.72e-06	0.0297	AAATAATGACGTGGCCGA	CGTCA-motif	CGTCA	241	5	-	Hordeum vulgare	cis-acting regulatory element involved in the MeJA-responsiveness
Soltu.DM.06G011380.1	PGSC0003DMG400002660	bZIP	235	252	+	16.3125	1.72e-06	0.0297	AAATAATGACGTGGCCGA	Unnamed__1	CGTGG	244	5	+	Zea mays
Soltu.DM.06G011380.1	PGSC0003DMG400002660	bZIP	235	252	+	16.3125	1.72e-06	0.0297	AAATAATGACGTGGCCGA	ABRE	ACGTG	243	5	+	Arabidopsis thaliana	cis-acting element involved in the abscisic acid responsiveness
Soltu.DM.06G011380.1	PGSC0003DMG400002660	bZIP	235	252	+	16.3125	1.72e-06	0.0297	AAATAATGACGTGGCCGA	TGACG-motif	TGACG	241	5	+	Hordeum vulgare	cis-acting regulatory element involved in the MeJA-responsiveness
Soltu.DM.06G011380.1	PGSC0003DMG400002660	bZIP	235	252	+	16.3125	1.72e-06	0.0297	AAATAATGACGTGGCCGA	G-box	CACGTC	242	6	-	Zea mays	cis-acting regulatory element involved in light responsiveness
Soltu.DM.06G011380.1	PGSC0003DMG400002660	bZIP	235	252	+	16.3125	1.72e-06	0.0297	AAATAATGACGTGGCCGA	as-1	TGACG	241	5	+	Arabidopsis thaliana
Soltu.DM.06G011380.1	PGSC0003DMG401020784	bZIP	236	250	+	18.625	3.89e-07	0.00677	AATAATGACGTGGCC	CGTCA-motif	CGTCA	241	5	-	Hordeum vulgare	cis-acting regulatory element involved in the MeJA-responsiveness
Soltu.DM.06G011380.1	PGSC0003DMG401020784	bZIP	236	250	+	18.625	3.89e-07	0.00677	AATAATGACGTGGCC	Unnamed__1	CGTGG	244	5	+	Zea mays
Soltu.DM.06G011380.1	PGSC0003DMG401020784	bZIP	236	250	+	18.625	3.89e-07	0.00677	AATAATGACGTGGCC	ABRE	ACGTG	243	5	+	Arabidopsis thaliana	cis-acting element involved in the abscisic acid responsiveness
Soltu.DM.06G011380.1	PGSC0003DMG401020784	bZIP	236	250	+	18.625	3.89e-07	0.00677	AATAATGACGTGGCC	TGACG-motif	TGACG	241	5	+	Hordeum vulgare	cis-acting regulatory element involved in the MeJA-responsiveness
Soltu.DM.06G011380.1	PGSC0003DMG401020784	bZIP	236	250	+	18.625	3.89e-07	0.00677	AATAATGACGTGGCC	G-box	CACGTC	242	6	-	Zea mays	cis-acting regulatory element involved in light responsiveness
Soltu.DM.06G011380.1	PGSC0003DMG401020784	bZIP	236	250	+	18.625	3.89e-07	0.00677	AATAATGACGTGGCC	as-1	TGACG	241	5	+	Arabidopsis thaliana
Soltu.DM.06G011380.1	PGSC0003DMG400003701	bZIP	236	250	+	17.3125	7.26e-07	0.0126	AATAATGACGTGGCC	CGTCA-motif	CGTCA	241	5	-	Hordeum vulgare	cis-acting regulatory element involved in the MeJA-responsiveness
Soltu.DM.06G011380.1	PGSC0003DMG400003701	bZIP	236	250	+	17.3125	7.26e-07	0.0126	AATAATGACGTGGCC	Unnamed__1	CGTGG	244	5	+	Zea mays
Soltu.DM.06G011380.1	PGSC0003DMG400003701	bZIP	236	250	+	17.3125	7.26e-07	0.0126	AATAATGACGTGGCC	ABRE	ACGTG	243	5	+	Arabidopsis thaliana	cis-acting element involved in the abscisic acid responsiveness
Soltu.DM.06G011380.1	PGSC0003DMG400003701	bZIP	236	250	+	17.3125	7.26e-07	0.0126	AATAATGACGTGGCC	TGACG-motif	TGACG	241	5	+	Hordeum vulgare	cis-acting regulatory element involved in the MeJA-responsiveness
Soltu.DM.06G011380.1	PGSC0003DMG400003701	bZIP	236	250	+	17.3125	7.26e-07	0.0126	AATAATGACGTGGCC	G-box	CACGTC	242	6	-	Zea mays	cis-acting regulatory element involved in light responsiveness
Soltu.DM.06G011380.1	PGSC0003DMG400003701	bZIP	236	250	+	17.3125	7.26e-07	0.0126	AATAATGACGTGGCC	as-1	TGACG	241	5	+	Arabidopsis thaliana
Soltu.DM.06G011380.1	PGSC0003DMG400003529	bZIP	236	250	-	16.5625	1.12e-06	0.0194	GGCCACGTCATTATT	CGTCA-motif	CGTCA	241	5	-	Hordeum vulgare	cis-acting regulatory element involved in the MeJA-responsiveness
Soltu.DM.06G011380.1	PGSC0003DMG400003529	bZIP	236	250	-	16.5625	1.12e-06	0.0194	GGCCACGTCATTATT	Unnamed__1	CGTGG	244	5	+	Zea mays
Soltu.DM.06G011380.1	PGSC0003DMG400003529	bZIP	236	250	-	16.5625	1.12e-06	0.0194	GGCCACGTCATTATT	ABRE	ACGTG	243	5	+	Arabidopsis thaliana	cis-acting element involved in the abscisic acid responsiveness
Soltu.DM.06G011380.1	PGSC0003DMG400003529	bZIP	236	250	-	16.5625	1.12e-06	0.0194	GGCCACGTCATTATT	TGACG-motif	TGACG	241	5	+	Hordeum vulgare	cis-acting regulatory element involved in the MeJA-responsiveness
Soltu.DM.06G011380.1	PGSC0003DMG400003529	bZIP	236	250	-	16.5625	1.12e-06	0.0194	GGCCACGTCATTATT	G-box	CACGTC	242	6	-	Zea mays	cis-acting regulatory element involved in light responsiveness
Soltu.DM.06G011380.1	PGSC0003DMG400003529	bZIP	236	250	-	16.5625	1.12e-06	0.0194	GGCCACGTCATTATT	as-1	TGACG	241	5	+	Arabidopsis thaliana
Soltu.DM.06G011380.1	PGSC0003DMG400007301	bZIP	236	250	+	16.4531	1.2e-06	0.0209	AATAATGACGTGGCC	CGTCA-motif	CGTCA	241	5	-	Hordeum vulgare	cis-acting regulatory element involved in the MeJA-responsiveness
Soltu.DM.06G011380.1	PGSC0003DMG400007301	bZIP	236	250	+	16.4531	1.2e-06	0.0209	AATAATGACGTGGCC	Unnamed__1	CGTGG	244	5	+	Zea mays
Soltu.DM.06G011380.1	PGSC0003DMG400007301	bZIP	236	250	+	16.4531	1.2e-06	0.0209	AATAATGACGTGGCC	ABRE	ACGTG	243	5	+	Arabidopsis thaliana	cis-acting element involved in the abscisic acid responsiveness
Soltu.DM.06G011380.1	PGSC0003DMG400007301	bZIP	236	250	+	16.4531	1.2e-06	0.0209	AATAATGACGTGGCC	TGACG-motif	TGACG	241	5	+	Hordeum vulgare	cis-acting regulatory element involved in the MeJA-responsiveness
Soltu.DM.06G011380.1	PGSC0003DMG400007301	bZIP	236	250	+	16.4531	1.2e-06	0.0209	AATAATGACGTGGCC	G-box	CACGTC	242	6	-	Zea mays	cis-acting regulatory element involved in light responsiveness
Soltu.DM.06G011380.1	PGSC0003DMG400007301	bZIP	236	250	+	16.4531	1.2e-06	0.0209	AATAATGACGTGGCC	as-1	TGACG	241	5	+	Arabidopsis thaliana
Soltu.DM.06G011380.1	PGSC0003DMG400028121	bZIP	236	250	+	14.7656	3.62e-06	0.0406	AATAATGACGTGGCC	CGTCA-motif	CGTCA	241	5	-	Hordeum vulgare	cis-acting regulatory element involved in the MeJA-responsiveness
Soltu.DM.06G011380.1	PGSC0003DMG400028121	bZIP	236	250	+	14.7656	3.62e-06	0.0406	AATAATGACGTGGCC	Unnamed__1	CGTGG	244	5	+	Zea mays
Soltu.DM.06G011380.1	PGSC0003DMG400028121	bZIP	236	250	+	14.7656	3.62e-06	0.0406	AATAATGACGTGGCC	ABRE	ACGTG	243	5	+	Arabidopsis thaliana	cis-acting element involved in the abscisic acid responsiveness
Soltu.DM.06G011380.1	PGSC0003DMG400028121	bZIP	236	250	+	14.7656	3.62e-06	0.0406	AATAATGACGTGGCC	TGACG-motif	TGACG	241	5	+	Hordeum vulgare	cis-acting regulatory element involved in the MeJA-responsiveness
Soltu.DM.06G011380.1	PGSC0003DMG400028121	bZIP	236	250	+	14.7656	3.62e-06	0.0406	AATAATGACGTGGCC	G-box	CACGTC	242	6	-	Zea mays	cis-acting regulatory element involved in light responsiveness
Soltu.DM.06G011380.1	PGSC0003DMG400028121	bZIP	236	250	+	14.7656	3.62e-06	0.0406	AATAATGACGTGGCC	as-1	TGACG	241	5	+	Arabidopsis thaliana
Soltu.DM.06G011380.1	PGSC0003DMG400018469	bZIP	236	250	+	13.4219	6.18e-06	0.0361	AATAATGACGTGGCC	CGTCA-motif	CGTCA	241	5	-	Hordeum vulgare	cis-acting regulatory element involved in the MeJA-responsiveness
Soltu.DM.06G011380.1	PGSC0003DMG400018469	bZIP	236	250	+	13.4219	6.18e-06	0.0361	AATAATGACGTGGCC	Unnamed__1	CGTGG	244	5	+	Zea mays
Soltu.DM.06G011380.1	PGSC0003DMG400018469	bZIP	236	250	+	13.4219	6.18e-06	0.0361	AATAATGACGTGGCC	ABRE	ACGTG	243	5	+	Arabidopsis thaliana	cis-acting element involved in the abscisic acid responsiveness
Soltu.DM.06G011380.1	PGSC0003DMG400018469	bZIP	236	250	+	13.4219	6.18e-06	0.0361	AATAATGACGTGGCC	TGACG-motif	TGACG	241	5	+	Hordeum vulgare	cis-acting regulatory element involved in the MeJA-responsiveness
Soltu.DM.06G011380.1	PGSC0003DMG400018469	bZIP	236	250	+	13.4219	6.18e-06	0.0361	AATAATGACGTGGCC	G-box	CACGTC	242	6	-	Zea mays	cis-acting regulatory element involved in light responsiveness
Soltu.DM.06G011380.1	PGSC0003DMG400018469	bZIP	236	250	+	13.4219	6.18e-06	0.0361	AATAATGACGTGGCC	as-1	TGACG	241	5	+	Arabidopsis thaliana
Soltu.DM.06G011380.1	PGSC0003DMG400001387	bZIP	238	249	+	15.038	1.03e-06	0.018	TAATGACGTGGC	CGTCA-motif	CGTCA	241	5	-	Hordeum vulgare	cis-acting regulatory element involved in the MeJA-responsiveness
Soltu.DM.06G011380.1	PGSC0003DMG400001387	bZIP	238	249	+	15.038	1.03e-06	0.018	TAATGACGTGGC	Unnamed__1	CGTGG	244	5	+	Zea mays
Soltu.DM.06G011380.1	PGSC0003DMG400001387	bZIP	238	249	+	15.038	1.03e-06	0.018	TAATGACGTGGC	ABRE	ACGTG	243	5	+	Arabidopsis thaliana	cis-acting element involved in the abscisic acid responsiveness
Soltu.DM.06G011380.1	PGSC0003DMG400001387	bZIP	238	249	+	15.038	1.03e-06	0.018	TAATGACGTGGC	TGACG-motif	TGACG	241	5	+	Hordeum vulgare	cis-acting regulatory element involved in the MeJA-responsiveness
Soltu.DM.06G011380.1	PGSC0003DMG400001387	bZIP	238	249	+	15.038	1.03e-06	0.018	TAATGACGTGGC	G-box	CACGTC	242	6	-	Zea mays	cis-acting regulatory element involved in light responsiveness
Soltu.DM.06G011380.1	PGSC0003DMG400001387	bZIP	238	249	+	15.038	1.03e-06	0.018	TAATGACGTGGC	as-1	TGACG	241	5	+	Arabidopsis thaliana
Soltu.DM.06G011380.1	PGSC0003DMG400008011	bZIP	238	255	-	15.7344	2.5e-06	0.0308	AATTCGGCCACGTCATTA	TATA-box	ATTATA	253	6	+	Brassica napus	core promoter element around -30 of transcription start
Soltu.DM.06G011380.1	PGSC0003DMG400008011	bZIP	238	255	-	15.7344	2.5e-06	0.0308	AATTCGGCCACGTCATTA	TATA-box	TATAA	254	5	-	Arabidopsis thaliana	core promoter element around -30 of transcription start
Soltu.DM.06G011380.1	PGSC0003DMG400008011	bZIP	238	255	-	15.7344	2.5e-06	0.0308	AATTCGGCCACGTCATTA	TATA-box	TATA	255	4	+	Arabidopsis thaliana	core promoter element around -30 of transcription start
Soltu.DM.06G011380.1	PGSC0003DMG400008011	bZIP	238	255	-	15.7344	2.5e-06	0.0308	AATTCGGCCACGTCATTA	CGTCA-motif	CGTCA	241	5	-	Hordeum vulgare	cis-acting regulatory element involved in the MeJA-responsiveness
Soltu.DM.06G011380.1	PGSC0003DMG400008011	bZIP	238	255	-	15.7344	2.5e-06	0.0308	AATTCGGCCACGTCATTA	Unnamed__1	CGTGG	244	5	+	Zea mays
Soltu.DM.06G011380.1	PGSC0003DMG400008011	bZIP	238	255	-	15.7344	2.5e-06	0.0308	AATTCGGCCACGTCATTA	ABRE	ACGTG	243	5	+	Arabidopsis thaliana	cis-acting element involved in the abscisic acid responsiveness
Soltu.DM.06G011380.1	PGSC0003DMG400008011	bZIP	238	255	-	15.7344	2.5e-06	0.0308	AATTCGGCCACGTCATTA	TGACG-motif	TGACG	241	5	+	Hordeum vulgare	cis-acting regulatory element involved in the MeJA-responsiveness
Soltu.DM.06G011380.1	PGSC0003DMG400008011	bZIP	238	255	-	15.7344	2.5e-06	0.0308	AATTCGGCCACGTCATTA	G-box	CACGTC	242	6	-	Zea mays	cis-acting regulatory element involved in light responsiveness
Soltu.DM.06G011380.1	PGSC0003DMG400008011	bZIP	238	255	-	15.7344	2.5e-06	0.0308	AATTCGGCCACGTCATTA	as-1	TGACG	241	5	+	Arabidopsis thaliana
Soltu.DM.06G011380.1	PGSC0003DMG400012660	bZIP	241	250	+	15.8191	3.55e-07	0.00619	TGACGTGGCC	CGTCA-motif	CGTCA	241	5	-	Hordeum vulgare	cis-acting regulatory element involved in the MeJA-responsiveness
Soltu.DM.06G011380.1	PGSC0003DMG400012660	bZIP	241	250	+	15.8191	3.55e-07	0.00619	TGACGTGGCC	Unnamed__1	CGTGG	244	5	+	Zea mays
Soltu.DM.06G011380.1	PGSC0003DMG400012660	bZIP	241	250	+	15.8191	3.55e-07	0.00619	TGACGTGGCC	ABRE	ACGTG	243	5	+	Arabidopsis thaliana	cis-acting element involved in the abscisic acid responsiveness
Soltu.DM.06G011380.1	PGSC0003DMG400012660	bZIP	241	250	+	15.8191	3.55e-07	0.00619	TGACGTGGCC	TGACG-motif	TGACG	241	5	+	Hordeum vulgare	cis-acting regulatory element involved in the MeJA-responsiveness
Soltu.DM.06G011380.1	PGSC0003DMG400012660	bZIP	241	250	+	15.8191	3.55e-07	0.00619	TGACGTGGCC	G-box	CACGTC	242	6	-	Zea mays	cis-acting regulatory element involved in light responsiveness
Soltu.DM.06G011380.1	PGSC0003DMG400012660	bZIP	241	250	+	15.8191	3.55e-07	0.00619	TGACGTGGCC	as-1	TGACG	241	5	+	Arabidopsis thaliana
Soltu.DM.06G011380.1	PGSC0003DMG400008011	bZIP	257	274	+	14.5625	4.25e-06	0.0308	TAATTGGCCACGTGTAAA	G-Box	CACGTG	265	6	+	Pisum sativum	cis-acting regulatory element involved in light responsiveness
Soltu.DM.06G011380.1	PGSC0003DMG400008011	bZIP	257	274	+	14.5625	4.25e-06	0.0308	TAATTGGCCACGTGTAAA	Unnamed__1	CGTGG	264	5	-	Zea mays
Soltu.DM.06G011380.1	PGSC0003DMG400008011	bZIP	257	274	+	14.5625	4.25e-06	0.0308	TAATTGGCCACGTGTAAA	ABRE	GACACGTGGC	263	9	-	Triticum aestivum	cis-acting element involved in the abscisic acid responsiveness
Soltu.DM.06G011380.1	PGSC0003DMG400008011	bZIP	257	274	+	14.5625	4.25e-06	0.0308	TAATTGGCCACGTGTAAA	ABRE	CACGTG	265	6	+	Arabidopsis thaliana	cis-acting element involved in the abscisic acid responsiveness
Soltu.DM.06G011380.1	PGSC0003DMG400008011	bZIP	257	274	+	14.5625	4.25e-06	0.0308	TAATTGGCCACGTGTAAA	ABRE	ACGTG	266	5	+	Arabidopsis thaliana	cis-acting element involved in the abscisic acid responsiveness
Soltu.DM.06G011380.1	PGSC0003DMG400008011	bZIP	257	274	+	14.5625	4.25e-06	0.0308	TAATTGGCCACGTGTAAA	CAAT-box	CCAAT	259	5	-	Arabidopsis thaliana	common cis-acting element in promoter and enhancer regions
Soltu.DM.06G011380.1	PGSC0003DMG400008011	bZIP	257	274	+	14.5625	4.25e-06	0.0308	TAATTGGCCACGTGTAAA	G-box	GCCACGTGGA	263	9	+	Arabidopsis thaliana	cis-acting regulatory element involved in light responsiveness
Soltu.DM.06G011380.1	PGSC0003DMG400008011	bZIP	257	274	+	14.5625	4.25e-06	0.0308	TAATTGGCCACGTGTAAA	G-box	CACGTG	265	6	+	Arabidopsis thaliana	cis-acting regulatory element involved in light responsiveness
Soltu.DM.06G011380.1	PGSC0003DMG400002660	bZIP	258	275	+	13.6406	5.35e-06	0.0464	AATTGGCCACGTGTAAAA	G-Box	CACGTG	265	6	+	Pisum sativum	cis-acting regulatory element involved in light responsiveness
Soltu.DM.06G011380.1	PGSC0003DMG400002660	bZIP	258	275	+	13.6406	5.35e-06	0.0464	AATTGGCCACGTGTAAAA	Unnamed__1	CGTGG	264	5	-	Zea mays
Soltu.DM.06G011380.1	PGSC0003DMG400002660	bZIP	258	275	+	13.6406	5.35e-06	0.0464	AATTGGCCACGTGTAAAA	ABRE	GACACGTGGC	263	9	-	Triticum aestivum	cis-acting element involved in the abscisic acid responsiveness
Soltu.DM.06G011380.1	PGSC0003DMG400002660	bZIP	258	275	+	13.6406	5.35e-06	0.0464	AATTGGCCACGTGTAAAA	ABRE	CACGTG	265	6	+	Arabidopsis thaliana	cis-acting element involved in the abscisic acid responsiveness
Soltu.DM.06G011380.1	PGSC0003DMG400002660	bZIP	258	275	+	13.6406	5.35e-06	0.0464	AATTGGCCACGTGTAAAA	ABRE	ACGTG	266	5	+	Arabidopsis thaliana	cis-acting element involved in the abscisic acid responsiveness
Soltu.DM.06G011380.1	PGSC0003DMG400002660	bZIP	258	275	+	13.6406	5.35e-06	0.0464	AATTGGCCACGTGTAAAA	CAAT-box	CCAAT	259	5	-	Arabidopsis thaliana	common cis-acting element in promoter and enhancer regions
Soltu.DM.06G011380.1	PGSC0003DMG400002660	bZIP	258	275	+	13.6406	5.35e-06	0.0464	AATTGGCCACGTGTAAAA	G-box	GCCACGTGGA	263	9	+	Arabidopsis thaliana	cis-acting regulatory element involved in light responsiveness
Soltu.DM.06G011380.1	PGSC0003DMG400002660	bZIP	258	275	+	13.6406	5.35e-06	0.0464	AATTGGCCACGTGTAAAA	G-box	CACGTG	265	6	+	Arabidopsis thaliana	cis-acting regulatory element involved in light responsiveness
Soltu.DM.06G011380.1	PGSC0003DMG400028121	bZIP	259	273	+	14.1094	4.67e-06	0.0406	ATTGGCCACGTGTAA	G-Box	CACGTG	265	6	+	Pisum sativum	cis-acting regulatory element involved in light responsiveness
Soltu.DM.06G011380.1	PGSC0003DMG400028121	bZIP	259	273	+	14.1094	4.67e-06	0.0406	ATTGGCCACGTGTAA	Unnamed__1	CGTGG	264	5	-	Zea mays
Soltu.DM.06G011380.1	PGSC0003DMG400028121	bZIP	259	273	+	14.1094	4.67e-06	0.0406	ATTGGCCACGTGTAA	ABRE	GACACGTGGC	263	9	-	Triticum aestivum	cis-acting element involved in the abscisic acid responsiveness
Soltu.DM.06G011380.1	PGSC0003DMG400028121	bZIP	259	273	+	14.1094	4.67e-06	0.0406	ATTGGCCACGTGTAA	ABRE	CACGTG	265	6	+	Arabidopsis thaliana	cis-acting element involved in the abscisic acid responsiveness
Soltu.DM.06G011380.1	PGSC0003DMG400028121	bZIP	259	273	+	14.1094	4.67e-06	0.0406	ATTGGCCACGTGTAA	ABRE	ACGTG	266	5	+	Arabidopsis thaliana	cis-acting element involved in the abscisic acid responsiveness
Soltu.DM.06G011380.1	PGSC0003DMG400028121	bZIP	259	273	+	14.1094	4.67e-06	0.0406	ATTGGCCACGTGTAA	CAAT-box	CCAAT	259	5	-	Arabidopsis thaliana	common cis-acting element in promoter and enhancer regions
Soltu.DM.06G011380.1	PGSC0003DMG400028121	bZIP	259	273	+	14.1094	4.67e-06	0.0406	ATTGGCCACGTGTAA	G-box	GCCACGTGGA	263	9	+	Arabidopsis thaliana	cis-acting regulatory element involved in light responsiveness
Soltu.DM.06G011380.1	PGSC0003DMG400028121	bZIP	259	273	+	14.1094	4.67e-06	0.0406	ATTGGCCACGTGTAA	G-box	CACGTG	265	6	+	Arabidopsis thaliana	cis-acting regulatory element involved in light responsiveness
Soltu.DM.06G011380.1	PGSC0003DMG400018469	bZIP	259	273	+	14.0781	4.73e-06	0.0361	ATTGGCCACGTGTAA	G-Box	CACGTG	265	6	+	Pisum sativum	cis-acting regulatory element involved in light responsiveness
Soltu.DM.06G011380.1	PGSC0003DMG400018469	bZIP	259	273	+	14.0781	4.73e-06	0.0361	ATTGGCCACGTGTAA	Unnamed__1	CGTGG	264	5	-	Zea mays
Soltu.DM.06G011380.1	PGSC0003DMG400018469	bZIP	259	273	+	14.0781	4.73e-06	0.0361	ATTGGCCACGTGTAA	ABRE	GACACGTGGC	263	9	-	Triticum aestivum	cis-acting element involved in the abscisic acid responsiveness
Soltu.DM.06G011380.1	PGSC0003DMG400018469	bZIP	259	273	+	14.0781	4.73e-06	0.0361	ATTGGCCACGTGTAA	ABRE	CACGTG	265	6	+	Arabidopsis thaliana	cis-acting element involved in the abscisic acid responsiveness
Soltu.DM.06G011380.1	PGSC0003DMG400018469	bZIP	259	273	+	14.0781	4.73e-06	0.0361	ATTGGCCACGTGTAA	ABRE	ACGTG	266	5	+	Arabidopsis thaliana	cis-acting element involved in the abscisic acid responsiveness
Soltu.DM.06G011380.1	PGSC0003DMG400018469	bZIP	259	273	+	14.0781	4.73e-06	0.0361	ATTGGCCACGTGTAA	CAAT-box	CCAAT	259	5	-	Arabidopsis thaliana	common cis-acting element in promoter and enhancer regions
Soltu.DM.06G011380.1	PGSC0003DMG400018469	bZIP	259	273	+	14.0781	4.73e-06	0.0361	ATTGGCCACGTGTAA	G-box	GCCACGTGGA	263	9	+	Arabidopsis thaliana	cis-acting regulatory element involved in light responsiveness
Soltu.DM.06G011380.1	PGSC0003DMG400018469	bZIP	259	273	+	14.0781	4.73e-06	0.0361	ATTGGCCACGTGTAA	G-box	CACGTG	265	6	+	Arabidopsis thaliana	cis-acting regulatory element involved in light responsiveness
Soltu.DM.06G011380.1	PGSC0003DMG400008011	bZIP	261	278	-	14	5.34e-06	0.0308	ATTTTTTACACGTGGCCA	G-Box	CACGTG	265	6	+	Pisum sativum	cis-acting regulatory element involved in light responsiveness
Soltu.DM.06G011380.1	PGSC0003DMG400008011	bZIP	261	278	-	14	5.34e-06	0.0308	ATTTTTTACACGTGGCCA	Unnamed__1	CGTGG	264	5	-	Zea mays
Soltu.DM.06G011380.1	PGSC0003DMG400008011	bZIP	261	278	-	14	5.34e-06	0.0308	ATTTTTTACACGTGGCCA	ABRE	GACACGTGGC	263	9	-	Triticum aestivum	cis-acting element involved in the abscisic acid responsiveness
Soltu.DM.06G011380.1	PGSC0003DMG400008011	bZIP	261	278	-	14	5.34e-06	0.0308	ATTTTTTACACGTGGCCA	ABRE	CACGTG	265	6	+	Arabidopsis thaliana	cis-acting element involved in the abscisic acid responsiveness
Soltu.DM.06G011380.1	PGSC0003DMG400008011	bZIP	261	278	-	14	5.34e-06	0.0308	ATTTTTTACACGTGGCCA	ABRE	ACGTG	266	5	+	Arabidopsis thaliana	cis-acting element involved in the abscisic acid responsiveness
Soltu.DM.06G011380.1	PGSC0003DMG400008011	bZIP	261	278	-	14	5.34e-06	0.0308	ATTTTTTACACGTGGCCA	G-box	GCCACGTGGA	263	9	+	Arabidopsis thaliana	cis-acting regulatory element involved in light responsiveness
Soltu.DM.06G011380.1	PGSC0003DMG400008011	bZIP	261	278	-	14	5.34e-06	0.0308	ATTTTTTACACGTGGCCA	G-box	CACGTG	265	6	+	Arabidopsis thaliana	cis-acting regulatory element involved in light responsiveness
Soltu.DM.06G011380.1	PGSC0003DMG400008011	bZIP	261	278	-	14	5.34e-06	0.0308	ATTTTTTACACGTGGCCA	ARE	AAACCA	278	6	-	Zea mays	cis-acting regulatory element essential for the anaerobic induction
Soltu.DM.06G011380.1	PGSC0003DMG400018280	bHLH	262	271	+	16.7188	1.57e-06	0.0274	GGCCACGTGT	G-Box	CACGTG	265	6	+	Pisum sativum	cis-acting regulatory element involved in light responsiveness
Soltu.DM.06G011380.1	PGSC0003DMG400018280	bHLH	262	271	+	16.7188	1.57e-06	0.0274	GGCCACGTGT	Unnamed__1	CGTGG	264	5	-	Zea mays
Soltu.DM.06G011380.1	PGSC0003DMG400018280	bHLH	262	271	+	16.7188	1.57e-06	0.0274	GGCCACGTGT	ABRE	GACACGTGGC	263	9	-	Triticum aestivum	cis-acting element involved in the abscisic acid responsiveness
Soltu.DM.06G011380.1	PGSC0003DMG400018280	bHLH	262	271	+	16.7188	1.57e-06	0.0274	GGCCACGTGT	ABRE	CACGTG	265	6	+	Arabidopsis thaliana	cis-acting element involved in the abscisic acid responsiveness
Soltu.DM.06G011380.1	PGSC0003DMG400018280	bHLH	262	271	+	16.7188	1.57e-06	0.0274	GGCCACGTGT	ABRE	ACGTG	266	5	+	Arabidopsis thaliana	cis-acting element involved in the abscisic acid responsiveness
Soltu.DM.06G011380.1	PGSC0003DMG400018280	bHLH	262	271	+	16.7188	1.57e-06	0.0274	GGCCACGTGT	G-box	GCCACGTGGA	263	9	+	Arabidopsis thaliana	cis-acting regulatory element involved in light responsiveness
Soltu.DM.06G011380.1	PGSC0003DMG400018280	bHLH	262	271	+	16.7188	1.57e-06	0.0274	GGCCACGTGT	G-box	CACGTG	265	6	+	Arabidopsis thaliana	cis-acting regulatory element involved in light responsiveness
Soltu.DM.06G011380.1	PGSC0003DMG400012660	bZIP	262	271	-	14.4574	2.28e-06	0.0199	ACACGTGGCC	G-Box	CACGTG	265	6	+	Pisum sativum	cis-acting regulatory element involved in light responsiveness
Soltu.DM.06G011380.1	PGSC0003DMG400012660	bZIP	262	271	-	14.4574	2.28e-06	0.0199	ACACGTGGCC	Unnamed__1	CGTGG	264	5	-	Zea mays
Soltu.DM.06G011380.1	PGSC0003DMG400012660	bZIP	262	271	-	14.4574	2.28e-06	0.0199	ACACGTGGCC	ABRE	GACACGTGGC	263	9	-	Triticum aestivum	cis-acting element involved in the abscisic acid responsiveness
Soltu.DM.06G011380.1	PGSC0003DMG400012660	bZIP	262	271	-	14.4574	2.28e-06	0.0199	ACACGTGGCC	ABRE	CACGTG	265	6	+	Arabidopsis thaliana	cis-acting element involved in the abscisic acid responsiveness
Soltu.DM.06G011380.1	PGSC0003DMG400012660	bZIP	262	271	-	14.4574	2.28e-06	0.0199	ACACGTGGCC	ABRE	ACGTG	266	5	+	Arabidopsis thaliana	cis-acting element involved in the abscisic acid responsiveness
Soltu.DM.06G011380.1	PGSC0003DMG400012660	bZIP	262	271	-	14.4574	2.28e-06	0.0199	ACACGTGGCC	G-box	GCCACGTGGA	263	9	+	Arabidopsis thaliana	cis-acting regulatory element involved in light responsiveness
Soltu.DM.06G011380.1	PGSC0003DMG400012660	bZIP	262	271	-	14.4574	2.28e-06	0.0199	ACACGTGGCC	G-box	CACGTG	265	6	+	Arabidopsis thaliana	cis-acting regulatory element involved in light responsiveness
Soltu.DM.06G011380.1	PGSC0003DMG400018469	bZIP	262	276	-	13.4062	6.22e-06	0.0361	TTTTTACACGTGGCC	G-Box	CACGTG	265	6	+	Pisum sativum	cis-acting regulatory element involved in light responsiveness
Soltu.DM.06G011380.1	PGSC0003DMG400018469	bZIP	262	276	-	13.4062	6.22e-06	0.0361	TTTTTACACGTGGCC	Unnamed__1	CGTGG	264	5	-	Zea mays
Soltu.DM.06G011380.1	PGSC0003DMG400018469	bZIP	262	276	-	13.4062	6.22e-06	0.0361	TTTTTACACGTGGCC	ABRE	GACACGTGGC	263	9	-	Triticum aestivum	cis-acting element involved in the abscisic acid responsiveness
Soltu.DM.06G011380.1	PGSC0003DMG400018469	bZIP	262	276	-	13.4062	6.22e-06	0.0361	TTTTTACACGTGGCC	ABRE	CACGTG	265	6	+	Arabidopsis thaliana	cis-acting element involved in the abscisic acid responsiveness
Soltu.DM.06G011380.1	PGSC0003DMG400018469	bZIP	262	276	-	13.4062	6.22e-06	0.0361	TTTTTACACGTGGCC	ABRE	ACGTG	266	5	+	Arabidopsis thaliana	cis-acting element involved in the abscisic acid responsiveness
Soltu.DM.06G011380.1	PGSC0003DMG400018469	bZIP	262	276	-	13.4062	6.22e-06	0.0361	TTTTTACACGTGGCC	G-box	GCCACGTGGA	263	9	+	Arabidopsis thaliana	cis-acting regulatory element involved in light responsiveness
Soltu.DM.06G011380.1	PGSC0003DMG400018469	bZIP	262	276	-	13.4062	6.22e-06	0.0361	TTTTTACACGTGGCC	G-box	CACGTG	265	6	+	Arabidopsis thaliana	cis-acting regulatory element involved in light responsiveness
Soltu.DM.06G011380.1	PGSC0003DMG400028121	bZIP	262	276	-	12.6875	7.45e-06	0.0432	TTTTTACACGTGGCC	G-Box	CACGTG	265	6	+	Pisum sativum	cis-acting regulatory element involved in light responsiveness
Soltu.DM.06G011380.1	PGSC0003DMG400028121	bZIP	262	276	-	12.6875	7.45e-06	0.0432	TTTTTACACGTGGCC	Unnamed__1	CGTGG	264	5	-	Zea mays
Soltu.DM.06G011380.1	PGSC0003DMG400028121	bZIP	262	276	-	12.6875	7.45e-06	0.0432	TTTTTACACGTGGCC	ABRE	GACACGTGGC	263	9	-	Triticum aestivum	cis-acting element involved in the abscisic acid responsiveness
Soltu.DM.06G011380.1	PGSC0003DMG400028121	bZIP	262	276	-	12.6875	7.45e-06	0.0432	TTTTTACACGTGGCC	ABRE	CACGTG	265	6	+	Arabidopsis thaliana	cis-acting element involved in the abscisic acid responsiveness
Soltu.DM.06G011380.1	PGSC0003DMG400028121	bZIP	262	276	-	12.6875	7.45e-06	0.0432	TTTTTACACGTGGCC	ABRE	ACGTG	266	5	+	Arabidopsis thaliana	cis-acting element involved in the abscisic acid responsiveness
Soltu.DM.06G011380.1	PGSC0003DMG400028121	bZIP	262	276	-	12.6875	7.45e-06	0.0432	TTTTTACACGTGGCC	G-box	GCCACGTGGA	263	9	+	Arabidopsis thaliana	cis-acting regulatory element involved in light responsiveness
Soltu.DM.06G011380.1	PGSC0003DMG400028121	bZIP	262	276	-	12.6875	7.45e-06	0.0432	TTTTTACACGTGGCC	G-box	CACGTG	265	6	+	Arabidopsis thaliana	cis-acting regulatory element involved in light responsiveness
Soltu.DM.06G011380.1										ARE	AAACCA	288	6	+	Zea mays	cis-acting regulatory element essential for the anaerobic induction
Soltu.DM.06G011380.1										I-box	AAGATAAGGCT	319	10	-	Gossypium hirsutum	part of a light responsive element
Soltu.DM.06G011380.1										TCA-element	TCAGAAGAGG	381	9	-	Brassica oleracea	cis-acting element involved in salicylic acid responsiveness
Soltu.DM.06G011380.1										CAAT-box	CAAAT	405	5	-	Pisum sativum	common cis-acting element in promoter and enhancer regions
Soltu.DM.06G011380.1										TATA-box	ccTATAAAaa	419	9	+	Arabidopsis thaliana	core promoter element around -30 of transcription start
Soltu.DM.06G011380.1										Unnamed__4	CTCC	440	4	-	Petroselinum hortense
Soltu.DM.06G011380.1										TATA-box	TATACA	446	6	-	Helianthus annuus	core promoter element around -30 of transcription start
Soltu.DM.06G011380.1										AT~TATA-box	TATATA	448	6	+	Arabidopsis thaliana
Soltu.DM.06G011380.1										TATA-box	TATATA	448	6	+	Arabidopsis thaliana	core promoter element around -30 of transcription start
Soltu.DM.06G011380.1										TATA-box	ATATAT	449	6	+	Brassica napus	core promoter element around -30 of transcription start
Soltu.DM.06G011380.1										TATA-box	TATA	450	4	+	Arabidopsis thaliana	core promoter element around -30 of transcription start
Soltu.DM.06G011380.1										MYC	CAATTG	466	6	+	Arabidopsis thaliana
Soltu.DM.06G011380.1										CAAT-box	CAAT	466	4	+	Nicotiana glutinosa
Soltu.DM.06G011380.1										CAAT-box	CAAT	468	4	-	Nicotiana glutinosa
Soltu.DM.06G011380.1										TATA-box	TATA	475	4	+	Arabidopsis thaliana	core promoter element around -30 of transcription start
Soltu.DM.06G011380.1										MYB	CAACCA	488	6	-	Arabidopsis thaliana
Soltu.DM.06G011380.1										CAAT-box	CAAT	554	4	-	Nicotiana glutinosa
Soltu.DM.06G011380.1										CAAT-box	CAAAT	570	5	+	Pisum sativum	common cis-acting element in promoter and enhancer regions
Soltu.DM.06G011380.1										MYC	CAATTG	578	6	-	Arabidopsis thaliana
Soltu.DM.06G011380.1										CAAT-box	CAAT	578	4	+	Nicotiana glutinosa
Soltu.DM.06G011380.1										CAAT-box	CAAT	580	4	-	Nicotiana glutinosa
Soltu.DM.06G011380.1										ARE	AAACCA	591	6	+	Zea mays	cis-acting regulatory element essential for the anaerobic induction
Soltu.DM.06G011380.1										LTR	CCGAAA	603	6	+	Hordeum vulgare	cis-acting element involved in low-temperature responsiveness
Soltu.DM.06G011380.1										Unnamed__4	CTCC	612	4	+	Petroselinum hortense
Soltu.DM.06G011380.1										TATA-box	TATAAAA	650	7	-	Pisum sativum	core promoter element around -30 of transcription start
Soltu.DM.06G011380.1										AT~TATA-box	TATATAAA	651	8	-	Arabidopsis thaliana
Soltu.DM.06G011380.1										TATA-box	TATAAA	651	6	-	Helianthus annuus	core promoter element around -30 of transcription start
Soltu.DM.06G011380.1										TATA-box	TATATAA	652	7	-	Arabidopsis thaliana	core promoter element around -30 of transcription start
Soltu.DM.06G011380.1										AT~TATA-box	TATATA	653	6	-	Arabidopsis thaliana
Soltu.DM.06G011380.1										TATA-box	TATATA	653	6	-	Arabidopsis thaliana	core promoter element around -30 of transcription start
Soltu.DM.06G011380.1										TATA-box	ATATAT	654	6	-	Brassica napus	core promoter element around -30 of transcription start
Soltu.DM.06G011380.1										AT~TATA-box	TATATA	655	6	-	Arabidopsis thaliana
Soltu.DM.06G011380.1										TATA-box	TATATA	655	6	-	Arabidopsis thaliana	core promoter element around -30 of transcription start
Soltu.DM.06G011380.1										TATA-box	ATATAT	656	6	-	Brassica napus	core promoter element around -30 of transcription start
Soltu.DM.06G011380.1										AT~TATA-box	TATATA	657	6	-	Arabidopsis thaliana
Soltu.DM.06G011380.1										TATA-box	TATATA	657	6	-	Arabidopsis thaliana	core promoter element around -30 of transcription start
Soltu.DM.06G011380.1										TATA-box	ATATAT	658	6	-	Brassica napus	core promoter element around -30 of transcription start
Soltu.DM.06G011380.1										AT~TATA-box	TATATA	659	6	-	Arabidopsis thaliana
Soltu.DM.06G011380.1										TATA-box	TATATA	659	6	-	Arabidopsis thaliana	core promoter element around -30 of transcription start
Soltu.DM.06G011380.1										TATA-box	ATATAT	660	6	-	Brassica napus	core promoter element around -30 of transcription start
Soltu.DM.06G011380.1										AT~TATA-box	TATATA	661	6	-	Arabidopsis thaliana
Soltu.DM.06G011380.1										TATA-box	TATATA	661	6	-	Arabidopsis thaliana	core promoter element around -30 of transcription start
Soltu.DM.06G011380.1										TATA-box	ATATAT	662	6	-	Brassica napus	core promoter element around -30 of transcription start
Soltu.DM.06G011380.1										AT~TATA-box	TATATA	663	6	-	Arabidopsis thaliana
Soltu.DM.06G011380.1										TATA-box	TATATA	663	6	-	Arabidopsis thaliana	core promoter element around -30 of transcription start
Soltu.DM.06G011380.1										TATA-box	ATATAT	664	6	-	Brassica napus	core promoter element around -30 of transcription start
Soltu.DM.06G011380.1										TATA-box	TATA	665	4	-	Arabidopsis thaliana	core promoter element around -30 of transcription start
Soltu.DM.06G011380.1										TATA-box	ATTATA	688	6	+	Brassica napus	core promoter element around -30 of transcription start
Soltu.DM.06G011380.1										TATA-box	TATATAA	689	7	-	Arabidopsis thaliana	core promoter element around -30 of transcription start
Soltu.DM.06G011380.1										AT~TATA-box	TATATA	690	6	-	Arabidopsis thaliana
Soltu.DM.06G011380.1										TATA-box	TATATA	690	6	-	Arabidopsis thaliana	core promoter element around -30 of transcription start
Soltu.DM.06G011380.1										TATA-box	ATATAT	691	6	-	Brassica napus	core promoter element around -30 of transcription start
Soltu.DM.06G011380.1										AT~TATA-box	TATATA	692	6	-	Arabidopsis thaliana
Soltu.DM.06G011380.1										TATA-box	TATATA	692	6	-	Arabidopsis thaliana	core promoter element around -30 of transcription start
Soltu.DM.06G011380.1										TATA-box	ATATAT	693	6	-	Brassica napus	core promoter element around -30 of transcription start
Soltu.DM.06G011380.1										TATA-box	TATA	694	4	-	Arabidopsis thaliana	core promoter element around -30 of transcription start
Soltu.DM.06G011380.1	PGSC0003DMG400024523	bHLH	724	737	-	17.5	8.6e-07	0.00748	CACGTGACACGGCT	G-Box	CACGTG	732	6	-	Pisum sativum	cis-acting regulatory element involved in light responsiveness
Soltu.DM.06G011380.1	PGSC0003DMG400024523	bHLH	724	737	-	17.5	8.6e-07	0.00748	CACGTGACACGGCT	ABRE	CACGTG	732	6	-	Arabidopsis thaliana	cis-acting element involved in the abscisic acid responsiveness
Soltu.DM.06G011380.1	PGSC0003DMG400024523	bHLH	724	737	-	17.5	8.6e-07	0.00748	CACGTGACACGGCT	ABRE	ACGTG	733	5	+	Arabidopsis thaliana	cis-acting element involved in the abscisic acid responsiveness
Soltu.DM.06G011380.1	PGSC0003DMG400024523	bHLH	724	737	-	17.5	8.6e-07	0.00748	CACGTGACACGGCT	G-box	CACGTG	732	6	-	Arabidopsis thaliana	cis-acting regulatory element involved in light responsiveness
Soltu.DM.06G011380.1	PGSC0003DMG401022600	bHLH	724	744	-	16.2188	2.06e-06	0.019	GGGGTGTCACGTGACACGGCT	G-Box	CACGTG	732	6	-	Pisum sativum	cis-acting regulatory element involved in light responsiveness
Soltu.DM.06G011380.1	PGSC0003DMG401022600	bHLH	724	744	-	16.2188	2.06e-06	0.019	GGGGTGTCACGTGACACGGCT	STRE	AGGGG	741	5	-	Arabidopsis thaliana
Soltu.DM.06G011380.1	PGSC0003DMG401022600	bHLH	724	744	-	16.2188	2.06e-06	0.019	GGGGTGTCACGTGACACGGCT	ABRE	CACGTG	732	6	-	Arabidopsis thaliana	cis-acting element involved in the abscisic acid responsiveness
Soltu.DM.06G011380.1	PGSC0003DMG401022600	bHLH	724	744	-	16.2188	2.06e-06	0.019	GGGGTGTCACGTGACACGGCT	ABRE	ACGTG	733	5	+	Arabidopsis thaliana	cis-acting element involved in the abscisic acid responsiveness
Soltu.DM.06G011380.1	PGSC0003DMG401022600	bHLH	724	744	-	16.2188	2.06e-06	0.019	GGGGTGTCACGTGACACGGCT	G-box	CACGTG	732	6	-	Arabidopsis thaliana	cis-acting regulatory element involved in light responsiveness
Soltu.DM.06G011380.1	PGSC0003DMG401022600	bHLH	725	745	+	16.1406	2.2e-06	0.019	GCCGTGTCACGTGACACCCCT	G-Box	CACGTG	732	6	-	Pisum sativum	cis-acting regulatory element involved in light responsiveness
Soltu.DM.06G011380.1	PGSC0003DMG401022600	bHLH	725	745	+	16.1406	2.2e-06	0.019	GCCGTGTCACGTGACACCCCT	STRE	AGGGG	741	5	-	Arabidopsis thaliana
Soltu.DM.06G011380.1	PGSC0003DMG401022600	bHLH	725	745	+	16.1406	2.2e-06	0.019	GCCGTGTCACGTGACACCCCT	ABRE	CACGTG	732	6	-	Arabidopsis thaliana	cis-acting element involved in the abscisic acid responsiveness
Soltu.DM.06G011380.1	PGSC0003DMG401022600	bHLH	725	745	+	16.1406	2.2e-06	0.019	GCCGTGTCACGTGACACCCCT	ABRE	ACGTG	733	5	+	Arabidopsis thaliana	cis-acting element involved in the abscisic acid responsiveness
Soltu.DM.06G011380.1	PGSC0003DMG401022600	bHLH	725	745	+	16.1406	2.2e-06	0.019	GCCGTGTCACGTGACACCCCT	G-box	CACGTG	732	6	-	Arabidopsis thaliana	cis-acting regulatory element involved in light responsiveness
Soltu.DM.06G011380.1	PGSC0003DMG400014705	bHLH	731	744	-	18.6986	1.65e-07	0.00287	GGGGTGTCACGTGA	G-Box	CACGTG	732	6	-	Pisum sativum	cis-acting regulatory element involved in light responsiveness
Soltu.DM.06G011380.1	PGSC0003DMG400014705	bHLH	731	744	-	18.6986	1.65e-07	0.00287	GGGGTGTCACGTGA	STRE	AGGGG	741	5	-	Arabidopsis thaliana
Soltu.DM.06G011380.1	PGSC0003DMG400014705	bHLH	731	744	-	18.6986	1.65e-07	0.00287	GGGGTGTCACGTGA	ABRE	CACGTG	732	6	-	Arabidopsis thaliana	cis-acting element involved in the abscisic acid responsiveness
Soltu.DM.06G011380.1	PGSC0003DMG400014705	bHLH	731	744	-	18.6986	1.65e-07	0.00287	GGGGTGTCACGTGA	ABRE	ACGTG	733	5	+	Arabidopsis thaliana	cis-acting element involved in the abscisic acid responsiveness
Soltu.DM.06G011380.1	PGSC0003DMG400014705	bHLH	731	744	-	18.6986	1.65e-07	0.00287	GGGGTGTCACGTGA	G-box	CACGTG	732	6	-	Arabidopsis thaliana	cis-acting regulatory element involved in light responsiveness
Soltu.DM.06G011380.1	PGSC0003DMG400024523	bHLH	732	745	+	20.0625	3.47e-08	0.000603	CACGTGACACCCCT	G-Box	CACGTG	732	6	-	Pisum sativum	cis-acting regulatory element involved in light responsiveness
Soltu.DM.06G011380.1	PGSC0003DMG400024523	bHLH	732	745	+	20.0625	3.47e-08	0.000603	CACGTGACACCCCT	STRE	AGGGG	741	5	-	Arabidopsis thaliana
Soltu.DM.06G011380.1	PGSC0003DMG400024523	bHLH	732	745	+	20.0625	3.47e-08	0.000603	CACGTGACACCCCT	ABRE	CACGTG	732	6	-	Arabidopsis thaliana	cis-acting element involved in the abscisic acid responsiveness
Soltu.DM.06G011380.1	PGSC0003DMG400024523	bHLH	732	745	+	20.0625	3.47e-08	0.000603	CACGTGACACCCCT	ABRE	ACGTG	733	5	+	Arabidopsis thaliana	cis-acting element involved in the abscisic acid responsiveness
Soltu.DM.06G011380.1	PGSC0003DMG400024523	bHLH	732	745	+	20.0625	3.47e-08	0.000603	CACGTGACACCCCT	G-box	CACGTG	732	6	-	Arabidopsis thaliana	cis-acting regulatory element involved in light responsiveness
Soltu.DM.06G011380.1										TATA-box	TATA	749	4	-	Arabidopsis thaliana	core promoter element around -30 of transcription start
Soltu.DM.06G011380.1										Unnamed__1	CGTGG	793	5	-	Zea mays
Soltu.DM.06G011380.1										CAAT-box	CAAAT	800	5	+	Pisum sativum	common cis-acting element in promoter and enhancer regions
Soltu.DM.06G011380.1										ERE	ATTTTAAA	848	8	-	Nicotiana glutinos
Soltu.DM.06G011380.1										CAAT-box	CAAT	863	4	+	Nicotiana glutinosa
Soltu.DM.06G011380.1										TATA-box	TATAAAT	865	7	-	Brassica juncea	core promoter element around -30 of transcription start
Soltu.DM.06G011380.1										TATA-box	TATAAA	866	6	-	Helianthus annuus	core promoter element around -30 of transcription start
Soltu.DM.06G011380.1										TATA-box	TATAA	867	5	-	Arabidopsis thaliana	core promoter element around -30 of transcription start
Soltu.DM.06G011380.1										TATA-box	TATA	868	4	-	Arabidopsis thaliana	core promoter element around -30 of transcription start
Soltu.DM.06G011380.1										CAAT-box	CAAT	875	4	+	Nicotiana glutinosa
Soltu.DM.06G011380.1										ERE	ATTTTAAA	880	8	-	Nicotiana glutinos
Soltu.DM.06G011380.1										CAAT-box	CAAAT	900	5	+	Pisum sativum	common cis-acting element in promoter and enhancer regions
Soltu.DM.06G011380.1										G-box	CACGAC	960	6	-	Zea mays	cis-acting regulatory element involved in light responsiveness
Soltu.DM.06G011380.1										Unnamed__4	CTCC	968	4	+	Petroselinum hortense
Soltu.DM.06G011380.1										Unnamed__4	CTCC	981	4	+	Petroselinum hortense
Soltu.DM.06G011380.1										Unnamed__4	CTCC	989	4	+	Petroselinum hortense
Soltu.DM.06G011380.1	PGSC0003DMG400027599	bZIP	1011	1021	+	15.0156	5.46e-06	0.0476	GCTGGCTGGCA
Soltu.DM.06G011380.1										Box 4	ATTAAT	1071	6	-	Petroselinum crispum	part of a conserved DNA module involved in light responsiveness
Soltu.DM.06G011380.1	PGSC0003DMG402012256	Nin-like	1080	1094	+	16.5	1.22e-07	0.00212	AAATGGCTCTTCGGA
Soltu.DM.06G012170.6										Box 4	ATTAAT	15	6	+	Petroselinum crispum	part of a conserved DNA module involved in light responsiveness
Soltu.DM.06G012170.6										CAAT-box	CAAT	35	4	+	Nicotiana glutinosa
Soltu.DM.06G012170.6										TATA-box	ATTATA	46	6	+	Brassica napus	core promoter element around -30 of transcription start
Soltu.DM.06G012170.6										TATA-box	TATAA	47	5	-	Arabidopsis thaliana	core promoter element around -30 of transcription start
Soltu.DM.06G012170.6										TATA-box	TATA	48	4	+	Arabidopsis thaliana	core promoter element around -30 of transcription start
Soltu.DM.06G012170.6										Unnamed__6	taTAAATATct	60	10	-	Zea mays
Soltu.DM.06G012170.6										TATA-box	taTATAAAtc	61	9	-	Arabidopsis thaliana	core promoter element around -30 of transcription start
Soltu.DM.06G012170.6										TATA-box	TATAAAA	64	7	-	Pisum sativum	core promoter element around -30 of transcription start
Soltu.DM.06G012170.6										TATA-box	TATAAA	65	6	-	Helianthus annuus	core promoter element around -30 of transcription start
Soltu.DM.06G012170.6										TATA-box	TATAA	66	5	-	Arabidopsis thaliana	core promoter element around -30 of transcription start
Soltu.DM.06G012170.6										TATA-box	TATA	67	4	+	Arabidopsis thaliana	core promoter element around -30 of transcription start
Soltu.DM.06G012170.6										Unnamed__4	CTCC	82	4	+	Petroselinum hortense
Soltu.DM.06G012170.6										CAAT-box	CAAAT	85	5	+	Pisum sativum	common cis-acting element in promoter and enhancer regions
Soltu.DM.06G012170.6										CAAT-box	CAAAT	105	5	-	Pisum sativum	common cis-acting element in promoter and enhancer regions
Soltu.DM.06G012170.6										Box II	TGGTAATAA	108	9	+	Solanum tuberosum	part of a light responsive element
Soltu.DM.06G012170.6										AAGAA-motif	gGTAAAGAAA	130	9	+	Avena sativa
Soltu.DM.06G012170.6										TATA-box	ATATAT	164	6	+	Brassica napus	core promoter element around -30 of transcription start
Soltu.DM.06G012170.6										TATA-box	TATA	165	4	+	Arabidopsis thaliana	core promoter element around -30 of transcription start
Soltu.DM.06G012170.6										CAAT-box	CCAAT	173	5	-	Arabidopsis thaliana	common cis-acting element in promoter and enhancer regions
Soltu.DM.06G012170.6										chs-CMA1a	TTACTTAA	199	8	-	Daucus carota	part of a light responsive element
Soltu.DM.06G012170.6										CAAT-box	CAAT	207	4	+	Nicotiana glutinosa
Soltu.DM.06G012170.6										CAAT-box	CAAT	226	4	-	Nicotiana glutinosa
Soltu.DM.06G012170.6										TATA-box	TATATTTATATTT	253	12	-	Avena sativa	core promoter element around -30 of transcription start
Soltu.DM.06G012170.6										TATA-box	ATATAA	255	6	+	Brassica oleracea	core promoter element around -30 of transcription start
Soltu.DM.06G012170.6										TATA-box	TATA	256	4	+	Arabidopsis thaliana	core promoter element around -30 of transcription start
Soltu.DM.06G012170.6										ARE	AAACCA	357	6	+	Zea mays	cis-acting regulatory element essential for the anaerobic induction
Soltu.DM.06G012170.6										I-box	cCATATCCAAT	360	10	+	Flaveria trinervia	part of a light responsive element
Soltu.DM.06G012170.6										ARE	AAACCA	383	6	-	Zea mays	cis-acting regulatory element essential for the anaerobic induction
Soltu.DM.06G012170.6										CAAT-box	CAAT	420	4	+	Nicotiana glutinosa
Soltu.DM.06G012170.6										AuxRR-core	GGTCCAT	428	7	-	Nicotiana tabacum	cis-acting regulatory element involved in auxin responsiveness
Soltu.DM.06G012170.6										MYC	CAATTG	441	6	+	Arabidopsis thaliana
Soltu.DM.06G012170.6										CAAT-box	CAAT	441	4	+	Nicotiana glutinosa
Soltu.DM.06G012170.6										CAAT-box	CAAT	443	4	-	Nicotiana glutinosa
Soltu.DM.06G012170.6										TATA-box	TATACA	445	6	-	Helianthus annuus	core promoter element around -30 of transcription start
Soltu.DM.06G012170.6										TATA-box	TATA	447	4	+	Arabidopsis thaliana	core promoter element around -30 of transcription start
Soltu.DM.06G012170.6										TATA-box	TATA	461	4	+	Arabidopsis thaliana	core promoter element around -30 of transcription start
Soltu.DM.06G012170.6										TATA-box	TATACA	478	6	-	Helianthus annuus	core promoter element around -30 of transcription start
Soltu.DM.06G012170.6										AT~TATA-box	TATATA	480	6	+	Arabidopsis thaliana
Soltu.DM.06G012170.6										TATA-box	TATATA	480	6	+	Arabidopsis thaliana	core promoter element around -30 of transcription start
Soltu.DM.06G012170.6										TATA-box	ATATAT	481	6	+	Brassica napus	core promoter element around -30 of transcription start
Soltu.DM.06G012170.6										AT~TATA-box	TATATA	482	6	+	Arabidopsis thaliana
Soltu.DM.06G012170.6										TATA-box	TATATA	482	6	+	Arabidopsis thaliana	core promoter element around -30 of transcription start
Soltu.DM.06G012170.6										TATA-box	ATATAT	483	6	+	Brassica napus	core promoter element around -30 of transcription start
Soltu.DM.06G012170.6										AT~TATA-box	TATATA	484	6	+	Arabidopsis thaliana
Soltu.DM.06G012170.6										TATA-box	TATATA	484	6	+	Arabidopsis thaliana	core promoter element around -30 of transcription start
Soltu.DM.06G012170.6										TATA-box	ATATAT	485	6	+	Brassica napus	core promoter element around -30 of transcription start
Soltu.DM.06G012170.6										TATA-box	TATA	486	4	+	Arabidopsis thaliana	core promoter element around -30 of transcription start
Soltu.DM.06G012170.6										CAAT-box	CAAT	489	4	-	Nicotiana glutinosa
Soltu.DM.06G012170.6										CAAT-box	CAAT	511	4	+	Nicotiana glutinosa
Soltu.DM.06G012170.6										TATA-box	ATTATA	513	6	+	Brassica napus	core promoter element around -30 of transcription start
Soltu.DM.06G012170.6										TATA-box	TATAA	514	5	-	Arabidopsis thaliana	core promoter element around -30 of transcription start
Soltu.DM.06G012170.6										TATA-box	TATA	515	4	+	Arabidopsis thaliana	core promoter element around -30 of transcription start
Soltu.DM.06G012170.6										ARE	AAACCA	527	6	+	Zea mays	cis-acting regulatory element essential for the anaerobic induction
Soltu.DM.06G012170.6										CAAT-box	CAAAT	535	5	-	Pisum sativum	common cis-acting element in promoter and enhancer regions
Soltu.DM.06G012170.6										TATA-box	ATATAT	548	6	+	Brassica napus	core promoter element around -30 of transcription start
Soltu.DM.06G012170.6										AT~TATA-box	TATATA	549	6	-	Arabidopsis thaliana
Soltu.DM.06G012170.6										TATA-box	TATATA	549	6	-	Arabidopsis thaliana	core promoter element around -30 of transcription start
Soltu.DM.06G012170.6										TATA-box	ATATAT	550	6	-	Brassica napus	core promoter element around -30 of transcription start
Soltu.DM.06G012170.6										TATA-box	TATA	551	4	-	Arabidopsis thaliana	core promoter element around -30 of transcription start
Soltu.DM.06G012170.6										TATA-box	TATAAGAA	556	8	-	Zea mays	core promoter element around -30 of transcription start
Soltu.DM.06G012170.6										TATA-box	TATATAA	559	7	-	Arabidopsis thaliana	core promoter element around -30 of transcription start
Soltu.DM.06G012170.6										AT~TATA-box	TATATA	560	6	-	Arabidopsis thaliana
Soltu.DM.06G012170.6										TATA-box	TATATA	560	6	-	Arabidopsis thaliana	core promoter element around -30 of transcription start
Soltu.DM.06G012170.6										TATA-box	TATA	562	4	-	Arabidopsis thaliana	core promoter element around -30 of transcription start
Soltu.DM.06G012170.6										Unnamed__4	CTCC	569	4	+	Petroselinum hortense
Soltu.DM.06G012170.6										Unnamed__4	CTCC	573	4	+	Petroselinum hortense
Soltu.DM.06G012170.6										CCGTCC motif	CCGTCC	575	6	+	Nicotiana tabacum
Soltu.DM.06G012170.6										A-box	CCGTCC	575	6	+	Petroselinum crispum	cis-acting regulatory element
Soltu.DM.06G012170.6										CCGTCC-box	CCGTCC	575	6	+	Petroselinum hortense
Soltu.DM.06G012170.6										CAAT-box	CAAAT	602	5	-	Pisum sativum	common cis-acting element in promoter and enhancer regions
Soltu.DM.06G012170.6										CAAT-box	CAAAT	669	5	-	Pisum sativum	common cis-acting element in promoter and enhancer regions
Soltu.DM.06G012170.6										MYB	CAACCA	676	6	-	Arabidopsis thaliana
Soltu.DM.06G012170.6										ERE	ATTTCATA	711	8	+	Nicotiana glutinos
Soltu.DM.06G012170.6										CAAT-box	CAAAT	721	5	+	Pisum sativum	common cis-acting element in promoter and enhancer regions
Soltu.DM.06G012170.6										CAAT-box	CAAT	724	4	-	Nicotiana glutinosa
Soltu.DM.06G012170.6										chs-CMA1a	TTACTTAA	728	8	+	Daucus carota	part of a light responsive element
Soltu.DM.06G012170.6										GCN4_motif	TGAGTCA	780	7	+	Oryza sativa	cis-regulatory element involved in endosperm expression
Soltu.DM.06G012170.6										TATA-box	ATATAA	786	6	+	Brassica oleracea	core promoter element around -30 of transcription start
Soltu.DM.06G012170.6										TATA-box	TATA	787	4	-	Arabidopsis thaliana	core promoter element around -30 of transcription start
Soltu.DM.06G012170.6										CAAT-box	CCCAATTT	790	8	-	Arabidopsis thaliana	common cis-acting element in promoter and enhancer regions
Soltu.DM.06G012170.6										CAAT-box	CCAAT	792	5	-	Arabidopsis thaliana	common cis-acting element in promoter and enhancer regions
Soltu.DM.06G012170.6	PGSC0003DMG402029444	BBR-BPC	797	820	+	7.57812	3.54e-06	0.0154	GACAGAGGGAGTATTAGATAGTGA	3-AF3 binding site	CACTATCTAAC	809	10	-	Pisum sativum	part of a conserved DNA module array (CMA3)
Soltu.DM.06G012170.6	PGSC0003DMG402029444	BBR-BPC	797	820	+	7.57812	3.54e-06	0.0154	GACAGAGGGAGTATTAGATAGTGA	Unnamed__4	CTCC	804	4	-	Petroselinum hortense
Soltu.DM.06G012170.6										TATA-box	TATAAATA	828	8	-	Daucus carota	core promoter element around -30 of transcription start
Soltu.DM.06G012170.6										TATA-box	TATAAAT	829	7	-	Brassica juncea	core promoter element around -30 of transcription start
Soltu.DM.06G012170.6										TATA-box	TATAAA	830	6	-	Helianthus annuus	core promoter element around -30 of transcription start
Soltu.DM.06G012170.6										TATA-box	TATAA	831	5	-	Arabidopsis thaliana	core promoter element around -30 of transcription start
Soltu.DM.06G012170.6										TATA-box	TATA	832	4	-	Arabidopsis thaliana	core promoter element around -30 of transcription start
Soltu.DM.06G012170.6										Box 4	ATTAAT	841	6	-	Petroselinum crispum	part of a conserved DNA module involved in light responsiveness
Soltu.DM.06G012170.6										CAAT-box	CAAT	887	4	-	Nicotiana glutinosa
Soltu.DM.06G012170.6										Box 4	ATTAAT	895	6	-	Petroselinum crispum	part of a conserved DNA module involved in light responsiveness
Soltu.DM.06G012170.6	PGSC0003DMG400017223	MYB	902	922	-	13.7344	9.71e-06	0.0418	GCAGTACACTTTAACCAACCC	GT1-motif	GGTTAA	907	6	+	Arabidopsis thaliana	light responsive element
Soltu.DM.06G012170.6	PGSC0003DMG400017223	MYB	902	922	-	13.7344	9.71e-06	0.0418	GCAGTACACTTTAACCAACCC	MYB	TAACCA	906	6	-	Arabidopsis thaliana
Soltu.DM.06G012170.6	PGSC0003DMG400017223	MYB	902	922	-	13.7344	9.71e-06	0.0418	GCAGTACACTTTAACCAACCC	MYB-like sequence	TAACCA	906	6	-	Arabidopsis thaliana
Soltu.DM.06G012170.6										CAAT-box	CAAT	959	4	+	Nicotiana glutinosa
Soltu.DM.06G012170.6										CAAT-box	CAAT	979	4	+	Nicotiana glutinosa
Soltu.DM.06G012170.6										CAAT-box	CAAT	1003	4	-	Nicotiana glutinosa
Soltu.DM.06G012170.6										MYB	TAACCA	1010	6	-	Arabidopsis thaliana
Soltu.DM.06G012170.6										MYB-like sequence	TAACCA	1010	6	-	Arabidopsis thaliana
Soltu.DM.06G012170.6										Unnamed__4	CTCC	1061	4	-	Petroselinum hortense
Soltu.DM.06G012170.6										CAAT-box	CAAT	1086	4	-	Nicotiana glutinosa
Soltu.DM.06G012170.6										Unnamed__4	CTCC	1092	4	+	Petroselinum hortense
Soltu.DM.06G012180.3										CAAT-box	CAAT	89	4	-	Nicotiana glutinosa
Soltu.DM.06G012180.3										I-box	TGATAATGT	93	9	+	Solanum tuberosum	part of a light responsive element
Soltu.DM.06G012180.3										STRE	AGGGG	176	5	-	Arabidopsis thaliana
Soltu.DM.06G012180.3										CAAT-box	CAAT	181	4	+	Nicotiana glutinosa
Soltu.DM.06G012180.3										Unnamed__4	CTCC	196	4	+	Petroselinum hortense
Soltu.DM.06G012180.3										as-1	TGACG	199	5	-	Arabidopsis thaliana
Soltu.DM.06G012180.3										TGACG-motif	TGACG	199	5	-	Hordeum vulgare	cis-acting regulatory element involved in the MeJA-responsiveness
Soltu.DM.06G012180.3										CGTCA-motif	CGTCA	199	5	+	Hordeum vulgare	cis-acting regulatory element involved in the MeJA-responsiveness
Soltu.DM.06G012180.3										MYC	CATGTG	230	6	+	Arabidopsis thaliana
Soltu.DM.06G012180.3										CAAT-box	CAAAT	243	5	+	Pisum sativum	common cis-acting element in promoter and enhancer regions
Soltu.DM.06G012180.3										Unnamed__4	CTCC	252	4	-	Petroselinum hortense
Soltu.DM.06G012180.3										CAAT-box	CAAAT	309	5	+	Pisum sativum	common cis-acting element in promoter and enhancer regions
Soltu.DM.06G012180.3										CAAT-box	CAAT	331	4	-	Nicotiana glutinosa
Soltu.DM.06G012180.3										GT1-motif	GGTTAA	335	6	-	Arabidopsis thaliana	light responsive element
Soltu.DM.06G012180.3										as-1	TGACG	340	5	-	Arabidopsis thaliana
Soltu.DM.06G012180.3										TGACG-motif	TGACG	340	5	-	Hordeum vulgare	cis-acting regulatory element involved in the MeJA-responsiveness
Soltu.DM.06G012180.3										CGTCA-motif	CGTCA	340	5	+	Hordeum vulgare	cis-acting regulatory element involved in the MeJA-responsiveness
Soltu.DM.06G012180.3										CAAT-box	CAAT	343	4	+	Nicotiana glutinosa
Soltu.DM.06G012180.3										Box 4	ATTAAT	345	6	+	Petroselinum crispum	part of a conserved DNA module involved in light responsiveness
Soltu.DM.06G012180.3										as-1	TGACG	365	5	+	Arabidopsis thaliana
Soltu.DM.06G012180.3										TGACG-motif	TGACG	365	5	+	Hordeum vulgare	cis-acting regulatory element involved in the MeJA-responsiveness
Soltu.DM.06G012180.3										CGTCA-motif	CGTCA	365	5	-	Hordeum vulgare	cis-acting regulatory element involved in the MeJA-responsiveness
Soltu.DM.06G012180.3										AuxRR-core	GGTCCAT	394	7	+	Nicotiana tabacum	cis-acting regulatory element involved in auxin responsiveness
Soltu.DM.06G012180.3										TATA-box	ATATAT	399	6	+	Brassica napus	core promoter element around -30 of transcription start
Soltu.DM.06G012180.3										TATA-box	TATA	400	4	+	Arabidopsis thaliana	core promoter element around -30 of transcription start
Soltu.DM.06G012180.3										CAAT-box	CAAT	403	4	-	Nicotiana glutinosa
Soltu.DM.06G012180.3										CAAT-box	CAAT	427	4	-	Nicotiana glutinosa
Soltu.DM.06G012180.3										TATA-box	ATATAA	450	6	+	Brassica oleracea	core promoter element around -30 of transcription start
Soltu.DM.06G012180.3										TATA-box	TATA	451	4	+	Arabidopsis thaliana	core promoter element around -30 of transcription start
Soltu.DM.06G012180.3	PGSC0003DMG400023426	Dof	452	472	-	18.2188	6.02e-08	0.00048	TTTTCTTTTTCATTTTTTTAT
Soltu.DM.06G012180.3	PGSC0003DMG400018090	Dof	454	474	+	15.9375	5.11e-07	0.00423	AAAAAAATGAAAAAGAAAAAT
Soltu.DM.06G012180.3										CAAT-box	CAAT	499	4	+	Nicotiana glutinosa
Soltu.DM.06G012180.3										CAAT-box	CAAAT	508	5	-	Pisum sativum	common cis-acting element in promoter and enhancer regions
Soltu.DM.06G012180.3										TATA-box	TATAAAT	521	7	-	Brassica juncea	core promoter element around -30 of transcription start
Soltu.DM.06G012180.3										TATA-box	TATAAA	522	6	-	Helianthus annuus	core promoter element around -30 of transcription start
Soltu.DM.06G012180.3										TATA-box	TATAA	523	5	-	Arabidopsis thaliana	core promoter element around -30 of transcription start
Soltu.DM.06G012180.3										TATA-box	TATA	524	4	+	Arabidopsis thaliana	core promoter element around -30 of transcription start
Soltu.DM.06G012180.3										CAAT-box	CAAT	547	4	+	Nicotiana glutinosa
Soltu.DM.06G012180.3										CAAT-box	CAAT	556	4	-	Nicotiana glutinosa
Soltu.DM.06G012180.3										TATA-box	ATTATA	608	6	+	Brassica napus	core promoter element around -30 of transcription start
Soltu.DM.06G012180.3										TATA-box	TATAA	609	5	-	Arabidopsis thaliana	core promoter element around -30 of transcription start
Soltu.DM.06G012180.3										TATA-box	TATA	610	4	-	Arabidopsis thaliana	core promoter element around -30 of transcription start
Soltu.DM.06G012180.3										TATA-box	ATATAT	653	6	-	Brassica napus	core promoter element around -30 of transcription start
Soltu.DM.06G012180.3										TATA-box	TATA	654	4	-	Arabidopsis thaliana	core promoter element around -30 of transcription start
Soltu.DM.06G012180.3										CAAT-box	CAAAT	673	5	-	Pisum sativum	common cis-acting element in promoter and enhancer regions
Soltu.DM.06G012180.3										TATA-box	TATA	712	4	-	Arabidopsis thaliana	core promoter element around -30 of transcription start
Soltu.DM.06G012180.3										TATA-box	TATA	732	4	-	Arabidopsis thaliana	core promoter element around -30 of transcription start
Soltu.DM.06G012180.3										ARE	AAACCA	749	6	+	Zea mays	cis-acting regulatory element essential for the anaerobic induction
Soltu.DM.06G012180.3										STRE	AGGGG	774	5	+	Arabidopsis thaliana
Soltu.DM.06G012180.3										TATA-box	TATA	807	4	-	Arabidopsis thaliana	core promoter element around -30 of transcription start
Soltu.DM.06G012180.3										TATA-box	TATTTAAA	817	8	+	Arabidopsis thaliana	core promoter element around -30 of transcription start
Soltu.DM.06G012180.3										CAAT-box	CCAAT	824	5	-	Arabidopsis thaliana	common cis-acting element in promoter and enhancer regions
Soltu.DM.06G012180.3										TATA-box	TATA	834	4	-	Arabidopsis thaliana	core promoter element around -30 of transcription start
Soltu.DM.06G012180.3										CAAT-box	CAAAT	848	5	+	Pisum sativum	common cis-acting element in promoter and enhancer regions
Soltu.DM.06G012180.3										TATA	TATAAAAT	853	8	-	Arabidopsis thaliana
Soltu.DM.06G012180.3										TATA-box	TATAAAA	854	7	-	Pisum sativum	core promoter element around -30 of transcription start
Soltu.DM.06G012180.3										TATA-box	TATAAA	855	6	-	Helianthus annuus	core promoter element around -30 of transcription start
Soltu.DM.06G012180.3										AT~TATA-box	TATATAAA	855	8	-	Arabidopsis thaliana
Soltu.DM.06G012180.3										TATA-box	TATATAA	856	7	-	Arabidopsis thaliana	core promoter element around -30 of transcription start
Soltu.DM.06G012180.3										TATA-box	TATATA	857	6	-	Arabidopsis thaliana	core promoter element around -30 of transcription start
Soltu.DM.06G012180.3										AT~TATA-box	TATATA	857	6	-	Arabidopsis thaliana
Soltu.DM.06G012180.3										TATA-box	ATATAA	858	6	+	Brassica oleracea	core promoter element around -30 of transcription start
Soltu.DM.06G012180.3										TATA-box	TATA	859	4	-	Arabidopsis thaliana	core promoter element around -30 of transcription start
Soltu.DM.06G012180.3										CAAT-box	CAAT	870	4	-	Nicotiana glutinosa
Soltu.DM.06G012180.3	PGSC0003DMG400003719	BBR-BPC	881	901	+	6.05479	5.53e-06	0.0447	CTCGCGTATTCTCTATCCCTA	TC-rich repeats	ATTCTCTAAC	888	9	+	Nicotiana tabacum	cis-acting element involved in defense and stress responsiveness
Soltu.DM.06G012180.3										CAAT-box	CCAAT	907	5	-	Arabidopsis thaliana	common cis-acting element in promoter and enhancer regions
Soltu.DM.06G012180.3										MYB	TAACCA	909	6	-	Arabidopsis thaliana
Soltu.DM.06G012180.3										MYB-like sequence	TAACCA	909	6	-	Arabidopsis thaliana
Soltu.DM.06G012180.3										GT1-motif	GGTTAA	910	6	+	Arabidopsis thaliana	light responsive element
Soltu.DM.06G012180.3										CAAT-box	CAAT	995	4	+	Nicotiana glutinosa
Soltu.DM.06G012180.3										MYB	CAACAG	1004	6	+	Arabidopsis thaliana
Soltu.DM.06G012180.3										Myb-binding site	CAACAG	1004	6	+	Nicotiana tabacum
Soltu.DM.06G012180.3										WUN-motif	CAATTACAT	1014	9	+	Nicotiana glutinosa
Soltu.DM.06G012180.3										CAAT-box	CAAT	1014	4	+	Nicotiana glutinosa
Soltu.DM.06G012180.3										P-box	CCTTTTG	1026	7	-	Oryza sativa	gibberellin-responsive element
Soltu.DM.06G012180.3										CAAT-box	CAAT	1034	4	+	Nicotiana glutinosa
Soltu.DM.06G012180.3										CAAT-box	CAAT	1039	4	+	Nicotiana glutinosa
Soltu.DM.06G012180.3										Unnamed__4	CTCC	1057	4	+	Petroselinum hortense
Soltu.DM.06G012180.3										Unnamed__4	CTCC	1076	4	+	Petroselinum hortense
Soltu.DM.11G020830.1										CAAT-box	CAAT	2	4	+	Nicotiana glutinosa
Soltu.DM.11G020830.1										CAAT-box	CAAT	8	4	+	Nicotiana glutinosa
Soltu.DM.11G020830.1										MYC	CAATTG	8	6	+	Arabidopsis thaliana
Soltu.DM.11G020830.1										CAAT-box	CCAAT	10	5	-	Arabidopsis thaliana	common cis-acting element in promoter and enhancer regions
Soltu.DM.11G020830.1										Unnamed__4	CTCC	13	4	-	Petroselinum hortense
Soltu.DM.11G020830.1										CAAT-box	CAAT	17	4	+	Nicotiana glutinosa
Soltu.DM.11G020830.1										TATA-box	TATAA	25	5	-	Arabidopsis thaliana	core promoter element around -30 of transcription start
Soltu.DM.11G020830.1										TATA-box	TATA	26	4	+	Arabidopsis thaliana	core promoter element around -30 of transcription start
Soltu.DM.11G020830.1										CAAT-box	CAAT	31	4	+	Nicotiana glutinosa
Soltu.DM.11G020830.1										Unnamed__4	CTCC	37	4	+	Petroselinum hortense
Soltu.DM.11G020830.1										TCA-element	CCATCTTTTT	40	9	+	Nicotiana tabacum	cis-acting element involved in salicylic acid responsiveness
Soltu.DM.11G020830.1										W box	TTGACC	50	6	-	Arabidopsis thaliana
Soltu.DM.11G020830.1										CAAT-box	CAAT	53	4	+	Nicotiana glutinosa
Soltu.DM.11G020830.1										CAAT-box	CAAT	59	4	+	Nicotiana glutinosa
Soltu.DM.11G020830.1										MYC	CAATTG	59	6	+	Arabidopsis thaliana
Soltu.DM.11G020830.1										CAAT-box	CAAT	61	4	-	Nicotiana glutinosa
Soltu.DM.11G020830.1										Unnamed__4	CTCC	86	4	-	Petroselinum hortense
Soltu.DM.11G020830.1										Unnamed__4	CTCC	89	4	-	Petroselinum hortense
Soltu.DM.11G020830.1	PGSC0003DMG400017223	MYB	109	129	-	13.9219	8.44e-06	0.0418	AAGCTATTGCTTCACCAACTA	CAAT-box	CAAT	121	4	+	Nicotiana glutinosa
Soltu.DM.11G020830.1										CAAT-box	CAAAT	132	5	+	Pisum sativum	common cis-acting element in promoter and enhancer regions
Soltu.DM.11G020830.1										ABRE	TACGGTC	140	7	+	Arabidopsis thaliana	cis-acting element involved in the abscisic acid responsiveness
Soltu.DM.11G020830.1										CAAT-box	CAAAT	151	5	+	Pisum sativum	common cis-acting element in promoter and enhancer regions
Soltu.DM.11G020830.1										CAAT-box	CAAT	154	4	-	Nicotiana glutinosa
Soltu.DM.11G020830.1										TATA-box	ATTATA	158	6	+	Brassica napus	core promoter element around -30 of transcription start
Soltu.DM.11G020830.1										TATA-box	TATAA	159	5	-	Arabidopsis thaliana	core promoter element around -30 of transcription start
Soltu.DM.11G020830.1										TATA-box	TATA	160	4	+	Arabidopsis thaliana	core promoter element around -30 of transcription start
Soltu.DM.11G020830.1										CAAT-box	CAAAT	166	5	+	Pisum sativum	common cis-acting element in promoter and enhancer regions
Soltu.DM.11G020830.1										MYB-like sequence	TAACCA	179	6	-	Arabidopsis thaliana
Soltu.DM.11G020830.1										MYB	TAACCA	179	6	-	Arabidopsis thaliana
Soltu.DM.11G020830.1										GT1-motif	GGTTAA	180	6	+	Arabidopsis thaliana	light responsive element
Soltu.DM.11G020830.1										Myb	TAACTG	183	6	+	Arabidopsis thaliana
Soltu.DM.11G020830.1										TATA-box	ccTATAAAaa	212	9	-	Arabidopsis thaliana	core promoter element around -30 of transcription start
Soltu.DM.11G020830.1										TATA-box	TATAAA	214	6	-	Helianthus annuus	core promoter element around -30 of transcription start
Soltu.DM.11G020830.1										TATA-box	TATAA	215	5	-	Arabidopsis thaliana	core promoter element around -30 of transcription start
Soltu.DM.11G020830.1										TATA-box	TATA	216	4	+	Arabidopsis thaliana	core promoter element around -30 of transcription start
Soltu.DM.11G020830.1										TATA-box	TATAA	225	5	-	Arabidopsis thaliana	core promoter element around -30 of transcription start
Soltu.DM.11G020830.1										TATA-box	TATA	226	4	+	Arabidopsis thaliana	core promoter element around -30 of transcription start
Soltu.DM.11G020830.1										CAAT-box	CAAT	234	4	+	Nicotiana glutinosa
Soltu.DM.11G020830.1										Unnamed__1	GAATTTAATTAA	248	11	-	Glycine max	60K protein binding site
Soltu.DM.11G020830.1										TATA-box	TATTTAAA	249	8	+	Arabidopsis thaliana	core promoter element around -30 of transcription start
Soltu.DM.11G020830.1										TATA-box	TATA	269	4	+	Arabidopsis thaliana	core promoter element around -30 of transcription start
Soltu.DM.11G020830.1										TCT-motif	TCTTAC	273	6	-	Arabidopsis thaliana	part of a light responsive element
Soltu.DM.11G020830.1										TC-rich repeats	GTTTTCTTAC	273	9	-	Nicotiana tabacum	cis-acting element involved in defense and stress responsiveness
Soltu.DM.11G020830.1										CAAT-box	CAAAT	305	5	+	Pisum sativum	common cis-acting element in promoter and enhancer regions
Soltu.DM.11G020830.1										TATA-box	TATA	341	4	+	Arabidopsis thaliana	core promoter element around -30 of transcription start
Soltu.DM.11G020830.1										ATCT-motif	AATCTAATCC	348	9	-	Pisum sativum	part of a conserved DNA module involved in light responsiveness
Soltu.DM.11G020830.1										LTR	CCGAAA	430	6	-	Hordeum vulgare	cis-acting element involved in low-temperature responsiveness
Soltu.DM.11G020830.1										CAAT-box	CAAT	456	4	+	Nicotiana glutinosa
Soltu.DM.11G020830.1										CAAT-box	CAAAT	470	5	-	Pisum sativum	common cis-acting element in promoter and enhancer regions
Soltu.DM.11G020830.1										Unnamed__4	CTCC	481	4	+	Petroselinum hortense
Soltu.DM.11G020830.1										TCA-element	CCATCTTTTT	490	9	-	Nicotiana tabacum	cis-acting element involved in salicylic acid responsiveness
Soltu.DM.11G020830.1										W box	TTGACC	498	6	-	Arabidopsis thaliana
Soltu.DM.11G020830.1										CAAT-box	CAAT	501	4	+	Nicotiana glutinosa
Soltu.DM.11G020830.1										TATA-box	ATATAA	604	6	+	Brassica oleracea	core promoter element around -30 of transcription start
Soltu.DM.11G020830.1										TATA-box	TATA	605	4	-	Arabidopsis thaliana	core promoter element around -30 of transcription start
Soltu.DM.11G020830.1										GT1-motif	GGTTAA	643	6	-	Arabidopsis thaliana	light responsive element
Soltu.DM.11G020830.1										CAAT-box	CAAT	677	4	+	Nicotiana glutinosa
Soltu.DM.11G020830.1										chs-CMA1a	TTACTTAA	695	8	-	Daucus carota	part of a light responsive element
Soltu.DM.11G020830.1										TATA-box	ATATAA	709	6	+	Brassica oleracea	core promoter element around -30 of transcription start
Soltu.DM.11G020830.1										TATA-box	TATA	710	4	-	Arabidopsis thaliana	core promoter element around -30 of transcription start
Soltu.DM.11G020830.1										TATA	TATAAAAT	710	8	+	Arabidopsis thaliana
Soltu.DM.11G020830.1										CAAT-box	CAAT	719	4	-	Nicotiana glutinosa
Soltu.DM.11G020830.1										CAAT-box	CAAT	758	4	-	Nicotiana glutinosa
Soltu.DM.11G020830.1										ARE	AAACCA	777	6	+	Zea mays	cis-acting regulatory element essential for the anaerobic induction
Soltu.DM.11G020830.1										CAAT-box	CAAT	787	4	+	Nicotiana glutinosa
Soltu.DM.11G020830.1										TATC-box	TATCCCA	807	7	+	Oryza sativa	cis-acting element involved in gibberellin-responsiveness
Soltu.DM.11G020830.1										Box 4	ATTAAT	816	6	-	Petroselinum crispum	part of a conserved DNA module involved in light responsiveness
Soltu.DM.11G020830.1										GT1-motif	GTGTGTGAA	829	9	-	Solanum tuberosum	light responsive element
Soltu.DM.11G020830.1										TATA-box	TATAA	861	5	-	Arabidopsis thaliana	core promoter element around -30 of transcription start
Soltu.DM.11G020830.1										TATA-box	TATA	862	4	-	Arabidopsis thaliana	core promoter element around -30 of transcription start
Soltu.DM.11G020830.1										TATA	TATAAAAT	862	8	+	Arabidopsis thaliana
Soltu.DM.11G020830.1										Box 4	ATTAAT	868	6	-	Petroselinum crispum	part of a conserved DNA module involved in light responsiveness
Soltu.DM.11G020830.1										TATA-box	TATA	873	4	-	Arabidopsis thaliana	core promoter element around -30 of transcription start
Soltu.DM.11G020830.1										TATA-box	TATA	886	4	-	Arabidopsis thaliana	core promoter element around -30 of transcription start
Soltu.DM.11G020830.1										TATA-box	TATA	895	4	-	Arabidopsis thaliana	core promoter element around -30 of transcription start
Soltu.DM.11G020830.1										ERE	ATTTCATA	909	8	+	Nicotiana glutinos
Soltu.DM.11G020830.1										WUN-motif	AAATTACTA	915	9	-	Nicotiana glutinosa
Soltu.DM.11G020830.1										WUN-motif	AAATTACT	916	8	-	Nicotiana glutinosa
Soltu.DM.11G020830.1										TATA-box	TATA	933	4	-	Arabidopsis thaliana	core promoter element around -30 of transcription start
Soltu.DM.11G020830.1										Box 4	ATTAAT	964	6	-	Petroselinum crispum	part of a conserved DNA module involved in light responsiveness
Soltu.DM.11G020830.1										TATA-box	ATTATA	974	6	+	Brassica napus	core promoter element around -30 of transcription start
Soltu.DM.11G020830.1										TATA-box	TATAA	975	5	-	Arabidopsis thaliana	core promoter element around -30 of transcription start
Soltu.DM.11G020830.1										TATA-box	TATA	976	4	-	Arabidopsis thaliana	core promoter element around -30 of transcription start
Soltu.DM.11G020830.1										TATA-box	ATATAT	984	6	-	Brassica napus	core promoter element around -30 of transcription start
Soltu.DM.11G020830.1										TATA-box	TATATA	985	6	-	Arabidopsis thaliana	core promoter element around -30 of transcription start
Soltu.DM.11G020830.1										AT~TATA-box	TATATA	985	6	-	Arabidopsis thaliana
Soltu.DM.11G020830.1										TATA-box	TATA	987	4	-	Arabidopsis thaliana	core promoter element around -30 of transcription start
Soltu.DM.11G020830.1										AE-box	AGAAACAA	1056	8	-	Arabidopsis thaliana	part of a module for light response
Soltu.DM.11G020830.1										I-box	TGATAATGT	1075	9	-	Solanum tuberosum	part of a light responsive element
Soltu.DM.11G020830.1										CAAT-box	CAAT	1090	4	+	Nicotiana glutinosa
